# Supplementary material for: One-pot synthesis of cyclic-aminotropiminium carboxylate derivatives with DNA binding and anticancer properties
Source: Commun Chem. 2022 Dec 27;5:179. doi: 10.1038/s42004-022-00798-x (PMC9814901; doi:10.1038/s42004-022-00798-x)
Supplement: Supplementary file 5 — Supplementary Data 2 [file 42004_2022_798_MOESM5_ESM.cif]

data_nks_bbp-traeph
_audit_creation_date              2019-08-22
_audit_creation_method
;
Olex2 1.2-ac3
(compiled 2017.02.24 svn.r3390 for Rigaku Oxford Diffraction, GUI svn.r5318)
;
_shelx_SHELXL_version_number      '2016/4'
_publ_contact_author_address      ?
_publ_contact_author_email        ?
_publ_contact_author_id_orcid     ?
_publ_contact_author_name         ''
_publ_contact_author_phone        ?
_publ_section_references
;
Dolomanov, O.V., Bourhis, L.J., Gildea, R.J, Howard, J.A.K. & Puschmann, H.
 (2009), J. Appl. Cryst. 42, 339-341.

Sheldrick, G.M. (2015). Acta Cryst. A71, 3-8.

Sheldrick, G.M. (2015). Acta Cryst. C71, 3-8.
;
_chemical_name_common             ?
_chemical_name_systematic         ?
_chemical_formula_moiety          'C19 H21 N O3'
_chemical_formula_sum             'C19 H21 N O3'
_chemical_formula_weight          311.37
_chemical_melting_point           ?
_chemical_oxdiff_formula          'C76 H84 N4 O12 '
loop_
  _atom_type_symbol
  _atom_type_description
  _atom_type_scat_dispersion_real
  _atom_type_scat_dispersion_imag
  _atom_type_scat_source
 'C' 'C' 0.0033 0.0016 'International Tables Vol C Tables 4.2.6.8 and 6.1.1.4'
 'H' 'H' 0.0000 0.0000 'International Tables Vol C Tables 4.2.6.8 and 6.1.1.4'
 'N' 'N' 0.0061 0.0033 'International Tables Vol C Tables 4.2.6.8 and 6.1.1.4'
 'O' 'O' 0.0106 0.0060 'International Tables Vol C Tables 4.2.6.8 and 6.1.1.4'

_shelx_space_group_comment
;
The symmetry employed for this shelxl refinement is uniquely defined
by the following loop, which should always be used as a source of
symmetry information in preference to the above space-group names.
They are only intended as comments.
;
_space_group_crystal_system       'monoclinic'
_space_group_IT_number            14
_space_group_name_H-M_alt         'P 1 21/c 1'
_space_group_name_Hall            '-P 2ybc'
loop_
  _space_group_symop_operation_xyz
 'x, y, z'
 '-x, y+1/2, -z+1/2'
 '-x, -y, -z'
 'x, -y-1/2, z-1/2'

_cell_length_a                    5.4825(3)
_cell_length_b                    23.8368(16)
_cell_length_c                    13.0746(8)
_cell_angle_alpha                 90
_cell_angle_beta                  95.892(5)
_cell_angle_gamma                 90
_cell_volume                      1699.63(18)
_cell_formula_units_Z             4
_cell_measurement_reflns_used     4674
_cell_measurement_temperature     293(2)
_cell_measurement_theta_max       26.3110
_cell_measurement_theta_min       3.7490
_shelx_estimated_absorpt_T_max    ?
_shelx_estimated_absorpt_T_min    ?
_exptl_absorpt_coefficient_mu     0.082
_exptl_absorpt_correction_T_max   1.00000
_exptl_absorpt_correction_T_min   0.61757
_exptl_absorpt_correction_type    multi-scan
_exptl_absorpt_process_details
;
CrysAlisPro 1.171.39.46b (Rigaku Oxford Diffraction, 2018)
Empirical absorption correction using spherical harmonics,
 implemented in SCALE3 ABSPACK scaling algorithm.
;
_exptl_absorpt_special_details    ?
_exptl_crystal_colour             'clear light gray'
_exptl_crystal_colour_lustre      clear
_exptl_crystal_colour_modifier    light
_exptl_crystal_colour_primary     gray
_exptl_crystal_density_diffrn     1.217
_exptl_crystal_density_meas       ?
_exptl_crystal_density_method     ?
_exptl_crystal_description        needle
_exptl_crystal_F_000              664
_exptl_crystal_size_max           0.021
_exptl_crystal_size_mid           0.0111
_exptl_crystal_size_min           0.003
_exptl_transmission_factor_max    ?
_exptl_transmission_factor_min    ?
_diffrn_reflns_av_R_equivalents   0.0692
_diffrn_reflns_av_unetI/netI      0.0470
_diffrn_reflns_Laue_measured_fraction_full 0.997
_diffrn_reflns_Laue_measured_fraction_max 0.997
_diffrn_reflns_limit_h_max        6
_diffrn_reflns_limit_h_min        -6
_diffrn_reflns_limit_k_max        29
_diffrn_reflns_limit_k_min        -27
_diffrn_reflns_limit_l_max        16
_diffrn_reflns_limit_l_min        -16
_diffrn_reflns_number             15011
_diffrn_reflns_point_group_measured_fraction_full 0.997
_diffrn_reflns_point_group_measured_fraction_max 0.997
_diffrn_reflns_theta_full         25.242
_diffrn_reflns_theta_max          26.372
_diffrn_reflns_theta_min          3.419
_diffrn_ambient_temperature       293(2)
_diffrn_detector                  'CCD plate'
_diffrn_detector_area_resol_mean  ?
_diffrn_detector_type             'Pilatus 200K'
_diffrn_measured_fraction_theta_full 0.997
_diffrn_measured_fraction_theta_max 0.997
_diffrn_measurement_details
;
List of Runs (angles in degrees, time in seconds):

  # Type    Start    End  Width  t~exp~   \w     \q     \k     \f   Frames
--------------------------------------------------------------------------
  1  \w    -23.00  28.00   0.50   70.00    --    5.13 -96.00 140.00  102
  2  \w    -22.00  15.00   0.50   70.00    --   -5.59 -96.00 140.00   74
  3  \w      0.00  69.00   0.50   70.00    --    5.13  19.00-120.00  138
  4  \w    -62.00   0.00   0.50   70.00    --    5.13 -19.00  30.00  124
  5  \w    -61.00 -21.00   0.50   70.00    --    5.13 -38.00 -90.00   80
  6  \w     -8.00  23.00   0.50   70.00    --   -5.59 -99.00-150.00   62
  7  \w    -18.00  19.00   0.50   70.00    --   -5.59 -99.00 -90.00   74
;
_diffrn_measurement_device        'four-circle diffractometer'
_diffrn_measurement_device_type
'SuperNova, Dual, Cu at home/near, Pilatus 200K'
_diffrn_measurement_method        '\w scans'
_diffrn_orient_matrix_type
'CrysAlisPro convention (1999,Acta A55,543-557)'
_diffrn_orient_matrix_UB_11       -0.0459674000
_diffrn_orient_matrix_UB_12       0.0267986000
_diffrn_orient_matrix_UB_13       -0.0157317000
_diffrn_orient_matrix_UB_21       -0.0042922000
_diffrn_orient_matrix_UB_22       0.0077157000
_diffrn_orient_matrix_UB_23       0.0521966000
_diffrn_orient_matrix_UB_31       0.1215577000
_diffrn_orient_matrix_UB_32       0.0103852000
_diffrn_orient_matrix_UB_33       0.0018644000
_diffrn_oxdiff_ac3_digest_frames
;
0109b455c7cb0374290e2783e835ea61b600025bf81
;
_diffrn_oxdiff_ac3_digest_hkl
;
01bfd838772fc3bcdd0a87a8c8a4c1d0c940fc
;
_diffrn_radiation_monochromator   mirror
_diffrn_radiation_probe           x-ray
_diffrn_radiation_type            MoK\a
_diffrn_radiation_wavelength      0.71073
_diffrn_source                    'micro-focus sealed X-ray tube'
_diffrn_source_type               'SuperNova (Mo) X-ray Source'
_diffrn_special_details           ?
_reflns_Friedel_coverage          0.000
_reflns_Friedel_fraction_full     .
_reflns_Friedel_fraction_max      .
_reflns_number_gt                 2526
_reflns_number_total              3463
_reflns_odcompleteness_completeness 99.64
_reflns_odcompleteness_iscentric  1
_reflns_odcompleteness_theta      27.04
_reflns_special_details
;
 Reflections were merged by SHELXL according to the crystal
 class for the calculation of statistics and refinement.
 
 _reflns_Friedel_fraction is defined as the number of unique
 Friedel pairs measured divided by the number that would be
 possible theoretically, ignoring centric projections and
 systematic absences.
;
_reflns_threshold_expression      'I > 2\s(I)'
_computing_cell_refinement        'CrysAlisPro 1.171.39.46b (Rigaku OD, 2018)'
_computing_data_collection        'CrysAlisPro 1.171.39.46b (Rigaku OD, 2018)'
_computing_data_reduction         'CrysAlisPro 1.171.39.46b (Rigaku OD, 2018)'
_computing_molecular_graphics     'Olex2 (Dolomanov et al., 2009)'
_computing_publication_material   'Olex2 (Dolomanov et al., 2009)'
_computing_structure_refinement   'ShelXL (Sheldrick, 2015)'
_computing_structure_solution     'ShelXT (Sheldrick, 2015)'
_refine_diff_density_max          0.412
_refine_diff_density_min          -0.190
_refine_diff_density_rms          0.046
_refine_ls_extinction_coef        .
_refine_ls_extinction_method      none
_refine_ls_goodness_of_fit_ref    1.050
_refine_ls_hydrogen_treatment     constr
_refine_ls_matrix_type            full
_refine_ls_number_parameters      209
_refine_ls_number_reflns          3463
_refine_ls_number_restraints      0
_refine_ls_R_factor_all           0.1018
_refine_ls_R_factor_gt            0.0771
_refine_ls_restrained_S_all       1.050
_refine_ls_shift/su_max           0.000
_refine_ls_shift/su_mean          0.000
_refine_ls_structure_factor_coef  Fsqd
_refine_ls_weighting_details
'w=1/[\s^2^(Fo^2^)+(0.1200P)^2^+0.5710P] where P=(Fo^2^+2Fc^2^)/3'
_refine_ls_weighting_scheme       calc
_refine_ls_wR_factor_gt           0.2111
_refine_ls_wR_factor_ref          0.2297
_refine_special_details           ?
_olex2_refinement_description
;
1. Fixed Uiso
 At 1.2 times of:
  All C(H) groups, All C(H,H) groups
 At 1.5 times of:
  All C(H,H,H) groups
2.a Secondary CH2 refined with riding coordinates:
 C8(H8A,H8B), C16(H16A,H16B), C18(H18A,H18B), C9(H9A,H9B)
2.b Aromatic/amide H refined with riding coordinates:
 C6(H6), C5(H5), C3(H3), C4(H4), C2(H2), C11(H11), C15(H15), C14(H14),
 C12(H12), C13(H13)
2.c Idealised Me refined as rotating group:
 C19(H19A,H19B,H19C)
;
_atom_sites_solution_hydrogens    geom
_atom_sites_solution_primary      dual
_atom_sites_solution_secondary    ?
loop_
  _atom_site_label
  _atom_site_type_symbol
  _atom_site_fract_x
  _atom_site_fract_y
  _atom_site_fract_z
  _atom_site_U_iso_or_equiv
  _atom_site_adp_type
  _atom_site_occupancy
  _atom_site_site_symmetry_order
  _atom_site_calc_flag
  _atom_site_refinement_flags_posn
  _atom_site_refinement_flags_adp
  _atom_site_refinement_flags_occupancy
  _atom_site_disorder_assembly
  _atom_site_disorder_group
 O3 O 0.5394(3) 0.38625(8) 0.75870(14) 0.0632(5) Uani 1 1 d . . . . .
 O1 O 0.5282(4) 0.22795(10) 0.67476(15) 0.0750(6) Uani 1 1 d . . . . .
 O2 O 0.2842(3) 0.37264(10) 0.61721(16) 0.0767(7) Uani 1 1 d . . . . .
 N1 N 0.6359(4) 0.30646(10) 0.53070(16) 0.0550(6) Uani 1 1 d . . . . .
 C7 C 0.4538(4) 0.26773(10) 0.50947(18) 0.0460(6) Uani 1 1 d . . . . .
 C17 C 0.4780(4) 0.36564(11) 0.66558(19) 0.0515(6) Uani 1 1 d . . . . .
 C1 C 0.3822(4) 0.23386(11) 0.59667(18) 0.0520(6) Uani 1 1 d . . . . .
 C6 C 0.3695(4) 0.25608(11) 0.40867(19) 0.0509(6) Uani 1 1 d . . . . .
 H6 H 0.456712 0.273814 0.360533 0.061 Uiso 1 1 calc R . . . .
 C5 C 0.1763(5) 0.22233(11) 0.3658(2) 0.0552(6) Uani 1 1 d . . . . .
 H5 H 0.168490 0.217881 0.294869 0.066 Uiso 1 1 calc R . . . .
 C3 C -0.0188(5) 0.19172(12) 0.5155(2) 0.0605(7) Uani 1 1 d . . . . .
 H3 H -0.162473 0.175760 0.534240 0.073 Uiso 1 1 calc R . . . .
 C4 C -0.0022(5) 0.19498(11) 0.4114(2) 0.0589(7) Uani 1 1 d . . . . .
 H4 H -0.123207 0.176945 0.368339 0.071 Uiso 1 1 calc R . . . .
 C2 C 0.1449(5) 0.20852(12) 0.5950(2) 0.0606(7) Uani 1 1 d . . . . .
 H2 H 0.093435 0.202451 0.659691 0.073 Uiso 1 1 calc R . . . .
 C8 C 0.7639(5) 0.33332(12) 0.4494(2) 0.0608(7) Uani 1 1 d . . . . .
 H8A H 0.773905 0.306828 0.393678 0.073 Uiso 1 1 calc R . . . .
 H8B H 0.929858 0.342582 0.477152 0.073 Uiso 1 1 calc R . . . .
 C16 C 0.6860(4) 0.33174(13) 0.6314(2) 0.0597(7) Uani 1 1 d . . . . .
 H16A H 0.828509 0.355830 0.630993 0.072 Uiso 1 1 calc R . . . .
 H16B H 0.726903 0.302240 0.681311 0.072 Uiso 1 1 calc R . . . .
 C10 C 0.7994(6) 0.41601(12) 0.3376(3) 0.0679(8) Uani 1 1 d . . . . .
 C18 C 0.3589(6) 0.41999(13) 0.8031(2) 0.0716(8) Uani 1 1 d . . . . .
 H18A H 0.198683 0.402535 0.791246 0.086 Uiso 1 1 calc R . . . .
 H18B H 0.349955 0.456937 0.771848 0.086 Uiso 1 1 calc R . . . .
 C9 C 0.6382(6) 0.38557(14) 0.4075(3) 0.0759(9) Uani 1 1 d . . . . .
 H9A H 0.604879 0.409981 0.463807 0.091 Uiso 1 1 calc R . . . .
 H9B H 0.483001 0.375868 0.369187 0.091 Uiso 1 1 calc R . . . .
 C11 C 0.7794(7) 0.40845(15) 0.2339(3) 0.0888(10) Uani 1 1 d . . . . .
 H11 H 0.661188 0.384017 0.203417 0.107 Uiso 1 1 calc R . . . .
 C19 C 0.4338(8) 0.42471(17) 0.9153(3) 0.0957(12) Uani 1 1 d . . . . .
 H19A H 0.598106 0.439000 0.926230 0.143 Uiso 1 1 calc GR . . . .
 H19B H 0.427045 0.388381 0.946596 0.143 Uiso 1 1 calc GR . . . .
 H19C H 0.324548 0.449797 0.945591 0.143 Uiso 1 1 calc GR . . . .
 C15 C 0.9910(7) 0.45054(15) 0.3796(3) 0.0887(10) Uani 1 1 d . . . . .
 H15 H 1.018542 0.454749 0.450574 0.106 Uiso 1 1 calc R . . . .
 C14 C 1.1375(7) 0.47803(18) 0.3180(4) 0.1032(13) Uani 1 1 d . . . . .
 H14 H 1.260171 0.501814 0.346994 0.124 Uiso 1 1 calc R . . . .
 C12 C 0.9306(9) 0.43625(18) 0.1733(3) 0.1030(13) Uani 1 1 d . . . . .
 H12 H 0.911785 0.431026 0.102440 0.124 Uiso 1 1 calc R . . . .
 C13 C 1.1056(9) 0.47093(19) 0.2160(4) 0.1086(14) Uani 1 1 d . . . . .
 H13 H 1.205166 0.490137 0.174369 0.130 Uiso 1 1 calc R . . . .

loop_
  _atom_site_aniso_label
  _atom_site_aniso_U_11
  _atom_site_aniso_U_22
  _atom_site_aniso_U_33
  _atom_site_aniso_U_23
  _atom_site_aniso_U_13
  _atom_site_aniso_U_12
 O3 0.0570(10) 0.0756(12) 0.0550(11) -0.0131(9) -0.0034(8) 0.0001(9)
 O1 0.0678(12) 0.1125(17) 0.0439(11) 0.0160(10) 0.0017(9) 0.0041(11)
 O2 0.0452(10) 0.1153(17) 0.0665(13) -0.0196(12) -0.0088(9) 0.0101(10)
 N1 0.0476(11) 0.0729(14) 0.0445(12) -0.0007(10) 0.0052(8) -0.0046(9)
 C7 0.0386(11) 0.0598(14) 0.0403(12) -0.0018(10) 0.0069(9) 0.0058(9)
 C17 0.0434(12) 0.0616(15) 0.0483(14) -0.0015(11) -0.0010(10) -0.0094(10)
 C1 0.0511(13) 0.0700(16) 0.0354(13) -0.0004(11) 0.0070(10) 0.0086(11)
 C6 0.0508(13) 0.0618(15) 0.0407(13) 0.0015(10) 0.0075(10) 0.0044(11)
 C5 0.0611(15) 0.0624(15) 0.0409(13) -0.0054(11) -0.0002(11) 0.0065(11)
 C3 0.0524(14) 0.0647(16) 0.0664(18) -0.0019(13) 0.0150(12) -0.0033(12)
 C4 0.0554(14) 0.0600(15) 0.0595(17) -0.0044(12) -0.0022(12) -0.0016(11)
 C2 0.0622(15) 0.0726(17) 0.0506(15) 0.0005(12) 0.0231(12) -0.0023(13)
 C8 0.0487(13) 0.0718(18) 0.0628(17) -0.0004(13) 0.0093(11) 0.0052(12)
 C16 0.0439(13) 0.0820(18) 0.0513(15) -0.0080(13) -0.0045(10) 0.0007(12)
 C10 0.0726(17) 0.0580(16) 0.074(2) 0.0005(14) 0.0126(14) 0.0006(13)
 C18 0.0821(19) 0.0682(18) 0.0666(19) -0.0119(14) 0.0177(15) -0.0008(15)
 C9 0.0591(16) 0.077(2) 0.093(2) -0.0012(17) 0.0167(15) 0.0128(14)
 C11 0.113(3) 0.074(2) 0.080(2) -0.0139(17) 0.015(2) -0.0208(19)
 C19 0.122(3) 0.096(3) 0.072(2) -0.0215(19) 0.022(2) -0.018(2)
 C15 0.102(3) 0.081(2) 0.081(2) 0.0012(18) 0.0019(19) -0.0188(19)
 C14 0.086(2) 0.091(3) 0.131(4) 0.019(3) 0.004(2) -0.027(2)
 C12 0.140(4) 0.095(3) 0.080(3) 0.002(2) 0.042(2) -0.005(3)
 C13 0.110(3) 0.095(3) 0.127(4) 0.027(3) 0.044(3) -0.009(2)

_geom_special_details
;
 All esds (except the esd in the dihedral angle between two l.s. planes)
 are estimated using the full covariance matrix.  The cell esds are taken
 into account individually in the estimation of esds in distances, angles
 and torsion angles; correlations between esds in cell parameters are only
 used when they are defined by crystal symmetry.  An approximate (isotropic)
 treatment of cell esds is used for estimating esds involving l.s. planes.
;
loop_
  _geom_bond_atom_site_label_1
  _geom_bond_atom_site_label_2
  _geom_bond_distance
  _geom_bond_site_symmetry_2
  _geom_bond_publ_flag
 O3 C17 1.324(3) . ?
 O3 C18 1.442(3) . ?
 O1 C1 1.239(3) . ?
 O2 C17 1.191(3) . ?
 N1 C7 1.367(3) . ?
 N1 C8 1.478(3) . ?
 N1 C16 1.448(3) . ?
 C7 C1 1.482(3) . ?
 C7 C6 1.379(3) . ?
 C17 C16 1.503(4) . ?
 C1 C2 1.433(4) . ?
 C6 H6 0.9300 . ?
 C6 C5 1.401(4) . ?
 C5 H5 0.9300 . ?
 C5 C4 1.363(4) . ?
 C3 H3 0.9300 . ?
 C3 C4 1.376(4) . ?
 C3 C2 1.362(4) . ?
 C4 H4 0.9300 . ?
 C2 H2 0.9300 . ?
 C8 H8A 0.9700 . ?
 C8 H8B 0.9700 . ?
 C8 C9 1.499(4) . ?
 C16 H16A 0.9700 . ?
 C16 H16B 0.9700 . ?
 C10 C9 1.520(5) . ?
 C10 C11 1.361(5) . ?
 C10 C15 1.402(5) . ?
 C18 H18A 0.9700 . ?
 C18 H18B 0.9700 . ?
 C18 C19 1.487(5) . ?
 C9 H9A 0.9700 . ?
 C9 H9B 0.9700 . ?
 C11 H11 0.9300 . ?
 C11 C12 1.374(5) . ?
 C19 H19A 0.9600 . ?
 C19 H19B 0.9600 . ?
 C19 H19C 0.9600 . ?
 C15 H15 0.9300 . ?
 C15 C14 1.362(6) . ?
 C14 H14 0.9300 . ?
 C14 C13 1.338(6) . ?
 C12 H12 0.9300 . ?
 C12 C13 1.344(6) . ?
 C13 H13 0.9300 . ?

loop_
  _geom_angle_atom_site_label_1
  _geom_angle_atom_site_label_2
  _geom_angle_atom_site_label_3
  _geom_angle
  _geom_angle_site_symmetry_1
  _geom_angle_site_symmetry_3
  _geom_angle_publ_flag
 C17 O3 C18 117.2(2) . . ?
 C7 N1 C8 122.5(2) . . ?
 C7 N1 C16 122.1(2) . . ?
 C16 N1 C8 114.4(2) . . ?
 N1 C7 C1 117.2(2) . . ?
 N1 C7 C6 119.7(2) . . ?
 C6 C7 C1 122.4(2) . . ?
 O3 C17 C16 110.14(19) . . ?
 O2 C17 O3 124.4(2) . . ?
 O2 C17 C16 125.5(2) . . ?
 O1 C1 C7 119.7(2) . . ?
 O1 C1 C2 118.3(2) . . ?
 C2 C1 C7 122.0(2) . . ?
 C7 C6 H6 114.2 . . ?
 C7 C6 C5 131.5(2) . . ?
 C5 C6 H6 114.2 . . ?
 C6 C5 H5 114.8 . . ?
 C4 C5 C6 130.3(2) . . ?
 C4 C5 H5 114.8 . . ?
 C4 C3 H3 115.4 . . ?
 C2 C3 H3 115.4 . . ?
 C2 C3 C4 129.3(3) . . ?
 C5 C4 C3 125.7(2) . . ?
 C5 C4 H4 117.2 . . ?
 C3 C4 H4 117.2 . . ?
 C1 C2 H2 114.3 . . ?
 C3 C2 C1 131.4(2) . . ?
 C3 C2 H2 114.3 . . ?
 N1 C8 H8A 109.0 . . ?
 N1 C8 H8B 109.0 . . ?
 N1 C8 C9 112.8(2) . . ?
 H8A C8 H8B 107.8 . . ?
 C9 C8 H8A 109.0 . . ?
 C9 C8 H8B 109.0 . . ?
 N1 C16 C17 114.54(19) . . ?
 N1 C16 H16A 108.6 . . ?
 N1 C16 H16B 108.6 . . ?
 C17 C16 H16A 108.6 . . ?
 C17 C16 H16B 108.6 . . ?
 H16A C16 H16B 107.6 . . ?
 C11 C10 C9 122.9(3) . . ?
 C11 C10 C15 116.7(3) . . ?
 C15 C10 C9 120.2(3) . . ?
 O3 C18 H18A 110.1 . . ?
 O3 C18 H18B 110.1 . . ?
 O3 C18 C19 107.9(3) . . ?
 H18A C18 H18B 108.4 . . ?
 C19 C18 H18A 110.1 . . ?
 C19 C18 H18B 110.1 . . ?
 C8 C9 C10 110.0(2) . . ?
 C8 C9 H9A 109.7 . . ?
 C8 C9 H9B 109.7 . . ?
 C10 C9 H9A 109.7 . . ?
 C10 C9 H9B 109.7 . . ?
 H9A C9 H9B 108.2 . . ?
 C10 C11 H11 119.4 . . ?
 C10 C11 C12 121.2(4) . . ?
 C12 C11 H11 119.4 . . ?
 C18 C19 H19A 109.5 . . ?
 C18 C19 H19B 109.5 . . ?
 C18 C19 H19C 109.5 . . ?
 H19A C19 H19B 109.5 . . ?
 H19A C19 H19C 109.5 . . ?
 H19B C19 H19C 109.5 . . ?
 C10 C15 H15 119.5 . . ?
 C14 C15 C10 121.0(4) . . ?
 C14 C15 H15 119.5 . . ?
 C15 C14 H14 119.9 . . ?
 C13 C14 C15 120.3(4) . . ?
 C13 C14 H14 119.9 . . ?
 C11 C12 H12 119.9 . . ?
 C13 C12 C11 120.3(4) . . ?
 C13 C12 H12 119.9 . . ?
 C14 C13 C12 120.4(4) . . ?
 C14 C13 H13 119.8 . . ?
 C12 C13 H13 119.8 . . ?

loop_
  _refln_index_h
  _refln_index_k
  _refln_index_l
  _refln_F_squared_meas
  _refln_F_squared_sigma
 0 0 -3 1.29 0.94
 0 0 -4 136.89 6.16
 0 0 -5 -0.07 1.58
 0 0 -6 1.57 1.54
 0 0 -7 3.07 1.03
 0 0 -7 101.09 3.89
 0 0 -8 103.51 4.71
 0 0 -8 115.63 5.73
 0 0 -9 0.51 0.98
 0 0 -9 -0.17 0.97
 0 0 -10 59.91 3.19
 0 0 -10 67.03 3.08
 0 0 -11 0.54 1.14
 0 0 -11 -0.15 1.32
 0 0 -12 191.73 8.66
 0 0 -12 99.78 5.46
 0 0 -13 40.96 5.72
 0 0 -14 42.41 5.68
 0 0 -15 0.18 3.27
 0 0 -16 9.7 4.31
 0 1 3 24.4 1.26
 0 1 -3 4.27 1.09
 0 1 -3 28.52 1.01
 0 -1 -3 0.52 1.18
 0 1 -4 446.56 6.55
 0 1 4 415.28 7.15
 0 1 -5 133.6 6.12
 0 -1 5 91.85 6.19
 0 1 -6 3.13 1.41
 0 -1 -6 1.87 1.93
 0 1 -7 115.22 8.82
 0 -1 -7 70.43 8.82
 0 1 -8 325.69 7.85
 0 1 -8 365.34 7.55
 0 1 -8 91.84 7.55
 0 1 -9 31.73 1.97
 0 -1 -9 43.43 3.41
 0 -1 -9 36.46 2.14
 0 -1 -9 36.47 2.3
 0 1 -9 32.11 2.18
 0 -1 -10 17.83 1.81
 0 1 -10 58.73 4.46
 0 -1 -10 57.71 3.69
 0 -1 -10 13.31 1.8
 0 1 -10 16.86 1.77
 0 1 -10 15.12 1.88
 0 1 -11 7.43 1.45
 0 1 -11 1.67 3.33
 0 -1 -11 7.96 1.57
 0 -1 -11 9.8 1.6
 0 -1 -11 9.32 2.55
 0 -1 -12 90.33 5.17
 0 -1 -12 118.41 5.27
 0 1 -12 125 5.3
 0 1 -13 5.88 3.64
 0 -1 -13 -3.34 3.63
 0 1 -14 73.28 5.31
 0 -1 -14 14.3 5.12
 0 -1 -15 -3.24 4.53
 0 1 -15 2.73 3.92
 0 1 -16 39.1 7.39
 0 -1 -16 7.89 3.99
 0 2 2 6723.97 243.62
 0 -2 2 6673.45 243.51
 0 2 -3 2.56 0.45
 0 2 3 2.08 0.61
 0 2 -3 4.28 0.9
 0 -2 3 2.44 0.41
 0 2 -4 448.63 15.31
 0 2 -4 370.57 14.44
 0 2 4 387.93 14.77
 0 2 -5 6.28 1.84
 0 -2 -5 -0.54 1.38
 0 2 -5 4.12 0.7
 0 -2 5 2.61 1.41
 0 2 5 5.09 0.83
 0 2 -6 7.44 2.08
 0 2 -6 14.91 1.17
 0 2 6 18.14 1.47
 0 2 -7 201.89 5.17
 0 2 -7 132.38 6.52
 0 2 -8 88.35 5.65
 0 2 -8 71.07 3.22
 0 -2 8 87.15 4.7
 0 2 -8 67.78 2.91
 0 2 -9 65.26 3.34
 0 2 -9 60.07 2.95
 0 2 -9 47.09 4.82
 0 -2 -9 59.79 3.16
 0 2 -10 55.3 3.08
 0 2 -10 64.45 3.01
 0 2 -10 21.05 4.51
 0 -2 -10 48.39 2.98
 0 -2 -10 21.87 3.61
 0 -2 -10 56.36 2.98
 0 -2 -11 6.84 1.53
 0 2 -11 4.72 1.33
 0 2 -11 0.92 2.48
 0 -2 -11 6.9 1.52
 0 2 -12 113.66 5.6
 0 -2 -12 90.17 5.08
 0 -2 -12 24.02 2.58
 0 -2 -12 29.97 2.65
 0 2 -12 31.51 2.58
 0 2 -13 27 4.01
 0 -2 -13 21.73 4.68
 0 2 -14 38.12 5.36
 0 -2 -14 23.23 4.52
 0 2 15 -0.55 0.73
 0 -2 -15 2.51 4.15
 0 2 -15 -0.3 5.44
 0 -2 -16 -1.35 5.05
 0 2 -16 14.73 5.59
 0 3 2 1408.01 51.55
 0 -3 3 9.76 0.7
 0 3 3 12.77 0.92
 0 3 4 114.96 5.44
 0 3 -4 167.69 6.19
 0 3 -5 2.35 0.64
 0 3 -5 3.69 1.66
 0 -3 5 2.69 1.26
 0 3 5 2.88 0.84
 0 3 -6 402.98 11.81
 0 3 -6 485.27 11.05
 0 3 6 475.39 11.71
 0 3 7 47.85 2.51
 0 3 -7 54.12 2.24
 0 3 -7 30.25 2.72
 0 3 -8 10.33 1.39
 0 3 -8 7.39 2.06
 0 -3 8 20.71 3.15
 0 3 -8 12.17 1.24
 0 3 -9 13.48 2.31
 0 3 -9 19.92 1.68
 0 3 -9 18.32 1.83
 0 -3 -9 22.09 1.9
 0 -3 9 17.91 3
 0 3 -10 21.8 1.98
 0 3 -10 28.25 3.32
 0 3 -11 43.98 2.55
 0 3 -11 14.71 3.73
 0 -3 -11 39.46 2.59
 0 -3 -11 9.77 3.37
 0 -3 -11 45.45 2.85
 0 3 -12 53.18 6.78
 0 -3 -12 57.55 3.5
 0 -3 -12 60.96 3.4
 0 3 -13 9.85 5.34
 0 -3 -13 11.75 2.07
 0 -3 -13 14.05 3.24
 0 3 -14 47.85 6.3
 0 -3 -14 -0.21 4.06
 0 -3 -15 -1.66 3.88
 0 -3 -16 15.86 5.67
 0 4 0 7.2 0.62
 0 4 -1 1402.81 51.58
 0 4 1 1415.28 51.55
 0 4 2 477.68 17.8
 0 4 3 4.2 0.65
 0 4 4 77.08 3.45
 0 4 5 768.8 28.78
 0 4 6 248.54 10.05
 0 4 7 5.75 1.2
 0 4 -7 3.64 2.45
 0 4 8 70.28 3.36
 0 4 -8 71.7 2.78
 0 4 8 51.65 2.13
 0 -4 8 84.35 4.83
 0 4 -8 60.35 4.72
 0 4 -9 186.69 6.61
 0 4 -9 217.35 6.3
 0 4 -9 215.97 9.2
 0 -4 9 221.99 9.17
 0 -4 -9 207.97 6.81
 0 -4 -10 81.04 7.08
 0 4 -10 214.04 5.97
 0 4 10 111.08 4.86
 0 4 -10 92.64 7.78
 0 -4 -10 208.93 6.59
 0 4 11 2.54 0.47
 0 -4 -11 5.84 1.57
 0 -4 -12 13.63 2.14
 0 -4 -12 11.93 1.9
 0 -4 -12 20.16 3.99
 0 4 -13 7.18 1.86
 0 -4 -13 2.57 3.08
 0 -4 -13 9.8 1.98
 0 -4 -14 11.21 3.33
 0 -4 -15 13.02 4.86
 0 -4 -16 13.24 4.85
 0 -5 0 0.94 0.59
 0 5 0 0.19 0.51
 0 5 1 593.63 22.38
 0 -5 1 616.52 22.46
 0 5 -1 619.78 22.49
 0 5 1 583.91 22.44
 0 -5 -1 620.35 22.5
 0 5 2 1437.98 52.28
 0 5 -2 1412.18 52.3
 0 5 3 713.86 26.52
 0 -5 4 0.46 1.62
 0 5 4 0.97 0.66
 0 5 5 1261.2 38.83
 0 -5 5 948.15 38.24
 0 -5 6 672.35 25.4
 0 5 6 716.15 25.95
 0 5 7 113.6 5.35
 0 -5 8 11.04 2.49
 0 5 8 7.58 1.44
 0 -5 -8 3.45 2.36
 0 -5 -9 1.89 1.16
 0 5 9 2.49 1.33
 0 -5 -10 48.06 3.44
 0 -5 -10 181.74 7.84
 0 -5 -11 87.6 4.25
 0 -5 -11 31.87 5.3
 0 -5 -12 234.76 8.95
 0 -5 -12 13.46 2.27
 0 -5 -13 1.94 1.68
 0 5 -13 1.69 1.58
 0 -5 -13 4.08 1.77
 0 -5 -14 4.35 3.31
 0 -5 -15 12.74 3.82
 0 -5 -16 10.59 5.09
 0 6 0 2743.04 102.61
 0 -6 0 2887.22 102.67
 0 -6 1 3545.09 128.39
 0 -6 -1 3490.33 128.41
 0 6 1 3432.8 128.39
 0 6 -1 3610.51 128.43
 0 6 -2 1133.57 40.77
 0 6 2 1124.76 40.72
 0 -6 -2 1054.45 40.76
 0 6 3 84.34 3.7
 0 6 4 69.55 2.95
 0 -6 -4 56.49 2.34
 0 -6 5 332.18 12.95
 0 6 5 369.41 13.41
 0 -6 6 104.47 4.36
 0 6 6 112.56 4.92
 0 6 7 23.32 1.86
 0 -6 8 6.54 1.89
 0 6 8 4.07 1.29
 0 -6 -9 7.3 1.4
 0 -6 -9 1.99 2.55
 0 6 9 6.1 1.51
 0 -6 9 7.04 2.55
 0 6 10 91.48 4.71
 0 -6 -10 55.14 6.1
 0 -6 -10 85.8 4.4
 0 -6 -11 105.58 6.9
 0 -6 -11 14.53 2.15
 0 6 -12 103.54 4.84
 0 -6 -12 104.01 4.79
 0 6 -13 29.02 2.79
 0 -6 -13 33.29 2.81
 0 -6 -13 28.18 2.61
 0 -6 -14 2.06 3.37
 0 -6 -15 1.87 3.63
 0 -6 -16 10.54 4.22
 0 -7 0 -0.36 0.83
 0 7 0 -1.26 0.82
 0 -7 -1 3530.38 132.57
 0 -7 1 3689.54 132.54
 0 7 1 3481.15 132.55
 0 7 -1 3839.01 132.63
 0 7 2 0.38 0.57
 0 -7 -2 0.18 0.86
 0 7 -2 0.18 0.67
 0 7 -3 3050.33 110.63
 0 7 3 2999.57 110.54
 0 7 4 0.68 0.77
 0 7 5 272.16 10.18
 0 -7 5 244.77 9.72
 0 7 6 47.98 2.67
 0 -7 6 43 2.17
 0 -7 7 43.11 3.12
 0 -7 7 32.26 1.8
 0 7 7 33.5 2.34
 0 7 8 4.47 1.31
 0 -7 8 8.18 1.69
 0 -7 -9 1.19 1.18
 0 7 9 0.65 1.33
 0 7 10 21.83 2.28
 0 -7 -10 8.47 3.33
 0 -7 -10 21.04 2.13
 0 -7 -11 49.87 3.44
 0 -7 -11 63.44 6.4
 0 7 -12 12.32 2.09
 0 -7 -12 5.91 1.85
 0 -7 -13 4.66 1.94
 0 7 -13 6.52 2.07
 0 -7 -14 4.94 4.43
 0 -7 -15 -2.79 3.8
 0 -7 -16 1.96 3.58
 0 8 0 32.23 1.85
 0 -8 0 33.28 1.98
 0 8 -1 7.86 1.03
 0 -8 -1 7.23 1.02
 0 -8 1 7.52 1.03
 0 8 1 7.57 0.95
 0 -8 -2 979.86 34.98
 0 8 -2 983.03 34.96
 0 8 2 879.02 34.71
 0 -8 -3 116.97 5.07
 0 8 -3 118.89 5.11
 0 8 3 111.24 4.94
 0 8 4 49.51 2.6
 0 -8 -5 430.17 16.11
 0 8 5 462.02 16.87
 0 -8 6 74.97 3.38
 0 8 6 81.44 3.88
 0 8 7 29.13 2.17
 0 -8 7 24.85 1.57
 0 -8 -8 56.95 3.37
 0 -8 8 56.52 2.8
 0 8 8 64.56 3.57
 0 8 9 23.63 2.33
 0 -8 -9 16.91 1.88
 0 -8 -10 2.25 1.53
 0 8 10 4.36 1.78
 0 8 11 29.19 3.03
 0 -8 -11 26.9 2.7
 0 8 -12 29.63 2.55
 0 -8 -12 26.18 2.61
 0 -8 13 38.26 5
 0 8 -13 31.59 2.86
 0 -8 -14 5.12 4.59
 0 -8 -15 -1.13 4.08
 0 -8 -16 2.08 3.92
 0 -9 0 0.44 0.88
 0 9 0 -0.7 0.69
 0 -9 -1 49.82 2.49
 0 9 -1 42.28 2.33
 0 9 1 47.83 2.44
 0 -9 1 45.01 2.42
 0 -9 -2 367.96 14.64
 0 9 -2 391.29 14.72
 0 9 2 374.76 14.54
 0 -9 2 390.87 14.6
 0 -9 -3 258 10.02
 0 9 3 243.97 9.83
 0 9 -3 248.37 9.91
 0 9 4 252.04 10.18
 0 9 -4 260.19 10.29
 0 9 5 26.81 1.91
 0 9 6 83.73 3.92
 0 -9 6 75.96 3.49
 0 9 7 1.43 1.17
 0 -9 7 1.14 0.74
 0 -9 7 -0.26 1.61
 0 -9 8 24.71 2.84
 0 -9 -8 14.83 1.7
 0 9 8 12.54 1.66
 0 -9 8 13.98 1.25
 0 -9 -9 8.17 1.81
 0 9 9 7.06 1.77
 0 -9 -10 67.13 4.02
 0 9 10 65.84 4.16
 0 9 11 70.85 4.17
 0 -9 -11 76.25 4.09
 0 9 -12 1.69 1.55
 0 -9 -12 1.02 1.78
 0 9 -13 4.34 1.93
 0 -9 -13 13.11 4.96
 0 -9 -14 2.13 4.45
 0 -9 -15 3.47 5.03
 0 10 0 253.67 10.9
 0 -10 0 316.55 11.19
 0 -10 1 53.4 2.64
 0 10 -1 40.92 2.44
 0 -10 -1 49.99 2.64
 0 10 1 46.5 2.52
 0 10 -2 9.99 1.26
 0 10 2 11.82 1.15
 0 -10 2 12.66 1.32
 0 -10 -2 12.93 1.4
 0 10 3 134.73 5.55
 0 -10 -3 139.48 5.8
 0 10 -3 114.27 5.53
 0 -10 -4 480.76 17.02
 0 10 4 402.58 16.64
 0 10 5 0.85 0.89
 0 10 6 56.17 2.84
 0 -10 -6 42.05 1.9
 0 -10 7 3.87 1.77
 0 10 7 2.86 1.14
 0 -10 -7 3.33 1.22
 0 -10 7 2.34 0.81
 0 -10 8 7.31 0.99
 0 10 8 8.11 1.57
 0 -10 -8 9.59 1.52
 0 -10 8 14.72 3.19
 0 -10 -9 395.95 14.53
 0 10 9 351.96 14.55
 0 -10 9 342.43 13.62
 0 -10 -10 9.03 1.87
 0 10 10 8.53 2.03
 0 10 11 11.02 2.28
 0 -10 -11 11.23 2.12
 0 -10 -12 13.26 4.13
 0 -10 -12 4.02 1.81
 0 -10 12 7.59 3.42
 0 10 12 4.29 1.95
 0 -10 -13 21.34 6
 0 10 -13 6.52 1.83
 0 -10 -14 9.96 5.66
 0 -10 -15 10.87 5.13
 0 -11 0 0.36 1.13
 0 11 0 -0.13 0.83
 0 11 -1 32.32 2.19
 0 11 1 34.5 2.13
 0 -11 1 36.5 2.25
 0 -11 -1 41.38 2.41
 0 11 2 28.4 1.19
 0 -11 2 34.86 2.14
 0 -11 -2 32.86 2.1
 0 -11 2 23.94 1.13
 0 11 2 32.32 1.85
 0 -11 2 26.13 1.14
 0 -11 -3 132.13 5.86
 0 11 3 126.03 5.59
 0 11 4 215 8.88
 0 -11 -4 220.97 9.1
 0 -11 -5 0.64 1.17
 0 11 5 0.82 0.91
 0 11 6 51.83 2.86
 0 -11 -6 43.65 2.03
 0 -11 7 0.56 0.83
 0 -11 -7 -0.25 1.06
 0 11 7 0.95 1.04
 0 -11 7 -0.43 2.64
 0 -11 8 -0.54 0.9
 0 -11 -8 2.38 1.44
 0 11 8 1.92 1.42
 0 11 9 82.49 4.74
 0 -11 -9 101.83 5.02
 0 -11 9 86.24 4.05
 0 -11 -10 0.59 1.73
 0 11 10 0.92 1.68
 0 -11 -11 8.12 2
 0 11 11 6.61 2.15
 0 11 12 6.86 2.14
 0 -11 -12 10.5 4.04
 0 -11 12 10.9 3.93
 0 -11 -12 10.99 2.1
 0 -11 -13 55.51 7.03
 0 -11 -14 11.56 5.47
 0 -11 -15 10.99 5.47
 0 -11 16 3.23 2.06
 0 11 16 2.92 1.95
 0 -12 0 66.82 3.51
 0 -12 1 4.19 1.15
 0 -12 -1 3.95 1.18
 0 -12 -2 1.51 1.21
 0 12 2 2.21 0.83
 0 -12 2 1.68 0.33
 0 -12 2 4.66 1.34
 0 12 2 2.26 0.38
 0 12 2 1.83 0.35
 0 -12 2 1.69 0.34
 0 12 3 36.19 2.32
 0 -12 -3 37.53 2.47
 0 -12 -4 32.17 2.5
 0 12 4 36.2 2.29
 0 -12 -5 12.58 1.84
 0 12 5 15.08 1.51
 0 -12 -6 18.64 1.75
 0 12 6 18.89 1.84
 0 12 7 3.81 1.25
 0 -12 7 5.91 2.65
 0 -12 -7 4.6 1.39
 0 -12 7 2.58 0.89
 0 12 8 72.91 4.05
 0 -12 8 66 3.38
 0 -12 -8 79.87 4.11
 0 -12 9 16.02 1.51
 0 12 9 17.44 2.19
 0 -12 -9 18.89 2.19
 0 -12 10 1.66 1.01
 0 12 10 4.51 1.83
 0 -12 -10 3.72 1.91
 0 -12 -11 5.9 2.03
 0 12 11 4.25 2.16
 0 -12 12 -0.33 3.38
 0 12 12 1.03 1.82
 0 12 13 22.4 3.06
 0 -12 -13 47.76 5.95
 0 -12 -14 17.1 6.19
 0 -12 -15 7.85 6.25
 0 -12 16 5.04 2.28
 0 12 16 6.24 2.21
 0 -13 0 -0.28 1.17
 0 -13 1 22.67 1.93
 0 -13 -1 23.78 1.94
 0 13 2 177.3 6.68
 0 -13 2 273.56 8.17
 0 -13 2 171.53 6.64
 0 -13 -2 259.46 8.04
 0 -13 2 175.34 6.64
 0 13 2 226.09 7.61
 0 13 2 168.85 6.67
 0 -13 -3 320.95 11.63
 0 13 3 321.38 11.44
 0 -13 3 276.08 10.51
 0 -13 3 266.03 10.52
 0 13 3 295.74 10.58
 0 -13 -4 9.09 1.82
 0 13 4 6.23 1.26
 0 -13 -5 81.22 4.31
 0 13 5 69.32 3.77
 0 -13 -6 11.57 1.98
 0 13 6 9.81 1.52
 0 -13 -7 11.91 1.71
 0 13 -7 9.74 1.94
 0 13 7 10.55 1.65
 0 -13 -7 7.75 0.81
 0 -13 8 20.86 1.73
 0 13 8 18.75 2.18
 0 13 -8 25.82 2.53
 0 -13 -8 23.01 2.3
 0 -13 9 4.34 1.18
 0 -13 -9 5.6 1.85
 0 13 9 5.42 1.76
 0 13 10 100.68 5.36
 0 -13 -10 104.93 5.28
 0 -13 10 89.83 4.27
 0 -13 -11 3.48 1.94
 0 13 11 1.39 1.89
 0 13 12 11.11 2.45
 0 -13 12 14.1 3.4
 0 -13 -13 40.78 5.7
 0 13 13 30.06 3.42
 0 -13 -14 20.39 6.17
 0 13 15 6.97 2.07
 0 -13 15 6.46 2.07
 0 -13 16 7.07 2.38
 0 -14 0 15.95 1.89
 0 -14 -1 435.1 17
 0 -14 1 434.22 16.93
 0 14 2 7.47 0.54
 0 -14 2 10.2 1.67
 0 14 2 7.32 0.52
 0 14 2 11.61 1.32
 0 -14 -2 12.77 1.77
 0 -14 -3 -0.47 1.4
 0 -14 3 1.01 0.44
 0 14 3 1.01 0.44
 0 14 3 1.32 0.48
 0 -14 3 0.62 0.44
 0 14 3 1.69 1.11
 0 -14 4 187.92 7.25
 0 14 4 213.48 8.17
 0 -14 4 179.62 7.21
 0 -14 -4 229.69 8.52
 0 -14 -5 65.16 3.84
 0 14 5 54.68 3.23
 0 14 6 150.47 6.87
 0 -14 -6 155.45 7.22
 0 14 -6 151.93 6.96
 0 14 -7 0.53 1.73
 0 14 7 1.7 1.37
 0 -14 -7 1.29 0.76
 0 -14 -7 1.52 1.81
 0 -14 -7 1.22 1.34
 0 -14 -8 22.31 2.3
 0 14 8 15.99 2.08
 0 -14 8 16.62 1.68
 0 14 -8 23.41 2.71
 0 14 9 6.68 1.94
 0 -14 -9 8.44 1.89
 0 -14 9 5.43 1.3
 0 14 -9 7.35 2.19
 0 -14 10 0.92 1.19
 0 14 -10 2.91 2.17
 0 -14 -10 1.95 1.87
 0 14 10 0.68 1.89
 0 -14 -11 24.4 2.72
 0 -14 11 25.6 3.6
 0 14 11 22.06 2.7
 0 14 12 1 2.12
 0 -14 -13 4.42 4.66
 0 14 13 21.63 3.01
 0 14 14 1.98 2.28
 0 -14 14 8.73 2.06
 0 14 15 5.46 2
 0 -14 15 5.05 2.2
 0 -15 0 -0.07 1.49
 0 -15 -1 107.87 5.26
 0 -15 1 104.5 5.09
 0 15 2 -0.36 0.91
 0 15 2 0.04 0.35
 0 -15 2 -0.69 1.48
 0 -15 -2 0.23 1.59
 0 15 3 120.64 4.91
 0 15 3 104.3 3.91
 0 -15 -3 125.15 5.29
 0 -15 3 94.01 3.85
 0 15 3 96.79 3.89
 0 -15 3 94.82 3.86
 0 -15 -4 58.56 3.43
 0 15 4 52.07 2.99
 0 15 -4 54.04 3.33
 0 15 4 50.04 2.22
 0 -15 4 48.21 2.17
 0 15 4 53.16 2.22
 0 -15 4 47.38 2.19
 0 15 -5 13.79 2.07
 0 -15 -5 13.45 2.2
 0 15 5 12.89 1.63
 0 -15 5 14.27 1.07
 0 -15 -6 18.55 2.41
 0 15 6 15.41 1.85
 0 15 -6 15.86 2.03
 0 15 -7 3.09 1.72
 0 -15 -7 3.96 1.99
 0 15 7 2.49 1.47
 0 -15 -7 1.72 0.78
 0 15 -8 145.58 6.82
 0 -15 -8 124.65 6.2
 0 15 8 116.25 6.05
 0 -15 -8 131.58 6.68
 0 -15 -9 11.74 2.68
 0 -15 -9 10.65 2.19
 0 15 -9 10.69 2.68
 0 15 9 12.1 2.17
 0 -15 -10 0.81 1.82
 0 15 -10 -0.45 2.13
 0 15 10 1.29 1.78
 0 15 -11 15.41 2.87
 0 -15 11 27.51 4.28
 0 15 11 13.03 2.46
 0 15 -12 -0.63 2.35
 0 15 12 -0.88 2.15
 0 -15 13 11.33 1.98
 0 15 13 5.52 2.54
 0 -15 -14 12.85 5.06
 0 15 14 14.7 2.94
 0 -15 14 13.33 2.32
 0 15 14 11.08 2.14
 0 15 15 8.92 2.17
 0 -16 0 22.85 2.33
 0 -16 -1 9.92 1.93
 0 -16 1 7.94 1.71
 0 -16 -2 148.91 6.66
 0 16 2 131.97 6.15
 0 -16 2 157.92 6.74
 0 16 -2 131.93 6.35
 0 16 3 173.91 6.8
 0 -16 3 167.47 6.71
 0 16 -3 224.29 8.07
 0 16 3 181.83 6.8
 0 16 3 235.94 8
 0 -16 3 171.21 6.73
 0 -16 -3 243.62 8.37
 0 16 4 4.31 0.67
 0 16 -4 4.29 1.73
 0 -16 4 3.04 0.63
 0 16 4 4.1 0.65
 0 -16 4 4.29 0.65
 0 -16 -4 7.48 1.9
 0 16 4 5.27 1.32
 0 16 5 1.16 0.64
 0 -16 -5 0.82 1.67
 0 16 -5 2.04 1.69
 0 16 5 -0.07 1.15
 0 16 5 1.73 0.66
 0 -16 5 2.39 0.7
 0 -16 5 1.77 0.65
 0 -16 6 12.33 1.05
 0 -16 6 13.23 1.17
 0 16 6 10.95 1.7
 0 -16 -6 18.87 2.57
 0 16 -6 15.46 2.15
 0 -16 -7 4.03 2.14
 0 16 7 2.77 1.58
 0 16 -7 1.12 1.72
 0 -16 -8 6.34 2.52
 0 16 -8 7.48 2.24
 0 16 8 4.43 1.79
 0 -16 -9 102.27 5.93
 0 16 -9 116.67 6.14
 0 16 9 90.24 5.36
 0 -16 -10 15.94 2.91
 0 16 -10 11.85 2.82
 0 -16 -10 14.27 2.38
 0 16 10 12.91 2.25
 0 16 11 1.91 2
 0 -16 11 6.44 1.53
 0 16 -11 2.09 2.59
 0 16 12 4.88 2.27
 0 16 -12 4.73 2.68
 0 -16 12 6.81 1.75
 0 16 13 3.92 2.46
 0 -16 13 6.97 1.96
 0 16 -13 2.42 2.78
 0 16 13 3.76 1.73
 0 16 -14 5.89 3.07
 0 16 14 8.49 2.01
 0 16 14 4.43 2.6
 0 16 15 3.95 2.03
 0 -17 0 -1.3 1.68
 0 17 0 -0.14 1.43
 0 -17 -1 71.41 4.01
 0 17 -1 51.54 3.39
 0 -17 1 60.62 3.57
 0 17 2 0.82 1.12
 0 -17 2 1.26 1.66
 0 -17 -2 -0.14 1.51
 0 17 -2 -1.53 1.38
 0 17 -3 25.72 2.18
 0 17 3 22.87 1.18
 0 -17 3 19.26 1.07
 0 -17 -3 36.83 2.75
 0 17 3 33.16 2.21
 0 17 3 25.24 1.18
 0 -17 4 3.09 0.63
 0 -17 -4 5.78 1.9
 0 17 4 2.83 0.65
 0 17 -4 4.14 1.75
 0 -17 4 2.37 0.62
 0 17 4 4.21 1.25
 0 17 4 3.3 0.68
 0 -17 -5 35.85 3.01
 0 17 -5 41.52 2.95
 0 17 5 32.56 1.71
 0 17 5 32.19 1.72
 0 17 5 36.26 2.57
 0 -17 5 33.67 1.69
 0 -17 5 29.66 1.68
 0 -17 -6 0.76 1.92
 0 17 6 0.91 1.38
 0 17 6 2.44 0.8
 0 -17 6 1.44 0.79
 0 -17 6 2.01 0.76
 0 17 6 2.09 0.79
 0 17 -6 1.12 1.78
 0 -17 7 10.36 1.13
 0 17 -7 6.93 2.09
 0 -17 7 9.18 1.12
 0 -17 -7 9.41 2.58
 0 17 7 8.61 1.09
 0 17 7 5.75 1.75
 0 17 7 11.52 1.23
 0 17 8 85.35 3.79
 0 -17 8 76.08 3.65
 0 17 8 75.66 4.54
 0 -17 -8 95.18 5.48
 0 17 -8 92.51 5.03
 0 -17 8 76.35 3.71
 0 17 9 51.61 2.85
 0 17 -9 57 4.04
 0 -17 -9 57.65 4.34
 0 -17 9 55.61 2.98
 0 17 9 43.17 3.58
 0 17 -10 48.07 4.07
 0 17 10 41.99 2.67
 0 -17 10 54.72 5.13
 0 -17 -10 45.17 4.06
 0 -17 10 42.19 2.72
 0 17 10 42.78 3.5
 0 17 11 4.57 1.47
 0 17 11 3.06 2.12
 0 -17 11 4.23 1.55
 0 17 -11 5.34 2.89
 0 17 12 4.29 2.26
 0 17 12 3.53 1.69
 0 17 -12 2.53 2.82
 0 17 12 2.7 1.44
 0 17 13 3.31 1.71
 0 17 13 -0.42 2.44
 0 17 -13 2.39 3.14
 0 17 -14 4.16 3.31
 0 17 14 7.4 1.99
 0 17 15 3.66 1.91
 0 -18 0 23.4 2.45
 0 18 0 17.87 2.1
 0 -18 -1 12.01 2.23
 0 18 -1 12.17 1.73
 0 18 1 9.18 1.67
 0 -18 1 14.13 1.92
 0 -18 2 0.32 1.62
 0 -18 -2 1.6 1.69
 0 18 -2 0.34 1.37
 0 18 3 -0.01 0.51
 0 18 -3 0.85 1.55
 0 -18 -3 2.96 2.04
 0 18 4 8.92 0.9
 0 18 4 10.96 1.67
 0 18 -4 10.14 2
 0 -18 -4 13.33 2.19
 0 18 4 10.32 0.89
 0 -18 4 8.86 0.78
 0 -18 4 8.14 0.78
 0 18 5 4.56 0.82
 0 18 5 3.52 0.78
 0 -18 5 3.87 0.74
 0 -18 5 3.76 0.77
 0 -18 -5 4.43 2
 0 18 -5 2.46 1.93
 0 18 5 5.1 1.48
 0 -18 -6 9.88 2.29
 0 -18 6 7.37 0.97
 0 18 -6 10.24 2.2
 0 -18 6 7.9 1.02
 0 18 6 8.16 0.98
 0 18 6 8.28 1.76
 0 18 6 8.45 1.05
 0 18 7 8.34 1.14
 0 18 7 8 1.93
 0 -18 7 6.99 1.05
 0 18 -7 7.53 2.43
 0 -18 7 7.85 1.15
 0 -18 -7 6.26 2.5
 0 18 7 8.93 1.09
 0 18 8 37.03 3.09
 0 18 -8 41.8 3.56
 0 -18 8 38.3 2.21
 0 -18 -8 39.38 3.82
 0 18 8 37.4 2.22
 0 18 8 37.93 2.23
 0 -18 9 11.65 1.46
 0 18 9 9.25 2.1
 0 18 9 12.28 1.51
 0 18 -9 9.74 2.44
 0 -18 -9 12.35 2.88
 0 18 9 10.34 1.38
 0 18 10 17.68 1.79
 0 18 10 14.52 2.56
 0 18 10 17.41 1.71
 0 18 -10 16.8 2.91
 0 18 11 1.57 1.38
 0 18 11 0.11 2.03
 0 18 11 2.61 1.35
 0 18 -11 -0.65 2.45
 0 18 12 5.38 1.61
 0 18 12 4.72 2.19
 0 18 12 6.2 1.6
 0 18 -12 2.33 2.8
 0 18 13 1.16 2.45
 0 18 -13 0.16 3.08
 0 18 13 2.06 1.57
 0 18 14 2.45 1.77
 0 18 -14 -2.31 3.51
 0 18 15 3.09 2
 0 19 0 0.62 1.52
 0 -19 0 1.35 1.84
 0 -19 1 1.59 1.57
 0 -19 -1 -0.09 1.79
 0 19 1 0.15 1.35
 0 19 -1 0.35 1.36
 0 -19 2 6.15 1.91
 0 -19 -2 6.28 1.99
 0 19 -2 3.11 1.56
 0 -19 -3 3.18 1.87
 0 19 -3 0.64 1.64
 0 -19 4 1.24 0.63
 0 -19 -4 1.46 1.91
 0 19 -4 0.46 1.47
 0 19 4 0.48 0.62
 0 19 4 0.33 0.63
 0 19 -5 3.95 2
 0 -19 5 1.36 0.7
 0 19 5 1.47 0.76
 0 -19 -5 4.32 2.14
 0 19 5 1.81 0.77
 0 19 5 2.64 1.59
 0 19 6 24.06 1.62
 0 19 6 28.84 2.59
 0 19 6 24.99 1.58
 0 19 -6 36.72 3.04
 0 -19 -6 30.62 3.1
 0 -19 6 21.05 1.49
 0 19 7 37.74 3.06
 0 19 -7 34.49 3.4
 0 -19 7 28.83 1.86
 0 19 7 30.38 1.88
 0 -19 -7 36.68 3.49
 0 19 7 30.47 1.9
 0 19 8 3.73 1.18
 0 19 8 4.15 1.84
 0 -19 -8 3.51 2.65
 0 19 8 3.76 1.09
 0 19 -8 6.76 2.55
 0 19 9 5.19 1.32
 0 19 9 4.47 1.87
 0 -19 -9 6.32 2.85
 0 19 -9 2.84 2.29
 0 19 9 4.83 1.24
 0 19 -10 31.45 3.38
 0 19 10 25.22 2.02
 0 19 10 27.67 2.11
 0 19 10 26.49 3.02
 0 19 11 2.7 1.38
 0 19 -11 2.38 2.48
 0 19 11 -0.35 2.01
 0 19 11 3.07 1.48
 0 19 12 8.67 1.67
 0 19 -12 8.07 2.91
 0 19 12 6.86 1.77
 0 19 12 1.63 2.21
 0 19 -13 2.13 3.04
 0 19 13 0.43 2.44
 0 19 13 3.48 1.65
 0 19 14 4.57 1.92
 0 19 -14 3.35 3.34
 0 19 15 2.52 2.05
 0 20 0 62.49 4.09
 0 -20 0 93.44 4.85
 0 -20 1 3.14 1.78
 0 -20 -1 4.71 2.02
 0 20 1 3.84 1.67
 0 20 -1 3.79 1.61
 0 20 -2 34.48 2.87
 0 -20 -2 37.78 3.33
 0 -20 2 39.23 3.23
 0 20 -3 30 2.7
 0 -20 -3 31.24 2.94
 0 20 4 8.11 0.87
 0 20 -4 8.53 1.99
 0 -20 -4 12.23 2.45
 0 20 4 7.41 0.89
 0 20 5 -0.74 0.84
 0 -20 -5 2.37 2.08
 0 20 5 -0.02 0.85
 0 20 -5 1.28 1.82
 0 20 6 30.28 2.72
 0 20 -6 38.07 3.39
 0 -20 -6 38.18 3.56
 0 20 6 27.1 1.75
 0 20 6 29.05 1.75
 0 20 7 34.83 2.06
 0 -20 -7 37.15 3.63
 0 20 7 29.83 2.01
 0 20 7 35.59 3.02
 0 20 -7 42.16 3.54
 0 20 -8 1.39 2.41
 0 -20 -8 0.81 2.45
 0 20 8 0.59 1.1
 0 20 8 1.33 1.06
 0 20 8 0.87 1.75
 0 20 -9 2.74 2.66
 0 20 9 3.9 1.25
 0 -20 9 2.53 1.37
 0 20 9 4.4 1.31
 0 20 9 3.41 1.79
 0 20 10 2.78 1.38
 0 20 10 3.08 1.36
 0 20 10 -0.45 2
 0 20 -10 3.88 2.54
 0 20 -11 3.67 2.55
 0 20 11 0.59 1.35
 0 20 11 -0.66 1.38
 0 20 11 -0.72 2.1
 0 20 12 1.49 1.55
 0 20 12 1.22 1.61
 0 20 12 -0.13 2.25
 0 20 -12 0.96 2.66
 0 20 13 0.13 1.6
 0 20 -13 -2.36 2.85
 0 20 14 3.07 1.88
 0 20 15 0.73 1.99
 0 -21 0 0.28 1.95
 0 21 0 1.87 1.67
 0 21 1 0.98 1.6
 0 -21 -1 1.57 2.09
 0 21 -1 0.47 1.51
 0 -21 1 -0.09 1.86
 0 -21 -2 6.53 2.44
 0 -21 2 7.77 2.23
 0 21 -2 5.61 1.86
 0 -21 -3 3.02 2.11
 0 21 -3 1.7 1.65
 0 21 4 1.64 0.62
 0 -21 -4 3.34 2.39
 0 21 -4 0.59 1.94
 0 21 5 3.47 0.83
 0 21 -5 0.61 1.85
 0 21 5 1.79 0.83
 0 -21 -5 4 2.3
 0 21 -6 0.73 2.24
 0 21 6 -0.33 1
 0 -21 -6 4.42 2.57
 0 21 6 0.98 1.03
 0 21 -7 1.18 2.52
 0 -21 -7 4.62 2.69
 0 21 7 0.47 1.01
 0 21 7 1.56 1.09
 0 21 8 8.29 2.1
 0 21 -8 9.36 2.58
 0 21 8 6.82 1.31
 0 -21 -8 9.08 2.71
 0 21 8 7.53 1.32
 0 21 9 1.55 1.22
 0 21 9 1.4 1.22
 0 -21 9 1.24 1.47
 0 21 -9 4.61 2.58
 0 21 9 3.24 1.91
 0 21 10 1.52 1.38
 0 21 -10 4.01 2.76
 0 -21 10 1.33 1.38
 0 21 10 2.23 1.37
 0 21 10 -1.6 2.11
 0 21 11 -0.24 2.1
 0 -21 11 0.38 1.42
 0 21 11 0.11 1.45
 0 21 11 0.67 1.39
 0 21 -11 -1.54 2.66
 0 21 12 1.66 1.61
 0 21 12 4.27 1.75
 0 21 -12 3.04 2.94
 0 21 12 1.2 2.32
 0 21 13 4.46 1.81
 0 21 -13 1.83 2.98
 0 21 14 1.65 1.94
 0 22 0 -0.09 1.71
 0 -22 0 -0.38 1.97
 0 22 1 9.55 2.03
 0 22 -1 13.61 2.28
 0 -22 -1 13.73 2.65
 0 -22 1 15 2.39
 0 -22 2 1.55 2.04
 0 22 -2 -1.83 1.72
 0 -22 -2 0.79 2.3
 0 -22 -3 1.95 2.26
 0 22 -3 0.96 1.75
 0 -22 -4 0.52 2.16
 0 22 -4 0.37 1.8
 0 22 -5 14.04 2.42
 0 22 5 12.04 1.16
 0 -22 -5 12 2.87
 0 22 5 9.06 1.07
 0 22 6 40.75 2.22
 0 22 -6 55.48 3.91
 0 -22 -6 55.16 4.15
 0 22 6 41.24 2.24
 0 22 -7 16.85 3
 0 22 7 8.2 1.34
 0 22 7 9.78 1.39
 0 -22 -7 14.19 3.1
 0 22 -8 2.97 2.58
 0 22 8 0.87 1.14
 0 22 8 1.49 1.15
 0 22 9 1.01 1.27
 0 22 9 0.46 1.28
 0 22 10 2.52 1.44
 0 22 -10 4.58 2.8
 0 22 10 2.08 2.19
 0 22 10 1.14 1.41
 0 -22 10 2.2 1.51
 0 22 11 -2 2.19
 0 -22 11 0.62 1.45
 0 22 11 1.49 1.58
 0 22 -11 3.87 3.09
 0 22 11 0.69 1.46
 0 22 -12 -2.57 3.21
 0 22 12 0.06 1.6
 0 22 13 -0.28 1.75
 0 22 -13 -0.32 3.28
 0 23 0 2.2 1.81
 0 -23 0 -0.39 1.94
 0 -23 1 2.7 2.05
 0 23 -1 3.34 1.96
 0 -23 -1 3.22 2.36
 0 23 1 4.05 1.67
 0 23 1 2.45 1.79
 0 -23 -2 10.66 2.64
 0 23 -2 9.57 2.09
 0 -23 2 10.12 2.4
 0 23 -3 3.6 2.03
 0 -23 -3 8.35 2.78
 0 23 -4 -1.56 2.03
 0 -23 -4 0.53 2.26
 0 -23 -5 6.22 2.95
 0 23 5 1.36 0.79
 0 23 -5 2.04 2.37
 0 -23 -6 23.99 3.34
 0 23 -6 15.86 2.68
 0 23 6 19.08 1.46
 0 23 6 16.63 1.44
 0 23 7 0.1 1.09
 0 23 -7 0.23 2.39
 0 23 7 -0.7 1.14
 0 23 -8 0.13 2.45
 0 23 8 -0.85 1.32
 0 23 8 -1.09 1.29
 0 23 9 -0.83 1.32
 0 23 -9 2.34 2.63
 0 23 9 -0.64 1.36
 0 23 -10 3.3 2.79
 0 23 10 0.41 1.39
 0 -23 10 0.46 1.57
 0 23 11 -0.91 1.55
 0 23 -11 1.51 3.04
 0 23 -12 2.78 3.36
 0 23 12 0.45 1.73
 0 24 0 2.93 1.86
 0 -24 0 -0.3 2.07
 0 24 1 1.68 1.54
 0 -24 -1 0.48 2.52
 0 24 -1 2.73 2
 0 -24 1 -1.29 2.29
 0 24 -2 5.24 1.97
 0 -24 2 8.54 2.4
 0 24 2 6.89 1.84
 0 -24 -2 4.91 2.57
 0 24 3 7.62 1.98
 0 24 -3 4.51 2.17
 0 -24 -3 7.9 2.86
 0 24 -4 8.38 2.32
 0 -24 -4 16.09 3.08
 0 -24 -5 22.49 3.28
 0 24 -5 17.82 2.92
 0 -24 -6 12.01 3.19
 0 24 -6 7.47 2.48
 0 24 6 6.8 1.15
 0 24 7 2.4 1.04
 0 24 7 -0.21 1.09
 0 24 -7 3.06 2.3
 0 24 8 -0.76 1.27
 0 24 8 0.47 1.28
 0 24 -9 1.68 2.89
 0 24 9 -1.39 1.49
 0 24 10 -1.34 1.57
 0 -24 10 0.35 1.65
 0 24 -10 1.98 2.89
 0 24 11 -0.82 1.57
 0 24 -11 2.81 3.01
 0 24 -12 3.28 3.35
 0 25 0 0.38 1.87
 0 -25 0 3.96 2.3
 0 25 -1 4.23 2.16
 0 -25 1 5.81 2.67
 0 -25 -1 3.17 2.55
 0 25 1 3.67 1.67
 0 -25 -2 1.11 2.58
 0 25 2 1.33 1.72
 0 25 -2 -1.09 2.08
 0 -25 2 -0.31 2.16
 0 -25 -3 0.27 2.79
 0 25 -3 1.25 2
 0 25 3 0.68 1.91
 0 25 4 0.83 1.75
 0 25 -4 -0.1 2.22
 0 -25 -4 5.88 3
 0 -25 -5 3.34 2.66
 0 25 5 2.14 1.95
 0 25 -5 2.8 2.21
 0 25 -6 11.49 2.91
 0 25 6 5.65 0.92
 0 25 7 8.24 1.41
 0 25 -7 8.84 2.57
 0 25 7 4.56 1.26
 0 25 -8 8.28 2.82
 0 25 8 7.37 1.33
 0 25 -9 -1.66 2.94
 0 25 9 -2.48 1.37
 0 25 -10 -1.21 3.09
 0 25 -11 1.11 3.2
 0 -26 0 20.29 3.1
 0 26 0 17.46 2.72
 0 26 -1 1.84 2.2
 0 -26 -1 5.96 2.76
 0 26 1 3.77 1.85
 0 -26 1 2.13 2.81
 0 26 2 7.31 2.04
 0 -26 2 12.35 2.73
 0 -26 -2 6.45 2.91
 0 26 -2 8.99 2.54
 0 26 -3 1.58 2.01
 0 -26 -3 4.35 2.83
 0 26 3 3.61 2.11
 0 -26 -4 8.37 3.25
 0 26 -4 6.4 2.44
 0 26 4 7.16 2.13
 0 26 5 -0.68 1.82
 0 26 -5 -0.21 2.14
 0 26 -6 -1.37 2.36
 0 26 6 1.37 1.97
 0 26 -7 4.51 2.86
 0 26 7 4.88 2.23
 0 26 8 3.18 2.3
 0 26 -8 1.89 2.5
 0 26 -9 3.46 2.93
 0 26 -10 3.73 3.26
 0 26 -11 3.21 3.44
 0 27 0 0.99 1.71
 0 27 0 2.28 2.2
 0 -27 0 0.94 2.69
 0 -27 1 16.03 3.29
 0 27 1 13.33 2.3
 0 -27 -1 12.21 3.05
 0 27 -1 9.31 2.53
 0 -27 2 10.17 2.75
 0 27 2 4.21 1.95
 0 27 -2 6.17 2.54
 0 -27 -2 10.16 3.27
 0 27 3 6.15 2.2
 0 27 -3 6.86 2.42
 0 27 4 9.43 2.3
 0 27 -4 7.73 2.49
 0 27 -5 -0.46 2.27
 0 27 5 0.81 1.88
 0 27 6 3.59 2.15
 0 27 -6 2.49 2.48
 0 27 7 1.37 2.02
 0 27 -7 2.54 2.67
 0 27 -8 -0.13 2.76
 0 27 8 0.85 2.15
 0 27 -9 4.3 2.82
 0 27 -10 3.43 3.13
 0 28 0 14.31 2.39
 0 28 -1 4.06 2.35
 0 28 1 4.7 2.12
 0 28 2 2.47 2.01
 0 28 -2 1.22 2.31
 0 28 -3 1.38 2.34
 0 28 3 -0.72 1.95
 0 28 4 0.21 1.99
 0 28 -4 2.05 2.24
 0 28 -5 8.55 2.67
 0 28 5 7.54 2.26
 0 28 -6 2.48 2.56
 0 28 6 4.49 2.23
 0 28 7 2.24 2.13
 0 28 -7 1.49 2.65
 0 28 -8 0.42 2.93
 0 28 -9 -0.68 2.9
 0 29 0 3.28 2.07
 0 29 -1 2.47 2.47
 0 29 1 1.02 2.08
 0 29 2 9.96 2.4
 0 29 -2 11.35 2.86
 0 29 3 0.63 2.09
 0 29 -3 -1.84 2.67
 0 29 -4 3.82 2.53
 0 29 4 0.99 2.22
 0 29 -5 -0.81 2.59
 0 29 5 -0.54 2.14
 0 29 6 1.39 2.1
 0 29 -6 1.64 2.66
 0 29 -7 2.22 2.58
 0 29 -8 -1.2 2.77
 0 30 0 0.71 1.96
 0 30 -1 1.9 2.14
 0 30 1 1.37 2.11
 0 30 -1 -0.46 2.47
 0 30 2 7.86 2.49
 0 30 -2 8.31 2.86
 0 30 -3 11.19 3.06
 0 30 3 9.98 2.5
 0 30 -4 0.24 2.59
 0 30 4 2.87 2.37
 0 30 -5 3.18 2.63
 0 30 -6 1.02 2.65
 0 30 -7 -1.19 2.77
 0 30 -8 -0.52 2.69
 0 31 0 1.28 2.17
 0 31 1 3.19 2.25
 0 31 -1 7.84 2.36
 0 31 -1 3.36 2.53
 0 31 2 7.7 2.64
 0 31 -2 4.59 2.79
 0 31 -3 2.94 2.72
 0 31 -4 1.32 2.79
 0 31 -5 2.92 2.66
 0 31 -6 -0.13 2.61
 0 32 -2 1.72 2.67
 0 32 -3 1.78 2.74
 0 32 -4 1.47 2.88
 0 32 -5 -1.44 2.78
 0 33 -2 0.12 2.61
 0 33 -3 1.01 2.61
 1 0 -16 8.39 4.34
 1 0 -15 3.79 3.34
 1 0 -14 8.11 4.37
 1 0 -14 25.43 2.51
 1 0 -13 -0.23 1.47
 1 0 -13 2.03 4.88
 1 0 -13 0.9 1.72
 1 0 -12 30.95 2.61
 1 0 -12 36.78 2.9
 1 0 -11 0.44 1.23
 1 0 -11 0.07 1.43
 1 0 -10 18.49 2.13
 1 0 -10 17.06 1.89
 1 0 -9 0.06 1.18
 1 0 -9 -0.93 2.36
 1 0 -8 40.61 2.87
 1 0 -8 88.37 4.36
 1 0 -7 3.32 1.79
 1 0 -7 0.29 1
 1 0 -6 60.26 3.84
 1 0 -6 84.02 3.6
 -1 0 5 0.87 0.61
 1 0 -5 -0.11 1.11
 1 0 -5 0.11 0.74
 -1 0 4 309.49 12.9
 1 0 -4 324.31 12.12
 -1 0 4 273.55 12.26
 -1 0 4 361.05 12.27
 1 0 -4 330.01 12.66
 1 0 -4 324.79 12.38
 -1 0 3 0.05 1.27
 1 0 -3 0.21 0.41
 1 0 -3 -1.01 0.81
 1 0 -3 -0.15 0.64
 -1 0 3 0.16 0.4
 -1 0 2 3.24 0.44
 1 0 -2 5.19 0.43
 1 0 -2 3.76 0.67
 -1 0 2 6.06 1.13
 1 0 -2 4.18 0.73
 1 0 -1 0.19 0.51
 1 0 -1 0.21 0.52
 1 0 -1 0.21 0.37
 -1 0 1 0.82 0.36
 -1 0 1 -0.63 0.6
 1 0 0 1913.77 67.27
 1 0 0 1825.87 67.11
 -1 0 0 1803.82 67.18
 -1 0 0 1834.26 67.12
 1 0 1 1.91 0.55
 -1 0 -1 0.02 0.49
 1 0 1 0.02 0.56
 1 0 2 19.04 1.06
 1 0 2 21.46 1.04
 1 0 2 31.59 1.3
 1 0 3 0.85 0.55
 -1 0 -3 0.22 1.17
 1 0 3 1.23 0.49
 1 0 4 1642.09 12.43
 1 0 4 1576.56 12.25
 1 0 5 -0.05 0.57
 -1 0 -5 -0.2 1.36
 1 0 5 0.87 0.57
 1 0 6 293.01 5.13
 1 0 6 314.59 5.42
 1 0 7 0.84 0.73
 -1 0 -7 0.29 1.44
 -1 0 -8 40.85 3.58
 1 0 8 75.96 3.22
 -1 0 -9 0.46 1.05
 -1 0 -9 6.45 2.11
 1 0 10 32.77 2.31
 -1 0 -10 30.2 2.08
 -1 0 -11 0.87 1.1
 -1 0 -11 -0.71 1.42
 1 0 11 1.51 1.22
 -1 0 -11 1.67 2.61
 1 0 12 74.85 3.66
 -1 0 -12 72.07 4.08
 1 0 12 82.65 3.99
 -1 0 -13 -0.68 4.28
 -1 0 -13 -0.92 1.66
 1 0 13 1.06 1.4
 1 0 13 0.71 1.56
 1 0 14 6.14 1.67
 -1 0 -14 0.51 3.24
 1 0 15 1.99 1.65
 -1 0 -15 1.38 3.18
 -1 0 -16 -1.43 4.74
 1 0 16 12.12 2.26
 1 1 -16 9.23 6.25
 1 -1 -16 11.52 4.09
 1 -1 -15 -1.26 4.47
 1 1 -15 0.64 3.85
 1 -1 -14 46.1 6.1
 1 1 -14 43.85 4.32
 1 1 -14 3.2 1.71
 1 -1 -14 3.4 1.89
 1 1 -13 -1.63 3.09
 1 -1 -13 4.73 1.71
 1 1 -13 1.64 1.47
 1 1 -13 0.08 1.72
 1 -1 -13 3.71 1.88
 1 -1 -12 37.63 2.8
 1 -1 -12 16.31 4.07
 1 -1 -12 39.8 3.01
 1 1 -12 50.44 5.59
 1 1 -12 33.63 2.62
 1 1 -12 44.39 3.05
 1 1 -11 4.78 1.63
 1 -1 -11 3.67 1.63
 1 1 -11 -0.84 4.03
 1 -1 -11 0.58 2.89
 1 1 -11 5.4 1.42
 1 -1 -11 6.09 1.47
 1 1 -10 138.63 5.26
 1 -1 -10 54.94 5.27
 1 1 -10 150.68 5.56
 1 -1 -10 138.12 5.44
 1 1 -10 43.86 5.71
 1 -1 -9 1.75 1.3
 1 1 -9 1.79 2.54
 1 1 -8 208.48 11.1
 1 -1 -8 405.56 10.98
 1 1 -8 424.57 11.12
 1 -1 -8 113.17 10.34
 1 1 -7 67.05 3.1
 1 1 -7 49.03 3.59
 1 -1 -7 63.94 3.04
 -1 1 7 63.22 2.98
 1 -1 -6 320.14 10.58
 -1 1 6 344.64 10.54
 1 1 -6 322.24 10.55
 -1 -1 5 20.42 1.49
 1 1 -5 28.02 1.71
 1 -1 -5 16.81 2.11
 1 -1 -5 24.85 1.51
 -1 1 5 29.54 1.66
 1 1 -5 30.85 2.43
 1 -1 -5 25.24 1.68
 1 -1 -4 2131.45 73.16
 -1 -1 4 1741.7 73.1
 1 1 -4 2365.6 73.68
 -1 -1 4 2735.14 74.13
 1 1 -4 1783.86 72.83
 1 1 -4 2061.03 73.12
 -1 1 4 2060.57 72.98
 1 -1 -4 1604.89 73.64
 1 -1 -4 2036.21 72.93
 1 -1 -3 108.46 4.63
 1 -1 -3 115.62 4.86
 -1 -1 3 102.06 4.6
 1 1 -3 127.65 4.93
 1 1 -3 205.9 5.79
 -1 -1 3 184.02 5.7
 1 1 -3 109.36 4.59
 1 -1 -3 143.46 5.49
 -1 1 3 115.15 4.66
 1 1 -2 758.58 27.91
 1 1 -2 902.85 28.3
 1 -1 -2 742.44 28.19
 1 -1 -2 757.25 27.99
 -1 -1 2 709.04 27.94
 -1 -1 2 875.55 28.28
 -1 1 2 682 27.98
 -1 1 2 735.92 28.23
 1 1 -2 734.69 28.24
 1 -1 -1 726.85 20.51
 -1 -1 1 643.11 20.37
 1 -1 -1 537.45 20.44
 -1 1 1 430.6 20.29
 1 -1 -1 528.56 20.47
 1 -1 -1 529.02 20.32
 1 -1 0 1.06 0.53
 -1 1 0 0.94 0.46
 1 -1 0 1.6 0.45
 1 -1 0 1.21 0.44
 -1 1 0 1.1 0.4
 -1 -1 0 1.72 0.32
 1 1 1 1262.61 46.98
 -1 -1 -1 1261.41 47
 1 -1 1 1255.99 46.99
 1 -1 1 1316.49 47.04
 1 1 1 1330.55 47.02
 -1 1 -1 1272.78 46.84
 1 -1 2 960.72 26.21
 1 1 2 1010.53 26.24
 1 -1 2 286.35 26
 -1 -1 -2 852.15 26.14
 -1 1 -2 334.43 25.96
 1 -1 2 964.64 26.19
 1 1 2 923.17 26.19
 1 1 2 967.47 26.2
 -1 -1 -3 262.71 4.65
 1 1 3 302.91 4.48
 1 1 3 308.63 4.52
 1 -1 3 310.15 4.49
 1 -1 3 303.06 4.49
 1 1 4 271.91 4.29
 1 1 4 264.09 4.18
 -1 -1 -4 249.44 4.57
 1 -1 4 276.67 4.32
 1 -1 4 264.19 4.18
 1 -1 5 27.04 1.28
 -1 1 -5 0.87 1.11
 1 1 5 23.88 1.28
 -1 -1 -5 -0.22 1.6
 1 -1 5 23.2 1.27
 1 1 5 25.93 1.29
 1 -1 6 63.31 2.79
 1 1 6 62.65 2.78
 -1 -1 -6 94.38 4.71
 1 1 6 68.83 2.93
 1 -1 6 67.17 2.93
 -1 -1 -7 1.39 2.09
 1 -1 7 24.23 1.45
 -1 1 -7 1.66 1.95
 1 1 7 22.15 1.41
 1 1 8 88.44 3.84
 1 -1 8 89.57 3.86
 -1 -1 -8 111.07 5.34
 -1 -1 -9 9.31 1.48
 -1 1 -9 8.87 1.1
 1 -1 9 9.52 1.28
 -1 1 -9 -0.55 2.31
 -1 1 -9 9.51 1.51
 -1 -1 -9 12.26 2.49
 -1 1 -10 187.42 5.8
 -1 1 -10 180.17 6.54
 -1 -1 -10 13.6 5.43
 -1 1 -10 43.79 6.63
 1 -1 10 213.54 6.29
 1 1 10 210.71 6.26
 -1 -1 -10 178.38 6.44
 -1 1 -11 -0.23 1.34
 -1 1 -11 -1.77 3.84
 1 -1 11 1.63 1.29
 -1 -1 -11 1.83 1.07
 1 1 11 1.16 1.24
 -1 -1 -11 1.39 2.7
 -1 1 -11 1.13 1.01
 -1 -1 -11 1.48 1.41
 1 -1 12 7.38 1.5
 1 1 12 4.83 1.62
 1 1 12 5.37 1.54
 1 -1 12 7.72 1.74
 -1 1 -12 8.29 1.97
 -1 -1 -12 2.34 1.62
 -1 -1 -13 7.86 3.71
 -1 1 -13 1.26 2.68
 1 1 13 1.56 1.4
 -1 -1 -13 -0.09 1.61
 1 -1 13 1.56 1.48
 1 1 13 0.99 1.47
 -1 1 -13 0.18 1.6
 1 -1 13 0.94 1.36
 1 1 14 1.79 1.53
 -1 1 -14 9.36 3.6
 -1 -1 -14 12.24 5.46
 1 1 14 -0.13 0.9
 1 -1 14 3.15 1.57
 1 1 15 3.42 1.65
 -1 1 -15 2.44 5.19
 -1 -1 -15 -0.2 3.84
 1 -1 15 2.87 1.67
 1 -1 16 4.25 1.95
 1 1 16 4.12 1.89
 -1 -1 -16 6.17 3.69
 1 -2 -16 11.75 5.62
 1 2 -16 20.91 5.79
 -1 2 15 0.42 1.14
 1 2 -15 4.88 5.59
 1 -2 -15 7.89 4.76
 1 -2 -14 24.22 2.48
 1 2 -14 12.38 5.43
 1 -2 -14 6.83 3.86
 1 2 -14 19.51 2.22
 1 2 -13 34.22 2.92
 1 2 -13 7.72 3.54
 1 2 -13 26.99 2.37
 1 -2 -13 26.9 2.53
 1 -2 -13 29.79 2.85
 1 -2 -13 16.9 4.15
 1 2 -12 3.25 1.82
 1 -2 -12 10.53 1.96
 1 2 -12 3.55 1.59
 1 -2 -12 8.01 1.9
 1 2 -11 1.77 2.45
 1 -2 -11 6.3 1.66
 1 2 -11 1.83 1.36
 1 -2 -11 5.96 2.6
 1 2 -11 4.16 1.6
 1 -2 -11 1.38 1.38
 1 2 -10 106.54 5.61
 1 2 -10 61.44 3.36
 1 -2 -10 12.83 3.28
 1 -2 -10 57.35 3.3
 1 2 -10 61.42 3.2
 1 -2 -9 258.88 7.67
 1 2 -9 181.07 8.8
 -1 -2 9 165.57 8.18
 1 2 -9 248.72 7.48
 1 2 -9 203.32 7.07
 1 2 -8 39.26 2.37
 -1 2 8 38.77 2.34
 1 -2 -8 31.31 2.3
 1 -2 -7 77.42 3.54
 -1 2 7 81.65 3.6
 1 2 -7 86.3 3.64
 1 2 -7 112.42 5.47
 1 2 -6 320.19 10.96
 -1 2 6 335.15 11.03
 1 -2 -6 307.3 10.94
 1 -2 -6 300.75 10.78
 1 2 -5 128.44 4.86
 1 -2 -5 121.63 4.8
 1 -2 -5 118.23 4.63
 -1 -2 5 111.4 4.7
 -1 2 5 125.17 4.73
 1 -2 -4 77.27 3.34
 1 2 -4 103.13 4.14
 1 2 -4 100.48 3.72
 -1 2 4 87.12 3.44
 -1 -2 4 84.48 3.59
 1 -2 -4 81.75 3.53
 -1 -2 3 76.78 3.47
 -1 2 3 79.62 3.31
 1 2 -3 69.15 3.2
 1 2 -3 76.62 3.44
 -1 -2 3 114.12 4.08
 -1 2 3 73.86 3.39
 1 -2 -3 77.59 3.46
 1 -2 -3 81.69 3.34
 1 -2 -2 245.8 10.13
 -1 2 2 254.71 10.19
 1 -2 -2 284.9 10.16
 1 -2 -2 273.62 10.21
 -1 2 2 290.08 10.06
 1 2 -2 242.65 9.84
 1 -2 -1 484.23 18.45
 1 -2 -1 511.76 18.58
 1 -2 -1 505.72 18.52
 -1 2 1 493.69 18.45
 1 -2 0 3145 108.66
 1 -2 0 2908.3 108.69
 -1 2 0 2911.43 108.54
 -1 2 0 2969.14 108.69
 1 -2 0 2975.66 108.53
 1 -2 1 9792.84 350.97
 1 -2 1 9644.56 350.77
 -1 -2 -1 9518.89 350.76
 1 2 1 9707.95 350.95
 -1 2 -1 9474.19 350.76
 -1 2 -1 9999 351.02
 1 -2 2 346.1 12.75
 1 2 2 336.23 12.72
 1 -2 2 342.54 12.75
 1 -2 2 350.74 12.75
 -1 -2 -2 361.83 12.77
 -1 -2 -2 329.1 12.76
 1 2 2 315.63 12.71
 -1 -2 -3 70.64 3.38
 1 -2 3 76.61 3.26
 1 2 3 77.68 3.25
 -1 2 -3 83.88 3.81
 1 -2 3 81.33 3.25
 1 2 3 78.04 3.26
 -1 2 -4 -0.22 0.85
 1 2 4 1.76 0.49
 1 -2 4 1.3 0.56
 -1 -2 -4 0.66 0.64
 1 2 4 1.76 0.58
 1 -2 4 0.98 0.52
 -1 2 -5 29.12 2.76
 1 2 5 59.6 2.37
 1 -2 5 57.93 2.39
 1 2 5 53.84 2.2
 1 -2 5 59.51 2.36
 1 2 5 58.57 2.41
 1 2 6 785.46 22.28
 1 -2 6 847.98 22.41
 1 -2 6 823.78 22.3
 1 2 6 809.64 22.39
 -1 2 -6 117.14 22
 1 2 6 793.28 21.96
 -1 -2 -6 172.91 22.28
 -1 2 -7 2.6 2.28
 -1 2 -7 1.95 0.63
 1 2 7 4.24 0.94
 1 -2 7 4.96 0.94
 1 2 8 156.48 5.62
 1 -2 8 153.36 5.61
 -1 2 -8 124.06 5.13
 -1 -2 -8 109.27 6.54
 -1 2 -9 13.45 1.61
 -1 2 -9 3.11 2.52
 -1 2 -9 9.93 1.09
 1 -2 9 21.14 1.58
 -1 -2 -9 4.76 3.03
 1 2 9 19.21 1.55
 -1 -2 -9 12.86 1.65
 1 -2 10 17.73 1.71
 -1 -2 -10 0.94 2.45
 -1 2 -10 16 2.05
 1 2 10 11.46 1.57
 -1 2 -10 9.25 1.28
 -1 -2 -10 9.33 1.7
 1 2 11 1.88 0.71
 -1 2 -11 3.2 1.58
 1 2 11 2.96 1.33
 -1 -2 -11 1.9 2.35
 -1 2 -11 2.97 2.35
 1 -2 11 2.27 1.31
 -1 -2 -11 1.91 1.45
 -1 2 -11 2.51 1.11
 1 2 12 22.39 1.98
 -1 2 -12 8.74 3.11
 1 -2 12 20.81 1.99
 -1 2 -12 20.38 2.24
 -1 -2 -12 14.37 3.21
 1 -2 12 22.6 2.21
 1 2 12 15.53 1.24
 -1 -2 -12 19.47 2.23
 1 2 12 24.19 2.25
 1 2 13 5.37 1.56
 1 2 13 2.81 0.79
 1 2 13 4.18 1.61
 1 -2 13 3.39 1.48
 -1 -2 -13 1.59 1.56
 -1 2 -13 2.76 1.66
 -1 2 -13 0.19 3.53
 1 -2 13 5.26 1.67
 -1 -2 -13 9.01 3.86
 -1 -2 -14 8.18 3.92
 1 -2 14 6.3 1.73
 -1 2 -14 1.33 5.23
 1 2 14 6.79 1.73
 -1 -2 -15 4.69 5
 1 2 15 3.1 1.72
 -1 2 -15 10.59 4.93
 1 -2 15 2.79 1.68
 1 2 16 3.17 1.86
 1 -2 16 2.57 1.86
 1 -3 -16 3.2 5.15
 1 -3 -15 22.33 4.75
 -1 3 15 3.1 1.13
 1 -3 -14 7.54 1.92
 1 -3 -14 8.84 4.11
 1 3 -14 6.92 1.79
 -1 3 14 5.62 1.3
 1 -3 -13 4.74 3
 1 -3 -13 4.5 1.86
 1 3 -13 6.03 1.71
 -1 3 13 5.12 1.21
 1 -3 -13 6 1.72
 1 3 -12 95.48 4.5
 1 3 -12 105.14 4.66
 1 3 -12 31.37 6.44
 1 -3 -12 109.42 4.8
 -1 3 12 77.16 3.68
 1 -3 -12 102.4 4.62
 1 -3 -12 15.95 4.37
 1 3 -11 8.95 3.58
 1 -3 -11 20.3 2.23
 1 3 -11 9.8 1.91
 1 3 -11 7.72 1.6
 1 3 -10 10.18 1.79
 1 -3 -10 11.68 1.84
 1 3 -10 9.46 1.54
 1 3 -10 19.75 3.18
 1 3 -9 25.8 2.18
 1 -3 -9 26.26 2.42
 -1 3 9 28.12 2.38
 1 3 -9 29.51 2.42
 1 -3 -9 114.55 5.55
 1 3 -9 64.2 4.11
 -1 -3 9 83.29 5.36
 1 -3 -8 1.96 2.74
 1 3 -8 21.54 2.03
 1 3 -8 15.12 2.45
 -1 3 8 13.19 1.6
 1 -3 -8 13.18 1.55
 1 3 -7 73.95 3.4
 1 3 -7 69.34 4.02
 -1 3 7 71.12 3.42
 1 -3 -7 63.43 3.21
 -1 3 6 34.77 1.99
 1 3 -6 43.24 3.08
 -1 3 6 31.62 1.74
 1 3 -6 31.01 1.98
 1 -3 -6 30.56 1.85
 1 -3 -5 133.5 5.08
 1 -3 -5 13.08 5.33
 -1 -3 5 112.9 5.06
 1 3 -5 272.43 7.61
 -1 3 5 150.89 5.24
 1 3 -5 144.94 5.22
 -1 3 4 457.49 16.22
 1 -3 -4 453.42 16.17
 1 -3 -3 27.99 1.44
 -1 -3 3 24.62 1.58
 -1 3 3 22.49 1.39
 -1 3 3 25.79 1.52
 -1 -3 3 33.71 1.85
 1 -3 -2 1075.67 38.88
 1 -3 -2 1030.62 38.83
 -1 3 2 1074.53 38.86
 -1 3 2 1042.9 38.71
 1 -3 -1 1909.61 68.73
 -1 3 1 1848.69 68.63
 -1 3 0 1230.91 46.83
 1 -3 0 1345.5 46.65
 -1 -3 0 1290.81 46.69
 -1 -3 0 1185.41 46.47
 1 3 0 1333.9 46.46
 1 3 1 5872.08 216.02
 -1 -3 -1 6038.36 216.03
 1 -3 1 6066.5 216.18
 -1 -3 -1 5892.59 216.08
 -1 -3 -1 5787.26 216.11
 1 -3 1 6011.69 216
 1 3 1 5906.15 216.23
 -1 3 -1 5936.3 216.12
 -1 3 -1 6054.59 216.25
 -1 3 -1 5791.95 216.1
 1 3 2 927.01 34.74
 -1 3 -2 946.87 34.67
 -1 -3 -2 971.81 34.67
 -1 -3 -2 947.45 34.65
 -1 -3 -2 1004.79 34.74
 1 -3 2 969.83 34.72
 1 3 2 888.01 34.69
 -1 -3 -2 974.73 34.68
 1 3 2 876.87 34.68
 -1 3 -2 943.53 34.65
 1 -3 2 934.16 34.7
 1 -3 3 9.55 0.82
 1 -3 3 9.91 0.78
 1 3 3 10.53 0.79
 -1 -3 -3 9.93 0.78
 1 3 3 10.28 0.83
 -1 -3 -3 9.73 0.9
 1 3 3 8.13 0.87
 1 -3 4 34.09 1.7
 1 3 4 36.06 1.69
 -1 -3 -4 30.79 1.82
 1 3 4 32.07 1.7
 1 -3 4 32.87 1.73
 1 -3 5 119.06 4.79
 1 3 5 111.37 4.52
 -1 3 -5 89.01 5.4
 1 3 5 118.56 4.8
 1 -3 5 121.08 4.75
 1 3 5 126.2 4.79
 -1 3 -6 756.95 29.26
 1 3 6 890.09 29.71
 1 -3 6 942.29 29.75
 1 3 6 914.49 29.8
 1 -3 6 893.13 29.78
 1 3 6 763.59 29.35
 -1 -3 -7 91.14 6.6
 1 -3 7 165.71 5.87
 1 3 7 124.36 5.28
 1 -3 7 162.12 5.78
 1 3 7 167.69 5.89
 1 3 7 159.56 5.77
 -1 3 -7 138.1 5.31
 -1 3 -7 70.83 6.04
 1 3 8 93.99 4.16
 -1 3 -8 106.33 4.28
 1 -3 8 129.05 4.82
 -1 -3 -8 144.16 6.82
 1 3 8 129.51 4.85
 -1 -3 -8 123.68 5.13
 1 3 9 2.49 0.67
 -1 -3 -9 4.27 1.38
 -1 3 -9 2.5 0.82
 1 3 9 6.73 1.18
 -1 3 -9 4.96 2.49
 -1 3 -9 3.05 1.23
 1 -3 9 4.88 1.15
 1 3 10 1.27 0.62
 -1 3 -10 1.17 1.26
 1 3 10 3.46 1.21
 -1 3 -10 2.03 3.03
 -1 -3 -10 1.37 1.4
 1 -3 10 3.78 1.24
 -1 3 -10 1.45 0.93
 1 3 11 2.49 1.33
 -1 3 -11 1.41 1.48
 -1 3 -11 4.63 4.03
 1 -3 11 2.24 1.27
 1 -3 11 2.5 1.37
 1 3 11 3.37 1.28
 -1 -3 -11 3.52 1.43
 -1 -3 -11 -1.76 2.76
 1 3 11 1.29 0.56
 -1 -3 -12 6.19 3.1
 1 -3 12 12.84 1.67
 1 3 12 14.31 1.72
 -1 -3 -12 10.13 1.89
 -1 3 -12 10.7 2.03
 1 -3 12 13.95 1.86
 1 3 12 12.66 1.88
 1 3 13 7.83 1.71
 -1 3 -13 5.37 1.84
 -1 -3 -13 5.12 1.82
 -1 -3 -13 5.91 3.08
 1 -3 13 7.18 1.71
 -1 3 -13 4.36 4.04
 1 -3 13 8.15 1.62
 1 3 14 5.97 1.68
 -1 -3 -14 3.37 3.88
 1 -3 14 5.65 1.65
 1 3 15 4.81 1.74
 1 -3 15 5.66 1.79
 -1 -3 -15 1.46 3.9
 1 3 16 6.6 2.01
 -1 -3 -16 4.11 6.32
 1 -3 16 6.04 2.11
 1 -4 -16 4.83 4.38
 -1 4 15 7.65 1.04
 1 -4 -15 12.83 4.61
 -1 4 14 2.69 1.05
 1 -4 -14 -2.51 3.02
 1 4 -14 2.72 1.61
 1 4 -13 3.28 1.64
 1 -4 -13 12.21 2.18
 -1 4 13 4.45 1.15
 1 -4 -13 7.09 1.83
 1 -4 -12 6.11 2.01
 1 4 -12 12.84 1.96
 1 -4 -12 0.47 2.81
 1 -4 -12 9.21 1.86
 -1 4 12 4.76 1.25
 1 4 -11 96.65 4.62
 -1 -4 11 69.61 5.67
 -1 4 11 99.79 4.17
 1 -4 -11 112.58 5.06
 1 4 -11 111.33 7.58
 -1 4 10 38 2.38
 1 -4 -10 49.73 3.11
 1 4 -10 43.2 2.77
 -1 4 10 50.35 3.17
 -1 -4 10 55.07 4.87
 1 4 -10 49.79 5.15
 -1 4 9 109.03 5
 1 -4 -9 127.11 5.62
 -1 -4 9 181.5 7.75
 -1 4 9 147.64 5.94
 1 4 -9 124.41 5.44
 1 4 -9 185.46 8.3
 -1 4 8 -0.17 0.76
 1 -4 -8 0.11 0.95
 -1 4 8 0.47 1.08
 1 4 -8 -2.38 2.58
 1 -4 -8 2.4 2.82
 -1 4 7 59.68 2.94
 -1 -4 7 49.92 2.68
 -1 4 7 60.72 2.58
 -1 4 6 16.72 1.46
 -1 4 6 14.64 1.22
 1 -4 -5 595.06 22.61
 -1 4 5 611.44 22.67
 1 -4 -4 40.99 2.07
 -1 4 4 42.05 2.07
 -1 -4 4 35.14 2.12
 1 -4 -3 12.58 0.95
 -1 4 3 9.37 0.88
 1 -4 -3 9.04 0.94
 -1 4 3 9.45 0.89
 1 -4 -2 4275.73 156.37
 -1 4 2 4268.69 156.24
 -1 4 2 4320.82 156.39
 -1 4 1 7316.16 265.11
 1 -4 -1 7237.32 265.14
 -1 -4 0 845.23 34.82
 -1 4 0 879.99 35.01
 -1 4 0 931.87 34.84
 1 4 1 760.58 29.49
 1 -4 1 837.21 29.64
 -1 -4 -1 825.71 29.52
 -1 4 -1 851.13 29.6
 1 4 1 796.86 29.68
 -1 -4 -1 791.09 29.54
 -1 -4 -1 809.81 29.57
 -1 4 -1 804.37 29.82
 -1 4 -1 774.21 29.53
 1 4 2 4.89 0.66
 1 4 2 5.94 0.69
 1 4 2 5.95 0.69
 1 -4 2 6.77 0.68
 1 -4 2 5.69 0.62
 -1 4 -2 5.74 0.92
 -1 4 -2 5.4 0.6
 -1 4 -2 5.96 0.6
 -1 -4 -2 6.91 0.72
 -1 -4 -2 6.34 0.61
 -1 -4 -2 5.81 0.61
 1 -4 3 1.37 0.57
 1 4 3 1.8 0.53
 -1 -4 -3 1.56 0.53
 1 -4 3 1.42 0.47
 1 4 3 2.53 0.67
 1 4 3 1.61 0.53
 -1 -4 -3 2.05 0.62
 1 4 4 5.88 0.87
 1 -4 4 5.39 0.7
 1 4 4 5.23 0.72
 -1 -4 -4 5.92 0.85
 1 -4 4 6.67 0.71
 1 4 4 6.52 0.68
 1 -4 5 15.94 1.17
 1 4 5 15.96 1.15
 1 4 5 15.66 1.11
 1 -4 5 15.74 1.12
 1 4 5 15.86 1.36
 1 -4 6 579.06 21.13
 1 4 6 559.34 21.1
 1 -4 6 582.49 21.13
 1 4 6 535.35 21.11
 1 -4 7 144.08 5.95
 1 -4 7 151.66 6.07
 1 4 7 147.44 6.05
 1 4 7 136.18 5.91
 1 4 8 110.54 4.38
 -1 -4 -8 101.66 4.56
 1 -4 8 110.37 4.29
 1 -4 8 115.68 4.39
 1 -4 9 170.56 6.28
 -1 -4 -9 149.27 6.46
 1 4 9 181.89 6.32
 1 -4 10 53.69 2.78
 -1 4 -10 45.1 3.03
 1 4 10 55.54 2.94
 1 -4 10 54.93 2.9
 -1 -4 -10 42.76 2.91
 1 -4 11 0.92 1.33
 -1 -4 -11 1.07 1.37
 1 4 11 2.19 1.34
 1 -4 11 1.15 1.19
 -1 4 -11 1.29 1.41
 1 4 11 1.82 1.22
 1 -4 12 7.41 1.64
 -1 -4 -12 15.26 3.72
 -1 4 -12 4.64 1.93
 1 4 12 7.47 1.72
 1 -4 12 7.58 1.54
 1 4 12 7.96 1.53
 -1 -4 -12 3.53 1.72
 1 4 13 5.12 1.61
 1 -4 13 7.75 1.7
 -1 -4 -13 8.4 3.3
 1 -4 13 8.16 1.66
 1 4 14 2.07 1.57
 1 -4 14 1.86 1.53
 -1 -4 -14 3.09 3.08
 1 4 15 3.76 1.7
 -1 -4 -15 1.08 4.04
 1 -4 15 2.43 1.65
 1 -4 16 1.44 1.81
 1 4 16 2.37 1.91
 -1 -4 -16 5.37 4.79
 1 -5 -16 6.29 4.67
 1 -5 -15 11.85 3.76
 1 -5 -14 1.3 1.85
 1 5 -14 0.59 1.55
 1 5 -13 42.21 2.89
 -1 5 13 34.03 1.93
 1 -5 -13 46.57 3.09
 1 -5 -13 55.3 3.6
 1 -5 -12 2 1.83
 -1 -5 12 5.12 3.45
 1 5 -12 0.99 1.49
 -1 5 12 0.27 0.94
 -1 5 11 5.97 1.3
 1 5 -11 7.01 1.72
 -1 5 10 77.78 3.81
 1 5 -10 80.19 4.31
 1 -5 -10 83.07 4.45
 -1 5 10 89.37 4.73
 1 5 -9 37.94 2.56
 -1 5 9 33 2.08
 -1 5 9 41.98 2.91
 -1 5 8 11.37 1.44
 -1 5 8 9.58 1.11
 -1 5 7 30.23 2.07
 -1 -5 7 25.44 1.89
 -1 5 7 30.19 1.73
 -1 5 6 218.42 8.97
 -1 5 6 223.41 8.67
 -1 5 5 -0.48 0.67
 1 -5 -5 0.75 0.93
 -1 5 5 0.9 0.82
 1 -5 -4 2.47 0.78
 -1 -5 4 1.56 0.73
 -1 5 4 1.03 0.75
 1 -5 -4 -0.25 0.67
 1 -5 -3 1486.1 56.52
 -1 5 3 1600.93 56.6
 1 -5 -2 45.79 2.33
 -1 5 2 56.51 2.61
 -1 5 2 52.22 2.36
 -1 5 1 8664.38 315.59
 -1 5 0 2695.14 96.6
 -1 -5 0 2715.1 96.58
 -1 5 0 2768 96.8
 -1 -5 0 2634.52 96.41
 1 5 0 2532.63 96.45
 1 -5 1 362.32 12.71
 -1 5 -1 363.51 13.09
 -1 -5 -1 308.18 12.56
 -1 -5 -1 347.44 12.64
 -1 5 -1 350.37 12.63
 -1 5 -1 344.83 12.61
 -1 -5 -1 308.62 12.58
 1 5 1 331.3 12.61
 1 5 1 352.52 12.73
 -1 -5 -2 306.91 10.87
 -1 5 -2 282.15 10.73
 -1 5 -2 325.03 11.3
 1 5 2 254.68 10.76
 -1 -5 -2 288.58 10.71
 1 5 2 292.77 10.85
 -1 -5 -2 290.91 10.74
 1 -5 2 281.99 10.77
 1 -5 2 295.22 10.81
 -1 5 -2 290.32 10.72
 1 5 2 258.04 10.79
 1 -5 3 64.61 2.9
 1 -5 3 72.17 2.94
 1 5 3 59.77 2.89
 1 5 3 67.29 2.92
 1 5 3 71.24 3.09
 -1 -5 -3 73.44 3.09
 1 -5 4 -0.02 0.49
 -1 -5 -4 -0.07 0.68
 -1 -5 -4 0.11 0.42
 1 5 4 -0.07 0.51
 1 5 4 0.23 0.53
 1 -5 4 -0.02 0.53
 1 5 4 0.04 0.67
 1 5 5 27.04 1.57
 1 -5 5 26.55 1.51
 1 5 5 27.22 1.84
 1 5 5 28.17 1.53
 -1 -5 -5 26.79 1.8
 1 -5 5 29.35 1.59
 1 5 6 90.38 3.97
 1 5 6 84.57 4.28
 1 -5 6 101.57 4.02
 1 5 6 89.04 3.98
 1 -5 6 90.91 3.97
 1 5 7 2.56 0.83
 1 5 7 1.89 0.85
 1 -5 7 1.79 0.81
 1 -5 7 0.78 0.88
 1 -5 8 11.3 1.27
 -1 -5 -8 9.63 1.43
 1 5 8 12.63 1.33
 1 5 8 11.08 1.24
 1 -5 8 10.75 1.18
 1 5 9 198.72 8.32
 1 -5 9 213.12 8.47
 1 5 9 213.09 8.48
 -1 -5 -9 190.97 8.67
 1 -5 9 211.97 8.35
 -1 -5 -9 180.77 10.16
 1 -5 9 223.43 10.33
 1 -5 10 6.05 1.44
 1 5 10 6.36 1.44
 1 -5 10 5.41 1.25
 -1 -5 -10 6.62 1.72
 -1 -5 -11 25.81 2.45
 1 -5 11 27.3 2.1
 1 5 11 24.69 2.24
 1 -5 11 24.5 2.22
 -1 5 -11 24.28 2.4
 -1 -5 -12 14.31 2.25
 1 -5 12 11.16 1.79
 -1 5 -12 9.5 2.07
 1 5 12 14.97 1.95
 1 -5 12 12.94 1.75
 1 5 13 6.9 1.71
 1 -5 13 7.04 1.7
 1 -5 14 3.69 1.57
 -1 -5 -14 2.27 3.12
 -1 -5 -15 1.83 3.69
 1 -5 15 3.68 1.75
 1 -5 16 4.68 2.09
 -1 -5 -16 4.39 4.64
 1 -6 -16 3.67 3.86
 1 -6 -15 -0.18 3.26
 1 -6 -14 6.62 3.61
 1 6 -14 4.94 1.72
 1 -6 -14 6.42 2.16
 1 -6 -13 5.4 2.03
 -1 -6 13 35.06 4.87
 1 6 -13 2.94 1.66
 1 -6 -13 2.23 1.77
 1 -6 -13 31.99 4.68
 1 -6 -12 4.47 3.87
 1 6 -12 21.38 2.16
 -1 -6 12 24.54 4.38
 1 -6 -12 21.95 2.49
 1 -6 -11 181.78 7.32
 -1 6 11 209.81 7.83
 1 6 -11 179.83 7.17
 -1 6 10 90.86 3.7
 -1 6 10 105.04 4.98
 1 6 -10 97.55 4.47
 -1 -6 10 190.56 8.25
 1 -6 -10 5.82 4.95
 -1 6 9 55.02 2.67
 1 -6 -9 34.35 4.36
 -1 6 9 68.78 3.68
 1 6 -9 58.9 3.18
 1 -6 -8 136.65 5.78
 -1 6 8 134.9 5.9
 -1 6 8 119.22 5.1
 -1 6 7 52.3 2.86
 -1 -6 7 43.67 2.51
 -1 6 6 0.76 0.83
 1 -6 -5 358.08 14.09
 -1 6 5 376.2 14.23
 1 -6 -4 84.97 3.6
 1 -6 -4 78.2 3.61
 -1 6 4 77.99 3.65
 1 -6 -3 824 32.58
 -1 6 3 946.11 32.69
 -1 6 2 249.97 9.8
 -1 -6 1 1040.57 38.41
 -1 6 1 1068.46 38.8
 1 6 0 2589.32 98.5
 -1 -6 0 2747.48 98.47
 -1 6 0 2819.6 98.85
 -1 -6 0 2704.88 98.59
 -1 6 -1 240.33 8.94
 1 6 1 218.2 8.48
 -1 6 -1 201.01 8.37
 1 6 1 239.23 8.46
 1 -6 1 216.09 8.44
 -1 -6 -1 219.59 8.36
 -1 -6 -1 214.38 8.35
 -1 -6 -1 239.21 8.46
 -1 -6 -2 51.58 2.32
 -1 -6 -2 48.58 2.08
 -1 6 -2 39.7 2.07
 -1 6 -2 53.88 2.58
 1 -6 2 51.39 2.22
 1 -6 2 49.2 2.18
 1 6 2 51.9 2.28
 -1 -6 -2 46.78 2.07
 1 6 2 43.59 2.12
 1 -6 3 18.6 1.16
 -1 -6 -3 20.76 1.34
 1 6 3 17.92 1.28
 1 6 3 16.92 1.15
 1 -6 3 19.36 1.21
 -1 6 -3 22.09 1.64
 -1 -6 -4 68.56 3.03
 1 6 4 65.94 3.02
 1 -6 4 60.5 2.75
 1 -6 4 62.81 2.74
 1 6 4 57.74 2.72
 -1 -6 -4 58.25 2.55
 1 -6 5 10.68 0.97
 1 -6 5 13.59 1
 1 6 5 10.75 1.26
 1 6 5 10.28 0.97
 -1 -6 -5 11.12 1.25
 1 6 6 394.26 16.05
 1 -6 6 428.2 16.12
 1 6 6 459.82 16.65
 1 -6 6 437.43 16.09
 1 -6 7 77.17 3.41
 1 6 7 69.13 3.79
 -1 -6 -7 67.6 3.72
 1 -6 7 77.55 3.44
 1 -6 8 27.84 3
 1 -6 8 25.63 1.72
 -1 -6 -8 22.32 2.04
 1 -6 8 30.08 1.9
 1 -6 9 157.19 7.15
 1 -6 9 90.11 4.41
 -1 -6 -9 89.56 4.88
 -1 -6 -9 182.16 7.51
 1 -6 9 91.51 4.53
 1 -6 10 90.96 6.84
 1 -6 10 130.86 5.33
 -1 -6 -10 131.04 5.88
 1 -6 10 127.64 5.43
 1 -6 11 20.13 3.75
 -1 6 -11 31.17 2.61
 -1 -6 -11 34.88 2.85
 1 -6 11 32.8 2.45
 1 -6 11 32.12 2.32
 1 -6 12 83.76 4.17
 1 -6 12 74.09 4.09
 -1 -6 -12 81.4 4.62
 -1 6 -12 64.5 4.35
 1 -6 13 17.12 1.97
 -1 -6 -13 7.61 4.39
 1 -6 14 2.62 1.56
 -1 -6 -14 5.22 3.49
 -1 -6 -15 5.85 3.54
 1 -6 15 1.07 1.69
 1 -6 16 -1 1.84
 -1 -6 -16 1.8 4.46
 1 -7 -16 4.1 3.82
 1 -7 -15 8.41 3.89
 1 -7 -14 -0.1 1.99
 1 7 -14 1.57 1.64
 1 -7 -13 19.02 2.5
 1 7 -13 17.64 2.13
 1 -7 -13 8.31 4.28
 -1 -7 13 19.05 4.24
 -1 7 12 3.37 1.88
 1 7 -12 0.8 1.57
 1 -7 -12 4.64 1.98
 1 7 -11 12.96 2.12
 -1 7 11 7.2 2.11
 1 7 -10 4.06 1.42
 -1 7 10 3.42 1.76
 1 -7 -10 1.04 3.46
 1 -7 -9 18.62 1.91
 1 7 -9 18.11 1.72
 1 -7 -9 34.68 4.01
 -1 7 9 20.95 2.08
 -1 -7 9 25.95 3
 1 -7 -8 151.13 6.67
 -1 7 8 154.1 6.83
 -1 -7 7 13.45 1.39
 1 -7 -7 15.85 1.64
 -1 7 7 13.79 1.55
 -1 -7 6 39.61 2.4
 -1 7 6 48.08 2.61
 1 -7 -5 372.68 14.85
 -1 7 5 430.62 15.27
 1 -7 -4 1408.4 54
 -1 7 4 1555.51 54.26
 1 -7 -3 2488.66 94.47
 -1 7 3 2708.76 94.65
 -1 7 2 627.8 23.62
 -1 -7 1 247.99 9.57
 -1 7 1 271.19 10.03
 -1 -7 0 484.11 17.74
 -1 7 0 491.74 18.24
 -1 -7 0 465.1 17.73
 -1 -7 -1 758.61 29.76
 -1 -7 -1 866.75 29.94
 1 7 1 804.3 29.89
 -1 -7 -1 778 29.75
 1 -7 1 838.66 29.84
 -1 7 -1 903.5 30.46
 1 7 2 1985.82 74.64
 -1 -7 -2 2130.96 74.66
 -1 7 -2 1978.16 74.97
 1 -7 2 2085.17 74.54
 1 -7 2 2070.69 74.55
 -1 -7 -2 1938.67 74.4
 -1 -7 -2 2080.95 74.39
 1 -7 3 3.94 0.68
 1 -7 3 3.43 0.63
 -1 -7 -3 2.96 0.86
 1 7 3 4.12 0.76
 -1 7 -3 4.22 1.2
 1 -7 4 0.54 0.57
 1 7 4 0.24 0.71
 1 -7 4 0.36 0.53
 -1 -7 -4 -0.08 0.76
 1 -7 5 49.24 2.31
 1 -7 5 49.39 2.28
 -1 -7 -5 52.75 2.64
 1 7 5 51.92 2.65
 -1 -7 -5 41.94 1.93
 1 -7 6 8.43 0.95
 -1 -7 -6 7.94 1.27
 1 7 6 9.33 1.4
 1 -7 6 9.5 1.06
 1 -7 7 66.31 3.11
 1 -7 7 66.72 3.15
 -1 -7 -7 64.93 3.5
 1 7 7 61.93 3.56
 1 7 8 19.63 1.99
 1 -7 8 24.82 1.7
 1 -7 8 25.14 1.7
 1 -7 8 21.35 2.51
 -1 -7 -8 19.21 1.98
 1 -7 9 108.72 5.04
 -1 -7 -9 108.66 5.46
 1 -7 9 109.18 4.99
 1 -7 10 30.63 2.28
 -1 -7 -10 28.1 2.65
 1 -7 10 30.02 2.33
 1 -7 11 29.18 2.34
 1 -7 11 43.15 5.15
 -1 -7 -11 29.78 2.71
 1 -7 11 29.87 2.3
 -1 -7 -11 49.99 6.66
 -1 -7 -12 61.87 4.11
 1 -7 12 61.31 3.71
 -1 7 -12 57.17 4.02
 1 -7 12 62.05 3.71
 1 -7 13 5.7 1.61
 -1 -7 -13 2.89 4.06
 -1 -7 -14 18.77 4.44
 1 -7 14 2.11 1.61
 -1 -7 -15 6.72 3.97
 1 -7 15 3.34 1.82
 1 -7 16 0.92 1.88
 -1 -7 -16 6.86 3.99
 1 -8 -15 14.08 4.4
 1 -8 -14 6.38 2.18
 1 -8 -14 -0.72 4.2
 1 8 -14 5.52 1.8
 1 8 -13 1.56 1.64
 1 -8 -13 5.62 2.03
 1 8 -12 38.31 3.06
 1 -8 -12 49.88 6.16
 -1 8 12 41.11 3.39
 1 -8 -12 36.78 3.13
 -1 8 11 28.15 2.83
 1 8 -11 20.29 2.15
 -1 -8 11 29.09 4.23
 1 -8 -11 10.92 4.92
 -1 -8 10 2.96 2.61
 -1 8 10 1.69 1.64
 1 8 -10 1.3 1.3
 -1 8 9 22.97 2.22
 1 -8 -9 23.56 2.15
 -1 -8 9 26.48 2.81
 -1 8 8 32.57 2.6
 1 -8 -8 39.83 2.73
 -1 8 7 20.61 1.84
 1 -8 -7 24.72 1.92
 -1 8 6 3.4 1.07
 -1 -8 6 2.72 1
 -1 8 5 551.69 21.13
 1 -8 -5 557.82 20.85
 1 -8 -4 167.5 6.73
 -1 8 4 164.54 6.87
 -1 8 3 42.95 2.34
 -1 8 2 232.54 9.39
 -1 -8 1 952.85 34.17
 -1 8 1 881.76 34.56
 -1 8 0 4089.1 146.42
 -1 -8 0 4030.05 145.85
 -1 -8 0 3931.87 145.91
 -1 -8 0 3999 145.87
 -1 8 -1 71.43 3.55
 -1 -8 -1 65.52 2.76
 -1 -8 -1 61.86 2.75
 -1 -8 -1 83.4 3.21
 1 -8 2 209.84 7.86
 1 -8 2 227.32 7.94
 1 8 2 182.77 7.92
 -1 -8 -2 190.75 7.65
 -1 -8 -2 211.99 8
 -1 -8 -2 195.91 7.69
 -1 8 -2 244.61 8.6
 -1 8 -3 718.37 24.49
 1 8 3 627.64 24.05
 1 -8 3 621.75 23.79
 -1 -8 -3 726.26 24.22
 1 -8 3 602.25 23.78
 1 -8 4 45.55 2.24
 -1 8 -4 54.9 2.91
 1 -8 4 45.91 2.23
 -1 -8 -4 52.12 2.59
 1 8 4 44.89 2.49
 -1 -8 -5 153.38 5.46
 -1 -8 -5 167.63 6.21
 1 -8 5 141.85 5.76
 1 8 5 144.66 6.12
 1 -8 5 149.72 5.76
 1 -8 5 128.73 5.32
 1 8 6 9.02 1.29
 -1 -8 -6 8.85 1.33
 1 -8 6 9.44 1.04
 1 -8 6 8.24 0.94
 1 -8 7 0.37 0.81
 -1 -8 -7 -0.12 1.13
 1 8 7 -0.07 1.15
 1 -8 7 0.5 0.77
 1 -8 8 24.98 1.78
 1 -8 8 24.49 1.73
 1 8 8 21.34 2.11
 -1 -8 -8 26.56 2.17
 1 -8 8 24.7 2.49
 1 8 9 14.57 1.58
 1 -8 9 30.78 3.39
 1 -8 9 13.01 1.55
 1 -8 9 13.23 1.55
 -1 -8 -9 16.44 2.05
 1 8 9 12.33 1.97
 1 8 10 123.27 5.54
 1 -8 10 122.01 5.52
 1 -8 10 124.82 5.59
 -1 -8 -10 117.98 5.96
 1 -8 10 145.15 7.45
 -1 -8 -11 21.99 2.36
 -1 -8 -11 12.36 4.25
 1 -8 11 39.23 4.73
 1 -8 11 25.26 2.16
 1 8 11 23.74 2.09
 1 -8 11 25.41 2.1
 1 8 12 118.64 5.41
 -1 -8 -12 111.54 5.88
 1 -8 12 157.01 8.31
 1 -8 12 125.06 5.52
 1 8 12 120.3 5.44
 1 -8 12 127.91 5.49
 1 -8 13 0.48 3.44
 1 -8 13 0.55 1.44
 1 8 13 2.21 1.47
 -1 -8 -14 11.91 4.9
 1 -8 14 9.45 1.88
 1 8 14 8.76 1.82
 1 8 15 4.42 1.85
 1 -8 15 1.77 1.78
 -1 -8 -15 6.93 4.2
 -1 -8 -16 3.62 4.02
 1 -9 -15 14.57 5.25
 1 -9 -14 3.51 2.13
 1 9 -14 0.08 1.6
 1 -9 -14 6.84 4.25
 -1 9 13 18.07 2.62
 1 9 -13 12.62 2.08
 1 -9 -13 14.03 2.32
 1 -9 -13 24.41 5.59
 -1 9 12 22.04 2.73
 1 9 -12 24.45 2.48
 1 9 -11 2.65 1.51
 -1 -9 11 6.98 3.89
 1 -9 -11 7.17 3.72
 -1 9 11 7.14 2.12
 1 -9 -10 37.7 3.05
 -1 9 10 37.17 2.99
 -1 -9 10 46.93 4.03
 -1 -9 9 5 2.18
 -1 9 9 2.17 1.53
 1 -9 -9 3.54 1.5
 1 -9 -8 109.63 5.37
 -1 9 8 101.57 5.38
 -1 9 7 63.62 3.48
 1 -9 -7 63.42 3.44
 -1 9 6 20.5 1.75
 -1 -9 6 17.81 1.54
 1 -9 -6 16.29 1.28
 1 -9 -5 1.45 0.85
 -1 9 5 0.49 0.87
 -1 9 4 148.95 6.01
 1 -9 -4 125.08 5.61
 1 9 -4 149.22 5.82
 -1 9 3 177.8 7.29
 -1 9 2 135.66 5.93
 -1 9 1 50.89 2.73
 -1 -9 1 51.78 2.4
 -1 -9 0 1533.31 55.22
 -1 9 0 1587.53 55.84
 -1 -9 0 1412.34 55.21
 -1 9 0 1556.45 55.26
 -1 -9 0 1514.86 55.36
 -1 -9 -1 331.23 13.25
 -1 9 -1 354.07 13.27
 -1 -9 -1 342.67 13.25
 -1 -9 -1 414.72 13.65
 -1 9 -1 445.03 14.21
 -1 9 -2 222.92 8.21
 -1 -9 -2 241.11 8.68
 1 9 2 196.13 8.34
 -1 9 -2 256.62 9.1
 1 -9 2 217.1 8.39
 1 -9 2 200.47 8.35
 1 -9 3 141.85 5.76
 -1 -9 -3 177.74 6.23
 -1 9 -3 164.24 6.44
 1 9 3 132.95 5.75
 1 -9 3 139.65 5.76
 1 9 4 81.75 3.87
 1 9 4 76.16 3.58
 1 -9 4 83.32 3.63
 1 -9 4 81.92 3.62
 -1 -9 -4 101.78 4.17
 -1 9 -4 103.45 4.52
 1 -9 5 737.7 28.82
 1 9 5 769.34 29.26
 1 -9 5 763.32 28.83
 1 9 5 747.26 28.83
 -1 -9 -5 853.93 29.31
 -1 9 -5 891.2 29.68
 1 9 6 5.48 0.91
 -1 -9 -6 5.34 1.27
 1 -9 6 5.24 0.91
 1 -9 6 3.77 0.39
 1 9 6 3.62 1.12
 1 -9 6 3.96 0.82
 1 -9 7 3.53 0.87
 1 9 7 2.71 0.96
 -1 -9 -7 3.81 1.24
 1 -9 7 3.23 0.94
 1 -9 7 5.07 2.52
 1 9 7 2.31 1.18
 1 9 7 3.1 0.9
 1 9 8 0.33 1
 1 -9 8 0.33 0.96
 1 9 8 0.4 0.91
 -1 -9 -8 1.79 1.31
 1 -9 8 0.59 1.02
 1 9 8 0.7 1.34
 1 -9 8 1.07 2.39
 1 -9 9 215.79 9.17
 1 9 9 198.6 8.08
 1 -9 9 197.4 8.05
 1 9 9 190.37 8.69
 1 9 9 196.67 8.07
 1 -9 9 186.9 8.05
 -1 -9 -9 193.23 8.54
 1 -9 10 8.14 1.52
 1 9 10 4.62 1.38
 1 -9 10 10.95 1.63
 -1 -9 -10 5.62 1.88
 1 9 10 9.26 1.58
 1 9 11 11.19 1.74
 -1 -9 -11 5.99 1.88
 1 9 11 7.98 1.54
 1 -9 11 10.68 1.75
 -1 -9 -11 1.88 3.54
 1 -9 11 8.03 1.55
 1 -9 12 8.96 1.8
 1 9 12 7.15 1.62
 -1 -9 -12 5.08 2.04
 1 9 12 9.82 1.82
 1 -9 12 10.15 1.9
 1 -9 13 12.23 1.86
 1 9 13 10.22 1.8
 1 -9 13 8.67 3.73
 -1 -9 -13 6.91 5.07
 1 -9 14 3.7 1.75
 1 9 14 4.94 1.76
 -1 -9 -14 1.13 4.1
 1 9 15 3.88 1.9
 1 -9 15 5.36 2.01
 -1 -9 -15 3.6 4.92
 1 -10 -15 19.02 5.4
 1 -10 -14 6.29 4.85
 -1 10 13 8.83 2.3
 1 10 -13 6.45 1.91
 -1 10 12 41.45 3.46
 1 10 -12 38.57 2.88
 -1 -10 12 60.99 5.31
 -1 -10 11 4.56 2.97
 1 -10 -11 6.96 3.73
 -1 10 11 3.59 1.87
 -1 10 10 2.22 1.81
 1 -10 -10 3.86 1.73
 -1 -10 10 1.65 2.51
 -1 -10 9 -0.89 2.59
 -1 10 9 2.83 1.58
 1 -10 -9 3.08 1.6
 1 -10 -8 52.96 3.27
 -1 10 8 46.44 3.12
 1 -10 -7 5.14 1.26
 -1 10 7 2.78 1.14
 1 -10 -6 116.24 4.99
 -1 10 6 119.27 5.41
 1 10 -5 299.89 11.34
 1 -10 -5 280.67 11.14
 -1 10 5 281.4 11.46
 1 10 -4 58.6 2.94
 -1 10 4 54.92 3.05
 1 10 -3 744.44 27.61
 -1 10 3 732.64 27.74
 -1 10 2 325.27 11.23
 1 10 -2 254.14 10.57
 -1 10 1 45.02 2.63
 -1 -10 1 46.47 2.29
 -1 10 0 108.34 4.49
 -1 -10 0 82.7 3.68
 -1 10 0 101.72 3.81
 -1 10 0 106.79 3.83
 -1 -10 0 88.86 3.7
 -1 -10 0 84.57 4.01
 -1 10 -1 464.09 16.48
 -1 -10 -1 500.38 16.19
 -1 -10 -1 409.39 15.65
 -1 10 -1 425.24 15.66
 -1 10 -1 423.21 15.67
 -1 -10 -1 400.87 15.63
 -1 10 -2 11.65 1.48
 1 -10 2 13.19 1.02
 1 10 2 11.79 1.02
 -1 -10 -2 12.77 1.35
 1 10 2 10.64 1.01
 1 -10 3 148.81 6.1
 -1 10 -3 193.81 6.98
 -1 -10 -3 184.12 6.54
 1 -10 3 147.74 6.06
 1 10 3 154.2 6.11
 1 10 3 139.05 6.07
 1 10 4 83.92 3.77
 1 -10 4 84.99 3.8
 1 -10 4 85.98 3.79
 -1 10 -4 100.21 4.53
 -1 -10 -4 102.72 4.25
 1 10 4 86.62 3.81
 1 10 5 8.38 0.99
 1 -10 5 7.11 0.98
 1 10 5 8.51 1.24
 -1 -10 -5 10.69 1.51
 1 10 5 8.81 1.03
 -1 10 -5 8.53 1.77
 1 -10 5 9.81 1.03
 1 -10 6 122.28 4.88
 -1 -10 -6 90.58 4.3
 1 10 6 131.46 5.42
 1 10 6 138.49 4.95
 1 10 6 129.74 4.95
 -1 10 -6 158.36 5.95
 -1 -10 -6 150.46 5.55
 1 -10 6 117.78 4.43
 1 -10 6 123.56 4.88
 1 10 7 61.39 3.1
 1 10 7 62.07 3.07
 1 -10 7 60.51 3.07
 -1 -10 -7 65.53 3.62
 1 -10 7 67.7 3.16
 1 10 7 60.47 3.55
 1 -10 7 86.27 4.36
 1 -10 8 12.23 1.39
 1 10 8 9.92 1.29
 1 10 8 12.27 1.41
 1 -10 8 9.57 2.47
 1 -10 8 12.33 1.34
 -1 -10 -8 14.5 1.94
 1 10 8 12.8 1.93
 1 -10 9 101.95 5.04
 1 10 9 70.38 3.62
 1 10 9 65.06 3.53
 1 10 9 68.33 4.23
 -1 -10 -9 71.52 4.13
 1 -10 9 67.61 3.55
 1 -10 9 76.44 3.71
 1 10 10 122.44 6.32
 1 10 10 127.3 5.65
 1 -10 10 154.95 7.36
 -1 -10 -10 119.92 6.13
 1 10 10 123.52 5.69
 1 -10 10 124.95 5.68
 1 -10 10 128.37 5.67
 1 -10 11 1.99 3.25
 1 10 11 4.13 1.5
 1 -10 11 2.52 1.37
 1 -10 11 3.37 1.51
 1 10 11 1.29 1.29
 -1 -10 -11 1.45 1.73
 1 10 12 18.77 2.11
 1 -10 12 29.28 4.98
 1 10 12 18.52 2
 -1 -10 -12 25.2 4.95
 1 -10 12 20.34 2.04
 1 -10 12 23.3 2.2
 1 10 13 4.4 1.56
 1 -10 13 2.19 1.58
 -1 -10 -13 -2.95 5.03
 1 10 14 2.51 1.69
 1 -10 14 3.14 1.78
 -1 -10 -14 1.18 5.61
 1 -10 15 0.6 1.93
 1 10 15 -0.25 1.78
 1 -11 -15 9.31 4.97
 1 -11 -14 14.4 5.74
 -1 11 14 1.61 2.2
 -1 11 13 21.55 2.87
 1 -11 -13 16.43 6.11
 1 11 -13 22.89 2.48
 1 -11 -12 6.87 3.74
 1 11 -12 4.43 1.68
 -1 11 12 3.81 2.15
 -1 -11 12 13.43 4.19
 -1 11 11 2.9 1.76
 -1 -11 11 2.07 2.61
 -1 -11 11 2.54 1.29
 1 -11 -11 3.02 1.79
 -1 11 10 91.8 5.31
 -1 -11 10 115.43 6.33
 1 -11 -10 106.74 5.41
 1 -11 -9 113.61 5.71
 -1 11 9 106.33 5.73
 1 -11 -8 9.58 1.66
 -1 11 8 3.98 1.47
 -1 -11 8 7.23 2.6
 1 -11 -7 4.07 1.61
 -1 11 7 4.41 1.33
 1 -11 -7 5.75 1.32
 -1 -11 7 5.24 3.05
 1 -11 -6 46.46 2.54
 -1 11 6 52.97 2.96
 1 -11 -5 233.59 9.9
 1 11 -5 277.57 10.34
 -1 11 5 261.18 10.36
 1 11 -4 124.82 5.36
 -1 11 4 125.04 5.64
 -1 11 3 156.89 6.87
 1 11 -3 171.08 6.78
 1 11 -2 0.06 0.77
 -1 11 2 1.53 1.11
 -1 -11 1 3.78 0.65
 1 11 -1 1.89 0.78
 -1 -11 1 2.93 0.91
 -1 11 1 4.42 1.15
 1 11 0 106.14 4.25
 -1 11 0 105.63 3.92
 -1 -11 0 118.17 4.47
 -1 11 0 101.12 4.61
 -1 -11 0 86.84 3.83
 -1 11 0 100.72 3.92
 -1 -11 0 93.6 3.86
 -1 -11 -1 82.34 3.5
 -1 -11 -1 72.76 2.94
 -1 -11 -1 67.85 2.91
 -1 11 -1 76.48 2.96
 -1 11 -1 85.62 3.8
 -1 11 -1 72.38 2.93
 1 -11 2 137.48 5.47
 1 11 2 128.37 5.52
 -1 -11 -2 143.26 5.92
 -1 11 -2 149.65 6.36
 1 -11 3 6.57 0.82
 1 11 3 6.92 0.84
 1 -11 3 6.16 0.79
 -1 11 -3 8.48 1.56
 1 11 3 7.1 0.79
 -1 -11 -3 8.87 1.33
 1 11 4 95.75 4.15
 1 -11 4 93.92 4.09
 1 11 4 91.45 4.15
 -1 11 -4 118.18 5.01
 -1 -11 -4 123.39 4.72
 1 -11 4 90.74 4.08
 1 11 5 32.91 1.86
 1 -11 5 29.62 1.83
 1 -11 5 32.56 1.85
 -1 11 -5 42.63 2.82
 1 11 5 32.69 1.87
 -1 -11 -5 39.56 2.35
 1 -11 6 30.19 1.82
 1 11 6 29.42 2.25
 -1 11 -6 38.7 2.79
 -1 -11 -6 35.74 2.5
 1 11 6 28.18 1.78
 1 -11 6 28.98 1.78
 1 11 6 27.34 1.79
 1 11 7 10.84 1.21
 1 -11 7 12.63 2.28
 1 -11 7 7.58 0.67
 -1 -11 -7 12.85 1.76
 1 -11 7 8.34 1.19
 1 11 7 10.29 1.65
 -1 11 -7 14.69 1.97
 1 11 7 11.9 1.31
 1 -11 7 9.56 1.19
 1 -11 8 2.5 1.19
 1 -11 8 -3.35 3.15
 1 -11 8 2.35 1.1
 1 11 8 3.07 1.08
 1 11 8 1.06 1.44
 -1 -11 -8 0.78 1.51
 1 11 8 1.81 1.17
 1 11 9 30.32 2.22
 1 -11 9 31.99 2.22
 1 11 9 37.11 3.07
 1 -11 9 35.71 2.37
 -1 -11 -9 36.11 2.88
 1 11 9 33.6 2.33
 1 -11 10 10.53 1.69
 1 11 10 8.14 1.55
 1 -11 10 9.24 1.58
 -1 -11 -10 4.36 1.99
 1 11 10 7.31 2.08
 1 11 10 6.61 1.5
 1 -11 11 8.52 1.68
 1 11 11 7.8 1.62
 -1 -11 -11 6.24 2.05
 1 11 11 6.92 1.46
 1 -11 11 9.22 1.63
 1 11 11 5.29 1.98
 1 -11 11 1.86 3.64
 1 -11 12 30.89 4.61
 1 11 12 19.32 2.09
 1 -11 12 14.61 2
 1 11 12 17.25 1.97
 -1 -11 -12 19.02 4.52
 1 -11 12 19.49 2.05
 1 -11 13 2.52 1.56
 -1 -11 -13 3.18 4.87
 1 11 13 3.57 1.59
 1 -11 14 0.71 1.8
 -1 -11 -14 -3.03 5.26
 1 11 14 1.07 1.63
 1 11 15 3.14 1.93
 1 -11 15 1.4 1.91
 1 -12 -14 7.08 5.12
 -1 12 14 8.5 2.5
 1 12 -13 4.09 1.76
 -1 12 13 5.59 2.34
 -1 12 12 4.93 2.15
 1 -12 -12 14.25 4.22
 -1 -12 11 1.45 1.36
 -1 12 11 2.45 1.86
 -1 -12 11 0.25 2.55
 1 -12 -11 3.37 1.8
 1 -12 -10 120.69 6.08
 -1 -12 10 110.67 5.56
 -1 12 10 112.73 6.1
 -1 12 9 56.67 3.87
 1 -12 -9 63.6 3.9
 1 -12 -8 215.33 9.68
 1 -12 -8 214.19 9.25
 -1 12 8 191.18 9.16
 1 -12 -7 1.18 1.52
 -1 12 7 1.59 1.26
 -1 -12 7 3.15 2.58
 1 -12 -7 -0.03 0.85
 1 -12 -6 181.31 7.92
 1 12 -6 221.61 8.5
 -1 12 6 190.92 8.41
 1 -12 -6 214.28 8.86
 1 12 -5 5.84 1.26
 1 -12 -5 6.27 1.02
 -1 12 5 5.78 1.33
 1 12 -4 106.67 4.7
 -1 12 4 94.77 4.68
 1 12 -3 289.27 10.84
 -1 12 3 255.16 10.81
 -1 12 2 626.3 24.28
 1 12 -2 652.45 23.94
 -1 -12 2 627.02 23.8
 -1 -12 1 33.36 1.97
 -1 12 1 30.73 2.24
 1 12 -1 32.45 1.84
 -1 -12 1 28.04 1.49
 1 12 0 81.92 3.38
 -1 -12 0 102.02 3.71
 -1 12 0 77.03 3.73
 -1 12 0 72.06 2.86
 -1 -12 0 64.22 2.82
 -1 -12 0 64.06 2.83
 -1 12 0 71.26 2.87
 -1 12 -1 204.31 7.8
 -1 12 -1 208.57 8.7
 -1 -12 -1 224.65 8.49
 -1 12 -1 208.58 7.81
 -1 12 -2 8.2 1.52
 1 -12 2 8.49 0.85
 1 12 2 7.91 0.91
 -1 -12 -2 9.44 1.31
 -1 12 -3 28.26 2.28
 1 -12 3 22.22 1.45
 1 -12 3 25.41 1.51
 -1 -12 -3 26.92 2.03
 1 12 3 24.17 1.49
 1 12 3 23.72 1.46
 1 12 4 70.74 3.18
 1 12 4 64.25 3.15
 -1 -12 -4 79.61 3.82
 -1 -12 -4 84.37 3.72
 1 -12 4 68.12 3.14
 1 -12 4 67.54 3.11
 -1 12 -4 84.53 4.11
 -1 -12 -5 91.68 4.06
 1 12 5 73.83 3.37
 1 -12 5 70.33 3.35
 1 12 5 66.08 3.32
 -1 12 -5 91.01 4.31
 1 -12 5 75 3.41
 -1 12 -6 2.4 1.65
 -1 -12 -6 1.85 1.26
 1 -12 6 1.95 0.83
 1 12 6 2.53 0.9
 1 -12 6 3.1 0.89
 1 12 6 2.15 0.88
 1 -12 7 8.39 1.22
 -1 -12 -7 12.71 1.9
 1 12 7 8.32 1.29
 1 -12 7 8.66 0.81
 1 12 7 9.55 1.25
 -1 12 -7 14.79 2.28
 1 -12 7 9.14 1.28
 1 12 8 120.19 5.41
 1 12 8 110.1 5.89
 -1 12 -8 142.67 6.55
 1 12 8 114.74 5.34
 1 -12 8 116.77 5.39
 -1 -12 -8 143.34 6.24
 1 -12 8 121.5 5.4
 1 -12 9 5.21 1.31
 1 12 9 4.91 1.34
 1 12 9 2.99 1.87
 1 -12 9 5.24 1.4
 1 -12 9 7.79 2.9
 -1 -12 -9 7.11 2.02
 1 12 9 7.23 1.47
 1 -12 10 40.47 2.68
 1 -12 10 40.88 2.72
 1 12 10 36.93 2.55
 -1 -12 -10 40.84 3.26
 1 12 10 42.78 2.69
 1 -12 10 53.56 4
 1 12 10 42.77 3.43
 1 12 11 2.68 1.37
 1 -12 11 3.18 1.59
 1 12 11 2.29 1.95
 1 -12 11 -2.04 3.11
 -1 -12 -11 3.75 1.93
 1 12 11 2.84 1.51
 1 -12 11 1.37 1.47
 1 -12 12 10.27 1.75
 1 -12 12 18.97 4.11
 1 -12 12 9.61 1.84
 1 12 12 7.21 1.8
 1 12 12 8.26 1.77
 1 -12 13 3.01 1.61
 1 12 13 2.82 1.64
 -1 -12 -14 5.79 5.46
 1 -12 14 1.29 1.81
 1 12 14 3.44 1.77
 1 12 15 5.47 2.08
 1 -12 15 6.62 2.21
 -1 -12 -15 10.45 6.76
 -1 13 15 4.38 2.49
 -1 13 14 0.78 2.29
 1 -13 -14 12.48 6.65
 1 13 -13 12.03 2.04
 -1 13 13 16.16 2.85
 1 -13 -13 8.57 4.54
 -1 13 12 10.28 2.25
 -1 -13 11 25.8 2.34
 1 -13 -11 28.66 2.76
 -1 -13 11 31.9 3.7
 -1 13 11 28.26 2.88
 1 -13 -10 14.41 2.14
 -1 -13 10 13.71 1.85
 -1 -13 10 21.39 3.61
 -1 13 10 10.6 2.15
 -1 13 9 2.18 1.59
 -1 -13 9 3.36 1.48
 -1 -13 9 4.14 3.55
 1 -13 -9 2.13 1.6
 1 -13 -9 3.55 2.16
 -1 13 8 44.44 3.24
 1 -13 -8 50.61 3.71
 1 -13 -7 34.5 3.03
 1 -13 -7 30.13 2.03
 -1 13 7 33.15 2.52
 1 13 -7 35.82 2.67
 1 -13 -6 21.22 2.49
 1 13 -6 22.39 2.2
 -1 13 6 22.73 2.04
 1 -13 -6 18.35 1.64
 1 -13 -5 0.61 1.46
 1 13 -5 0.26 1.12
 -1 13 5 -0.31 1.13
 -1 13 4 41.1 2.64
 1 13 -4 43.02 2.6
 1 13 -3 149.97 6.4
 -1 13 3 149.92 6.46
 -1 -13 2 26.97 1.91
 -1 13 2 28.95 2.34
 1 13 -2 25.37 1.85
 -1 -13 1 710.05 24.12
 -1 -13 1 600.55 23.54
 -1 13 1 636.25 23.61
 1 13 -1 671.22 24.01
 -1 13 1 658.59 24.45
 -1 -13 0 215.69 8.33
 -1 -13 0 209.38 8.32
 1 13 0 240.33 8.94
 -1 13 0 253.09 9.5
 -1 13 0 227.11 8.38
 -1 13 0 216.36 8.36
 -1 13 -1 22.86 2.08
 -1 -13 -1 25.56 1.99
 -1 -13 -2 4.42 1.2
 1 13 2 3.35 0.71
 -1 13 -2 3.83 1.43
 1 -13 2 2.72 1.46
 1 -13 3 37.89 2.03
 -1 13 -3 39.17 2.78
 -1 -13 -3 54.31 2.85
 1 -13 3 35.38 1.97
 1 13 3 36.43 2
 1 13 3 38.96 2.06
 1 13 4 32.99 1.9
 -1 13 -4 51.61 3.18
 1 13 4 33.25 1.9
 -1 -13 -4 44.71 2.7
 1 -13 4 36.88 1.9
 1 -13 4 37.67 1.97
 1 13 5 17.53 1.42
 1 -13 5 17.31 1.38
 1 -13 5 17.95 1.36
 -1 -13 -5 25.18 2.01
 -1 13 -5 22.01 2.17
 1 13 5 19.45 1.45
 1 13 6 0.68 0.89
 -1 -13 -6 1.92 1.36
 1 -13 6 -0.61 0.88
 1 13 6 0.5 0.82
 1 -13 6 -0.07 0.88
 -1 13 -6 0.08 1.4
 -1 -13 -7 270.82 10.76
 1 13 7 231.48 10.03
 1 -13 7 248.7 9.71
 1 -13 7 239.21 10.04
 1 -13 7 249.44 10.07
 1 13 7 243.61 10.06
 1 -13 8 29.23 2.09
 1 13 8 32.02 2.12
 1 -13 8 29.11 2.04
 1 -13 8 25.41 1.41
 -1 13 -8 33.57 3.26
 1 13 8 28.32 2.02
 -1 -13 -8 34.81 2.84
 1 -13 8 47.02 3.6
 1 13 9 38.54 3.23
 1 -13 9 44.07 2.77
 1 -13 9 47.16 2.79
 1 13 9 43.1 2.7
 -1 -13 -9 50.88 3.59
 1 13 9 44.44 2.75
 1 13 10 13.41 1.78
 1 13 10 10.33 1.67
 1 13 10 14.32 2.4
 1 -13 10 12.97 1.72
 1 -13 10 11.59 1.76
 1 -13 10 20.81 3.57
 -1 -13 -10 12.44 2.37
 1 13 11 45.91 2.99
 1 -13 11 47.26 3.01
 1 -13 11 60.5 4.64
 1 13 11 49.52 3.82
 -1 -13 -11 49.6 3.67
 1 -13 11 47.22 3.06
 1 13 11 42.62 2.91
 1 13 12 3.98 2.17
 1 -13 12 6.95 1.77
 1 -13 12 6.74 1.84
 1 -13 12 12.73 4.27
 1 13 12 4.81 1.7
 1 13 12 5.35 1.65
 1 13 13 3.17 1.68
 1 -13 13 2.25 1.65
 1 13 14 1.5 1.83
 1 -13 14 0.58 1.8
 1 -13 15 8.68 2.31
 1 13 15 8.36 2.19
 1 -14 -14 10.17 6.15
 -1 14 14 3.5 2.42
 1 -14 -13 5.51 4.13
 -1 14 13 6.55 2.47
 1 14 -13 3.72 1.8
 -1 14 12 1.78 1.91
 -1 -14 12 2.4 1.44
 1 -14 -11 5.59 2.38
 -1 -14 11 9.8 3.66
 1 -14 -11 6.57 1.97
 -1 -14 11 4.31 1.58
 -1 14 11 4.36 1.98
 -1 14 10 1.67 1.7
 1 -14 -10 1.01 2.13
 -1 -14 10 1.77 3.28
 -1 -14 10 0.26 1.41
 1 -14 -10 2.69 1.78
 -1 -14 9 2.4 2.77
 1 14 -9 8.63 1.98
 -1 -14 9 5.87 1.49
 -1 14 9 4.45 1.73
 1 -14 -9 4.93 2.18
 -1 -14 8 46.49 5.31
 -1 -14 8 26.61 2.27
 1 -14 -8 27.99 2.98
 -1 14 8 21.92 2.42
 1 14 -8 25.65 2.56
 -1 14 7 24.31 2.29
 1 14 -7 35.5 2.73
 1 -14 -7 22.87 1.82
 1 -14 -7 25.79 2.85
 1 -14 -6 97.8 4.89
 1 14 -6 124.62 5.39
 -1 14 6 112.15 5.38
 1 -14 -6 128.16 6.05
 1 -14 -5 58.14 3.67
 1 14 -5 64.12 3.47
 -1 14 5 53.66 3.28
 1 14 -4 2.41 1.23
 1 -14 -4 3.3 1.63
 -1 14 4 2.7 1.19
 1 14 -3 55.09 3.1
 -1 14 3 63.9 3.34
 1 -14 -3 69.77 3.84
 1 -14 -2 2.46 1.54
 1 14 -2 0.5 0.97
 -1 -14 2 0.8 1.12
 -1 14 2 0.76 1.39
 -1 -14 1 233.31 8.21
 1 14 -1 208.98 8.05
 -1 14 1 233.68 7.62
 -1 14 1 212.86 8.52
 -1 -14 1 182.37 7.42
 -1 -14 1 171.34 7.41
 1 -14 -1 284.8 9.29
 -1 -14 0 11.41 1.55
 -1 -14 0 6.07 0.49
 -1 -14 0 4.09 0.5
 1 14 0 6.93 1.23
 -1 14 0 4.31 0.53
 1 -14 0 13.76 1.9
 -1 14 0 7.6 1.49
 -1 14 0 6.65 0.52
 1 -14 1 9.72 1.66
 -1 14 -1 9.08 1.57
 -1 -14 -1 11.03 1.4
 -1 -14 -2 0.7 1.13
 1 -14 2 -1.07 1.65
 -1 14 -2 -1.07 1.3
 -1 14 -3 208.65 7.92
 1 -14 3 155.08 6.46
 1 14 3 158.75 6.53
 1 14 3 151.71 6.49
 -1 -14 -3 184.83 7.17
 1 -14 4 2.58 0.78
 -1 -14 -4 2.2 1.46
 -1 14 -4 2.87 1.45
 1 -14 4 1.82 0.78
 1 14 4 2.21 0.8
 1 14 4 2.59 0.75
 1 14 5 3.67 0.96
 1 -14 5 3.36 0.85
 1 -14 5 2.72 0.86
 -1 14 -5 6.05 1.73
 -1 -14 -5 5.13 1.65
 1 14 5 3.22 0.9
 1 -14 6 26.89 1.78
 1 14 6 24.31 1.75
 -1 -14 -6 33.07 2.44
 1 -14 6 25.94 1.8
 -1 14 -6 32.12 2.71
 1 14 6 22.01 1.72
 1 14 7 3.56 1.19
 1 14 7 5.32 1.17
 1 -14 7 5.01 1.21
 -1 -14 -7 6.06 1.77
 1 -14 7 6.07 1.19
 1 14 8 16.63 1.7
 1 -14 8 19.07 1.75
 1 14 8 17.23 1.68
 1 -14 8 15.55 1.15
 -1 -14 -8 20.27 2.35
 1 -14 8 33.99 3.71
 1 -14 8 16.37 1.68
 1 -14 9 14.58 1.78
 -1 -14 -9 12.87 2.25
 1 -14 9 13.2 1.71
 1 14 9 11.65 1.67
 1 14 9 12.1 1.64
 1 14 10 -0.56 1.4
 1 -14 10 1.94 3.12
 1 -14 10 -0.56 1.35
 1 -14 10 0.23 1.35
 -1 -14 -10 -1.95 2
 1 14 10 0.39 1.34
 1 14 11 8.71 1.83
 1 -14 11 16.79 3.16
 1 -14 11 8.61 1.84
 1 14 11 6.51 2.26
 1 14 11 7.26 1.69
 1 -14 11 8.71 1.81
 1 14 12 0.4 1.44
 1 14 12 0.46 2
 1 -14 12 0.62 1.65
 1 14 12 1.68 1.61
 1 -14 12 2.47 1.64
 1 -14 13 11.51 2.07
 -1 14 -13 15.31 3.37
 -1 -14 -13 5.89 4.82
 1 14 13 10.58 2.01
 -1 -14 -14 8.67 5.67
 1 -14 14 4.9 2.03
 1 14 14 4.74 2.01
 1 14 15 7.67 2.23
 1 -14 15 9.11 2.42
 -1 15 14 9.39 2.81
 1 -15 -14 2.12 4.83
 1 -15 -13 10.44 4.96
 -1 15 13 2.88 2.26
 -1 -15 12 4.25 1.57
 -1 15 12 4.81 2.27
 -1 -15 11 4.36 1.52
 -1 15 11 5.22 1.98
 1 15 -11 4.24 2.16
 1 -15 -10 0.34 2.14
 -1 15 10 0.3 1.73
 1 15 -10 2.19 2.06
 -1 -15 10 -0.07 1.46
 -1 -15 10 0.87 4.09
 -1 -15 9 5.23 1.54
 -1 -15 9 6.22 2.58
 -1 15 9 3.79 1.65
 1 -15 -9 7.22 2.42
 1 15 -9 5.64 2.12
 -1 -15 8 16.46 4.08
 1 15 -8 8.49 2.14
 1 -15 -8 8.05 2.37
 -1 -15 8 7.38 1.57
 1 -15 -8 7.15 1.17
 -1 15 8 8.62 1.79
 -1 15 7 33.9 2.67
 1 -15 -7 41.07 3.41
 1 15 -7 34.85 2.67
 1 -15 -7 26.87 2.05
 1 -15 -6 1.25 1.78
 1 15 -6 2.29 1.52
 -1 15 6 2.68 1.37
 1 -15 -6 2.1 1.08
 1 -15 -5 77.12 4.51
 1 15 -5 82.86 4.19
 -1 15 5 68.26 3.96
 1 15 -4 29.94 2.3
 1 -15 -4 29.05 2.63
 -1 15 4 26.31 2.14
 1 15 -3 53.3 3.08
 -1 15 3 58.36 3.22
 1 -15 -3 68.34 3.98
 1 15 -2 0.05 1.08
 -1 -15 2 0.49 1.17
 -1 -15 2 0.02 0.56
 -1 15 2 2.4 1.44
 1 -15 -2 1.12 1.5
 -1 15 1 21.22 2.05
 -1 -15 1 14.51 0.85
 1 -15 -1 26.12 2.54
 -1 -15 1 15.01 0.84
 -1 15 1 15.85 1
 -1 -15 1 24.39 1.84
 -1 15 1 19.65 0.98
 1 15 -1 17.75 1.62
 1 15 0 49 2.78
 -1 15 0 47.55 3.15
 -1 -15 0 49.21 2.93
 1 -15 0 58.88 3.55
 -1 -15 -1 142.9 6.2
 1 15 1 134.91 6.05
 -1 15 -1 132.7 6.44
 1 -15 1 165.9 6.74
 -1 -15 -2 -0.62 1.21
 -1 15 -2 -2.1 1.41
 1 -15 2 -1.06 1.71
 -1 15 -3 33.74 2.74
 1 -15 3 24.37 1.57
 1 15 3 27.83 1.76
 -1 -15 -3 31.77 2.33
 1 -15 4 24.63 1.62
 1 15 4 23.15 1.56
 -1 15 -4 29.78 2.56
 1 15 4 22.1 1.56
 1 -15 4 21.81 1.55
 -1 -15 -4 31.55 2.56
 1 -15 5 43.24 2.28
 1 15 5 41.67 2.24
 -1 15 -5 52.89 3.58
 1 -15 5 41.31 2.23
 1 15 5 38.41 2.24
 -1 -15 -5 59.09 3.39
 1 -15 6 0.38 0.94
 1 15 6 0.6 1.04
 -1 -15 -6 0.82 1.75
 1 15 6 -0.67 1.01
 1 -15 6 -0.26 0.99
 -1 -15 -7 34.85 2.7
 1 15 7 26.34 1.92
 1 -15 7 28.32 1.99
 1 -15 7 28.43 1.97
 1 15 7 26.79 1.95
 1 15 8 8.65 1.45
 1 -15 8 6.26 0.93
 1 -15 8 16.34 4.37
 1 -15 8 5.74 1.36
 1 15 8 5.25 1.32
 1 -15 8 6.97 1.37
 -1 -15 -8 6.77 1.97
 1 15 9 50.47 3.12
 1 -15 9 56.81 3.23
 1 15 9 51.3 3.11
 -1 -15 -9 69.22 4.07
 1 -15 9 54.79 3.19
 1 -15 10 1.09 1.4
 1 -15 10 -0.06 1.4
 -1 -15 -10 0.95 1.95
 1 15 10 1.47 1.46
 1 15 10 0.57 1.35
 1 -15 10 -3.69 3.23
 1 15 11 16.34 1.97
 1 -15 11 28.53 3.6
 1 15 11 15.41 1.94
 1 -15 11 15.99 2.02
 1 -15 11 16.53 2.06
 -1 15 -12 3.94 2.87
 1 15 12 1.36 1.64
 1 15 12 0.34 1.52
 1 -15 12 0.64 1.6
 1 -15 13 2.11 1.86
 -1 15 -13 4.28 2.99
 1 15 13 2.84 1.76
 1 -15 14 2.24 2.1
 1 15 14 2.14 1.96
 -1 15 -14 3.39 3.05
 1 15 15 11.37 2.4
 1 16 -15 6.7 3.3
 1 16 -14 4.86 2.68
 -1 16 14 4.89 2.59
 1 16 -13 5.52 2.51
 -1 16 13 7.9 2.42
 1 16 -12 2.79 2.35
 -1 -16 12 0.46 1.42
 -1 16 12 0.12 1.98
 -1 -16 11 9.47 1.67
 -1 16 11 12.01 2.35
 1 16 -11 17.54 2.82
 1 -16 -10 11.24 2.74
 -1 -16 10 11.67 1.81
 -1 -16 10 20.03 4.47
 -1 16 10 10.23 2.14
 1 16 -10 14.5 2.69
 -1 -16 9 73.32 5.43
 -1 -16 9 50.76 3.3
 1 16 -9 57.06 3.93
 -1 16 9 44.1 3.49
 1 -16 -9 55.2 4.18
 1 16 -8 8.12 1.95
 -1 16 8 7.88 1.93
 1 -16 -8 10.88 2.64
 -1 -16 8 16.03 3.86
 1 16 -7 49.61 3.22
 1 -16 -7 42.93 2.67
 -1 16 7 45.85 3.17
 1 -16 -7 45.94 3.66
 1 -16 -6 2.32 1.94
 1 -16 -6 1.66 1.07
 1 16 -6 0.3 1.64
 -1 16 6 -0.8 1.25
 1 16 -5 112.46 5.47
 -1 16 5 113.27 5.51
 1 -16 -5 119.88 6.06
 1 -16 -4 19.82 2.4
 1 16 -4 12.98 1.8
 -1 16 4 19.05 1.93
 1 -16 -3 27.07 2.75
 1 16 -3 23.83 2.06
 -1 16 3 25.51 2.05
 1 16 -2 31.43 2.14
 1 -16 -2 33.55 2.83
 -1 16 2 32.75 2.49
 -1 -16 2 32.13 2.24
 -1 -16 2 25.16 1.36
 -1 16 1 55.4 3.2
 -1 -16 1 37.86 1.59
 -1 16 1 37.83 1.68
 1 16 -1 62.12 2.87
 1 -16 -1 76.28 3.86
 -1 16 1 40.55 1.66
 -1 -16 1 59.75 2.79
 -1 -16 1 39.24 1.58
 1 -16 0 30.32 2.81
 1 16 0 23.79 1.92
 -1 -16 0 26.35 2.16
 -1 16 0 20.97 2.21
 1 -16 1 45.61 3.06
 -1 -16 -1 39.32 2.69
 1 16 1 38.88 2.41
 -1 16 -1 38.39 2.8
 1 16 2 5.03 1.27
 -1 16 -2 6.09 1.64
 -1 -16 -2 7.55 1.57
 1 -16 2 4.57 1.82
 1 16 3 40.53 2.29
 -1 16 -3 45.24 3.23
 1 16 3 45.95 2.78
 -1 -16 -3 53.44 3.11
 1 -16 4 29.45 1.82
 1 16 4 34.87 1.97
 -1 -16 -4 33.01 2.56
 1 16 4 25.68 1.8
 1 -16 5 1.96 0.88
 -1 -16 -5 1.99 1.79
 1 16 5 0.49 0.95
 1 -16 5 0.17 0.88
 1 16 5 1.11 0.89
 1 16 6 87.8 3.92
 -1 -16 -6 109.34 5.1
 1 16 6 77.03 3.85
 1 -16 6 80.02 3.75
 1 -16 6 82.4 3.79
 1 16 7 11.42 1.51
 1 -16 7 10.74 1.46
 -1 -16 -7 16.77 2.52
 1 16 7 10.15 1.41
 1 -16 7 10.6 1.57
 1 -16 8 0.16 3.56
 1 -16 8 -0.29 1.3
 -1 -16 -8 2.7 2.04
 -1 -16 -8 1.17 1.82
 1 -16 8 -0.19 0.9
 1 16 8 -1.5 1.28
 1 16 8 -0.05 1.24
 1 -16 8 -1.31 1.29
 1 -16 9 35.38 2.45
 1 16 9 30.96 2.34
 1 -16 9 33.16 2.4
 -1 -16 -9 41.37 3.2
 1 -16 9 58.73 4.21
 1 16 9 34.15 2.43
 1 -16 9 31.34 1.71
 1 16 10 5.7 1.59
 1 -16 10 3.39 3.72
 -1 -16 -10 5.43 2.11
 1 -16 10 4.09 1.49
 1 16 10 5.15 1.53
 1 16 11 6.65 1.74
 1 -16 11 14.35 3.94
 1 -16 11 7.02 1.78
 -1 16 -11 13.72 3.43
 1 16 11 4.59 1.67
 -1 16 -12 9.92 3.41
 1 -16 12 9.05 1.94
 1 16 12 7.46 1.89
 1 16 12 8.23 1.93
 -1 16 -13 6.68 3.38
 1 16 13 4.88 1.93
 -1 16 -14 7.85 3.62
 1 16 14 4.66 2
 1 16 15 0.82 2.11
 1 17 -15 8.83 3.5
 1 17 -14 -0.14 2.78
 -1 -17 13 -0.37 1.36
 1 17 -13 -2.5 2.76
 -1 17 13 -0.12 2.02
 -1 17 12 -0.12 1.93
 -1 -17 12 0.21 1.48
 1 17 -12 -1.06 2.62
 -1 17 11 -0.92 1.96
 -1 -17 11 -0.22 1.5
 1 17 -11 -0.13 2.48
 -1 -17 10 2.01 1.54
 1 17 -10 2.37 2.26
 -1 17 10 0.2 1.66
 -1 -17 9 1.48 1.53
 1 -17 -9 2.03 2.49
 -1 -17 9 7.07 4.33
 1 17 -9 -0.54 1.88
 -1 17 9 3.14 1.83
 -1 17 8 0.19 1.53
 1 -17 -8 2.06 2.33
 1 17 -8 -0.17 1.75
 1 -17 -7 6.24 1.42
 1 -17 -7 7.85 2.36
 1 17 -7 9.98 2.11
 -1 17 7 6.72 1.75
 1 -17 -6 13.5 1.62
 1 -17 -6 13.86 2.54
 -1 17 6 12.44 1.95
 1 17 -6 15.29 2.14
 1 17 -5 -1.07 1.63
 1 -17 -5 0.29 2
 -1 17 5 1.26 1.37
 -1 17 4 4.35 1.44
 1 -17 -4 4.63 2.04
 1 17 -4 2.54 1.38
 -1 17 3 2.74 1.21
 1 17 -3 0.73 1.28
 1 -17 -3 4.15 1.87
 -1 17 2 23.2 1.19
 -1 -17 2 15.48 0.92
 1 -17 -2 29.21 2.79
 -1 -17 2 29.1 2.12
 -1 -17 2 20.12 0.96
 1 17 -2 23.47 1.99
 -1 17 2 25.06 2.28
 1 17 -1 5.55 1.5
 -1 17 1 10.79 1.89
 1 -17 -1 12.44 2.19
 -1 -17 1 9.38 1.5
 -1 -17 0 41.34 2.66
 1 17 0 30.85 2.35
 -1 17 0 26.16 2.51
 1 -17 0 47.92 3.4
 -1 -17 -1 2.12 1.42
 1 17 1 2.13 1.1
 -1 17 -1 0.97 1.43
 1 -17 1 0.8 1.59
 1 17 2 2.41 1.2
 -1 -17 -2 2.08 1.53
 1 -17 2 2.37 1.84
 1 17 3 47.89 2.85
 1 17 3 38.14 2.2
 -1 -17 -3 47.71 3.09
 1 17 4 3.77 1.13
 -1 -17 -4 5.87 1.8
 1 17 4 4.35 1.38
 1 -17 4 3.6 0.94
 1 17 4 4.54 1.07
 -1 -17 -5 12.95 2.25
 1 -17 5 9.77 1.25
 1 17 5 8.61 1.24
 1 -17 5 10.87 1.28
 1 17 5 10.34 1.23
 1 17 6 24.26 1.8
 -1 -17 -6 33.26 3.05
 1 -17 6 28.24 1.82
 1 17 6 25.06 1.8
 1 -17 6 26.61 1.88
 -1 -17 -7 37.02 3.18
 1 17 7 25.52 1.97
 1 -17 7 24.13 1.89
 1 -17 7 25.25 1.9
 1 17 7 21.84 1.96
 1 -17 8 2.05 1
 1 17 8 2.09 1.39
 -1 -17 -8 1.66 2.22
 1 17 8 2.34 1.32
 1 -17 8 1.75 1.31
 1 -17 8 1.07 1.4
 1 -17 8 2.02 3.46
 1 17 9 3.42 1.44
 -1 -17 -9 5.4 2.18
 1 -17 9 6.19 3.11
 1 17 9 2.24 1.35
 1 -17 9 2.62 0.88
 1 -17 9 3.16 1.44
 -1 -17 -9 4.58 2.46
 1 -17 10 6.04 1.62
 1 -17 10 13.96 5.06
 1 17 10 7.74 1.67
 -1 17 -10 10.58 2.7
 1 17 10 7.07 1.61
 1 -17 11 4.3 1.71
 1 17 11 4.74 1.68
 -1 17 -11 8.68 2.99
 1 17 11 11.46 2.07
 1 17 12 2.49 1.74
 -1 17 -12 2.4 3.05
 1 17 12 4 1.92
 1 17 13 1.47 1.88
 -1 17 -13 1.25 3.38
 1 17 14 0.25 1.92
 1 17 15 3.05 2.22
 1 18 -15 -0.51 3.44
 1 18 -14 3.62 3.27
 -1 -18 13 1.19 1.56
 -1 18 13 -0.39 2.26
 1 18 -13 -0.74 2.95
 -1 -18 12 1.12 1.54
 -1 18 12 1.34 2.19
 1 18 -12 1.45 2.57
 -1 -18 11 1.98 1.56
 1 18 -11 0.82 2.29
 -1 18 11 1.51 2.11
 -1 18 10 7.77 2.03
 1 18 -10 5.84 2.16
 -1 -18 10 4.79 1.65
 -1 -18 9 25.77 5.43
 1 18 -9 10.67 2.29
 -1 18 9 10.83 2.1
 1 -18 -9 12.19 2.91
 -1 -18 9 11.96 1.96
 1 18 -8 58.52 3.92
 1 -18 -8 54.61 4.2
 -1 18 8 47.63 3.66
 -1 18 7 34.37 2.94
 1 18 -7 42.45 3.22
 1 -18 -7 31.88 3.46
 1 18 -6 115.96 5.74
 1 -18 -6 119.13 6.37
 -1 18 6 108.7 5.76
 1 -18 -5 -0.49 2.04
 -1 18 5 -1.16 1.42
 1 18 -5 -1.37 1.67
 1 -18 -4 6.29 2.35
 -1 18 4 1.74 1.34
 1 18 -4 3 1.47
 1 -18 -3 33.76 3.01
 -1 18 3 30.88 2.43
 1 18 -3 31.97 2.35
 -1 18 2 1 0.41
 1 -18 -2 1.51 2.12
 -1 18 2 0.18 0.43
 -1 18 2 2.05 1.56
 -1 -18 2 0.18 1.43
 1 18 -2 0.11 1.21
 1 -18 -1 22.83 2.59
 -1 -18 1 18.67 1.91
 1 18 -1 14.24 1.85
 -1 -18 0 29.38 2.53
 1 -18 0 31.27 3.06
 1 18 0 26.91 2.04
 1 18 0 28.69 2.23
 -1 -18 -1 18.48 2.17
 1 -18 1 18.84 2.35
 1 18 1 14.44 1.65
 1 -18 2 1.91 1.97
 -1 -18 -2 4.22 1.58
 1 18 2 5.41 1.42
 -1 -18 -3 3.66 1.69
 1 18 3 2.5 1.28
 1 -18 4 111.98 5.12
 -1 -18 -4 163.34 6.54
 1 18 4 126.1 5.32
 1 18 4 134.02 5.92
 1 18 5 1.52 1.08
 1 18 5 0.94 1.34
 1 -18 5 0.49 1.02
 1 18 5 2.39 1.06
 1 -18 5 1.6 1
 -1 -18 -5 1.67 1.85
 1 18 6 22.96 2.33
 1 18 6 22.71 1.74
 1 -18 6 21.35 1.68
 -1 -18 -6 32.66 3.14
 1 -18 6 24.05 1.78
 1 18 6 22.1 1.78
 -1 -18 -7 9.43 2.43
 1 18 7 3.74 1.28
 1 18 7 5.69 1.33
 1 -18 7 2.39 1.21
 1 18 8 -1.17 1.48
 -1 18 -8 0.12 2.37
 1 -18 8 -0.73 1.33
 1 18 8 -0.36 1.38
 -1 -18 -8 0.96 2.33
 1 -18 9 5.01 1.58
 1 -18 9 15.22 4.02
 -1 18 -9 9.39 2.68
 1 18 9 5.58 1.5
 1 18 9 6.11 1.6
 1 -18 9 4.61 1.03
 -1 -18 -9 6.9 2.58
 1 18 10 1.96 1.52
 -1 18 -10 2.67 2.41
 1 18 10 -1.92 1.56
 1 -18 10 -1.2 3.62
 1 18 11 3.83 1.71
 -1 18 -11 3.3 2.74
 1 18 11 3.33 1.66
 -1 18 -12 26.02 3.93
 1 18 12 19.37 2.36
 1 18 12 20.26 2.33
 -1 18 -13 1.01 3.25
 1 18 13 -0.15 1.82
 1 18 14 1.44 2
 1 19 -14 -0.15 3.09
 -1 19 13 0.13 2.35
 1 19 -13 1.38 2.71
 -1 -19 13 0.95 1.59
 -1 -19 12 0.42 1.55
 1 19 -12 -0.97 2.44
 -1 19 12 -1.37 2.21
 1 19 -11 3.53 2.25
 -1 -19 11 2.05 1.65
 -1 19 11 -0.59 2.05
 -1 -19 10 0.91 1.55
 1 19 -10 -0.1 2.11
 -1 19 10 2.17 1.86
 1 19 -9 -0.1 2.08
 -1 19 9 -0.1 1.72
 -1 -19 9 2.13 1.6
 -1 19 8 28.58 2.91
 1 19 -8 32.82 3.3
 1 -19 -8 35.38 3.57
 1 -19 -7 22.31 3.11
 1 19 -7 23.06 2.62
 -1 19 7 16.72 2.29
 -1 19 6 2.79 1.82
 1 19 -6 3.7 2.08
 1 -19 -6 8.19 2.6
 -1 19 5 55.63 3.52
 1 19 -5 46.3 3.32
 1 -19 -5 59.55 4.24
 1 19 -4 1.77 1.68
 1 -19 -4 2.48 2.27
 -1 19 4 0.62 1.41
 1 -19 -3 32.74 3.03
 -1 -19 3 14.4 0.87
 -1 19 3 20.5 2.01
 1 19 -3 25.53 2.16
 -1 -19 2 2.32 1.53
 1 19 -2 1.46 1.31
 1 -19 -2 6.53 2.43
 -1 -19 1 1.32 1.46
 1 19 -1 0.73 1.32
 1 19 0 3.77 1.41
 -1 -19 0 4.14 1.82
 1 -19 0 6.98 2.2
 1 19 0 3.97 1.25
 1 -19 1 42.01 3.2
 -1 -19 -1 39.72 3.18
 1 19 1 34.21 2.51
 1 19 2 0.59 1.28
 1 -19 2 0.2 1.95
 -1 -19 -2 0.36 1.58
 -1 -19 -3 12.15 2.22
 1 19 3 8.87 1.6
 1 19 4 7.01 1.57
 -1 -19 -4 10.73 2.17
 1 19 4 6.95 1.17
 1 19 5 -0.92 1.15
 -1 -19 -5 0.26 1.82
 1 -19 5 0.43 0.95
 1 19 5 -0.6 1.42
 1 19 5 0.86 1.06
 1 19 6 3.53 1.22
 1 -19 6 3.82 1.2
 1 19 6 4.51 1.13
 1 19 6 4.95 1.67
 -1 -19 -6 6.99 2.17
 1 19 7 14.31 1.69
 -1 19 -7 21.41 3.1
 1 19 7 19.32 2.25
 1 19 7 16.28 1.76
 -1 -19 -7 24.22 3.17
 1 19 8 -0.95 1.35
 1 19 8 -1.53 1.43
 -1 19 -8 -1.47 2.55
 1 19 8 0.47 1.7
 -1 -19 -8 2.34 2.4
 -1 -19 -9 4.22 2.58
 1 -19 9 -1.08 4.52
 1 19 9 -1.28 1.51
 1 19 9 -0.18 1.53
 -1 19 -9 2.09 2.44
 1 19 9 2.52 1.92
 1 -19 9 1.33 0.98
 1 19 10 -0.69 1.57
 -1 19 -10 4 2.64
 1 19 10 0.32 1.58
 1 19 11 1.42 1.74
 -1 19 -11 2.09 2.68
 1 19 11 -0.14 1.66
 -1 19 -12 1.64 2.91
 1 19 12 2.72 1.87
 1 19 13 0.56 1.88
 -1 19 -13 3.52 3.19
 1 19 14 0.78 2.07
 1 20 -14 5.22 3.11
 1 20 -13 3.8 2.83
 1 20 -12 1.58 2.41
 -1 20 12 0.64 2.24
 -1 -20 12 1.71 1.66
 -1 20 11 -0.12 2.05
 -1 -20 11 1.26 1.67
 1 20 -11 1.49 2.32
 -1 -20 10 5.12 1.87
 1 20 -10 7.46 2.54
 -1 20 10 6.12 2.08
 -1 20 9 27.61 2.93
 -1 -20 9 25.39 2.49
 1 20 -9 30.5 3.3
 1 -20 -8 3.17 2.58
 1 20 -8 3.93 2.17
 -1 20 8 4.79 1.97
 -1 20 7 23.45 2.68
 1 -20 -7 33.35 3.63
 1 20 -7 36.2 3.29
 1 20 -6 2.59 2
 1 -20 -6 8.25 2.61
 -1 20 6 7.33 1.98
 1 -20 -5 42.92 3.9
 -1 20 5 37.27 2.96
 1 20 -5 34.76 2.84
 1 20 -4 30.15 2.65
 -1 20 4 32.2 2.71
 1 -20 -4 40.76 3.63
 1 20 -3 2.23 1.59
 1 -20 -3 4.71 2.44
 -1 20 3 4.3 1.58
 -1 20 3 2.89 0.36
 -1 20 3 1.52 0.6
 -1 20 3 3.05 0.38
 1 20 -2 6.15 1.57
 1 -20 -2 6.82 2.54
 -1 -20 2 5.47 1.71
 1 -20 -1 0.11 2.15
 -1 -20 1 -1.37 1.63
 1 20 -1 -0.85 1.51
 1 20 0 67.54 3.85
 -1 -20 0 86.05 4.55
 1 -20 0 85.16 4.88
 -1 -20 -1 35.72 2.85
 1 20 1 27.13 2.29
 1 -20 1 29.89 3.06
 -1 -20 -2 4.79 1.9
 1 -20 2 2.53 2.25
 1 20 2 2.07 1.39
 -1 -20 -3 1.83 1.93
 1 20 3 1.6 1.33
 1 20 4 1.49 1.36
 -1 -20 -4 0.51 1.84
 -1 -20 -5 6.19 2.13
 -1 20 -5 6.26 2.4
 1 20 5 4.01 1.22
 1 20 5 2.95 1.63
 1 20 6 0.85 1.28
 1 20 6 3.68 1.28
 1 20 6 2.03 1.61
 -1 -20 -6 3.11 2.18
 -1 20 -6 3.87 2.39
 -1 -20 -7 47.06 3.82
 1 20 7 38.7 3.09
 1 20 7 35.31 2.47
 -1 20 -7 46.11 3.89
 1 20 7 39.34 2.43
 1 20 8 -0.44 1.3
 -1 -20 -8 -1.95 2.61
 -1 20 -8 1.31 2.46
 1 20 8 -0.54 1.32
 1 20 8 1.71 1.8
 1 20 9 -2.01 1.49
 1 -20 9 0.45 1.05
 -1 -20 -9 1.11 2.58
 1 20 9 -0.68 1.48
 -1 20 -9 -1.61 2.75
 1 20 9 0.63 1.89
 1 20 10 6.86 1.78
 -1 20 -10 15.99 3.41
 1 20 10 8.99 2.48
 1 -20 10 9.58 1.11
 1 20 10 8.11 1.92
 1 20 11 2.07 1.83
 -1 20 -11 8.28 3.09
 1 20 11 5.03 1.89
 1 20 11 2 2.14
 1 20 12 10.11 3.02
 -1 20 -12 10.39 3.35
 1 20 12 6.04 2
 1 20 13 -0.92 2.04
 1 20 14 -0.09 2.18
 -1 21 15 5.55 2.17
 1 21 -14 4.86 3.19
 1 21 -13 5.39 3
 -1 -21 12 0.29 1.69
 1 21 -12 -0.51 2.52
 -1 21 12 -0.39 2.28
 -1 -21 11 1.6 1.72
 -1 21 11 2.54 2.14
 1 21 -11 4.93 2.79
 -1 -21 10 1.67 1.76
 1 21 -10 4.27 2.62
 -1 21 10 -0.44 1.99
 -1 -21 9 4.36 1.77
 -1 21 9 2.42 2.01
 1 21 -9 5.33 2.38
 -1 21 8 6.72 2.13
 1 21 -8 5.94 2.4
 1 21 -7 0.77 2.07
 1 -21 -7 3.34 2.59
 -1 21 7 0.86 1.7
 1 -21 -6 4.93 2.68
 1 21 -6 4.25 1.96
 -1 21 6 5.9 1.96
 -1 21 5 41.06 3.25
 1 -21 -5 54.47 4.46
 1 21 -5 48.37 3.5
 -1 21 4 3.34 0.59
 1 -21 -4 3.21 2.41
 1 21 -4 0.9 1.64
 -1 21 4 3.11 1.84
 1 21 -3 106.6 5.67
 -1 21 3 115.95 5.9
 -1 -21 2 19.77 2.2
 -1 21 2 17.6 2.12
 1 21 -2 16.47 2.2
 1 -21 -2 20.94 3.2
 1 21 -1 7.1 1.83
 1 -21 -1 15.59 2.9
 -1 -21 1 11.78 2.08
 -1 -21 0 7.47 2.01
 1 -21 0 6.27 2.29
 1 21 0 7.08 1.49
 -1 -21 -1 29.47 2.78
 1 21 1 19.99 2.1
 1 -21 1 25.9 2.95
 -1 -21 -2 15.14 2.5
 1 21 2 16.01 1.97
 1 -21 2 17.83 2.82
 -1 21 -3 0.69 1.99
 -1 -21 -3 4.52 1.91
 1 21 3 0.36 1.38
 1 21 4 1.93 1.42
 -1 -21 -4 2.69 2.02
 -1 21 -4 1.38 1.97
 -1 21 -5 11.61 2.47
 1 21 5 8.48 1.35
 -1 -21 -5 14.85 2.52
 1 21 5 10.65 1.9
 -1 21 -6 2.34 2.45
 -1 -21 -6 3.26 2.36
 1 21 6 0.77 1.39
 1 21 6 3.81 1.3
 1 21 6 3.16 1.7
 1 21 7 2.71 1.33
 1 21 7 0.64 1.35
 -1 -21 -7 3.1 2.37
 1 21 7 2.87 1.81
 -1 21 -7 3.1 2.55
 1 21 8 1.63 1.24
 1 21 8 -0.05 1.36
 -1 21 -8 0.92 2.39
 1 21 8 2.52 1.86
 -1 -21 -8 3.18 2.51
 1 21 9 1.35 1.45
 1 -21 9 2.64 1.24
 -1 21 -9 0.29 2.67
 1 21 9 5.28 2.16
 1 21 9 1.25 1.42
 1 21 10 2.16 1.62
 -1 21 -10 5.57 3.13
 1 21 10 -0.36 1.62
 1 21 10 2.84 2.12
 1 -21 10 2.22 0.98
 1 21 11 0.35 1.7
 1 21 11 -0.7 2.04
 -1 21 -11 1.32 3.06
 1 21 11 0.41 1.76
 -1 21 -12 5.99 3.3
 1 21 12 3.05 2
 1 21 13 0.17 2.09
 1 21 14 -1.19 2.29
 1 22 -13 5.71 3.3
 -1 22 13 4.12 1.77
 -1 -22 12 -1.27 1.81
 1 22 -12 -0.44 3
 -1 -22 11 0.49 1.83
 1 22 -11 3.3 2.8
 -1 22 11 1.35 2.13
 -1 22 10 3.68 2.19
 1 22 -10 6.09 2.63
 -1 -22 10 4.39 2.01
 1 22 -9 23.15 3.12
 -1 22 9 23.36 2.94
 1 22 -8 13.7 2.8
 -1 22 8 14.92 2.43
 1 22 -7 7.44 2.35
 -1 22 7 8.2 2.05
 1 -22 -6 43.49 4.18
 -1 22 6 37.81 3.28
 1 22 -6 34.81 3.08
 1 22 -5 1.67 1.79
 -1 22 5 2.89 0.71
 -1 22 5 1.61 0.67
 1 -22 -5 0.97 2.55
 -1 22 5 0.64 1.69
 -1 22 4 -0.62 1.71
 -1 22 4 0.4 0.43
 1 -22 -4 0.84 2.5
 1 22 -4 1.14 1.78
 -1 22 4 0.19 0.42
 1 -22 -3 47.86 4.19
 1 22 -3 26.08 2.64
 -1 22 3 35.73 2.94
 -1 22 2 2.9 1.69
 -1 -22 2 3.68 1.85
 1 22 -2 0.08 1.86
 1 -22 -2 4.3 2.64
 1 -22 -1 3.32 2.69
 1 22 -1 -1.68 1.68
 -1 -22 1 0.64 1.9
 -1 -22 0 1.44 1.9
 1 22 0 2.08 1.42
 1 -22 0 1.38 2.18
 -1 22 -1 29.01 3.01
 1 -22 1 48.31 3.75
 1 22 1 33.54 2.61
 -1 -22 -1 38.17 3.3
 -1 -22 -2 2.22 2.13
 -1 22 -2 -0.1 1.99
 1 -22 2 0.22 2.29
 1 22 2 1.41 1.44
 -1 -22 -3 4.25 2.05
 -1 22 -3 0.2 1.92
 1 22 3 2.13 1.61
 -1 -22 -4 -0.31 2.27
 -1 22 -4 0.23 2.23
 1 22 4 0.15 1.4
 -1 22 -5 2.18 2.1
 1 22 5 -0.45 1.09
 1 22 5 1.68 1.57
 -1 -22 -5 0.99 2.13
 -1 -22 -6 23.58 3.12
 -1 22 -6 17.62 3.07
 1 22 6 19.13 2.39
 1 22 6 17.37 1.85
 1 22 7 5.64 1.52
 -1 -22 -7 6.56 2.59
 1 22 7 6.01 1.62
 -1 22 -7 9.19 2.88
 1 22 7 2.7 1.79
 1 22 8 3.22 1.52
 -1 22 -8 3.93 2.68
 1 22 8 4.5 1.52
 -1 -22 -8 5.66 2.78
 1 22 8 2.47 1.92
 1 22 9 25.85 2.25
 -1 22 -9 32.04 3.93
 1 22 9 24.04 3.07
 1 22 9 26.88 2.43
 1 22 10 -0.44 1.68
 -1 22 -10 1.56 2.95
 1 22 10 2.63 2.19
 1 22 10 -1.46 1.7
 1 22 11 3.06 2.32
 -1 22 -11 -0.17 3.26
 1 22 11 -0.19 1.62
 1 22 12 2.3 1.92
 1 22 13 -3.12 2.16
 1 23 -13 -2.17 3.37
 -1 23 12 5.71 1.8
 1 23 -12 -0.98 3.02
 -1 -23 11 3.17 1.96
 1 23 -11 3.13 2.78
 -1 23 11 5.54 1.56
 -1 -23 10 7.65 2.36
 -1 23 10 7.79 2.41
 -1 23 10 12.22 1.62
 1 23 -10 9.12 2.81
 1 23 -9 4.98 2.67
 -1 23 9 5.03 2.23
 1 23 -8 2.01 2.35
 -1 23 8 6.1 1.26
 -1 23 8 3.58 2.1
 -1 23 7 2.22 0.98
 -1 23 7 -0.41 1.85
 1 23 -7 -0.7 1.99
 -1 23 7 3.17 0.92
 -1 23 6 4.33 0.85
 1 23 -6 3.88 2.28
 -1 23 6 4.09 0.91
 -1 23 6 3.37 2.01
 -1 23 5 1.1 0.68
 1 -23 -5 2.4 2.56
 1 23 -5 0.96 1.83
 -1 23 5 1.5 0.67
 -1 23 5 0.66 1.67
 -1 23 4 3.92 1.82
 1 -23 -4 5.39 2.84
 1 23 -4 2.46 1.87
 1 -23 -3 16.97 3.49
 1 23 -3 8.25 2.07
 -1 23 3 12.94 2.21
 1 23 -2 44.26 3.72
 -1 23 2 63.2 4.32
 1 -23 -2 84.49 5.21
 -1 -23 2 74.3 4.14
 -1 23 2 64.43 3.99
 1 -23 -1 120.5 6.4
 -1 -23 1 100.46 5.33
 1 23 -1 79.29 4.83
 -1 23 1 83.56 5.25
 -1 23 0 0.11 2.14
 -1 -23 0 -1.57 2.07
 1 -23 0 -1.3 2.35
 1 23 0 0.14 1.32
 -1 23 -1 -1.67 2.06
 1 23 1 1.56 1.46
 -1 -23 -1 -0.77 2.24
 1 -23 1 1.77 2.45
 1 23 2 19.29 2.24
 -1 23 -2 22.46 2.87
 1 -23 2 25.32 3.18
 -1 -23 -2 29.05 3.17
 -1 23 -3 3.47 2.03
 -1 -23 -3 7.56 2.42
 1 23 3 6.59 1.79
 -1 -23 -4 2.93 2.16
 -1 23 -4 1.33 2.12
 1 23 4 -0.64 1.57
 -1 23 -5 -2.43 2.22
 -1 -23 -5 0.54 2.34
 1 23 5 2.87 1.72
 -1 23 -6 4.59 2.42
 1 23 6 1.97 1.31
 -1 -23 -6 5.32 2.46
 1 23 6 2.35 1.78
 -1 -23 -7 -0.36 2.48
 -1 23 -7 2.02 2.65
 1 23 7 0.98 1.39
 1 23 7 4.9 1.93
 -1 23 -8 15.07 3.43
 1 23 8 13.12 1.9
 1 23 8 8.74 2.25
 1 23 8 12.22 1.86
 1 23 9 3.33 1.7
 -1 23 -9 6.16 3.04
 1 23 9 2.5 2.13
 1 23 9 2.14 1.56
 -1 23 -10 3.24 3.05
 1 23 10 3.55 1.65
 1 23 10 2.12 2.14
 1 23 11 3.96 1.79
 -1 23 -11 3.38 3.4
 1 23 12 3 1.98
 1 24 -13 -3.66 3.47
 1 24 -12 0.83 2.97
 -1 -24 11 0.09 1.91
 1 24 -11 -0.52 2.75
 -1 24 10 3.4 1.33
 1 24 -10 -0.52 2.82
 -1 24 10 0.85 2.2
 -1 -24 10 2.28 2.1
 -1 24 9 5.41 2.43
 1 24 -9 3.48 2.6
 -1 24 9 5.8 1.28
 -1 24 8 12.93 1.35
 1 24 -8 14.1 2.67
 -1 24 8 17.35 2.62
 -1 24 8 12.29 1.4
 -1 24 7 11.49 1.17
 -1 24 7 11.4 2.38
 1 24 -7 12.12 2.53
 -1 24 7 10.48 1.19
 -1 24 6 0.36 0.78
 -1 24 6 0.42 0.79
 -1 24 6 -0.52 1.96
 1 24 -6 2.52 2.08
 1 24 -5 2.63 1.94
 -1 24 5 1.15 0.41
 -1 24 5 1.11 0.46
 -1 24 5 1.95 1.81
 1 24 -4 0.56 1.77
 1 -24 -4 0.99 2.85
 -1 24 4 0.2 1.82
 1 24 -3 11.56 2.2
 -1 24 3 13.19 2.22
 1 -24 -3 14.74 3.3
 -1 24 2 17.93 2.62
 1 -24 -2 23.05 3.44
 -1 24 2 16.39 2.33
 1 24 -2 12.29 2.23
 1 24 -1 2.26 1.92
 -1 24 1 1.05 2.08
 1 -24 -1 4.18 2.73
 -1 -24 1 3.06 2.3
 1 24 0 1.03 1.58
 -1 -24 0 -0.93 2.03
 1 -24 0 1.7 2.37
 -1 24 0 1.11 2.15
 1 -24 1 -0.25 2.53
 -1 24 -1 0.21 1.93
 1 24 1 0.22 1.45
 -1 -24 -1 1.14 2.38
 -1 24 -2 0.32 2.04
 -1 -24 -2 0.69 2.2
 1 -24 2 2.29 2.41
 1 24 2 1.11 1.6
 -1 24 -3 13.16 2.61
 -1 -24 -3 16.23 3
 1 24 3 12.4 2.14
 -1 -24 -4 1.3 2.23
 1 24 4 0.75 1.62
 -1 24 -4 0.79 2.14
 -1 -24 -5 13.12 3.03
 -1 24 -5 8.18 2.79
 1 24 5 8.3 1.97
 -1 24 -6 1.39 2.28
 -1 -24 -6 2.79 2.61
 1 24 6 -0.2 1.77
 1 24 7 0.57 1.36
 -1 24 -7 -1.33 2.62
 1 24 7 -0.99 1.81
 1 24 8 2.33 1.65
 -1 24 -8 2.54 2.96
 1 24 8 2.48 1.62
 1 24 8 0.6 1.84
 1 24 9 10.38 2.04
 -1 24 -9 8.94 3.49
 1 24 9 10.54 2.6
 1 24 10 1.55 1.73
 -1 24 -10 0.16 3
 1 24 10 1.09 2.28
 1 25 -12 -1.02 3.21
 1 25 -11 2.63 3.09
 1 25 -10 3.4 2.81
 -1 -25 10 3.97 2.27
 1 25 -9 3.23 2.58
 -1 25 9 6.92 2.4
 1 25 -8 3.02 2.26
 -1 25 8 2.49 1.12
 -1 25 8 3.58 2.24
 1 25 -7 4.72 2.49
 -1 25 7 2.34 0.96
 -1 25 7 2.73 2.09
 -1 25 6 0.28 0.77
 -1 25 6 -0.56 0.8
 1 25 -6 -0.27 1.99
 -1 25 6 3.79 2.13
 1 25 -5 2.32 2.09
 -1 25 5 1.91 1.95
 1 25 -4 5.39 2
 -1 25 4 10.02 2.3
 1 25 -3 10.53 2.36
 -1 25 3 10.37 2.24
 1 -25 -3 11.45 3.12
 1 -25 -2 5.45 2.99
 -1 25 2 3.55 1.93
 1 25 -2 3.59 1.9
 1 25 -1 5.39 1.76
 1 25 -1 2.08 1.83
 -1 25 1 2.18 2.12
 1 -25 -1 0.63 2.54
 -1 25 0 4.3 2.2
 1 25 0 2.82 1.71
 1 -25 0 2.38 2.46
 -1 25 -1 2.58 2.22
 1 -25 1 4.49 2.86
 1 25 1 0.95 1.56
 -1 25 -2 0.22 2.1
 1 -25 2 2.59 2.53
 1 25 2 2.3 1.67
 -1 25 -3 0.34 2.22
 1 25 3 1.05 1.71
 -1 25 -4 0.34 2.17
 1 25 4 0.09 1.67
 1 25 5 3.64 1.91
 -1 25 -5 2.21 2.41
 1 25 6 0.2 1.84
 -1 25 -6 1.55 2.59
 -1 25 -7 3.77 2.6
 1 25 7 2.65 1.97
 1 25 7 1.47 1.37
 -1 25 -8 5.11 2.99
 1 25 8 2.55 1.64
 1 25 8 0.72 1.92
 1 25 9 2.85 2.24
 -1 25 -9 0.48 3.14
 -1 25 -10 -1.55 3.32
 1 26 -12 0.73 3.19
 1 26 -11 2.16 2.98
 1 26 -10 1.68 2.69
 -1 -26 10 2.38 2.18
 1 26 -9 7.93 2.62
 1 26 -8 7.47 2.84
 -1 26 8 3.2 2.27
 1 26 -7 1.51 2.19
 -1 26 7 -0.22 2.02
 1 26 -6 0.57 2.06
 -1 26 6 0.45 2.07
 1 26 -5 3.94 2.12
 -1 26 5 4.27 2.09
 1 26 -4 3.59 2.01
 -1 26 4 4.6 2.27
 1 26 -3 0.64 2.01
 1 26 -2 2.44 1.87
 -1 26 1 0.34 2.21
 1 26 -1 2.27 1.65
 1 26 0 7.08 1.95
 -1 26 0 5.81 2.43
 1 26 1 0.85 1.71
 -1 26 -1 1.6 2.33
 -1 26 -2 1.34 2.14
 1 26 2 -0.85 1.74
 -1 26 -3 0.24 2.2
 1 26 3 1.67 1.93
 -1 26 -4 2.41 2.4
 1 26 4 -0.54 1.81
 -1 26 -5 -2.33 2.46
 1 26 5 2.12 1.92
 -1 26 -6 8.68 3.18
 1 26 6 7.28 2.23
 -1 26 -7 -1.18 2.65
 1 26 7 1.97 2.03
 -1 26 -8 0.28 2.73
 1 26 8 0.53 1.99
 1 26 9 1.44 2.29
 -1 26 -9 2.66 3.09
 1 27 -11 4.03 2.86
 1 27 -10 2.05 2.5
 1 27 -9 2.04 2.72
 1 27 -8 1.97 2.51
 1 27 -7 2.97 2.22
 -1 27 7 7.29 2.35
 1 27 -6 1.46 2.17
 -1 27 6 2.15 2.15
 1 27 -5 7.28 2.23
 -1 27 5 3.68 2.19
 1 27 -4 5.34 2.27
 1 27 -3 1.71 2.08
 1 27 -2 4.82 2.08
 -1 27 1 -0.24 2.24
 1 27 -1 4.03 1.81
 -1 27 0 1.93 2.41
 1 27 0 1.7 1.76
 -1 27 -1 0.13 2.48
 1 27 1 -0.36 1.75
 -1 27 -2 3.63 2.44
 1 27 2 3.86 1.88
 1 27 3 9.57 2.26
 -1 27 -3 8.41 2.68
 -1 27 -4 4.15 2.65
 1 27 4 1.49 1.92
 1 27 5 2.99 2
 -1 27 -5 1.86 2.51
 -1 27 -6 -0.94 2.66
 1 27 6 2.25 2.08
 -1 27 -7 1.96 3.03
 1 27 7 0.32 1.99
 -1 27 -8 2.87 2.78
 1 27 8 -1.19 2.02
 1 28 -10 1.25 2.83
 1 28 -9 0.48 2.69
 1 28 -8 1.93 2.42
 1 28 -7 3.12 2.57
 1 28 -6 5.74 2.38
 1 28 -5 2.73 2.13
 1 28 -4 2.33 2.31
 1 28 -3 3.44 2.23
 1 28 -2 0.64 2.04
 1 28 -2 4.02 1.95
 -1 28 1 1.79 2.34
 1 28 -1 3.31 1.87
 -1 28 0 0.24 2.41
 1 28 0 0.79 1.76
 -1 28 -1 -1.37 2.53
 1 28 1 0.1 2.01
 -1 28 -2 -0.39 2.6
 1 28 2 1.09 1.89
 -1 28 -3 7.51 2.78
 1 28 3 6.9 2.27
 1 28 4 0.29 1.93
 -1 28 -4 3.5 2.73
 -1 28 -5 8.81 2.92
 1 28 5 3.08 2.09
 -1 28 -6 3.99 2.76
 1 28 6 0.88 2.09
 -1 28 -7 1.44 2.77
 1 28 7 -0.78 2.05
 1 29 -9 2.89 2.67
 1 29 -8 6.05 2.78
 1 29 -7 4.24 2.62
 1 29 -6 1.29 2.22
 1 29 -5 0.31 2.3
 1 29 -4 0.3 2.28
 1 29 -3 2.09 2.1
 1 29 -2 3.99 2.01
 1 29 -1 3.6 2.02
 1 29 0 -0.54 1.85
 -1 29 0 0.63 2.56
 -1 29 -1 1.81 2.6
 1 29 1 2.07 2.08
 -1 29 -2 6.07 3.02
 1 29 2 5.85 2.15
 -1 29 -3 6.79 2.83
 1 29 3 10.61 2.36
 1 29 4 2.41 2.13
 -1 29 -4 1.93 2.64
 -1 29 -5 7.42 2.93
 1 29 5 5.08 2.25
 -1 29 -6 1.66 2.7
 1 29 6 2.72 2.27
 1 30 -8 2.42 2.69
 1 30 -7 2.67 2.45
 1 30 -6 -0.61 2.33
 1 30 -5 0.11 2.51
 1 30 -4 0.21 2.27
 1 30 -3 -0.99 2.25
 -1 30 2 2.4 2.27
 1 30 -2 2.26 1.94
 1 30 -1 2.7 2.06
 -1 30 1 1.74 2.21
 -1 30 0 1.7 2.55
 1 30 0 2.11 1.95
 -1 30 0 0.43 2
 -1 30 -1 -0.94 2.75
 1 30 1 1.36 2.02
 -1 30 -2 2.92 2.94
 1 30 2 2.48 2.24
 1 30 3 0.59 1.94
 -1 30 -3 0.95 2.78
 1 30 4 1.58 2.17
 -1 30 -4 -0.79 2.59
 1 30 5 1.09 2.13
 -1 30 -5 1.68 2.88
 1 31 -7 -0.87 2.49
 1 31 -6 -1.13 2.56
 1 31 -5 -1.43 2.52
 1 31 -4 -0.1 2.33
 1 31 -3 4.23 2.12
 1 31 -3 -1.22 2.35
 1 31 -2 0.19 1.94
 1 31 -1 3.72 2.19
 -1 31 0 3.57 2.73
 1 31 0 0.3 2.05
 -1 31 -1 2.4 2.68
 1 31 1 4.11 2.18
 -1 31 -2 6.16 3.01
 1 31 2 1.76 2.22
 -1 31 -3 1.78 3
 1 31 3 -0.31 2.06
 1 32 -5 0.55 2.46
 1 32 -4 -1.47 2.37
 1 32 -3 0.68 2.05
 1 32 -2 0.2 2.05
 1 32 -1 0.69 2.07
 1 32 0 3.91 2.34
 1 32 1 0.51 2.16
 1 32 2 0.89 2.26
 -2 0 16 0.62 1.53
 2 0 -16 5.04 4.73
 2 0 -15 -0.18 3.18
 2 0 -14 3.04 2.18
 2 0 -14 3.19 3.13
 2 0 -14 1.55 1.5
 2 0 -13 -1.21 2.05
 2 0 -13 1.7 1.51
 2 0 -12 245.65 10.55
 2 0 -12 214.85 9.81
 2 0 -11 -0.17 1.89
 2 0 -11 -1.07 1.39
 2 0 -10 8.41 1.94
 2 0 -10 11.01 1.58
 2 0 -10 4.08 3.1
 2 0 -9 1.69 1.58
 2 0 -9 1.05 1.19
 2 0 -8 50.51 3.86
 2 0 -8 13.88 1.86
 2 0 -7 -0.88 1.81
 2 0 -7 -0.36 0.71
 -2 0 7 -0.04 0.84
 2 0 -7 0.31 1.13
 2 0 -6 511.06 18.86
 -2 0 6 499.67 18.4
 2 0 -6 435 18.15
 2 0 -5 -0.53 1.03
 -2 0 5 -0.08 0.6
 2 0 -5 0.27 0.58
 -2 0 4 574.55 21.38
 2 0 -4 540.48 21.3
 2 0 -4 573.74 21.93
 -2 0 3 0.35 1.18
 -2 0 3 -0.25 0.42
 2 0 -3 -0.23 0.83
 2 0 -2 187.43 7.52
 -2 0 2 162.05 6.98
 -2 0 1 -0.02 0.5
 -2 0 1 -1.01 0.9
 -2 0 1 -0.52 0.76
 -2 0 0 615.53 22.92
 -2 0 0 621.58 23.18
 2 0 1 0.8 0.73
 -2 0 -1 0.42 0.74
 -2 0 -1 0.76 0.59
 -2 0 -1 0.78 0.54
 2 0 2 48.67 1.93
 -2 0 -2 51.69 1.92
 2 0 2 51.33 1.94
 2 0 3 0.17 0.8
 -2 0 -3 -0.02 0.73
 2 0 3 0.64 0.82
 2 0 4 227.47 3.93
 2 0 4 236.08 4.06
 -2 0 -5 -0.04 1.2
 2 0 5 1.62 0.91
 2 0 5 3.1 1.08
 2 0 6 1.97 1.06
 2 0 6 2.16 1.11
 2 0 6 1.24 1.01
 2 0 7 0.7 0.98
 2 0 7 0.1 1.07
 -2 0 -7 -0.17 1.04
 2 0 7 -0.52 1.06
 -2 0 -7 0.07 1.47
 2 0 8 27.86 2.1
 2 0 8 28.2 2.29
 -2 0 -8 31.33 2.53
 2 0 8 24.56 2.17
 2 0 9 -0.63 1.2
 2 0 9 0.59 1.07
 2 0 9 0.99 1.29
 -2 0 -9 -0.71 1.47
 2 0 10 34.94 2.63
 2 0 10 31.16 2.39
 2 0 10 38.61 2.78
 -2 0 -10 37.91 3.08
 2 0 11 -0.23 1.18
 2 0 11 -0.07 1.49
 2 0 11 -1.2 1.53
 -2 0 -11 1.43 1.62
 2 0 12 78.98 4.23
 2 0 12 92.18 4.44
 -2 0 -12 89.71 4.63
 2 0 12 72.66 3.61
 2 0 13 0.34 1.13
 2 0 13 -1.75 1.66
 -2 0 -13 0.13 2.7
 -2 0 -14 3.75 3.75
 2 0 14 3.21 1.82
 2 0 14 3.39 1.23
 2 0 15 -0.1 1.97
 -2 0 -15 0.53 5.58
 -2 1 16 0.35 1.57
 2 -1 -16 8.31 3.54
 2 1 -16 2.44 5.51
 2 -1 -15 3.7 3.73
 2 1 -15 8.03 5.49
 -2 1 15 1.53 1.43
 2 -1 -14 4.84 2.24
 2 -1 -14 6.57 4.67
 -2 1 14 3.68 1.57
 2 1 -14 4.19 1.69
 2 -1 -14 3.46 1.64
 2 1 -13 2.45 1.51
 2 -1 -13 4.6 2.12
 2 -1 -13 2.51 1.57
 2 1 -13 2.91 2.86
 2 1 -13 2.05 2.16
 2 1 -12 226.57 8.43
 2 -1 -12 95.8 5.68
 2 1 -12 111.49 5.98
 2 -1 -12 184.95 8.72
 2 1 -12 98.33 5.21
 2 -1 -12 86.32 5.11
 2 1 -11 24.71 2.87
 2 -1 -11 34.12 3.01
 2 1 -11 23.44 2.26
 2 -1 -11 28.93 2.42
 2 -1 -10 -2.75 3.12
 2 1 -10 2.23 3.09
 2 -1 -10 3 1.75
 2 1 -10 4.51 1.9
 2 1 -10 3.78 1.34
 2 -1 -10 4.29 1.37
 2 1 -9 169.73 6.83
 2 1 -9 194.31 8.89
 2 -1 -9 148.04 6.68
 2 -1 -9 127.16 5.97
 2 -1 -9 102.8 6.92
 2 1 -8 307.2 10.76
 -2 1 8 289.12 10.26
 2 -1 -8 293.37 10.68
 2 1 -7 11.63 1.66
 2 -1 -7 6.96 1.72
 2 1 -7 18.69 3.16
 2 -1 -7 11.3 1.59
 -2 -1 7 13.16 2.32
 -2 1 7 10.69 1.28
 2 1 -7 10.22 1.09
 2 1 -6 157.47 6.75
 2 -1 -6 151.84 6.73
 2 -1 -6 123.78 6.82
 -2 1 6 139.79 6.2
 2 1 -6 152.13 6.11
 2 -1 -6 141.89 6.15
 -2 1 5 14.2 1.19
 2 -1 -5 14.31 1.13
 2 -1 -5 13.62 1.56
 -2 -1 5 24.94 3.14
 2 1 -5 12.97 1.01
 -2 -1 5 14.38 1.07
 2 1 -5 14.89 1.63
 -2 1 4 448.45 17.38
 2 1 -4 437.32 17.32
 -2 1 4 412.53 16.8
 -2 -1 4 458.42 16.78
 2 -1 -4 374.82 16.71
 2 -1 -4 429.8 17.26
 2 -1 -3 2.93 0.91
 -2 -1 3 2.78 1.33
 -2 -1 3 2.89 0.46
 -2 1 3 3.28 0.97
 2 1 -3 2.97 0.91
 -2 1 3 2.19 0.49
 2 -1 -2 101.63 3.92
 -2 1 2 91.04 3.77
 -2 -1 2 65.86 3.1
 -2 1 2 92.71 3.55
 -2 -1 1 1202.59 46.55
 -2 1 1 1259.59 47
 -2 1 1 1185.17 46.72
 2 -1 -1 1237.73 46.93
 -2 -1 1 1243.93 47.02
 -2 1 0 0.97 0.64
 2 -1 0 1.57 0.95
 -2 -1 0 1.33 0.76
 -2 1 0 1.23 0.68
 -2 -1 0 1.56 0.52
 2 -1 1 30.83 1.94
 -2 1 -1 27.95 1.82
 -2 1 -1 28.25 1.65
 -2 -1 -1 36.67 2.02
 -2 1 -1 26.5 1.64
 -2 -1 -1 31.66 1.57
 -2 1 -2 37.15 1.86
 2 1 2 31.91 2.02
 -2 -1 -2 40.96 2.19
 2 -1 2 36.66 2.14
 2 1 2 35.81 2.09
 2 -1 2 36.04 2.13
 2 1 3 61.45 2.28
 2 1 3 62.83 2.22
 2 -1 3 64.87 2.28
 2 -1 3 61.26 2.19
 2 -1 4 133.36 3.57
 2 1 4 122.72 3.42
 2 1 4 126.15 3.5
 2 1 4 124.56 3.5
 2 -1 4 132.03 3.54
 -2 -1 -5 14.16 1.45
 -2 1 -5 0.62 1.55
 2 -1 5 15.65 1.42
 2 -1 5 14.92 1.37
 2 1 5 14.62 1.35
 2 1 5 13.57 1.3
 2 1 5 14.23 1.35
 2 -1 5 15.52 1.39
 2 -1 6 317.78 7.36
 2 1 6 293.57 7.27
 -2 -1 -6 309.24 7.73
 2 1 6 280.07 7.53
 2 -1 6 281.9 7.49
 2 -1 6 278.76 7.46
 2 1 6 283.1 7.47
 2 -1 7 2.17 0.95
 2 1 7 1.92 0.98
 2 1 7 0.88 1.06
 -2 1 -7 -0.17 2.02
 -2 -1 -7 5.07 1.75
 2 -1 7 0.89 1.09
 -2 -1 -7 1.53 1.23
 2 -1 7 0.63 1.05
 2 1 7 1.21 0.9
 2 1 8 323.44 9.19
 2 1 8 313.75 9.49
 -2 -1 -8 41.23 8.53
 2 -1 8 265.08 9.01
 -2 1 -8 35.23 9.27
 -2 1 -8 315 9.76
 -2 -1 -8 358.76 10.09
 2 -1 8 329.17 9.55
 2 1 8 324.73 9.54
 2 -1 8 314.07 9.49
 -2 1 -9 -3.78 3.84
 2 1 9 83.49 3.43
 2 1 9 85.68 3.8
 -2 -1 -9 84.71 3.97
 -2 -1 -9 9.78 3.41
 2 -1 9 91.51 3.85
 -2 1 -9 87.29 4.1
 2 -1 9 85.28 3.8
 2 -1 9 67.93 3.31
 2 1 9 93.03 3.9
 2 1 10 149.68 6.15
 2 -1 10 164.84 6.68
 -2 -1 -10 116.05 7.59
 2 -1 10 135.95 6.15
 -2 -1 -10 162.12 6.94
 2 1 10 163.13 6.66
 2 1 10 167.8 6.69
 -2 1 -10 170.39 7.17
 2 -1 10 169.44 6.72
 -2 1 -11 2.69 1.77
 2 -1 11 4.53 1.31
 2 1 11 8.27 1.34
 -2 1 -11 -1.19 2.65
 2 1 11 4.75 1.68
 2 -1 11 4.09 1.68
 2 -1 11 2.62 1.56
 -2 -1 -11 7.47 1.9
 2 1 11 5.21 1.67
 2 -1 12 10.64 1.95
 2 1 12 8.23 1.9
 -2 1 -12 12.64 2.22
 2 -1 12 10.75 1.95
 2 1 12 5.91 1.77
 -2 -1 -12 7.34 2.04
 2 1 12 7.66 1.3
 2 -1 12 10.94 1.6
 2 1 13 0.6 1.08
 2 -1 13 0.71 1.28
 -2 1 -13 1.52 4.37
 2 1 13 1.42 1.61
 2 -1 13 0.58 1.59
 -2 -1 -14 11.54 3.67
 -2 1 -14 11.87 5.09
 2 -1 14 2.06 1.75
 2 1 14 1.34 1.77
 2 -1 14 0.74 1.32
 2 1 15 -0.48 1.88
 2 -1 15 0.96 1.9
 -2 -1 -15 4.27 3.52
 -2 2 16 2.52 1.55
 2 -2 -16 4.83 4.14
 2 -2 -15 3.96 5.28
 -2 2 15 0.07 1.43
 2 2 -15 3.26 4.43
 2 -2 -14 2.31 2.19
 -2 2 14 0.65 1.38
 2 2 -14 1.71 1.49
 2 2 -14 4.45 4.87
 2 -2 -14 2.52 4.32
 2 -2 -14 0.23 1.55
 2 2 -13 33.29 5.49
 2 2 -13 32.61 2.54
 2 2 -13 30.76 2.94
 -2 2 13 26.45 2.25
 2 -2 -13 29.06 2.51
 2 -2 -13 35.37 3.19
 2 2 -12 149.73 8.21
 2 2 -12 117.73 5.59
 2 2 -12 97.89 4.84
 2 -2 -12 88.61 4.79
 2 -2 -12 50.03 6.08
 2 -2 -12 101.88 5.49
 2 -2 -11 140.55 6.57
 2 2 -11 121.61 7.5
 2 2 -11 156.79 6.68
 2 2 -11 124.89 5.75
 2 -2 -11 121.92 5.8
 2 2 -10 -1.39 2.47
 2 -2 -10 12.7 2.21
 2 -2 -10 9.07 1.66
 2 2 -10 2.46 1.26
 2 2 -10 3.3 1.88
 2 -2 -9 4.5 1.68
 -2 2 9 4.59 1.38
 2 2 -9 2.96 1.66
 2 -2 -9 8.6 2.35
 2 -2 -9 2.81 1.18
 2 -2 -8 2.83 1.42
 2 2 -8 1.01 1.54
 -2 2 8 0.8 1.14
 2 -2 -8 1.97 1.97
 2 -2 -7 15.02 1.74
 2 2 -7 12.35 1.15
 2 2 -7 16.39 1.79
 2 2 -7 20.16 2.16
 2 -2 -7 10.99 2.21
 -2 2 7 11.01 1.29
 -2 -2 7 24.35 3.23
 2 -2 -6 310.46 12.96
 2 2 -6 342.27 13.48
 2 -2 -6 285.29 13.54
 2 -2 -6 354.61 12.62
 2 2 -6 306.7 12.33
 2 2 -6 312.6 12.93
 -2 2 6 300.87 12.53
 2 2 -5 472.42 17.48
 2 2 -5 435.82 16.84
 2 -2 -5 437.36 17
 -2 2 5 406.95 16.98
 2 -2 -5 471.06 17.58
 2 -2 -4 508.51 19.02
 2 2 -4 441.95 18.3
 -2 2 4 494.86 19.06
 -2 2 4 506.93 18.57
 2 -2 -3 581.38 22.23
 2 2 -3 540.02 21.7
 -2 2 3 569.42 21.77
 -2 2 3 595.42 22.37
 -2 2 2 166.56 7.71
 2 -2 -2 181.63 7.72
 -2 2 2 180.83 7.55
 2 -2 -1 4.78 1.03
 -2 2 1 4.9 0.8
 -2 -2 1 6.52 1.24
 -2 2 1 4.37 0.86
 2 -2 -1 4.8 0.96
 -2 -2 1 3.93 0.83
 -2 -2 1 4.25 0.49
 2 -2 0 165.09 6.46
 -2 -2 0 148.9 5.86
 -2 2 0 152.46 6.15
 2 -2 0 139.72 6.11
 -2 -2 0 169.81 6.43
 -2 2 0 147.39 6.13
 -2 -2 -1 578 21.34
 2 -2 1 579.07 21.29
 -2 2 -1 512.28 21
 -2 2 -1 587.75 21.01
 -2 2 -2 75.1 3.69
 -2 -2 -2 72.19 3.44
 -2 2 -2 79.91 3.46
 2 -2 2 86.3 3.81
 2 2 2 87.67 3.82
 -2 -2 -2 94.57 3.9
 2 -2 2 86.07 3.86
 -2 -2 -3 65.66 3.04
 2 -2 3 63.54 3.14
 -2 2 -3 62.89 2.74
 2 -2 3 62.79 3.15
 2 2 3 61.69 3.12
 2 2 3 63.7 3.15
 -2 -2 -3 58.98 2.9
 -2 2 -4 73.28 3.05
 2 2 4 73.04 3.37
 -2 -2 -4 76.19 3.48
 2 -2 4 76.12 3.54
 2 2 4 72.06 3.49
 2 -2 4 73.46 3.55
 2 2 4 71.99 3.49
 2 -2 5 569.64 10.98
 2 2 5 648.95 10.88
 -2 -2 -5 630.81 11.28
 2 -2 5 584.83 11.01
 2 2 5 570.01 10.91
 2 -2 5 581.97 10.99
 2 2 5 545.23 10.84
 -2 -2 -6 116.34 4.73
 2 2 6 102.16 4.27
 2 -2 6 102.91 4.48
 2 2 6 99.82 4.44
 2 2 6 97.11 4.46
 -2 -2 -6 80.78 5.16
 2 -2 6 95.26 4.39
 -2 2 -6 57.25 4.5
 -2 -2 -7 12.88 2.34
 2 2 7 7.87 1.29
 2 2 7 7.01 1.12
 -2 2 -7 1.5 1.67
 2 -2 7 8.67 1.41
 -2 -2 -7 8.84 1.36
 2 2 7 8.79 1.36
 2 -2 7 5.71 1.19
 2 2 8 41.67 2.5
 2 -2 8 46.11 2.8
 2 2 8 45.26 2.79
 -2 -2 -8 56.3 4.33
 2 2 8 40.39 2.69
 2 -2 8 44.13 2.78
 -2 -2 -8 46.83 2.97
 2 -2 9 7.71 1.53
 2 -2 9 7.65 1.57
 2 2 9 8.34 1.58
 -2 2 -9 9.4 1.76
 2 2 9 6.21 1.19
 -2 -2 -9 10.6 1.86
 -2 2 -9 5.55 0.82
 2 2 9 9.69 1.6
 2 -2 10 58.3 3.32
 2 2 10 60.89 3.34
 2 2 10 41.43 2.62
 2 2 10 57.35 3.3
 -2 -2 -10 56.09 3.5
 -2 2 -10 57.64 3.63
 2 -2 10 65.1 3.4
 2 2 11 78.04 3.95
 -2 2 -11 85.83 4.42
 -2 2 -11 15.01 5.41
 -2 -2 -11 3.91 3.59
 -2 -2 -11 73.1 4.1
 2 2 11 65.79 3.06
 2 2 11 75.61 3.84
 2 -2 11 75.45 3.87
 2 -2 11 80.15 3.92
 2 2 12 19.18 2.26
 2 -2 12 15.73 1.77
 2 2 12 22.08 2.3
 2 -2 12 19.51 2.23
 2 -2 12 21.57 2.29
 2 2 12 15.12 1.38
 -2 -2 -12 7.69 3.66
 -2 2 -12 20.36 2.49
 -2 -2 -12 19.02 2.45
 -2 2 -12 21.83 4.97
 2 -2 13 6.2 1.84
 2 -2 13 4.45 1.32
 -2 -2 -13 11.71 3.8
 -2 2 -13 -1.87 3.7
 2 2 13 4.44 1.76
 -2 -2 -14 7.43 5.68
 2 -2 14 5.45 1.9
 2 2 14 2.67 1.77
 2 -2 14 4.44 1.52
 -2 -2 -15 0.36 3.77
 2 2 15 -1.06 1.96
 2 -2 15 1.17 1.89
 2 -3 -16 2.45 5.88
 -2 3 15 1.1 1.38
 2 -3 -15 2.1 4.19
 -2 3 14 2.11 1.47
 2 -3 -14 0.43 2.05
 2 -3 -14 2.92 3.5
 2 3 -14 1.37 1.55
 2 -3 -14 1.1 1.68
 2 -3 -13 -0.1 1.98
 2 -3 -13 4.08 3.61
 2 3 -13 3.19 1.57
 2 -3 -13 -0.47 1.56
 2 3 -12 26 2.19
 2 -3 -12 12.08 3.18
 2 -3 -12 18.21 2.64
 2 -3 -12 14.35 2.1
 2 3 -11 37.98 2.82
 2 3 -11 51.39 3.48
 2 -3 -11 46.17 3.59
 2 -3 -11 38.28 3.03
 2 3 -10 181.74 7.38
 2 3 -10 215.02 8.13
 -2 -3 10 206.71 9.37
 -2 3 10 206.94 7.97
 2 -3 -10 197.11 7.72
 2 -3 -10 206.22 8.24
 2 -3 -9 18.3 1.76
 2 3 -9 19.38 2.15
 2 3 -9 29.93 4.58
 -2 -3 9 29.28 3.82
 -2 3 9 17 1.93
 2 -3 -9 32.23 3.29
 2 -3 -9 17.64 2.05
 2 3 -8 9.84 1.66
 2 3 -8 15.37 3.47
 -2 -3 8 18.67 3.58
 -2 3 8 9.38 1.44
 2 -3 -8 7.79 1.6
 -2 -3 7 74.53 4.56
 2 -3 -7 38.48 2.63
 2 -3 -7 34.12 3.44
 2 3 -7 62.6 4.42
 -2 3 7 40.43 2.39
 2 3 -7 33.77 2.01
 -2 3 6 371.35 15.35
 2 -3 -6 398.05 15.48
 2 3 -6 368.57 14.8
 2 -3 -6 381.35 15.01
 -2 3 6 394.22 15.13
 2 -3 -5 449.36 18.04
 -2 3 5 477.94 17.76
 2 3 -5 431.98 17.41
 -2 3 4 250.79 10.4
 2 3 -4 276.37 10.15
 -2 3 4 252.5 10.83
 2 -3 -4 254.18 10.73
 -2 3 3 118.96 5.29
 2 3 -3 112.93 4.39
 -2 3 3 110.68 4.76
 2 -3 -3 110.37 5.05
 -2 3 2 1026.24 35
 2 3 -2 833.46 34.44
 2 -3 -2 956.51 35.09
 2 -3 -2 885.45 35.06
 -2 3 2 1022 35.38
 2 -3 -1 207.72 8.05
 -2 3 1 194.43 8.04
 2 -3 -1 202.74 8.27
 -2 3 1 200.83 7.97
 2 -3 0 187.95 6.88
 -2 -3 0 150.12 6.11
 2 -3 0 166.89 6.61
 -2 3 0 179.52 6.78
 -2 -3 0 166.98 6.68
 -2 -3 0 157.33 6.1
 -2 3 0 163.25 6.63
 -2 3 0 175.36 6.6
 2 -3 1 2279.11 82.77
 -2 -3 -1 2222.62 82.65
 -2 -3 -1 2199.04 82.2
 -2 -3 -1 2231.22 82.69
 -2 3 -1 2254.11 82.42
 -2 3 -1 2162.86 82.65
 -2 3 -1 2362.02 82.69
 -2 -3 -1 2249.75 82.65
 -2 3 -1 2388.81 82.72
 2 -3 2 23.11 1.58
 -2 3 -2 19.98 1.6
 2 -3 2 13.93 0.95
 -2 -3 -2 21.54 1.5
 -2 3 -2 18.93 1.16
 2 3 2 21.12 1.49
 -2 -3 -2 19.23 1.24
 2 -3 2 21.56 1.55
 -2 -3 -3 28.3 1.76
 2 -3 3 26.58 1.86
 2 -3 3 27.43 1.91
 -2 3 -3 31.29 1.52
 2 -3 3 31.08 1.98
 2 3 3 30.89 2.03
 2 -3 3 32.63 1.99
 2 3 3 29.17 1.98
 -2 -3 -3 34.09 2.03
 -2 3 -4 33.73 1.72
 2 -3 4 17.72 2.15
 -2 -3 -4 39.51 2.13
 2 -3 4 43.22 2.26
 2 3 4 43.83 2.26
 2 -3 4 45.65 2.33
 2 3 4 41.53 2.24
 2 -3 5 6.63 1.17
 2 3 5 4.71 1.08
 2 -3 5 4.45 1.03
 -2 3 -5 4.13 0.52
 2 -3 5 1.75 1.92
 2 3 5 5.8 1.02
 -2 -3 -5 6.64 1.09
 2 -3 6 154.76 5.43
 -2 -3 -6 149.3 5.45
 2 3 6 151.8 5.43
 2 -3 6 148.84 5.38
 2 3 6 136.3 5.3
 2 3 7 10.55 1.47
 -2 -3 -7 25.19 3.26
 -2 -3 -7 12.88 1.59
 2 -3 7 10.38 1.41
 2 -3 7 11.17 1.49
 2 3 7 10.88 1.39
 2 3 8 36.08 2.42
 -2 -3 -8 33.56 2.54
 2 -3 8 37.42 2.45
 2 3 8 32.1 2.37
 2 3 8 34.06 2.02
 2 -3 8 37.42 2.44
 2 3 9 117.52 5.24
 -2 -3 -9 77.69 6.24
 2 -3 9 110.1 5.18
 2 -3 9 110.76 5.2
 2 3 9 111.31 5.18
 -2 -3 -9 114.54 5.42
 2 3 10 10.05 1.73
 2 -3 10 8.54 1.67
 -2 -3 -10 8.06 1.94
 2 3 10 9.33 1.73
 -2 3 -10 8.37 1.89
 2 -3 10 7.01 1.7
 2 -3 11 3.63 1.61
 2 -3 11 3.77 1.64
 2 3 11 0.82 1.57
 2 3 11 0.7 1.51
 -2 3 -11 4.29 1.83
 -2 -3 -11 1.63 1.75
 2 3 12 6.9 1.78
 2 -3 12 8.5 1.87
 -2 -3 -12 12.92 3.07
 2 3 12 7.58 1.85
 -2 3 -12 5.75 2
 -2 -3 -12 7.59 1.97
 2 -3 12 6.09 1.73
 2 -3 13 10.42 1.95
 2 3 13 8.07 1.89
 -2 -3 -13 3.49 3.55
 2 -3 14 0.89 1.71
 2 3 14 0.44 1.75
 2 -3 14 1.83 1.39
 2 -3 15 0.58 1.89
 -2 -3 -15 -5.05 6.05
 2 -4 -16 13.85 5.16
 2 -4 -15 7.83 4.21
 2 -4 -14 3.41 2.21
 2 -4 -14 1.96 3.63
 2 4 -14 4.41 1.55
 2 -4 -14 5.47 1.89
 2 -4 -13 2.27 2.07
 2 -4 -13 1.21 2.65
 2 4 -13 0.07 1.35
 2 -4 -13 1.25 1.61
 2 -4 -12 4.82 2.18
 2 4 -12 4.21 1.52
 2 -4 -12 6.15 1.74
 -2 4 11 72.8 4.19
 2 -4 -11 59.52 5.15
 -2 -4 11 92.14 5.97
 2 -4 -11 69.1 4.24
 2 4 -11 60.11 3.5
 2 -4 -11 72.27 3.92
 2 -4 -10 28.05 2.71
 -2 4 10 28.82 2.59
 2 4 -10 25.09 2.15
 2 -4 -10 22.52 2.25
 -2 4 9 71.64 3.76
 2 -4 -9 62.06 3.69
 -2 -4 9 59.04 3.46
 2 -4 -9 42.48 4.58
 2 -4 -9 59.34 3.33
 -2 4 8 59.13 3.19
 2 -4 -8 62.77 3.13
 2 -4 -8 57.14 3.39
 -2 4 7 70.28 3.43
 -2 4 7 74.13 3.5
 2 -4 -7 73.43 3.73
 2 4 -7 66.81 3.02
 2 -4 -6 85.38 4.23
 -2 4 6 79.66 3.78
 2 4 -6 74.95 3.48
 -2 -4 6 108.31 4.8
 -2 4 6 78.94 4.01
 2 -4 -5 3.46 1.17
 -2 4 5 5.3 0.95
 -2 -4 5 5.4 1.53
 2 4 -5 2.96 0.64
 2 -4 -4 0.81 1.01
 2 4 -4 -0.15 0.4
 -2 -4 4 -1.45 1.66
 -2 4 4 -0.89 0.77
 2 -4 -3 14.27 1.4
 -2 -4 3 21.48 1.79
 -2 4 3 17.63 1.67
 2 4 -3 13.77 0.7
 -2 4 3 14.24 1.13
 2 -4 -3 15.27 1.46
 2 -4 -2 430.1 16.18
 -2 4 2 407.91 16.08
 2 -4 -2 404.22 15.94
 2 -4 -2 410.69 15.98
 -2 4 2 439.65 16.04
 2 -4 -1 12.36 1.16
 2 -4 -1 12.11 1.32
 -2 4 1 12.43 1.19
 2 -4 -1 10.87 1.3
 2 -4 0 596.9 21.04
 2 -4 0 552.62 20.77
 -2 -4 0 529.43 20.26
 -2 4 0 528.35 20.81
 -2 -4 0 568.29 20.26
 -2 -4 0 545.12 20.8
 -2 4 0 564.35 20.87
 -2 4 -1 241.57 9.66
 2 -4 1 236.4 9.48
 -2 -4 -1 223.78 9.06
 -2 4 -1 261.72 9.62
 -2 4 -1 251.97 9.59
 -2 -4 -1 246.21 9.58
 2 -4 1 230.94 9.58
 -2 -4 -1 258.98 9.58
 -2 -4 -2 36.86 2.03
 -2 4 -2 34.99 2.01
 -2 -4 -2 27.91 1.65
 2 -4 2 32.65 1.96
 2 4 2 32.07 1.97
 2 -4 2 31.45 1.99
 -2 4 -2 31.24 1.84
 -2 -4 -2 30.94 1.79
 -2 4 -2 33.37 1.92
 -2 -4 -2 30.12 1.75
 -2 4 -3 848.47 30.96
 -2 -4 -3 852.39 31.08
 -2 4 -3 873.72 31.24
 -2 4 -3 876.06 30.95
 -2 -4 -3 843.09 30.91
 2 -4 3 905.72 31.2
 2 4 3 857.81 31.19
 2 -4 3 886.21 31.19
 2 4 3 845.27 31.16
 -2 -4 -3 857.86 30.89
 -2 -4 -3 839.73 30.93
 -2 -4 -4 315.03 10.75
 -2 -4 -4 280.31 10.58
 -2 -4 -4 252.69 10.63
 2 -4 4 232.69 10.69
 2 -4 4 283.62 10.82
 2 4 4 262.57 10.75
 2 -4 4 289.17 10.85
 2 4 4 272.64 10.78
 2 -4 5 45.48 3.52
 2 -4 5 71.83 3.33
 -2 -4 -5 66.82 3.29
 2 -4 5 66.58 3.26
 2 4 5 66.54 3.29
 2 4 5 71.15 3.32
 2 -4 6 16.66 3.13
 -2 -4 -6 41.15 2.41
 2 -4 6 40.33 2.36
 2 -4 6 38.88 2.36
 2 4 6 39.13 2.32
 2 4 6 36.33 2.32
 -2 -4 -7 2.89 2.14
 -2 -4 -7 21.16 1.84
 2 -4 7 20.81 1.8
 2 4 7 19.51 1.78
 2 -4 7 16.18 1.64
 2 4 7 19.5 1.75
 2 4 8 53.2 2.95
 -2 -4 -8 54.82 3.17
 2 -4 8 52.96 2.99
 2 -4 8 51.68 2.95
 2 4 8 47.62 2.85
 2 -4 9 37.02 2.52
 2 4 9 39.97 2.61
 2 4 9 35.07 2.54
 -2 -4 -9 24.88 4.49
 2 -4 9 38.46 2.6
 -2 -4 -9 33.66 2.7
 2 4 10 50 3.07
 2 -4 10 52.53 3.1
 -2 -4 -10 52.22 3.41
 2 4 10 56.35 3.18
 2 -4 10 49.32 3.08
 2 4 11 9.85 1.8
 2 -4 11 9.49 1.8
 2 -4 11 10.35 1.88
 2 4 11 7.73 1.77
 -2 4 -11 10.68 1.97
 -2 -4 -11 10.15 2.05
 2 4 12 7.73 1.79
 -2 -4 -12 2.6 2.88
 2 4 12 7.59 1.9
 -2 -4 -12 7.45 1.87
 -2 4 -12 8.22 2.08
 2 -4 12 10.06 1.94
 2 -4 12 9.82 1.89
 -2 -4 -13 4.03 3.02
 2 4 13 1.89 1.65
 2 -4 13 4.47 1.78
 -2 -4 -14 2.12 3.88
 2 -4 14 7.67 2.04
 2 4 14 3.11 1.8
 2 -4 15 0.89 1.97
 2 4 15 1.64 1.96
 -2 -4 -15 4.16 4.37
 2 -5 -16 15.53 5.09
 2 -5 -15 25.63 5.15
 2 -5 -14 4.13 3.07
 2 5 -14 1.59 1.46
 2 -5 -14 -0.11 2.14
 2 -5 -13 -0.16 2.91
 2 5 -13 1.09 1.31
 2 -5 -13 0.52 1.96
 2 -5 -13 2.93 1.65
 -2 -5 12 61.71 4.99
 2 5 -12 39.15 2.69
 2 -5 -12 43.28 2.95
 2 -5 -12 47.37 3.32
 2 -5 -11 85.85 6.25
 -2 5 11 37.46 3.1
 2 5 -11 31.87 2.54
 2 -5 -11 36.03 2.86
 2 -5 -11 40.47 3.25
 -2 -5 11 77.85 6.1
 -2 -5 10 89.85 6.21
 -2 5 10 69.83 4.18
 2 5 -10 53.36 3.36
 2 -5 -10 65.63 3.74
 2 -5 -10 66.23 4.14
 -2 -5 9 32.36 2.69
 2 -5 -9 26.41 4.62
 -2 5 9 38.68 2.66
 2 -5 -9 43.78 2.77
 2 -5 -9 36.08 2.86
 2 -5 -8 5.26 1.5
 -2 -5 8 6.93 2.76
 2 -5 -8 7.31 2.87
 -2 -5 8 4.26 1.37
 -2 5 8 3.06 1.2
 2 -5 -8 4.1 1.22
 -2 5 7 22.34 1.9
 2 -5 -7 22.07 2.05
 -2 -5 7 32.2 2.79
 2 -5 -7 39.28 4.76
 -2 5 7 23.16 1.81
 2 5 -7 17.91 1.41
 2 -5 -6 148.83 6.81
 -2 -5 6 201.76 7.35
 2 5 -6 138.98 6.17
 -2 5 6 163.94 6.63
 -2 5 6 166.65 6.86
 -2 -5 5 68.16 3.58
 2 -5 -5 47.76 2.79
 2 5 -5 42.66 2.12
 -2 5 5 49.33 2.53
 2 5 -4 378.37 15.65
 -2 5 4 456.19 16.14
 2 -5 -4 455.21 16.46
 -2 5 3 761.5 26.78
 2 5 -3 679.72 25.87
 2 -5 -3 751.68 26.73
 -2 5 3 713.45 26.36
 2 -5 -3 752.71 26.7
 2 -5 -3 749.84 26.69
 2 -5 -2 692.93 25.46
 2 -5 -2 676.16 25.53
 2 -5 -2 680.83 25.43
 -2 5 2 654.79 25.45
 -2 5 1 120.52 5.3
 2 -5 -1 136.97 5.5
 2 -5 -1 124.9 5.51
 2 -5 -1 119 5.25
 -2 -5 0 353.14 13.54
 2 -5 0 378.14 14.16
 -2 5 0 353.72 14.12
 -2 5 0 382.88 14.14
 2 -5 0 400.7 14.31
 -2 -5 0 366.94 14.07
 2 -5 1 24.14 1.85
 -2 5 -1 27.56 1.88
 -2 -5 -1 22.5 1.33
 2 -5 1 25.14 1.82
 -2 5 -1 29.15 1.9
 -2 -5 -1 26.44 1.83
 -2 5 -1 29.42 1.83
 -2 -5 -1 27.12 1.73
 2 -5 2 11.87 1.22
 2 5 2 11.54 1.26
 -2 -5 -2 10.66 0.97
 -2 -5 -2 11.18 1.04
 -2 5 -2 8.98 0.99
 2 -5 2 10.59 0.95
 -2 5 -2 11.68 1.1
 -2 -5 -2 11.09 1.04
 -2 5 -2 10.51 1.28
 -2 5 -3 734.33 29.5
 2 -5 3 892.62 29.55
 -2 -5 -3 810.9 29.56
 2 5 3 766.86 29.75
 -2 -5 -3 731.28 29.64
 -2 -5 -3 770.02 29.45
 2 -5 3 858.53 29.84
 -2 -5 -3 753.71 29.48
 2 -5 3 850.28 29.87
 2 5 3 778.47 29.76
 -2 5 -3 860.46 30.08
 -2 5 -3 779.65 29.5
 2 5 4 91.72 4.38
 2 -5 4 82.24 4.43
 -2 -5 -4 107.62 4.28
 -2 -5 -4 102.73 4.2
 -2 -5 -4 88.89 4.23
 2 -5 4 100.29 4.44
 2 -5 4 99.33 4.43
 2 5 4 97.1 4.44
 -2 -5 -4 101.01 4.36
 2 -5 5 97.41 4.94
 2 -5 5 111.05 4.89
 2 -5 5 111.15 4.83
 2 5 5 106.77 4.84
 2 5 5 111.39 4.88
 -2 -5 -5 113.1 4.88
 -2 -5 -6 19.58 1.73
 2 -5 6 20.37 1.62
 2 -5 6 18.61 1.65
 2 5 6 20.54 1.69
 2 5 6 19.46 1.66
 2 -5 6 16.67 2.34
 2 -5 7 1.6 1.05
 2 -5 7 2.17 1.19
 2 5 7 2.43 1.2
 -2 -5 -7 2.57 1.24
 2 5 7 2.83 1.16
 2 5 8 3.24 1.23
 2 -5 8 4.61 1.4
 2 5 8 2.97 1.35
 2 -5 8 2.06 1.23
 -2 -5 -8 8.28 2.89
 -2 -5 -8 4.97 1.48
 2 5 9 11.11 1.66
 2 -5 9 10.6 1.68
 2 -5 9 9.44 1.62
 -2 -5 -9 8.91 1.83
 2 -5 10 3.45 1.53
 -2 -5 -10 3.83 1.65
 2 -5 10 5.98 1.68
 2 5 10 4.62 1.54
 2 -5 11 65.21 3.65
 -2 -5 -11 33.47 5.13
 2 5 11 61.62 3.63
 -2 5 -11 57.99 3.76
 -2 -5 -11 55.42 3.7
 2 -5 11 57.62 3.53
 2 -5 12 0.6 1.62
 2 5 12 0.76 1.58
 -2 -5 -12 0.9 1.71
 2 -5 12 1.91 1.65
 2 -5 13 5.43 1.81
 -2 -5 -13 10.6 3.4
 2 -5 14 0.9 1.77
 -2 -5 -14 5.7 3.36
 2 -5 15 0.59 2.01
 -2 -5 -15 1.45 4.31
 2 -6 -15 26.45 4.5
 2 -6 -14 5.01 2.29
 2 -6 -14 1.01 3
 2 6 -14 2.65 1.49
 2 -6 -13 0.89 1.91
 2 -6 -13 4.96 3.29
 2 6 -13 0.86 1.37
 2 -6 -13 0.42 1.64
 -2 6 12 2.83 1.91
 2 6 -12 2.8 1.43
 2 -6 -12 1.77 1.95
 2 -6 -12 2.42 1.65
 -2 6 11 55.2 3.82
 2 6 -11 38.58 2.98
 2 -6 -11 54.65 3.56
 2 -6 -11 51.57 3.75
 -2 -6 10 77.13 4.31
 2 6 -10 75.28 3.94
 2 -6 -10 88.38 4.41
 -2 6 10 91.52 4.66
 2 -6 -10 87.47 4.72
 -2 -6 9 22.67 3.55
 2 -6 -9 36.71 2.78
 -2 6 9 19.6 2.25
 2 -6 -9 23.91 2.18
 -2 -6 9 13.98 2.05
 -2 -6 8 19.19 1.9
 -2 -6 8 26.01 2.82
 2 -6 -8 18.63 1.71
 2 -6 -8 9.91 2.95
 2 -6 -8 16.47 1.95
 -2 6 8 17.65 1.87
 -2 6 7 158.31 6.72
 2 -6 -7 156.34 6.95
 2 6 -7 133.73 6.22
 -2 6 7 161.69 6.71
 -2 6 6 26.46 1.97
 -2 -6 6 36.48 2.9
 -2 6 6 29.41 2.03
 2 6 -6 27.51 1.66
 2 -6 -6 26.65 2.15
 2 -6 -5 58.9 3.16
 2 6 -5 52.01 2.52
 -2 6 5 57.33 2.91
 2 -6 -4 195.36 8.67
 -2 6 4 217.32 8.61
 2 -6 -4 185.38 8.67
 2 -6 -3 272.94 10.84
 2 -6 -3 264.33 10.7
 2 -6 -3 291.26 10.88
 -2 6 3 253.92 10.47
 -2 6 3 277 10.77
 2 -6 -2 38.4 2.36
 2 -6 -2 41.05 2.42
 -2 6 2 38.59 2.41
 2 -6 -2 38.73 2.25
 2 -6 -1 616.58 23.12
 2 6 -1 597.12 22.27
 2 -6 -1 671.7 23.19
 -2 6 1 619.26 23.03
 2 -6 0 218 8.96
 -2 -6 0 221.57 8.88
 2 -6 0 254.97 9.13
 2 6 0 217.31 8.35
 -2 6 0 217.38 8.92
 2 -6 1 496.66 17.04
 2 6 1 404.67 16.28
 -2 -6 -1 422.43 16.27
 -2 -6 -1 479.26 16.72
 -2 6 -1 460.13 16.88
 -2 -6 -1 430.03 16.63
 2 6 2 61.72 2.91
 -2 6 -2 70.54 3.45
 2 -6 2 58.81 2.89
 -2 -6 -2 77.12 3.01
 2 -6 2 68.44 3.22
 2 6 2 59.9 3.18
 -2 -6 -2 64.05 3.07
 -2 -6 -2 70.65 3.1
 -2 -6 -3 452.43 17.82
 -2 6 -3 518.95 18.43
 -2 -6 -3 476.6 17.9
 2 -6 3 512.13 18.17
 2 6 3 446.83 18.09
 -2 -6 -3 470 17.96
 -2 -6 -3 461.9 17.86
 -2 -6 -4 41.13 2.19
 -2 -6 -4 35.5 2.2
 -2 6 -4 40.58 2.67
 -2 -6 -4 39.47 2.29
 2 -6 4 42.11 2.4
 2 -6 4 46.39 2.75
 2 -6 4 39.05 2.37
 -2 -6 -4 42.62 2.15
 2 -6 5 106.01 4.96
 -2 -6 -5 124.76 4.75
 -2 -6 -5 107.12 4.92
 2 -6 5 108.85 4.89
 2 -6 5 104.5 4.93
 2 -6 6 5.66 1.63
 2 -6 6 6.44 1.1
 2 -6 6 5.21 1.14
 -2 -6 -6 6.48 1.23
 -2 -6 -7 55.09 3.1
 2 -6 7 53.95 3.04
 2 -6 7 51.94 2.97
 2 -6 8 5.93 1.47
 -2 -6 -8 3.79 1.44
 2 -6 8 3.77 1.31
 2 -6 9 60.38 3.33
 -2 -6 -9 86.33 5.63
 -2 -6 -9 54.75 3.49
 2 -6 9 61.53 3.37
 2 -6 10 42.36 3.03
 2 -6 10 44.97 3.07
 -2 -6 -10 43.47 3.29
 2 -6 11 17.65 2.15
 -2 -6 -11 17.43 2.43
 2 -6 11 19.19 2.32
 2 -6 12 3.26 1.69
 -2 -6 -12 5.11 1.91
 2 -6 12 3.23 1.67
 -2 -6 -13 5.76 3.48
 2 -6 13 6.44 1.85
 2 -6 14 0.46 1.84
 -2 -6 -14 3.02 3.34
 2 -6 15 0.2 2.05
 -2 -6 -15 14.54 4.78
 2 -7 -15 11.51 3.75
 2 -7 -14 8.9 3.71
 -2 7 13 1.66 1.88
 2 7 -13 2.93 1.5
 2 -7 -13 3.33 1.8
 2 -7 -13 3.63 1.97
 -2 7 12 8.99 2.08
 2 -7 -12 1.15 3.45
 2 -7 -12 10.94 2.26
 2 7 -12 6.88 1.47
 2 -7 -12 9.06 1.89
 -2 -7 11 161.8 8.05
 2 -7 -11 2.89 5.3
 -2 7 11 94.53 4.92
 2 7 -11 71.99 3.88
 2 -7 -11 81.12 4.29
 2 -7 -11 84.51 4.76
 -2 -7 10 3.02 1.89
 -2 7 10 8.43 1.96
 2 7 -10 2.73 1.48
 -2 -7 10 18.59 3.88
 2 -7 -10 9.26 1.87
 2 -7 -10 14.62 2.28
 2 -7 -9 385.57 12.45
 -2 7 9 359.97 12.17
 2 -7 -9 372.05 12
 -2 -7 9 388.2 12.34
 2 -7 -8 5.95 1.48
 2 -7 -8 4.18 2.43
 2 -7 -8 5.54 1.26
 -2 -7 8 7.29 2.01
 -2 -7 8 4.09 1.31
 -2 7 8 5.37 1.35
 2 -7 -7 6.79 1.37
 -2 7 7 7.61 1.33
 -2 -7 7 14.72 2.66
 2 7 -7 5.95 1
 -2 7 7 9.06 1.35
 2 -7 -6 80.81 4.15
 2 -7 -6 72.65 3.93
 2 7 -6 69.22 3.35
 -2 7 6 84.63 3.89
 -2 -7 5 382.25 12.65
 -2 7 5 260.37 11.66
 2 -7 -4 114.96 5.34
 -2 7 4 123.48 5.2
 -2 7 3 179.2 7.02
 2 7 -3 150.91 6.15
 -2 7 3 174.99 6.67
 2 -7 -3 172.2 6.95
 2 -7 -2 262.22 11.05
 2 -7 -2 280.46 11.11
 -2 7 2 292.24 11.21
 -2 7 1 89.28 3.77
 2 7 -1 63.63 2.8
 2 -7 -1 79.11 3.57
 2 -7 -1 94.05 3.88
 2 7 0 646.99 23.84
 -2 -7 0 701.83 24.34
 -2 -7 0 611.97 23.7
 -2 7 0 658.82 24.49
 -2 7 -1 111.01 4.82
 2 -7 1 94.89 4.15
 2 7 1 91.82 3.98
 -2 -7 -1 99.91 4.02
 -2 -7 -1 102.12 4.33
 -2 -7 -1 96.18 4.28
 -2 7 -2 32.84 2.31
 2 7 2 27.15 1.64
 2 -7 2 27.37 1.83
 -2 -7 -2 33.18 1.76
 -2 -7 -2 28.4 1.74
 -2 -7 -2 25.66 1.68
 2 -7 2 25.74 1.48
 -2 7 -3 4.17 1.21
 -2 -7 -3 2.3 0.81
 2 7 3 2.14 0.84
 2 -7 3 3.01 1.09
 2 -7 3 1.74 0.58
 -2 -7 -3 2.3 0.83
 -2 -7 -3 1.4 0.85
 2 -7 4 0.28 1.91
 -2 -7 -4 1.72 0.78
 -2 -7 -4 1.68 0.92
 2 -7 4 0.54 0.93
 2 -7 4 0.37 0.94
 -2 7 -4 -0.14 1.38
 -2 -7 -4 1.24 0.79
 -2 -7 -4 1.75 0.96
 2 -7 5 7.97 1.21
 2 -7 5 8.82 1.96
 -2 -7 -5 9.06 1.34
 -2 -7 -5 7.38 1.08
 -2 7 -5 7.27 1.46
 2 -7 5 8.53 1.15
 -2 -7 -6 84.38 3.99
 2 -7 6 78.2 3.73
 2 -7 6 71.13 3.69
 2 -7 7 1.31 1.24
 -2 -7 -7 3.75 1.47
 2 -7 7 2.43 1.24
 2 -7 8 7.34 1.6
 2 -7 8 8.95 2.59
 -2 -7 -8 8.77 1.68
 2 -7 8 7.53 1.57
 -2 -7 -9 41.61 3.03
 2 -7 9 40.35 2.87
 2 -7 9 40.11 2.85
 2 -7 10 68.17 3.78
 2 -7 10 74.81 5.05
 -2 -7 -10 74.75 4.14
 2 -7 10 72.57 3.86
 2 -7 11 62.47 3.53
 -2 -7 -11 64.39 3.85
 2 -7 11 49.85 3.35
 2 -7 12 4.3 1.78
 2 -7 12 4.07 1.76
 -2 -7 -13 6.05 4.33
 2 -7 13 1.19 1.7
 -2 -7 -14 10.97 4.11
 2 -7 14 0.93 1.92
 -2 -7 -15 3.79 3.69
 2 -7 15 7.26 2.31
 2 7 15 6.25 2.28
 2 -8 -15 13.19 4.2
 2 -8 -14 0.84 3.61
 2 8 -14 1.56 1.54
 -2 8 13 8.05 2.17
 2 -8 -13 1.08 3.89
 2 8 -13 6.97 1.62
 2 -8 -13 4.93 1.78
 2 -8 -13 9.8 2.33
 2 -8 -12 -0.61 1.93
 -2 -8 12 4.73 3.82
 2 -8 -12 0.83 3.72
 -2 8 12 0.42 1.83
 2 8 -12 0.49 1.29
 2 -8 -12 -0.79 1.57
 -2 -8 11 4.23 1.65
 -2 8 11 3.44 1.87
 2 8 -11 0.86 1.42
 2 -8 -11 0.74 1.8
 2 -8 -11 -0.23 1.56
 -2 -8 10 233.79 9.16
 -2 -8 10 129.36 6.09
 2 8 -10 119.19 5.5
 2 -8 -10 25.72 6.71
 2 -8 -10 135.04 6.34
 2 -8 -10 139.78 6.12
 -2 8 10 145.52 6.37
 2 -8 -9 5.21 1.75
 -2 -8 9 10.26 1.95
 -2 8 9 4.99 1.66
 2 -8 -9 -1.96 3.13
 2 -8 -9 4.04 1.59
 -2 -8 8 7.51 2.21
 -2 -8 8 5.66 1.49
 2 -8 -8 8.33 1.59
 -2 8 8 6.19 1.35
 2 -8 -8 7.93 1.43
 2 -8 -7 19.46 2.08
 -2 -8 7 34.61 3.16
 2 8 -7 17.14 1.36
 -2 8 7 18.67 1.8
 -2 -8 6 49.55 3.33
 -2 8 6 40.41 2.59
 2 -8 -6 44.09 2.98
 2 -8 -5 32.71 2.26
 -2 8 5 35.31 2.3
 2 -8 -4 74.43 3.84
 -2 8 4 83.05 3.78
 2 8 -3 121.72 4.84
 2 -8 -3 129.41 5.61
 -2 8 3 122.62 5.29
 -2 8 3 127.36 5.65
 2 -8 -2 1580.61 60.3
 -2 8 2 1691.6 60.49
 2 -8 -1 106.01 5.18
 2 8 -1 121.67 4.54
 -2 8 1 108.04 5.2
 -2 -8 0 3.88 0.58
 -2 8 0 3.14 1.21
 2 8 0 3.02 0.55
 -2 -8 0 4.81 1.06
 -2 -8 -1 3.36 0.89
 -2 -8 -1 3.81 0.74
 -2 8 -1 2.84 1.23
 2 8 1 3.38 0.67
 2 -8 1 2.12 0.76
 -2 -8 -1 3.67 0.89
 -2 8 -2 27.44 2.16
 2 8 2 23.97 1.54
 2 -8 2 25.73 1.71
 -2 -8 -2 23.39 1.62
 -2 -8 -2 24.5 1.62
 -2 -8 -2 24.7 1.62
 2 -8 2 24.58 1.45
 2 8 3 71.05 3.68
 -2 -8 -3 81.08 3.66
 2 -8 3 83.69 3.93
 -2 -8 -3 95.4 3.91
 -2 8 -3 82.19 4.2
 -2 -8 -3 80.78 3.68
 2 -8 3 87.85 3.44
 -2 -8 -4 367.75 14.02
 -2 -8 -4 377.88 13.99
 -2 8 -4 398.13 14.77
 2 8 4 324.15 14.08
 -2 -8 -4 365.31 14.09
 2 -8 4 396.94 14.38
 2 -8 4 362.51 14.21
 -2 -8 -4 352.13 13.87
 -2 -8 -5 62.42 3.09
 2 -8 5 73.25 3.58
 2 -8 5 64.23 3.3
 -2 -8 -5 67.36 3.36
 -2 8 -5 69.86 3.97
 2 -8 5 62.06 3.27
 -2 8 -6 44.84 2.96
 -2 -8 -6 39.2 2.5
 2 -8 6 33.45 2.32
 2 -8 6 39.58 2.44
 -2 -8 -7 488.51 18.19
 2 -8 7 425.65 17.86
 2 -8 7 486.17 17.94
 2 -8 8 8.75 1.67
 2 8 8 9.92 1.7
 2 -8 8 13.91 2.84
 2 -8 8 8.99 1.64
 -2 -8 -8 14.26 1.94
 2 8 9 13.37 1.88
 2 -8 9 12.43 1.86
 -2 -8 -9 12.35 2.1
 2 -8 9 11.17 1.84
 2 -8 10 5.85 1.78
 2 -8 10 67.34 5.29
 2 -8 10 5.41 1.75
 2 8 10 4.04 1.73
 -2 -8 -10 86.01 5.5
 -2 -8 -10 5.92 2.06
 2 -8 11 4.36 1.69
 2 -8 11 4.77 1.84
 -2 -8 -11 4.55 4.45
 -2 -8 -11 4.91 1.92
 2 8 11 3.19 1.71
 2 8 12 15.37 2.15
 2 -8 12 11.53 2.01
 2 -8 13 0.35 1.79
 2 8 13 -0.17 1.68
 2 -8 14 2.66 2.03
 2 8 14 1.47 1.9
 2 -8 15 -0.21 2.16
 2 8 15 -0.1 2.07
 2 -9 -15 19.58 4.79
 2 9 -14 -0.23 1.52
 -2 9 14 0.82 2.06
 2 -9 -13 5.48 4.08
 -2 9 13 0.11 1.9
 2 9 -13 -0.07 1.35
 2 -9 -13 0.09 1.64
 -2 -9 12 2.64 4.08
 2 -9 -12 1.69 1.7
 2 -9 -12 9.14 4.45
 2 -9 -12 1.81 1.93
 -2 9 12 3.73 2.09
 2 9 -12 2.75 1.34
 2 -9 -11 3.74 1.98
 2 -9 -11 5.68 1.73
 -2 -9 11 4.68 1.63
 -2 -9 11 2.89 3.5
 2 9 -11 3.37 1.24
 -2 9 11 4.12 1.73
 2 9 -10 14.6 1.85
 -2 -9 10 26.64 3.58
 -2 9 10 12.45 1.99
 2 -9 -10 12.72 1.94
 2 -9 -10 10.48 2.15
 -2 -9 10 14.74 2.17
 2 -9 -9 3.11 1.61
 -2 -9 9 -3.89 2.64
 -2 -9 9 0.28 1.44
 2 9 -9 -0.38 1.18
 -2 9 9 0.15 1.45
 2 -9 -9 1.06 1.49
 -2 -9 8 1.8 1.39
 -2 -9 8 3.71 2.59
 -2 9 8 3.52 1.36
 2 -9 -8 7.27 1.87
 -2 -9 7 7.68 1.48
 2 -9 -7 8.93 1.79
 -2 -9 7 18.09 3.43
 -2 9 7 9.66 1.51
 -2 -9 6 15.96 2.44
 2 -9 -6 9.25 1.76
 -2 9 6 8.31 1.31
 -2 9 5 69.05 3.54
 2 -9 -5 70.52 3.66
 2 -9 -5 73.51 3.91
 2 -9 -4 18.57 1.78
 2 9 -4 19.11 1.28
 -2 9 4 16.94 1.55
 2 9 -3 9.64 0.87
 -2 9 3 8.98 1.5
 2 -9 -3 11.19 1.46
 2 9 -2 640.54 24.43
 2 -9 -2 697.99 25.25
 2 9 -1 31.57 1.53
 -2 9 1 29.69 2.21
 -2 9 0 11.63 1.59
 -2 9 0 13.43 1.34
 -2 -9 0 9.09 1.29
 -2 -9 0 9.18 0.81
 2 9 0 10.39 0.83
 -2 -9 -1 54.69 2.47
 -2 9 -1 51.16 3.14
 2 9 1 47.38 2.38
 -2 9 -1 54.79 2.72
 -2 9 -1 54.86 2.69
 -2 -9 -1 55.72 2.61
 -2 -9 -1 49.46 2.64
 -2 9 -2 467.86 16.87
 -2 -9 -2 414.56 16.16
 -2 -9 -2 418.47 16.13
 -2 -9 -2 500.59 16.27
 -2 9 -2 403.98 16.19
 -2 9 -2 425.22 16.17
 2 9 2 390.11 16.08
 2 -9 3 289.43 11.32
 -2 9 -3 317.04 11.55
 -2 -9 -3 287.68 11.48
 -2 9 -3 344.31 12.46
 2 9 3 279.55 11.63
 2 -9 3 293.34 11.77
 -2 -9 -3 333.82 11.76
 -2 -9 -3 290.31 11.54
 -2 -9 -4 45.77 2.18
 -2 9 -4 42.65 2.77
 2 9 4 34.14 2.27
 2 9 4 39.83 2.41
 -2 -9 -4 44.84 2.46
 2 -9 4 40.85 2.42
 2 -9 4 45.68 2.48
 2 -9 4 33.08 1.71
 2 -9 5 9.44 1.3
 -2 -9 -5 7.03 1.07
 2 9 5 7.12 1.28
 2 9 5 5.86 1.17
 -2 9 -5 7.45 1.76
 2 9 5 10.09 1.34
 -2 -9 -5 7.14 1.25
 2 -9 5 6.5 1.17
 -2 -9 -6 115.39 4.67
 2 9 6 111.65 5.02
 -2 9 -6 125.36 5.83
 2 9 6 102.63 5.11
 -2 -9 -6 113.19 5.14
 2 -9 6 108.58 4.96
 2 9 6 97.57 4.92
 2 -9 6 110.26 5.01
 -2 9 -7 94.87 4.85
 -2 -9 -7 83.85 4.3
 2 -9 7 83.18 4.05
 2 -9 7 82.59 4.08
 2 9 7 73.66 3.99
 2 9 7 82.65 4.07
 2 -9 8 73.41 4.06
 -2 -9 -8 65.99 3.65
 2 -9 8 59.29 3.43
 2 -9 8 57.45 3.35
 2 9 8 53.77 3.38
 2 9 8 58.12 3.41
 2 -9 9 1.65 1.53
 2 9 9 1.55 1.51
 2 -9 9 4.74 2.8
 -2 -9 -9 2.08 1.65
 2 -9 9 1.18 1.49
 2 9 9 1.16 1.5
 2 -9 10 76.09 5.4
 2 9 10 44.87 3.29
 2 -9 10 52.95 3.4
 -2 -9 -10 55.18 3.65
 2 -9 10 52.95 3.42
 2 9 10 50.04 3.31
 2 -9 11 1.89 3.62
 2 9 11 -1.4 1.64
 2 -9 11 -0.6 1.66
 2 -9 11 -0.59 1.77
 2 9 11 0.51 1.64
 -2 -9 -11 1.34 1.75
 2 9 12 -0.4 1.64
 2 -9 12 -0.25 1.68
 2 -9 13 0.72 1.78
 2 9 13 2.6 1.83
 2 9 14 14.62 2.49
 -2 -9 -14 8.73 5.33
 2 -9 14 15.59 2.6
 2 9 15 1.23 2.17
 -2 -9 -15 2.01 4.21
 2 -9 15 4.76 2.37
 2 -10 -15 13.42 5.15
 2 -10 -14 4.68 4.3
 -2 10 14 2.63 2.16
 2 10 -14 1.85 1.58
 2 -10 -13 1.57 4.6
 -2 10 13 7.36 2.34
 2 10 -13 3.75 1.54
 2 -10 -12 2.54 1.96
 -2 -10 12 3.47 3.42
 -2 10 12 4.74 2.07
 2 -10 -12 5.2 1.83
 2 10 -12 1.27 1.27
 -2 -10 12 2.85 1.58
 2 -10 -11 -0.65 1.78
 2 -10 -11 -0.63 1.52
 -2 -10 11 0.3 2.95
 2 -10 -11 2.4 3.79
 -2 -10 11 0.08 1.49
 2 10 -11 0.57 1.32
 -2 10 11 -1.06 1.74
 -2 -10 10 1.34 1.51
 2 -10 -10 1.41 1.56
 -2 -10 10 -1.89 2.81
 2 10 -10 0.98 1.25
 -2 10 10 4.28 1.8
 2 -10 -10 -0.17 1.72
 2 10 -9 45.45 2.8
 -2 10 9 50.82 3.39
 2 -10 -9 58.08 3.87
 -2 -10 9 49.53 3.44
 -2 -10 8 62.97 3.94
 -2 10 8 71.74 4.01
 2 -10 -8 72.99 4.34
 -2 -10 7 11.95 1.66
 2 -10 -7 14.64 2.08
 -2 -10 7 18.8 2.4
 -2 10 7 9.24 1.46
 2 -10 -6 13.09 1.54
 -2 10 6 15.1 1.64
 2 -10 -6 18.41 2.16
 2 -10 -5 111.44 5.29
 2 10 -5 123.63 4.96
 2 -10 -5 118.79 5.62
 -2 10 5 109.95 5.27
 2 -10 -4 38.44 2.51
 2 10 -4 37.34 1.95
 -2 10 4 40.57 2.42
 2 -10 -3 500.93 17.27
 -2 10 3 505.21 17.45
 2 10 -2 83.06 3.55
 2 -10 -2 105.95 4.5
 -2 10 2 108.96 4.76
 -2 10 1 76.73 4.01
 -2 -10 1 82.49 3.11
 -2 -10 1 69.64 3.52
 2 10 -1 72.45 3.2
 -2 -10 0 12.12 1.42
 -2 10 0 11.96 1.75
 2 10 0 11.93 0.98
 -2 10 0 13.1 1.51
 -2 -10 0 11.48 1.35
 -2 -10 0 10.7 0.94
 -2 -10 -1 510.39 19.3
 2 10 1 493.82 19.33
 -2 10 -1 543.33 20.14
 -2 10 -1 538.27 19.47
 -2 -10 -1 503.7 19.39
 -2 10 -1 537.91 19.54
 -2 -10 -1 514.07 19.44
 -2 -10 -2 22.27 1.52
 -2 10 -2 23.99 1.6
 -2 10 -2 20.16 2.23
 2 10 2 20.36 1.49
 2 10 2 27.24 1.78
 -2 -10 -2 22.66 1.52
 -2 -10 -2 29.33 1.7
 -2 10 -2 22.66 1.55
 -2 -10 -3 16.56 1.24
 -2 10 -3 19.5 2.13
 -2 10 -3 17.76 1.28
 2 10 3 17.02 1.43
 2 -10 3 16.78 1.53
 2 10 3 17.41 1.58
 -2 -10 -3 18.92 1.5
 -2 -10 -3 14.89 1.29
 2 10 4 26.96 1.99
 2 10 4 25.85 1.84
 -2 10 -4 25.22 2.27
 2 -10 4 29.32 2.01
 -2 -10 -4 30.34 2
 2 10 4 28.64 2.05
 2 -10 4 28.89 2.03
 2 -10 4 24.12 1.35
 2 -10 5 -0.26 0.99
 2 10 5 0.05 0.97
 2 -10 5 0.5 1.04
 2 10 5 0.29 0.98
 -2 -10 -5 0.18 0.79
 -2 10 -5 -0.49 1.36
 2 10 5 0.89 1.04
 -2 -10 -5 0.21 1.03
 -2 -10 -6 121.33 5.09
 -2 10 -6 142.72 6.51
 2 10 6 111.73 5.59
 -2 -10 -6 141.19 5.75
 2 -10 6 118.93 5.35
 2 10 6 116.01 5.37
 2 -10 6 113.12 5.4
 2 10 6 119.38 5.43
 2 -10 7 6.5 1.52
 2 10 7 6.51 1.41
 2 -10 7 14.29 2.63
 2 10 7 5.38 1.28
 2 10 7 8.73 1.66
 -2 10 -7 11.75 2.18
 -2 -10 -7 9.04 1.67
 2 -10 7 7.7 1.41
 2 -10 8 9.15 1.62
 2 10 8 11.23 1.73
 2 10 8 7.55 1.65
 2 -10 8 13.46 2.3
 -2 10 -8 16.53 2.45
 -2 -10 -8 11.61 1.87
 2 -10 8 10.07 1.68
 2 -10 9 -0.45 1.51
 -2 -10 -9 -0.84 1.65
 2 -10 9 -0.73 2.45
 2 10 9 0.6 1.59
 2 -10 9 -1.62 1.55
 2 10 9 -1.45 1.57
 2 -10 10 1.22 1.75
 2 10 10 1.69 1.68
 2 -10 10 2.22 1.71
 -2 -10 -10 3.07 1.84
 2 10 10 0.85 1.65
 2 -10 11 8.19 3.63
 2 -10 11 2.69 1.76
 2 10 11 3.99 1.79
 -2 -10 -11 5.42 3.86
 2 10 11 2.79 1.7
 -2 -10 -11 4.03 1.95
 2 -10 11 1.62 1.68
 2 10 12 1.47 1.67
 2 -10 12 1.67 1.8
 2 10 13 3.01 1.86
 2 -10 13 2.45 1.96
 2 -10 14 2.38 2.24
 2 10 14 2.2 2.05
 2 -10 15 -2.04 2.41
 -2 11 15 5.69 2.61
 2 -11 -14 0.97 4.39
 -2 11 14 4.08 2.41
 2 11 -14 1.94 1.62
 2 -11 -13 3.04 4.57
 -2 11 13 2.51 2.24
 2 11 -13 1.73 1.45
 -2 -11 12 22.03 2.33
 2 -11 -12 15.38 2.5
 2 -11 -12 19.27 5.35
 2 11 -12 20.19 2.1
 -2 11 12 21.21 2.56
 2 -11 -12 21.48 2.45
 -2 -11 11 0.49 1.5
 2 -11 -11 -2.58 1.83
 -2 -11 11 -0.14 2.51
 2 -11 -11 0.91 1.62
 2 11 -11 -0.25 1.23
 -2 11 11 0.66 1.7
 2 11 -10 13.99 1.65
 -2 11 10 17.96 2.26
 -2 -11 10 15.52 2.96
 -2 -11 10 13.03 1.94
 2 -11 -10 21.2 2.68
 -2 -11 9 35.08 2.91
 -2 -11 9 46.98 4.28
 -2 11 9 36.1 2.8
 2 -11 -9 36.43 3.24
 -2 -11 8 30.07 2.63
 -2 11 8 31.9 2.67
 2 -11 -8 34.58 3.09
 -2 -11 7 2.72 1.42
 -2 -11 7 2.78 2.19
 2 -11 -7 4.45 1.92
 -2 11 7 1.02 1.21
 -2 11 6 6.07 1.37
 2 -11 -6 7.54 1.43
 2 -11 -6 8.85 1.71
 2 11 -6 8.14 1.2
 2 -11 -5 30.72 2.63
 2 11 -5 31.23 1.86
 -2 11 5 27.2 2.15
 2 -11 -5 26.81 2.13
 2 -11 -4 1.69 1.16
 2 11 -4 1.18 0.83
 -2 11 4 1.09 1.01
 -2 11 3 94.66 4.74
 2 11 -3 100.94 3.98
 2 -11 -3 82.22 4.37
 -2 11 2 39.67 2.71
 2 11 -2 32.14 1.62
 -2 11 1 251.92 9.96
 -2 -11 1 254.66 9.57
 -2 11 1 258.65 10.46
 -2 -11 1 248.17 9.9
 2 11 -1 247.44 9.61
 -2 -11 0 1540.18 54.9
 -2 11 0 1407.78 55.62
 2 11 0 1574.52 54.97
 -2 11 0 1553.26 55.24
 -2 -11 0 1435.22 55.13
 -2 -11 0 1399.41 55.11
 -2 11 -1 344.06 13.42
 -2 -11 -1 340.71 12.75
 2 11 1 345.04 12.77
 -2 11 -1 335.35 12.79
 -2 11 -1 342.74 12.84
 -2 -11 -1 325.63 12.69
 -2 -11 -1 311.48 12.71
 -2 -11 -2 48.82 2.45
 -2 11 -2 47.47 2.47
 -2 -11 -2 49.82 2.47
 2 11 2 46.19 2.46
 -2 11 -2 53.86 3.5
 -2 11 -2 50.01 2.45
 -2 -11 -2 52.16 2.61
 -2 11 -3 2.88 1.43
 -2 -11 -3 2.74 0.77
 2 -11 3 3.02 1.03
 -2 -11 -3 3.14 0.75
 2 11 3 4.12 1.16
 -2 11 -3 2.92 0.78
 2 11 3 3.89 1
 -2 -11 -3 2.77 1
 -2 11 -4 9.55 1.75
 2 11 4 8.4 1.35
 2 -11 4 7.8 0.78
 2 -11 4 8.6 1.3
 2 11 4 8.1 1.2
 2 11 4 8.15 1.29
 -2 -11 -4 9.02 1.31
 2 -11 5 -0.01 0.41
 2 -11 5 -0.41 1.1
 2 11 5 -0.1 1.09
 2 11 5 -0.47 0.96
 -2 11 -5 -0.72 1.48
 -2 -11 -5 0.11 1.13
 2 11 5 0.95 1.06
 2 -11 5 0.92 1.07
 2 -11 6 92.1 4.47
 -2 11 -6 115.68 5.48
 2 11 6 104.02 4.91
 -2 -11 -6 88.96 4.1
 -2 -11 -6 97.02 4.68
 2 -11 6 94.89 4.42
 2 11 6 84.77 4.43
 2 11 6 95.84 4.44
 2 11 7 151.28 6.98
 -2 11 -7 195.23 8.3
 2 11 7 150.54 7.29
 -2 -11 -7 180.73 7.48
 2 -11 7 152.4 7
 2 -11 7 156.26 7.04
 2 11 7 149.98 6.96
 2 -11 8 -0.84 1.41
 -2 11 -8 -0.96 1.95
 2 11 8 -1.38 1.44
 2 -11 8 -1.28 2.45
 2 -11 8 -2.25 1.39
 2 11 8 0.78 1.48
 2 11 8 -2.13 1.45
 -2 -11 -8 -0.08 1.65
 -2 -11 -9 24.02 2.51
 2 -11 9 22.76 2.92
 -2 11 -9 27.28 3.03
 2 -11 9 22.07 2.2
 2 -11 9 17.29 2.07
 2 11 9 19.97 2.27
 2 11 9 17.17 2.08
 2 -11 10 34.92 4.39
 -2 -11 -10 24.01 2.56
 2 -11 10 20.03 2.42
 2 11 10 23.9 2.51
 2 -11 10 22.71 2.41
 2 11 10 19.03 2.32
 2 -11 11 -0.08 1.67
 2 -11 11 -0.08 1.8
 2 11 11 -0.54 1.76
 -2 -11 -11 0.81 1.79
 2 11 11 0.46 1.63
 2 -11 11 -1.84 3.72
 2 11 12 2.24 1.79
 2 -11 12 11.26 4.72
 -2 -11 -12 4.09 4.15
 2 -11 12 5.55 1.94
 -2 -11 -13 6.18 5.69
 2 -11 13 9.95 3.73
 2 -11 13 6.41 2.11
 2 11 13 8.44 2.14
 -2 -11 -14 -0.59 5.91
 2 -11 14 6.54 2.34
 2 11 14 5.29 2.17
 2 -11 15 0.11 2.31
 -2 12 15 14.4 2.98
 2 -12 -14 3.77 5.53
 -2 12 14 4.27 2.37
 2 12 -14 1.15 1.67
 2 -12 -13 5.52 5.14
 -2 12 13 2.24 2.22
 2 12 -13 0.35 1.39
 -2 -12 12 5 1.85
 2 12 -12 3.46 1.61
 -2 12 12 6.01 2.16
 2 -12 -11 7.48 2.37
 -2 -12 11 6.25 2.68
 2 -12 -11 5.41 3.69
 2 12 -11 6.33 1.43
 -2 -12 11 5.07 1.71
 -2 12 11 4.72 1.95
 -2 -12 10 14.42 2.22
 -2 12 10 22.72 2.48
 -2 -12 10 30.84 3.84
 2 -12 -10 21.63 2.86
 -2 -12 9 -0.16 1.58
 2 -12 -9 -0.1 2.03
 -2 12 9 0.33 1.49
 -2 -12 9 1.68 2.98
 -2 -12 8 1.17 1.53
 2 -12 -8 3.04 2.05
 -2 -12 8 -0.46 2.58
 -2 12 8 1.5 1.51
 2 -12 -7 162.99 7.51
 -2 -12 7 170.69 7.91
 -2 12 7 164.91 7.77
 2 -12 -7 189.65 8.39
 2 -12 -6 39.39 3.04
 2 -12 -6 39.9 2.7
 2 12 -6 43.69 2.58
 -2 12 6 41.77 2.77
 2 -12 -5 45 3.17
 2 -12 -5 39.48 2.66
 2 12 -5 41.21 2.31
 -2 12 5 44.31 2.79
 2 12 -4 50.61 2.55
 2 -12 -4 45.04 2.86
 -2 12 4 47.52 2.84
 2 -12 -4 41.89 3.13
 -2 12 3 25.51 2.29
 2 -12 -3 23.36 1.98
 2 12 -3 23.68 1.46
 2 12 -2 322.02 12.48
 -2 12 2 370.55 13.69
 -2 12 1 9.52 1.46
 -2 12 1 13.68 1.87
 -2 -12 1 11.36 1.13
 -2 -12 1 12.77 1.42
 2 12 -1 14.12 1.15
 -2 12 0 299.43 12.06
 -2 -12 0 333.11 11.39
 2 12 0 272.61 11.26
 -2 12 0 317.5 11.57
 -2 -12 0 292.06 11.43
 -2 12 0 307.76 11.55
 -2 -12 0 255.57 11.34
 -2 -12 -1 627.77 23.05
 -2 12 -1 601.02 23.7
 2 12 1 622.62 23.07
 -2 12 -1 619.14 23.02
 -2 12 -1 614.25 23.04
 -2 -12 -1 635.2 23.04
 -2 -12 -1 589.41 22.98
 -2 -12 -2 20.58 1.44
 -2 12 -2 25.59 2.42
 -2 12 -2 21.17 1.47
 2 12 2 22.91 1.58
 -2 12 -2 20.41 1.47
 -2 -12 -2 20.61 1.43
 -2 -12 -2 28.12 1.88
 -2 12 -3 6.87 0.87
 -2 -12 -3 5.6 0.83
 -2 -12 -3 5.74 0.85
 2 12 3 5.62 1.2
 2 -12 3 5.81 1.13
 -2 -12 -3 4.24 1.21
 -2 12 -3 4.05 1.53
 2 12 3 4.42 0.99
 2 12 4 1.16 0.99
 -2 12 -4 -0.09 1.58
 2 -12 4 1.8 1.03
 2 12 4 1.52 1.11
 -2 -12 -4 -0.36 1.08
 2 12 5 4.45 1.31
 2 12 5 4.36 1.22
 2 -12 5 4.84 1.29
 -2 12 -5 4.08 1.67
 2 -12 5 5.01 1.31
 -2 -12 -5 5.16 1.45
 2 -12 5 4.28 0.62
 2 12 5 6.16 1.31
 2 -12 6 7.95 1.37
 2 -12 6 6.54 1.41
 2 12 6 5.94 1.31
 -2 -12 -6 4.98 1.1
 2 -12 6 8.45 2.87
 2 12 6 3.89 1.41
 -2 -12 -6 5.71 1.62
 -2 12 -6 4.97 1.87
 2 12 6 5.31 1.39
 -2 -12 -7 2.68 0.86
 2 -12 7 3.5 1.29
 2 12 7 1.23 1.25
 2 -12 7 5.33 2.18
 2 12 7 -0.94 1.4
 2 12 7 1.9 1.54
 2 -12 7 2.14 1.43
 -2 12 -7 2.34 2.01
 -2 -12 -7 2.51 1.63
 2 12 8 0.4 1.38
 2 -12 8 1.99 1.45
 2 12 8 0.68 1.4
 2 -12 8 0.61 2.37
 2 -12 8 0.36 1.46
 2 12 8 1.53 1.58
 -2 12 -8 2.03 2.26
 -2 -12 -8 2.85 1.67
 2 -12 9 7.02 2.39
 2 -12 9 4.23 1.64
 2 12 9 5.15 1.76
 2 12 9 6.02 1.94
 2 -12 9 2.67 1.57
 2 12 9 3.48 1.65
 -2 12 -9 6.31 2.49
 -2 -12 -9 5.21 2
 -2 -12 -10 22.09 2.7
 2 -12 10 34 3.72
 -2 12 -10 38.11 3.49
 2 12 10 19.59 2.33
 2 -12 10 20.82 2.38
 2 -12 10 20.94 2.31
 2 12 10 18.68 2.37
 2 -12 11 5.36 1.95
 2 12 11 7.37 1.98
 2 -12 11 11.62 3.43
 2 -12 11 7.32 1.86
 2 12 11 4.33 1.81
 -2 12 -11 12.81 2.83
 2 -12 12 5.99 3.92
 -2 -12 -12 6.47 4.07
 2 -12 12 -1.97 1.86
 -2 12 -12 -0.42 2.48
 2 12 12 0.85 1.79
 2 -12 13 0.47 2.03
 2 12 13 1.56 1.92
 2 12 14 -1.09 2.21
 -2 -12 -14 3.3 5.66
 2 -12 14 1.92 2.21
 -2 13 15 4.08 2.57
 -2 13 14 6.83 2.6
 2 -13 -14 0.84 5.17
 2 13 -14 4.06 1.71
 -2 -13 13 3.17 1.74
 2 -13 -13 10.56 5.32
 2 13 -13 2.76 1.63
 -2 13 13 4.26 2.23
 2 13 -12 10.99 1.78
 -2 -13 12 12.24 2.11
 2 -13 -12 13.95 4.3
 -2 13 12 9.8 2.31
 -2 -13 11 0.81 1.43
 2 -13 -11 0.35 2.19
 -2 -13 11 0.52 2.42
 2 13 -11 1.15 1.25
 -2 13 11 2.26 1.81
 -2 -13 10 18.28 2.26
 2 -13 -10 21.7 2.96
 -2 -13 10 26.3 3.9
 -2 13 10 16.07 2.27
 -2 -13 9 13.54 2.04
 -2 13 9 15.84 2.16
 2 -13 -9 18.45 2.81
 2 -13 -8 16.98 2.86
 -2 -13 8 13.07 2.02
 -2 -13 8 15.4 2.9
 2 13 -8 17.87 1.96
 -2 13 8 14.7 2.08
 2 -13 -7 71.83 4.49
 2 -13 -7 66.64 3.8
 2 13 -7 82.78 4.04
 -2 13 7 69.36 4.05
 -2 -13 7 68.55 4.05
 2 -13 -6 46.24 3.37
 2 -13 -6 42.01 2.78
 2 13 -6 43.06 2.52
 -2 13 6 43.57 2.96
 2 -13 -5 18.48 2.41
 2 -13 -5 16.49 1.9
 2 13 -5 16.2 1.56
 -2 13 5 18.14 2
 2 -13 -4 51.5 3.36
 2 -13 -4 46.33 2.8
 2 13 -4 34.99 2.26
 -2 13 4 49.42 2.83
 2 13 -3 314.17 13.19
 2 -13 -3 397.26 14.37
 2 -13 -3 376.87 14.02
 -2 13 3 385.64 14.26
 -2 13 2 129.97 5.99
 2 13 -2 115.74 4.86
 -2 13 1 143.59 6.71
 2 13 -1 152.66 5.97
 -2 13 1 148.95 6.19
 -2 -13 1 151.46 6.13
 -2 -13 1 138.92 5.89
 -2 -13 0 4.06 0.95
 -2 -13 0 5.41 1.06
 -2 -13 0 4.35 1.1
 -2 13 0 5.53 1.13
 -2 13 0 7.17 1.57
 2 13 0 6.78 1
 -2 13 0 6.71 1.23
 -2 -13 -1 2.95 0.9
 -2 -13 -1 3.09 1.06
 -2 13 -1 3.52 1.48
 -2 13 -1 3.56 0.93
 -2 -13 -1 2.37 0.87
 2 13 1 3.35 0.93
 -2 13 -1 1.44 0.85
 -2 13 -2 11.1 1.1
 -2 -13 -2 14.04 1.43
 -2 13 -2 10.6 1.82
 -2 -13 -2 11.2 1.03
 -2 -13 -2 9.83 1.02
 -2 13 -2 10.68 1.08
 2 13 2 11.41 1.23
 -2 -13 -3 0.56 1.13
 2 -13 3 0.83 0.89
 -2 13 -3 2.05 0.78
 2 13 3 0.71 1
 -2 13 -3 -0.92 1.55
 -2 13 -3 1.16 0.7
 2 13 3 0.13 0.87
 2 13 4 91.25 4.57
 -2 13 -4 113.07 5.52
 2 -13 4 94.86 4.55
 2 13 4 98.85 4.74
 -2 -13 -4 108.8 4.76
 2 13 5 97.15 4.55
 2 13 5 86.73 4.47
 -2 13 -5 102 5.3
 2 -13 5 92.04 4.47
 2 13 5 96.52 4.61
 -2 -13 -5 97.09 4.69
 2 -13 5 87.18 4.46
 -2 -13 -6 16.69 1.49
 2 13 6 16.81 1.86
 -2 13 -6 23.59 2.54
 2 -13 6 21.32 1.87
 -2 -13 -6 20.51 2.02
 2 13 6 18.56 1.83
 2 -13 6 19.35 1.92
 2 13 6 21.35 1.92
 -2 -13 -7 52.96 2.86
 2 -13 7 95.74 4.74
 -2 13 -7 73.54 4.47
 2 13 7 68.24 3.97
 -2 -13 -7 69.54 3.96
 2 -13 7 63.99 3.43
 2 13 7 61.94 3.41
 2 -13 7 62.82 3.48
 2 13 7 60.44 3.51
 2 -13 8 7.73 1.6
 2 13 8 6.67 1.63
 2 -13 8 6.38 1.72
 2 13 8 6.52 1.65
 2 -13 8 19.9 3.7
 2 13 8 13.07 2.07
 -2 13 -8 14.63 2.78
 -2 -13 -8 14.69 2.18
 -2 13 -9 150.3 7.24
 2 13 9 112.28 5.85
 -2 -13 -9 130.3 6.03
 2 -13 9 105.02 5.34
 2 -13 9 103.72 5.37
 2 13 9 94.77 5.33
 2 13 9 109.32 5.42
 2 -13 10 3.61 2.62
 2 -13 10 -1.64 1.73
 2 -13 10 -1.19 1.64
 2 13 10 -0.43 1.7
 -2 13 -10 3.3 2.68
 2 13 10 0.56 1.74
 -2 -13 -10 -0.27 1.83
 2 -13 11 -1.21 1.77
 2 13 11 0.62 1.71
 2 -13 11 2.99 3.52
 2 -13 11 0.16 1.75
 2 13 11 -2.11 1.82
 -2 13 -11 0.14 2.48
 2 -13 12 3.58 4.37
 2 -13 12 -1.79 1.92
 2 13 12 0.34 1.76
 -2 13 -12 1.17 2.56
 -2 -13 -13 1.42 4.79
 2 -13 13 3.33 2.08
 2 13 13 4.54 2.15
 -2 13 -13 6.9 3.02
 -2 -13 -14 1.38 5.5
 2 -13 14 -2.9 2.38
 2 13 14 -0.1 2.17
 2 -14 -14 0.84 5.26
 -2 14 14 1.14 2.39
 -2 -14 13 2.46 1.82
 2 -14 -13 4.25 4.82
 2 14 -13 1.65 1.67
 -2 14 13 2.06 2
 2 -14 -12 4.26 4.07
 2 14 -12 6.65 1.68
 -2 -14 12 10.06 2.1
 -2 14 12 7.8 2.24
 -2 14 11 2.43 1.93
 -2 -14 11 4.61 1.74
 -2 -14 10 6.77 1.77
 2 -14 -10 8.4 2.56
 -2 -14 10 11.52 3.31
 -2 14 10 7.43 1.84
 -2 -14 9 5.8 1.77
 -2 14 9 7.6 1.81
 2 14 -9 4.69 1.72
 2 -14 -9 3.65 2.44
 -2 -14 8 89.98 5.19
 2 14 -8 105.51 5.12
 -2 14 8 94.29 5.15
 -2 -14 8 124.23 6.9
 2 -14 -8 98.98 5.7
 2 14 -7 44.62 2.86
 2 -14 -7 43.64 2.94
 2 -14 -7 46.47 3.53
 -2 14 7 42.45 3.05
 2 -14 -6 23.58 2.72
 2 -14 -6 21.42 2.1
 2 14 -6 22.45 1.91
 -2 14 6 18.89 2.15
 2 -14 -5 112.1 5.81
 2 14 -5 116.01 4.97
 2 -14 -5 107.74 5.3
 -2 14 5 107.47 5.42
 -2 14 4 2.59 1.3
 2 -14 -4 2.54 1.88
 2 14 -4 1.27 0.96
 2 -14 -4 3.58 1.26
 2 14 -3 145.81 6.12
 2 -14 -3 167.34 7.21
 -2 14 3 150.68 7.04
 2 14 -2 0.52 0.94
 -2 14 2 1.97 1.67
 -2 -14 2 1.42 0.94
 2 -14 -2 3.98 1.89
 -2 -14 1 12.24 1.27
 -2 14 1 12.43 1.39
 -2 14 1 9.91 1.8
 -2 -14 1 12.68 1.33
 2 14 -1 12.38 1.22
 -2 -14 0 0.28 0.75
 -2 14 0 -0.74 1.39
 -2 -14 0 -0.51 0.78
 -2 14 0 0.6 0.88
 -2 -14 0 0.87 0.98
 2 14 0 0.35 0.81
 -2 14 0 0.07 0.89
 -2 -14 -1 26.78 1.64
 -2 14 -1 29.86 1.75
 -2 14 -1 33.02 2.76
 2 14 1 29.09 1.84
 -2 14 -1 28.24 1.77
 -2 -14 -1 25.4 1.63
 -2 -14 -1 35.98 2.1
 2 -14 1 32.28 2.69
 -2 -14 -2 6.02 0.86
 -2 14 -2 7.14 0.91
 -2 -14 -2 6.36 0.87
 -2 -14 -2 6.7 1.29
 -2 14 -2 7.11 1.76
 2 -14 2 6.6 1.74
 2 14 2 5.92 1.11
 -2 14 -2 6.6 0.91
 -2 14 -3 13.08 2.22
 -2 -14 -3 14.58 1.73
 2 14 3 14.02 1.43
 2 14 3 12.28 1.41
 2 14 4 23.27 1.95
 -2 14 -4 28.3 2.76
 2 -14 4 25.51 1.94
 2 14 4 24.37 1.97
 -2 -14 -4 27.57 2.24
 2 14 5 0.11 1.31
 -2 14 -5 1.26 1.9
 2 14 5 1.04 1.18
 2 -14 5 0.83 1.19
 2 14 5 2.49 1.22
 -2 -14 -5 2.3 1.34
 2 -14 6 1.52 0.56
 2 -14 6 0.81 1.33
 2 14 6 0.17 1.29
 -2 14 -6 1.61 1.97
 -2 -14 -6 2.11 1.58
 2 14 6 2.24 1.28
 2 14 6 1.17 1.28
 2 -14 6 1.02 1.35
 2 14 7 3.98 1.55
 2 -14 7 5.04 1.48
 2 -14 7 14.08 3.94
 2 -14 7 4.46 1.6
 2 14 7 8.2 1.81
 -2 14 -7 6.17 2.13
 -2 -14 -7 4.88 1.73
 2 14 7 5.8 1.39
 2 14 8 -0.85 1.62
 2 -14 8 3.14 1.41
 2 14 8 0.99 1.38
 2 14 8 -0.09 1.68
 -2 14 -8 2.87 2.25
 2 -14 8 1.59 2.95
 -2 -14 -8 0.99 1.82
 2 -14 8 1.51 1.46
 -2 14 -9 43.37 3.94
 2 14 9 36.23 3.1
 -2 -14 -9 37.69 3.28
 2 -14 9 32.17 2.66
 2 -14 9 30.61 2.68
 2 14 9 30.16 2.53
 2 14 9 29.68 2.65
 2 -14 10 -0.41 1.67
 2 14 10 0.14 1.66
 2 -14 10 4.36 2.44
 2 -14 10 0.13 1.58
 2 14 10 0.49 1.8
 2 14 10 -0.14 1.64
 -2 14 -10 4.01 2.88
 -2 -14 -10 4.74 2.14
 2 -14 11 9.32 2.05
 2 14 11 10.06 1.98
 2 -14 11 18.48 3.4
 2 -14 11 7.57 1.94
 2 14 11 5.32 1.86
 -2 14 -11 10.13 3.17
 2 -14 12 -2.23 3.63
 2 -14 12 -2.96 2.08
 2 14 12 -1.53 1.9
 -2 14 -12 -2.92 2.98
 -2 -14 -13 -2.42 4.41
 2 -14 13 -1.85 2.16
 2 14 13 -0.37 2.16
 -2 14 -13 1.02 3.07
 -2 -14 -14 2.71 6.75
 2 -14 14 -0.6 2.32
 2 14 14 -1.87 2.31
 -2 15 14 3.66 2.6
 2 -15 -13 2.14 4.39
 -2 -15 13 1.5 1.81
 2 15 -13 3 1.66
 -2 15 13 5.12 2.3
 -2 -15 12 2.67 1.84
 2 15 -12 0.48 1.38
 -2 15 12 0.68 2.02
 -2 -15 11 3.09 1.78
 -2 15 11 -0.53 1.78
 2 15 -11 0.99 1.89
 2 -15 -10 0.9 2.36
 -2 -15 10 1.71 3.16
 -2 -15 10 0.09 1.58
 -2 15 10 2.26 1.69
 2 15 -10 2.54 1.86
 -2 -15 9 26.07 2.57
 -2 -15 9 30.31 3.79
 2 15 -9 27.55 2.68
 -2 15 9 21.98 2.57
 2 -15 -9 23.54 3.04
 -2 -15 8 4.46 3.91
 2 -15 -8 1.68 1.41
 2 -15 -8 2.11 2.11
 -2 -15 8 1.77 1.73
 2 15 -8 0.8 1.51
 -2 15 8 2.3 1.57
 2 -15 -7 75.28 4.65
 2 15 -7 69.99 3.79
 -2 15 7 66.38 3.99
 2 -15 -7 68.17 3.86
 2 -15 -6 5.46 1.59
 2 -15 -6 3.96 2.35
 2 15 -6 6.15 1.54
 -2 15 6 3.73 1.64
 2 -15 -5 16.72 2.05
 2 -15 -5 14.33 2.55
 2 15 -5 10.58 1.65
 -2 15 5 13.11 1.87
 2 -15 -4 2.71 1.32
 -2 15 4 2.42 1.38
 2 15 -4 0.25 1.2
 2 -15 -4 -0.2 2.09
 2 15 -3 192.19 8.23
 -2 15 3 219.76 9.27
 2 -15 -2 63.72 3.9
 -2 15 2 52.34 3.44
 -2 -15 2 45.87 2.45
 2 15 -2 36.52 2.3
 -2 -15 1 86.04 4.01
 -2 15 1 101.24 4.22
 -2 -15 1 88.25 4
 2 15 -1 89.57 4.01
 2 -15 -1 115.22 5.37
 -2 -15 1 80.87 3.95
 -2 15 1 84.08 4.71
 -2 15 0 0.16 0.86
 -2 -15 0 -0.59 0.73
 -2 15 0 -0.72 1.38
 -2 -15 0 -0.08 0.76
 -2 -15 0 0.12 1.13
 -2 15 0 0.59 0.83
 2 -15 0 -0.43 1.55
 2 15 0 -0.65 0.9
 2 15 1 0.44 0.9
 -2 -15 -1 0.53 0.73
 -2 15 -1 -0.66 1.51
 -2 -15 -1 -0.68 1.03
 -2 -15 -1 0.91 0.75
 2 -15 1 0.35 1.56
 -2 15 -1 -0.42 0.77
 -2 15 -1 -0.11 0.76
 -2 -15 -2 85.92 3.7
 -2 15 -2 88.54 4.75
 -2 15 -2 88.39 3.73
 -2 15 -2 94.26 3.8
 -2 -15 -2 88.62 3.73
 2 -15 2 100.17 5.13
 -2 -15 -2 83.67 4.19
 2 15 2 79.79 4.05
 -2 -15 -3 0.54 1.25
 -2 15 -3 -2.4 1.89
 2 15 3 1.16 1.02
 -2 15 -4 116.49 5.63
 2 15 4 90.72 4.51
 2 -15 4 93.74 4.5
 2 15 4 93.26 4.6
 -2 -15 -4 105.46 4.94
 -2 -15 -5 0.07 1.59
 -2 15 -5 1.25 1.92
 2 -15 5 0.38 1.15
 2 15 5 -0.39 1.22
 2 15 5 1.34 1.27
 2 15 6 11.63 1.76
 2 -15 6 11.57 1.78
 -2 15 -6 13.6 2.62
 2 15 6 12.29 1.71
 2 -15 6 15.4 1.79
 2 15 6 16 1.84
 -2 -15 -6 15.56 2.02
 -2 15 -7 117.46 6.12
 2 15 7 93.77 5.18
 2 -15 7 110.47 5.22
 2 15 7 94.72 5.04
 -2 -15 -7 116.39 5.56
 2 -15 7 98.19 5.07
 2 15 7 103.19 5.12
 2 15 8 4.59 1.68
 2 -15 8 4.78 1.63
 2 15 8 4.83 1.47
 2 -15 8 3.3 2.36
 2 15 8 7.62 2.05
 2 -15 8 3.85 1.59
 -2 15 -8 4.44 2.28
 -2 -15 -8 7.13 2.02
 -2 15 -9 77.43 5.11
 2 15 9 68.97 4.37
 -2 -15 -9 71.98 4.37
 2 -15 9 68.67 3.9
 2 15 9 61.53 3.9
 2 -15 9 68.03 4
 2 15 9 66.63 3.97
 2 -15 10 1.02 1.67
 2 -15 10 9.45 2.77
 2 15 10 1.96 1.68
 2 15 10 3.53 1.97
 2 -15 10 0.5 1.78
 -2 15 -10 4.52 2.8
 -2 -15 -10 4.47 2.18
 2 15 10 0.54 1.61
 2 15 11 0.45 1.8
 2 -15 11 2.82 2.83
 2 -15 11 -1.05 1.8
 2 15 11 0.31 1.75
 -2 15 -11 0.64 2.8
 2 -15 12 -2.28 1.98
 2 15 12 -2.53 2
 -2 15 -12 2.47 3.19
 -2 -15 -13 2.11 4.81
 2 -15 13 -2.03 2.03
 2 15 13 -0.09 2.13
 -2 15 -13 -0.92 3.38
 2 15 14 -1.77 2.3
 2 16 -16 0.7 3.07
 2 16 -15 1.43 2.79
 -2 16 14 -1.23 2.41
 2 16 -14 -0.48 2.54
 -2 -16 13 1.7 1.79
 2 -16 -13 1.81 4.13
 2 16 -13 0.91 1.61
 -2 16 13 1.02 2.28
 2 16 -13 3.33 2.41
 2 16 -12 0.07 1.38
 -2 -16 12 -0.26 1.73
 -2 16 12 1.17 2.08
 2 16 -12 -1.44 2.12
 -2 -16 11 0.09 1.77
 -2 16 11 0.54 1.83
 2 16 -11 0.2 2.13
 -2 -16 10 0.79 1.64
 2 16 -10 0.38 1.93
 -2 16 10 -0.2 1.66
 -2 -16 9 5.65 2.62
 2 16 -9 3.98 1.79
 -2 16 9 7.71 2.01
 -2 -16 9 4.83 1.8
 2 -16 -9 6.11 2.38
 2 -16 -8 3.18 2.18
 -2 -16 8 6.9 4.01
 2 16 -8 3.35 1.55
 -2 16 8 2.3 1.65
 -2 -16 8 1.3 1.5
 2 -16 -7 0.44 2.13
 2 16 -7 -1.13 1.63
 2 -16 -7 -1.09 1.5
 -2 16 7 1.46 1.5
 2 -16 -6 0.07 1.5
 2 16 -6 -0.7 1.45
 2 -16 -6 -1.94 2.23
 -2 16 6 -1.16 1.63
 2 -16 -5 404.13 15.86
 -2 16 5 431.03 16.12
 2 -16 -5 467.49 16.81
 2 -16 -4 37.1 3.3
 2 -16 -4 33.75 2.56
 2 16 -4 29.78 2.13
 -2 16 4 35.09 2.65
 -2 16 3 10.21 2.11
 2 16 -3 8.36 1.26
 2 -16 -3 10.45 2.37
 -2 16 2 11.42 2.12
 2 16 -2 10.57 1.34
 2 -16 -2 17.18 2.7
 -2 16 2 11.85 1.47
 -2 -16 2 11.73 1.36
 -2 16 1 16.52 2.23
 -2 -16 1 18.78 1.69
 -2 16 1 19.29 1.6
 -2 -16 1 18.38 1.44
 2 16 -1 19.05 1.59
 -2 16 1 17.19 1.61
 -2 -16 1 16.05 1.42
 2 -16 -1 24.72 2.72
 -2 -16 0 122.54 5.01
 2 -16 0 148.42 6.21
 2 16 0 124.33 4.95
 -2 16 0 121.04 5.76
 -2 16 0 99.24 4.48
 -2 16 0 105.47 4.55
 -2 -16 0 100.2 4.52
 -2 -16 0 105.84 4.51
 -2 -16 -1 39.52 2.05
 -2 -16 -1 39.91 2.6
 2 -16 1 59.41 3.68
 -2 16 -1 48.99 3.27
 -2 16 -1 41.85 2.12
 -2 16 -1 39.2 2.13
 2 16 1 47.77 2.54
 -2 -16 -1 41.82 2.1
 -2 -16 -2 -0.3 1.23
 -2 16 -2 -1.86 1.69
 2 -16 2 -0.76 1.89
 2 16 2 0.83 1
 -2 16 -2 0.94 0.77
 -2 -16 -3 62.4 3.48
 -2 16 -3 66.44 4.21
 2 16 3 63.23 3.38
 -2 -16 -4 4.24 1.72
 2 -16 4 3.74 1.17
 2 16 4 5.53 1.33
 -2 16 -4 3.63 2.14
 2 16 4 5.97 1.29
 -2 -16 -5 1.2 1.71
 2 -16 5 2.18 1.24
 -2 16 -5 0.64 1.99
 2 16 5 0.72 1.3
 2 16 5 1.31 1.26
 -2 -16 -6 2.18 1.78
 2 16 6 1.7 1.38
 -2 16 -6 -0.12 2.3
 2 16 6 0.79 1.38
 2 16 6 2.08 1.35
 2 -16 6 0.85 1.35
 2 16 7 2.99 1.51
 2 -16 7 2.92 1.58
 2 16 7 1.95 1.55
 -2 16 -7 0.96 2.34
 2 16 7 2.54 1.57
 2 -16 7 3.66 1.65
 -2 -16 -7 4.31 1.81
 2 -16 8 -0.74 1.42
 2 16 8 1.91 1.38
 2 16 8 1.03 1.52
 -2 -16 -8 -0.34 1.82
 2 -16 8 -0.45 2.68
 2 16 8 1.28 1.7
 -2 16 -8 1.67 2.23
 2 -16 8 0.53 1.57
 2 16 9 14.32 2.16
 2 16 9 19.44 2.66
 -2 -16 -9 20.18 2.61
 -2 16 -9 22.69 3.1
 2 -16 9 17.61 2.1
 2 16 9 17.38 2.13
 2 -16 10 7.09 1.7
 2 -16 10 9.98 3.46
 2 16 10 2.8 1.81
 2 16 10 3.19 1.81
 2 16 10 9.47 2.15
 -2 16 -10 8.01 2.8
 2 16 11 -0.74 1.8
 2 16 11 -1.06 1.81
 2 -16 11 0.08 1.78
 2 -16 11 2.26 2.77
 -2 16 -11 0.15 2.72
 2 16 12 -1.87 1.97
 -2 16 -12 3.36 3.24
 2 16 13 -2.54 2.09
 2 16 14 -3.39 2.37
 2 17 -16 1.63 3.25
 2 17 -15 4.25 3.1
 -2 -17 14 1.7 2.05
 2 17 -14 1.81 2.79
 2 17 -13 1.29 1.69
 -2 17 13 0.38 2.26
 2 17 -13 1.87 2.72
 -2 -17 13 2.29 1.84
 -2 -17 12 3.75 1.94
 -2 17 12 5.08 2.31
 2 17 -12 2.18 2.47
 -2 -17 11 1.59 1.78
 -2 17 11 0.11 1.9
 2 17 -11 2.75 2.28
 -2 -17 10 7.45 1.99
 2 17 -10 10.58 2.16
 -2 17 10 11.22 2.22
 2 -17 -9 9.38 2.43
 -2 -17 9 10.31 3.23
 2 17 -9 10.58 1.96
 -2 17 9 7.8 2.04
 -2 -17 9 7.74 2.06
 2 -17 -8 9.62 2.48
 -2 -17 8 13.56 4.04
 2 17 -8 7.78 1.87
 -2 17 8 6 1.8
 -2 -17 8 7.8 1.79
 2 -17 -7 0.99 1.4
 2 -17 -7 0.23 2.17
 2 17 -7 3.23 1.63
 -2 17 7 0.84 1.48
 2 -17 -6 3.26 2.17
 2 -17 -6 5.87 1.74
 2 17 -6 1.52 1.56
 -2 17 6 2.66 1.59
 2 -17 -5 5.31 1.67
 2 -17 -5 3.62 2.57
 2 17 -5 1.93 1.37
 -2 17 5 2.93 1.73
 2 17 -4 137.09 6.39
 2 -17 -4 174.73 7.73
 -2 17 4 166.95 7.16
 2 17 -3 6.59 1.38
 -2 17 3 13.89 2.27
 2 -17 -3 12.99 2.65
 2 -17 -2 36.74 3.27
 -2 17 2 28.25 2.77
 2 17 -2 25.44 1.92
 -2 17 2 26.14 1.96
 -2 -17 2 27.23 1.89
 -2 17 1 59.38 3.8
 -2 -17 1 57.89 3.08
 2 -17 -1 86.11 4.63
 -2 17 1 60.76 2.85
 2 17 -1 62.79 3.06
 -2 -17 1 54.17 2.62
 -2 17 1 56.05 2.86
 -2 -17 1 47.01 2.61
 -2 -17 0 60.43 3.11
 2 -17 0 62.27 3.89
 -2 17 0 55.37 3.65
 2 17 0 53.24 2.79
 -2 17 0 50.21 2.46
 -2 17 0 50.04 2.44
 -2 -17 0 43.46 2.29
 -2 -17 0 44.19 2.27
 -2 17 -1 26.73 2.67
 -2 17 -1 25.51 1.5
 -2 17 -1 24.22 1.52
 2 -17 1 35.77 3.14
 -2 -17 -1 25.48 1.47
 -2 -17 -1 25.14 1.5
 -2 -17 -1 30.96 2.26
 2 17 1 29.07 2.08
 -2 -17 -2 2.36 1.47
 -2 17 -2 0.48 1.81
 2 -17 2 -0.6 2.01
 2 17 2 1.8 1.09
 -2 -17 -3 8.43 1.74
 2 17 3 6.68 1.41
 -2 17 -3 6.86 2.02
 -2 -17 -4 7.58 1.8
 2 17 4 5.91 1.4
 -2 17 -4 8.29 2.37
 2 17 4 7.81 1.4
 2 17 5 0.63 1.31
 2 -17 5 -0.67 1.18
 -2 -17 -5 0.48 1.74
 -2 17 -5 -1.09 2.04
 2 17 5 0.73 1.32
 2 17 6 0.6 1.53
 -2 17 -6 -0.84 2.26
 2 -17 6 1.92 1.44
 2 17 6 1.94 1.45
 2 17 6 1.09 1.41
 -2 -17 -6 1.92 1.88
 -2 17 -7 43.57 3.97
 -2 -17 -7 39.45 3.17
 2 17 7 33.39 2.69
 2 -17 7 20.97 1.27
 2 -17 7 36.88 2.54
 2 17 7 36.92 2.68
 2 17 7 34.18 2.57
 2 17 8 3.26 1.62
 2 17 8 -0.47 1.61
 2 -17 8 -0.52 4.03
 -2 -17 -8 4.32 1.94
 2 17 8 0.79 1.71
 -2 17 -8 0.9 2.44
 2 -17 8 1.2 1.51
 2 -17 9 6.82 1.78
 2 17 9 4.28 1.83
 2 17 9 6.39 1.67
 2 -17 9 9.5 3.53
 -2 -17 -9 5.96 2.07
 2 17 9 5.47 2.11
 -2 17 -9 5.77 2.69
 2 -17 10 1.23 1.58
 2 17 10 -0.37 1.76
 2 17 10 2.81 1.61
 2 -17 10 1.55 3.04
 2 17 10 -0.21 1.91
 -2 17 -10 3.69 2.62
 2 17 11 2.92 1.89
 2 17 11 1.12 1.81
 2 17 11 3.49 2.13
 2 17 12 -0.6 2.04
 2 17 13 -3 2.12
 2 17 14 -3.61 2.39
 2 18 -15 5.21 3.6
 -2 -18 14 9.83 2.4
 2 18 -14 9.95 3.4
 -2 -18 13 -0.47 1.99
 -2 18 13 2.17 2.37
 2 18 -13 1.73 2.7
 -2 -18 12 -0.09 1.77
 -2 18 12 1.12 2.23
 2 18 -12 1.74 2.36
 -2 -18 11 3.54 1.96
 2 18 -11 2.33 2.1
 -2 18 11 2.42 2.02
 -2 -18 10 0.92 1.75
 2 18 -10 1.78 1.88
 -2 18 10 1.05 1.84
 2 18 -9 -1.13 1.75
 -2 18 9 1.24 1.83
 -2 -18 9 0.1 1.75
 2 -18 -8 27.27 3.33
 2 18 -8 25.26 2.52
 -2 18 8 21.08 2.55
 2 -18 -7 7.21 2.37
 2 18 -7 9.76 1.89
 -2 18 7 7.34 1.85
 2 -18 -6 -0.45 2.21
 2 18 -6 -0.23 1.42
 -2 18 6 1.17 1.57
 2 -18 -6 1.08 1.48
 2 -18 -5 14.88 1.97
 2 18 -5 18.03 1.93
 -2 18 5 18.29 2.27
 2 -18 -5 23.28 3.13
 -2 18 4 3.85 1.68
 2 18 -4 3.27 1.38
 2 -18 -4 4.26 2.37
 -2 18 3 21.07 2.22
 -2 -18 3 11.18 1.47
 2 18 -3 12.31 1.84
 2 -18 -3 22.93 3.27
 -2 18 3 19.12 2.6
 2 -18 -2 286.36 10.78
 -2 18 2 237.62 10.15
 -2 18 2 233.83 9.04
 -2 -18 2 213.06 8.87
 -2 -18 2 215.6 8.87
 2 18 -2 225.32 9.11
 2 -18 -1 40.79 3.48
 -2 -18 1 28.37 2.2
 -2 18 1 25.52 2.75
 2 18 -1 29.45 2.08
 -2 18 1 26.61 1.66
 -2 18 1 28.76 1.76
 -2 -18 1 27.56 1.59
 -2 -18 1 24.82 1.56
 -2 18 0 0.44 0.74
 -2 18 0 -0.55 1.81
 -2 18 0 -0.39 0.75
 -2 -18 0 -0.47 0.72
 -2 -18 0 -0.64 1.46
 2 -18 0 -0.4 1.89
 -2 -18 0 -0.5 0.72
 2 18 0 -0.25 1.15
 -2 18 -1 0.45 1.65
 -2 18 -1 2.19 0.71
 -2 -18 -1 1.49 1.5
 -2 18 -1 1.97 0.69
 2 -18 1 -0.21 2.09
 2 18 1 -0.32 1.18
 -2 -18 -2 2.04 1.38
 -2 18 -2 2.26 1.99
 2 -18 2 -0.1 2.05
 2 18 2 0.92 1.11
 -2 -18 -3 10.05 1.77
 -2 18 -3 8.22 2.06
 2 18 3 10.22 1.54
 -2 -18 -4 23.89 2.39
 -2 18 -4 21.23 3
 2 18 4 26.19 2.11
 2 -18 5 4.25 1.26
 -2 -18 -5 7.01 2.02
 2 18 5 4.91 1.46
 -2 18 -5 6.25 2.54
 2 18 5 5.32 1.49
 -2 -18 -6 6.89 2.13
 2 -18 6 3.05 1.44
 -2 18 -6 5 2.37
 2 18 6 6.42 1.68
 2 18 6 3.59 1.59
 -2 -18 -7 4.1 2.16
 2 18 7 1.47 1.7
 -2 18 -7 -0.13 2.46
 2 18 7 -0.25 1.52
 2 -18 7 0.2 1.5
 2 18 7 0.42 1.54
 2 18 8 0.73 1.63
 2 -18 8 0.78 4.23
 -2 18 -8 1.46 2.67
 2 18 8 1.05 1.63
 2 18 8 0.89 1.64
 -2 -18 -8 3.37 2.27
 2 -18 8 0.37 1.63
 -2 -18 -9 2.06 2.34
 2 18 9 2.31 1.71
 2 18 9 -1.02 1.73
 2 -18 9 2.06 2.84
 -2 18 -9 3.1 2.66
 2 18 9 1.94 2.04
 2 18 10 1.83 1.67
 2 18 10 0.47 1.82
 2 -18 10 0.46 3.43
 2 18 10 -0.56 2.04
 2 18 11 -1.15 2.04
 2 18 11 2.81 1.82
 2 18 11 1.15 2.16
 2 18 12 5.29 2.04
 2 18 13 -0.37 2.1
 2 18 14 -1.71 2.38
 2 19 -15 1.13 3.22
 2 19 -14 4.2 3.03
 -2 -19 13 9.57 2.38
 2 19 -13 7.91 2.69
 -2 -19 12 4.08 2.09
 2 19 -12 1.23 2.18
 -2 19 12 1.01 2.15
 -2 -19 11 1.37 1.94
 2 19 -11 -0.76 2.09
 -2 19 11 2.29 1.97
 -2 -19 10 0.1 1.87
 2 19 -10 -0.64 1.95
 -2 19 10 -0.11 1.86
 -2 -19 9 7.42 2.05
 2 19 -9 7.44 2.13
 -2 19 9 7.26 2.07
 2 19 -8 2.91 1.81
 -2 19 8 6.85 1.97
 2 -19 -7 9.51 2.67
 2 19 -7 7.42 1.95
 -2 19 7 9.4 1.94
 2 -19 -6 12.44 2.82
 2 -19 -6 6.9 1.81
 2 19 -6 6.99 1.55
 -2 19 6 6.87 1.76
 2 -19 -5 14.11 1.93
 2 19 -5 13.21 1.77
 2 -19 -5 18.03 2.81
 -2 19 5 16.23 2.15
 2 19 -4 29.68 2.39
 2 -19 -4 47.85 3.87
 -2 19 4 41.14 3
 -2 19 3 92.69 5.07
 2 19 -3 68.38 4
 -2 19 3 75.93 3.83
 -2 19 3 88.85 4.53
 -2 19 2 41.6 2.29
 -2 19 2 41.1 2.34
 -2 -19 2 30.8 1.98
 2 19 -2 32.24 2.41
 -2 19 2 42.34 3.45
 2 -19 -2 58.73 4.07
 2 -19 -1 39.14 3.59
 -2 -19 1 28.46 2.23
 -2 19 1 26.76 2.88
 2 19 -1 28.76 2.02
 -2 19 1 20.77 1.45
 -2 19 1 22.43 1.47
 -2 -19 1 23.08 1.41
 -2 -19 1 19.98 1.37
 -2 -19 0 13.43 1.05
 2 -19 0 17.39 2.63
 -2 19 0 13.48 2.37
 -2 -19 0 15.74 1.87
 -2 -19 0 13.97 1.02
 -2 19 0 14.17 1.06
 2 19 0 16.01 1.69
 -2 19 0 14.33 1.08
 -2 19 -1 0.2 1.79
 -2 -19 -1 1.32 1.5
 2 -19 1 -2.08 2.23
 2 19 1 0.38 1.2
 -2 19 -2 1.8 1.9
 -2 -19 -2 2.18 1.5
 2 -19 2 1.71 2.11
 2 19 2 1.47 1.19
 -2 -19 -3 16.92 2.21
 -2 19 -3 17.21 2.58
 2 19 3 19.25 1.92
 -2 19 -4 0.87 2.04
 2 19 4 6.4 1.55
 -2 -19 -4 4.99 1.92
 -2 -19 -5 5.23 2
 -2 19 -5 5.05 2.45
 2 19 5 5.09 1.52
 2 19 5 5.07 1.51
 -2 -19 -6 1.65 2.18
 -2 19 -6 -0.9 2.44
 2 19 6 -0.8 1.4
 2 19 6 0.16 1.54
 2 19 7 8.18 1.97
 -2 19 -7 9.1 2.77
 2 19 7 9.19 1.91
 -2 -19 -7 9.02 2.38
 2 19 7 10.64 1.91
 -2 -19 -8 2.41 2.33
 2 -19 8 8.28 4.14
 2 19 8 3.62 1.75
 2 19 8 2.42 1.76
 2 19 8 3.65 1.85
 2 19 9 0.39 1.71
 2 19 9 -0.45 1.75
 2 -19 9 -0.12 2.73
 2 19 9 -0.74 2
 2 19 10 1.29 1.8
 2 19 10 2.62 1.86
 2 19 10 2.99 2.18
 2 19 11 0.59 2.22
 2 19 11 2.79 1.81
 2 19 11 -0.25 1.97
 2 19 12 2.07 1.95
 2 19 13 1.49 2.02
 2 20 -14 4.36 2.93
 2 20 -13 4.53 2.72
 -2 -20 13 5.04 2.29
 -2 -20 12 1.84 2.11
 2 20 -12 1.5 2.33
 -2 20 12 -0.38 2.29
 2 20 -11 1.97 2.29
 -2 20 11 1.93 2.09
 -2 -20 11 0.49 1.92
 -2 -20 10 0.31 2.04
 2 20 -10 1.86 2.25
 -2 20 10 0.9 1.89
 -2 -20 9 4.18 1.98
 2 20 -9 4.23 1.99
 -2 20 9 3.68 1.96
 2 20 -8 1.8 1.92
 -2 20 8 1.21 1.72
 2 -20 -7 6.77 2.67
 2 20 -7 7.02 1.9
 -2 20 7 5.19 1.97
 2 20 -6 9.94 1.89
 2 -20 -6 13.96 3.01
 -2 20 6 9.86 2.03
 2 20 -5 18.32 1.95
 2 -20 -5 18.68 2.14
 2 -20 -5 22.21 2.98
 -2 20 5 19.27 2.38
 -2 20 4 2.71 1.67
 2 -20 -4 -0.13 2.41
 2 20 -4 -0.84 1.31
 -2 20 3 13.46 2.45
 2 20 -3 5.11 1.52
 2 -20 -3 14.86 3.11
 -2 20 3 8.25 1.42
 -2 20 3 8.82 1.83
 2 -20 -2 42.67 3.75
 -2 20 2 28.1 1.79
 2 20 -2 31.4 2.21
 -2 20 2 26.39 1.82
 -2 20 2 34.94 3.28
 -2 20 1 6 2.39
 -2 20 1 5.41 0.9
 2 -20 -1 15.6 3
 -2 -20 1 8.68 1.77
 -2 20 1 4.18 0.88
 2 20 -1 9.5 1.48
 -2 20 0 8.53 0.86
 -2 20 0 8 2.18
 -2 -20 0 7.36 1.62
 2 -20 0 11.27 2.5
 2 20 0 9.32 1.59
 -2 20 -1 1.66 2.03
 -2 -20 -1 2.34 1.64
 2 -20 1 7.11 2.49
 2 20 1 3.71 1.37
 -2 20 -2 3.77 1.99
 -2 -20 -2 1.39 1.69
 2 -20 2 2.58 2.2
 2 20 2 1.42 1.32
 -2 20 -3 14.99 2.75
 2 20 3 14.69 1.87
 -2 -20 -3 18.02 2.44
 -2 -20 -4 47.36 3.31
 2 20 4 40.39 2.91
 -2 20 -4 46.9 3.78
 -2 -20 -5 18.85 2.58
 -2 20 -5 18.92 3.1
 2 20 5 15.45 1.97
 -2 -20 -6 1.8 2.01
 2 20 6 0.81 1.49
 -2 20 -6 -2.16 2.75
 2 20 6 1.7 1.59
 2 20 7 1.93 1.64
 2 20 7 3.77 1.79
 2 -20 8 12.52 4.1
 2 20 8 5.03 1.95
 2 20 8 5.62 2.06
 2 20 8 4 1.88
 2 20 9 2.59 1.98
 2 20 9 -1.92 1.91
 2 20 9 -0.17 1.83
 2 20 10 2.61 1.9
 2 20 10 2.59 2.28
 2 20 10 1.63 1.99
 2 20 11 4.83 2.41
 2 20 11 7.36 2.16
 2 20 12 10.74 2.46
 2 20 13 0.48 2.07
 -2 -21 13 9.13 2.44
 2 21 -13 6.98 2.91
 -2 -21 12 4.41 2.31
 2 21 -12 7.66 3.01
 -2 -21 11 -0.1 1.92
 2 21 -11 3.04 2.43
 -2 21 11 2 2.15
 -2 -21 10 0.1 1.97
 2 21 -10 0.76 2.14
 -2 21 10 3.24 2.1
 -2 -21 9 14.02 2.36
 2 21 -9 14.79 2.69
 -2 21 9 16.31 2.56
 2 21 -8 4.64 2.04
 -2 21 8 5.65 2.14
 2 21 -7 6.7 1.75
 -2 21 7 7.36 2.05
 2 21 -6 0.82 1.52
 2 -21 -6 4.79 2.6
 -2 21 6 0.85 1.68
 2 -21 -5 12.01 2.06
 2 21 -5 9.66 1.78
 2 -21 -5 13.58 2.89
 -2 21 5 16.04 2.24
 2 21 -4 4.5 1.45
 2 -21 -4 7.54 2.76
 -2 21 4 7.46 1.89
 -2 21 3 5.55 1.74
 2 21 -3 2.69 1.46
 2 -21 -3 8.82 2.82
 -2 21 3 4.66 2.2
 -2 21 3 4.41 1.27
 2 -21 -2 27.06 3.33
 2 21 -2 19.37 1.83
 -2 21 2 13.2 1.18
 -2 21 2 14.17 1.22
 -2 21 2 24.82 2.88
 -2 21 1 23.2 1.28
 2 -21 -1 38.44 3.63
 -2 21 1 23.35 3
 2 21 -1 27.65 2.14
 -2 21 1 25.18 1.33
 -2 21 0 12.16 2.36
 2 -21 0 14.44 2.75
 2 21 0 13.08 1.75
 -2 21 -1 1.71 2.02
 2 -21 1 -0.12 2.41
 2 21 1 2.63 1.36
 -2 21 -2 9.36 2.39
 2 -21 2 13.58 2.71
 2 21 2 9.16 1.62
 -2 21 -3 33.76 3.45
 2 21 3 29.26 2.44
 -2 21 -4 7.01 2.45
 2 21 4 7.98 1.74
 2 21 5 5.16 1.63
 2 21 6 -0.31 1.49
 2 21 6 1.41 1.59
 2 21 7 3.5 1.66
 2 21 7 3.55 1.85
 2 -21 8 4.55 0.82
 2 21 8 10.23 2.21
 2 21 8 6.74 2.01
 2 21 9 6.98 2.23
 2 21 9 6.51 2.16
 2 21 9 6.25 2.09
 2 21 10 2.33 2.1
 2 21 10 3.64 2.48
 2 21 10 5.26 2.16
 2 21 11 8.57 2.68
 2 21 11 7.12 2.25
 2 21 12 1.36 2.29
 2 21 13 3.45 2.43
 2 22 -13 5.01 3.18
 -2 -22 12 -0.52 2.25
 2 22 -12 0.47 2.64
 -2 -22 11 1.44 2.16
 2 22 -11 3.85 2.43
 -2 22 11 4.46 2.3
 2 22 -10 -1.9 2.26
 -2 22 10 0.24 2.09
 -2 -22 10 -0.33 2.15
 2 22 -9 0.28 2.09
 -2 22 9 -0.11 1.99
 -2 -22 9 1.86 1.96
 2 22 -8 2.44 1.79
 -2 22 8 1.08 1.91
 2 22 -7 19.69 2.49
 -2 22 7 15.76 2.48
 2 22 -6 14.54 2
 -2 22 6 16.37 2.35
 2 22 -5 0.72 1.52
 -2 22 5 3.28 1.98
 2 22 -4 14.33 1.93
 2 -22 -4 19.97 3.38
 -2 22 4 14.55 1.56
 -2 22 4 17.52 2.35
 -2 22 3 0.35 0.92
 -2 22 3 -3.38 2.15
 -2 22 3 0.88 1.64
 2 -22 -3 -0.78 2.53
 2 22 -3 -0.49 1.36
 -2 22 3 0.21 0.94
 -2 22 2 7.5 2.27
 2 -22 -2 8.04 2.76
 -2 22 2 3.51 0.74
 -2 22 2 3.91 0.73
 2 22 -2 6.79 1.46
 -2 22 1 7.47 2.48
 2 -22 -1 11.72 2.82
 2 22 -1 7.69 1.59
 -2 22 0 1.8 2.07
 2 -22 0 1.4 2.31
 2 22 0 0.56 1.36
 -2 22 -1 3.08 2.21
 2 -22 1 5 2.8
 2 22 1 1.67 1.48
 -2 22 -2 24.82 3.17
 2 -22 2 35.84 3.51
 2 22 2 25.94 2.29
 2 22 3 1.4 1.48
 2 22 4 3.88 1.63
 2 22 5 0.39 1.5
 2 22 6 3.21 1.77
 2 22 7 2.45 1.67
 2 22 7 3.01 1.92
 2 22 8 4.68 1.98
 2 22 8 7.46 2.12
 2 22 9 1.23 1.96
 2 22 9 -0.99 1.97
 -2 22 -10 3.74 3.33
 2 22 10 2.9 2.33
 2 22 10 2.58 2.19
 2 22 11 5.52 2.64
 2 22 11 2.81 2.41
 2 22 12 1.82 2.33
 -2 -23 12 2.04 2.32
 2 23 -12 5.76 2.82
 -2 -23 11 1.48 2.18
 2 23 -11 0.91 2.72
 2 23 -10 2.13 2.41
 -2 23 10 4.94 2.32
 -2 -23 10 3.93 2.43
 2 23 -9 7.28 2.3
 -2 23 9 5.05 2.19
 -2 -23 9 6.27 2.27
 2 23 -8 4.04 1.96
 -2 23 8 4.12 2.14
 2 23 -7 3.68 1.88
 -2 23 7 5.12 2.15
 2 23 -6 4.74 1.83
 -2 23 6 5.57 2.1
 2 23 -5 2.66 1.59
 -2 23 5 3.6 2.06
 2 23 -4 0.13 1.65
 -2 23 4 1.29 1.11
 -2 23 4 0.58 1.72
 2 23 -3 4.27 1.56
 -2 23 3 3.64 1.8
 -2 23 3 0.46 0.73
 -2 23 3 0.25 0.72
 2 -23 -3 5.64 2.79
 -2 23 2 1.58 2.17
 2 -23 -2 -3.3 2.92
 2 23 -2 2.16 1.33
 2 -23 -1 4.09 2.68
 2 23 -1 3.54 1.47
 -2 23 1 2.66 2.27
 -2 23 0 -0.12 2.31
 2 -23 0 1.72 2.54
 2 23 0 1.72 1.45
 2 -23 1 7.31 3.22
 2 23 1 3.58 1.58
 2 -23 2 3.42 2.64
 2 23 2 2.42 1.6
 2 23 3 1.97 1.46
 2 23 4 2.46 1.6
 2 23 5 4.68 1.73
 2 23 6 1.47 1.67
 2 23 7 0.33 1.69
 2 23 7 0.1 1.88
 2 23 8 0.37 1.77
 -2 23 -8 2.08 3.17
 2 23 8 2.72 2
 2 23 9 0.41 2.07
 2 23 9 0.87 2.06
 -2 23 -9 6.32 3.4
 2 23 10 0.38 2.41
 2 23 10 1.96 2.13
 2 23 11 0.76 2.23
 -2 -24 11 1.95 2.28
 2 24 -11 -0.33 2.69
 -2 -24 10 3.49 2.55
 2 24 -10 4.24 2.43
 2 24 -9 -0.73 1.93
 -2 24 9 -1.09 2.08
 2 24 -8 3.09 2.14
 -2 24 8 3.45 2.19
 2 24 -7 9.5 2.06
 -2 24 7 12.45 2.53
 2 24 -6 6 1.89
 -2 24 6 5.14 2.11
 2 24 -5 -0.26 1.56
 -2 24 5 0.07 1.17
 -2 24 5 0.22 2.04
 -2 24 4 1.41 0.93
 2 24 -4 1.84 1.61
 -2 24 4 2.27 0.93
 -2 24 4 1.31 1.88
 2 24 -3 5.02 1.74
 -2 24 3 8.92 2.05
 2 24 -2 13.34 1.86
 2 24 -1 0.32 1.43
 2 24 0 31 2.54
 2 24 1 10.41 2
 2 24 2 35.34 2.73
 2 24 3 2.96 1.66
 2 24 4 0.9 1.63
 2 24 5 2.01 1.65
 2 24 6 -1.23 1.77
 -2 24 -7 4.06 2.8
 2 24 7 4.9 2.12
 2 24 8 -0.63 1.83
 -2 24 -8 3.87 3.18
 2 24 8 1.14 2.03
 2 24 9 0.32 1.97
 -2 24 -9 3.85 3.45
 2 24 9 -0.56 2.16
 -2 -25 11 1.33 2.38
 2 25 -10 8.16 2.37
 -2 -25 10 11.46 2.94
 2 25 -9 0.29 2.27
 -2 25 8 4.5 2.33
 2 25 -8 1.3 2.02
 2 25 -7 -0.62 1.85
 -2 25 7 0.22 2.02
 2 25 -6 1.24 1.72
 -2 25 6 3.72 2.17
 2 25 -5 1.7 1.91
 -2 25 5 3.92 1.28
 -2 25 5 5.25 2.35
 2 25 -4 1.88 1.64
 -2 25 4 1.97 1.91
 2 25 -3 5.1 1.56
 -2 25 3 2.09 1.85
 2 25 -2 3.7 1.68
 -2 25 2 3.41 1.89
 2 25 -1 2.75 1.58
 2 25 0 2.01 1.56
 2 25 1 4.08 1.7
 2 25 2 1.1 1.61
 2 25 3 0.32 1.57
 2 25 4 1.11 1.63
 -2 25 -5 -1.56 2.74
 2 25 5 -0.69 1.69
 -2 25 -6 1.83 2.7
 2 25 6 1.45 1.79
 -2 25 -7 0.14 2.65
 2 25 7 -1.23 2.01
 -2 25 -8 2.55 3.04
 2 25 8 0.53 2.16
 2 25 9 -3.9 2.36
 -2 -26 10 2.18 2.65
 2 26 -9 0.45 2.23
 2 26 -8 12.96 2.43
 2 26 -7 3.61 2.04
 -2 26 7 1.93 2.06
 2 26 -6 1.92 1.81
 -2 26 6 1.36 2.09
 2 26 -5 2.46 1.92
 -2 26 5 0.47 2.11
 2 26 -4 -0.4 1.68
 -2 26 4 -1.06 1.95
 2 26 -3 2.85 1.59
 -2 26 3 1.79 1.97
 -2 26 2 2.75 1.97
 2 26 -2 1.9 1.54
 2 26 -1 2.96 1.7
 2 26 0 10 1.93
 2 26 1 0.08 1.63
 2 26 2 4.2 1.7
 -2 26 -3 2.63 2.68
 2 26 3 -0.25 1.59
 -2 26 -4 18.7 3.2
 2 26 4 18.47 2.42
 -2 26 -5 0.28 2.61
 2 26 5 0.63 1.78
 -2 26 -6 19.01 3.83
 2 26 6 8.24 2.08
 -2 26 -7 8.61 3.1
 2 26 7 7.33 2.3
 2 26 8 0.98 2.22
 -2 -27 10 0.75 2.59
 2 27 -8 6.13 2.35
 2 27 -7 1.46 1.93
 2 27 -6 -1.82 2.02
 -2 27 6 -0.35 2.07
 -2 27 5 1.89 2.21
 2 27 -5 5.02 1.95
 2 27 -4 1.77 1.75
 -2 27 4 2.45 2.02
 2 27 -3 2.59 1.61
 -2 27 3 0.66 2.08
 -2 27 2 2.54 1.92
 2 27 -2 2.13 1.58
 2 27 -1 2.21 1.79
 2 27 0 1.86 1.64
 -2 27 -1 -1.52 2.65
 2 27 1 0.56 1.72
 -2 27 -2 1.29 2.58
 2 27 2 2.73 1.79
 -2 27 -3 0.14 2.49
 2 27 3 3.14 1.8
 -2 27 -4 0.29 2.72
 2 27 4 1.19 1.82
 -2 27 -5 0.42 2.66
 2 27 5 -0.09 1.82
 -2 27 -6 1.51 2.86
 2 27 6 1.49 1.89
 2 27 7 0.86 2.21
 2 27 8 2.9 2.35
 2 28 -6 0.59 2.07
 2 28 -5 1.87 1.85
 2 28 -4 -0.72 1.79
 2 28 -4 1.25 1.58
 -2 28 4 1.06 2.05
 2 28 -3 3.42 1.68
 -2 28 3 4.03 2.27
 -2 28 2 1.3 2.02
 2 28 -2 1.71 1.62
 -2 28 1 0.13 2.47
 2 28 -1 1.55 1.77
 -2 28 0 -0.69 2.48
 2 28 0 0.86 1.62
 -2 28 -1 4.67 2.87
 2 28 1 2.03 1.75
 -2 28 -2 11.76 2.94
 2 28 2 7.44 2.06
 2 28 3 -0.09 1.86
 -2 28 -3 0.41 2.58
 -2 28 -4 1.43 2.64
 2 28 4 2.17 2.01
 -2 28 -5 3.63 2.81
 2 28 5 1.43 1.95
 2 28 6 -0.1 1.96
 2 28 7 7.49 2.47
 2 29 -5 1 1.9
 2 29 -4 -0.69 1.69
 2 29 -3 2.22 1.77
 -2 29 2 1.02 2.05
 2 29 -2 -0.55 1.67
 -2 29 1 1.01 2.06
 -2 29 1 3.5 2.72
 2 29 -1 2.23 1.85
 -2 29 0 -0.14 2.64
 2 29 0 1.07 1.69
 2 29 1 0.08 1.65
 -2 29 -1 -2.23 2.81
 -2 29 -2 1.45 2.72
 2 29 2 2.1 1.93
 -2 29 -3 -0.7 2.53
 2 29 3 2.36 1.9
 2 29 4 0.68 1.9
 2 29 5 4.7 2.16
 2 29 6 1.18 2.01
 2 30 -4 -0.08 1.68
 2 30 -3 2.29 1.83
 2 30 -2 1.67 1.81
 2 30 -1 2 1.86
 2 30 0 0.95 1.82
 2 30 1 1.02 1.84
 2 30 2 0.36 1.87
 2 30 3 0.76 1.86
 2 30 4 -1.2 2.16
 2 30 5 0.81 2.09
 2 31 -5 1 1.83
 2 31 -4 1.01 1.83
 2 31 -3 0.59 1.79
 2 31 -2 1.72 2.02
 2 31 -1 1.11 1.89
 2 31 0 0.19 1.99
 2 31 1 -1.24 1.89
 2 31 2 1.5 2.06
 2 31 3 3.35 2.21
 2 31 4 -1.13 2.11
 2 32 -4 2.05 2.03
 2 32 -3 0.17 1.94
 2 32 -2 0.65 2.03
 2 32 -1 2.38 2.07
 2 32 0 1.79 2.02
 2 32 1 2.19 2
 2 32 2 -0.1 2.04
 2 33 -2 -1.01 2.04
 2 33 -1 0.65 2.03
 2 33 0 1.13 2
 -3 0 16 2.6 2.07
 -3 0 15 1.74 1.87
 -3 0 14 3.41 1.87
 3 0 -14 6.89 1.84
 -3 0 13 0.18 1.66
 3 0 -13 0.52 1.47
 3 0 -13 0.81 2.2
 -3 0 12 53.97 3.87
 3 0 -12 54.32 3.31
 3 0 -12 77.43 4.68
 3 0 -11 1.36 1.36
 3 0 -11 -0.11 2.17
 3 0 -10 241.61 10.9
 3 0 -10 237.19 10.27
 3 0 -10 212.03 9.11
 3 0 -9 4.87 2.79
 3 0 -9 0.66 1.93
 3 0 -8 75.54 4.85
 3 0 -8 40.77 3.34
 -3 0 7 0.6 1.14
 3 0 -7 -1.61 2
 -3 0 7 -0.28 0.85
 3 0 -7 0.22 0.74
 3 0 -7 0.67 1.46
 3 0 -6 313.11 11.16
 -3 0 6 255.81 10.03
 3 0 -6 259.04 10.85
 -3 0 6 242 10.7
 3 0 -6 237.83 10.2
 3 0 -5 -0.6 1.28
 3 0 -5 1.36 1.04
 -3 0 5 -0.7 1.25
 3 0 -5 -2.55 1.59
 -3 0 5 -0.03 0.71
 3 0 -4 104.12 4.42
 3 0 -4 100.36 4.91
 -3 0 4 88.7 4.05
 3 0 -3 0.73 0.89
 -3 0 3 -0.43 0.51
 3 0 -2 382.28 15.03
 -3 0 2 374.02 15.51
 -3 0 2 419.59 15.03
 -3 0 1 0.83 0.73
 -3 0 1 -0.17 0.95
 3 0 -1 -0.1 0.83
 -3 0 0 2 0.93
 -3 0 0 2.31 0.83
 -3 0 -1 -0.78 1.13
 -3 0 -1 0.35 0.9
 -3 0 -1 0.29 0.92
 -3 0 -2 1574.63 62.06
 -3 0 -2 1716.07 61.75
 -3 0 -2 1706.78 61.8
 3 0 3 2.26 1.23
 -3 0 -3 1.06 0.93
 3 0 4 45 2.26
 3 0 4 45.21 2.41
 -3 0 -5 0.94 0.92
 3 0 5 -0.59 1.47
 3 0 5 0.37 1.16
 -3 0 -5 1.08 0.88
 3 0 5 -0.14 1.17
 -3 0 -6 110.83 4.05
 3 0 6 81.1 3.97
 -3 0 -6 101.83 3.84
 3 0 6 95.23 4.44
 3 0 6 91.22 4.26
 3 0 7 0.75 1.42
 3 0 7 0.5 1.4
 3 0 7 -0.19 1.29
 -3 0 -7 -0.06 1.27
 3 0 8 65.97 3.46
 -3 0 -8 71.41 3.7
 3 0 8 68.45 3.7
 3 0 8 71.45 3.71
 3 0 9 1.74 1.8
 3 0 9 1.99 1.76
 3 0 9 4.57 1.72
 -3 0 -9 4.13 2.11
 3 0 10 33.17 2.96
 -3 0 -10 43.43 3.63
 3 0 10 36.19 3.24
 3 0 10 39.38 3.38
 3 0 11 0.96 1.46
 3 0 11 -0.44 1.73
 -3 0 -11 2.95 1.8
 3 0 12 9.46 1.63
 3 0 12 9.56 2.13
 3 0 13 -0.59 1.25
 3 0 13 -2.13 1.95
 3 0 14 4.14 2.14
 -3 -1 16 7.41 2.22
 -3 1 16 6.93 2.16
 -3 -1 15 -0.93 1.87
 -3 1 15 0.85 2
 3 1 -15 3.18 1.74
 -3 1 14 27.44 2.83
 3 1 -14 30.88 2.58
 3 -1 -14 29.62 2.65
 -3 1 13 2.9 1.77
 3 1 -13 1.3 1.42
 3 -1 -13 2.04 1.62
 3 -1 -13 4.21 2.52
 3 1 -13 1.92 2.1
 -3 1 12 40.5 3.31
 3 1 -12 56.02 3.93
 3 1 -12 50.16 3.06
 3 -1 -12 46.28 3.08
 3 -1 -12 51.9 4.05
 3 1 -11 18.7 1.87
 -3 1 11 16.91 2.24
 3 -1 -11 23.26 2.18
 3 1 -11 23.65 2.82
 3 -1 -11 22.83 2.89
 -3 1 10 68.78 4.14
 3 -1 -10 72.59 4.65
 3 -1 -10 77.7 6.6
 3 1 -10 76.77 3.75
 3 -1 -10 69.21 3.75
 3 1 -10 87.3 4.8
 3 -1 -9 8.62 2.23
 -3 1 9 5.81 1.67
 3 1 -9 9.75 2.8
 3 -1 -9 17.11 3.51
 3 1 -9 7.15 2.12
 3 1 -8 121.33 6.08
 -3 1 8 108.26 5.81
 3 1 -8 171.07 7.37
 3 -1 -8 160.07 7.18
 -3 -1 8 111.92 5.96
 -3 1 8 116.59 5.48
 3 -1 -8 137.46 6.38
 3 1 -7 16.13 2.6
 3 -1 -7 17.39 2.58
 3 -1 -7 13.29 1.92
 -3 1 7 10.93 1.3
 -3 -1 7 9.81 1.64
 -3 1 7 9.78 1.7
 3 1 -7 10.69 1.11
 3 1 -7 12.47 1.88
 -3 1 6 7.94 1.49
 3 1 -6 10.98 1.35
 3 1 -6 12.02 1.77
 3 1 -6 14.86 3.36
 3 -1 -6 7.17 2.42
 -3 -1 6 7.39 0.96
 -3 1 6 6.8 1.08
 3 -1 -6 7.89 1.74
 -3 -1 6 9.04 1.62
 3 -1 -5 389.82 16.94
 -3 1 5 436.02 17.68
 3 1 -5 409.63 16.93
 3 -1 -5 742.78 18.82
 -3 -1 5 654.24 18.44
 3 -1 -5 468.88 17.71
 -3 -1 5 443.32 16.7
 -3 1 5 363.16 16.64
 3 1 -5 770.07 19.08
 3 -1 -4 33.3 2.1
 3 1 -4 39.46 2.07
 3 -1 -4 36.91 2.69
 -3 -1 4 48.97 3.25
 -3 -1 4 32.15 1.66
 -3 1 4 34.58 1.84
 3 -1 -3 116.67 5.91
 3 -1 -3 136.81 5.66
 3 -1 -3 137.14 5.72
 3 1 -3 104.93 5.4
 -3 -1 3 136.97 5.18
 -3 1 3 147.06 5.42
 -3 1 2 130.2 5.18
 3 -1 -2 135.81 5.28
 -3 -1 2 105.65 4.65
 3 1 -2 121.85 4.97
 -3 1 2 118.57 5.5
 -3 1 1 25.12 1.66
 3 -1 -1 27.81 1.79
 -3 -1 1 24.57 1.53
 -3 -1 1 39.97 1.99
 -3 -1 1 23.93 1.96
 -3 1 1 25.63 2.01
 -3 1 0 53.34 2.64
 -3 1 0 54.18 2.86
 -3 -1 0 59.77 2.96
 -3 -1 0 43.04 2.41
 3 -1 1 234.81 9.86
 -3 -1 -1 271.64 10.28
 -3 1 -1 242.85 10
 -3 1 -1 235.32 9.64
 -3 1 -1 240.78 9.58
 -3 -1 -1 225.1 9.34
 -3 -1 -1 247.93 9.71
 -3 -1 -2 29.3 2.25
 -3 1 -2 27.45 1.91
 -3 -1 -2 24.99 1.89
 -3 1 -2 24.74 1.89
 -3 -1 -3 -0.56 0.63
 3 1 3 10.81 1.46
 -3 1 -3 11.14 1.38
 -3 1 -3 14.63 1.26
 3 -1 3 13.48 1.53
 3 1 4 0.24 1.05
 3 -1 4 0.94 1.11
 -3 -1 -4 2.92 0.82
 3 -1 4 0.33 1.1
 3 1 4 0.46 1.14
 -3 1 -4 0.43 0.81
 -3 -1 -5 33.53 1.98
 3 1 5 28.58 2.06
 3 -1 5 30.62 2.17
 -3 1 -5 28.47 1.66
 -3 -1 -5 2.75 1.41
 -3 1 -5 35.19 2.02
 -3 -1 -5 28.29 1.98
 -3 -1 -5 35.94 2.07
 3 -1 5 34.46 2.41
 3 1 5 31.15 2.37
 3 -1 5 32.26 2.45
 3 1 5 31 2.47
 -3 1 -5 36.85 2.1
 3 1 6 44.12 2.78
 -3 -1 -6 55.92 2.86
 -3 1 -6 62.75 2.94
 3 -1 6 47.62 2.9
 -3 -1 -6 45.42 2.8
 -3 -1 -6 54.5 2.7
 3 -1 6 49.52 3.2
 3 1 6 52.51 3.24
 3 -1 6 50.54 3.11
 3 1 6 51.26 3.14
 -3 1 -6 58.13 2.75
 3 1 7 12.73 1.62
 3 -1 7 12.66 1.74
 3 -1 7 13.19 1.91
 3 1 7 10.75 1.9
 -3 1 -7 0.25 2.29
 -3 -1 -7 17.61 2.3
 -3 -1 -7 14.53 1.82
 3 -1 7 16.04 2
 3 1 7 13.43 1.9
 3 -1 8 12.28 1.94
 3 1 8 11.83 1.93
 3 1 8 9.66 1.63
 3 -1 8 12.44 1.94
 3 1 8 10.19 1.95
 3 -1 8 9.28 1.73
 -3 -1 -8 0.08 2.41
 -3 1 -8 10.98 1.91
 -3 -1 -8 12.79 2.09
 3 1 9 88.62 4.25
 3 -1 9 80.48 4.33
 -3 -1 -9 96.52 5.66
 -3 1 -9 87.52 4.73
 -3 -1 -9 94.26 4.82
 3 -1 9 94.84 4.7
 3 1 9 97.9 4.79
 3 -1 9 99.41 4.83
 3 1 9 92.02 4.74
 3 -1 10 163.9 7.09
 3 1 10 166.29 6.91
 -3 1 -10 199.79 7.92
 -3 -1 -10 189.51 7.64
 3 -1 10 178.15 7.55
 3 1 10 181.25 7.57
 3 -1 10 199.47 7.7
 3 1 10 200.75 7.72
 3 1 11 12.59 1.61
 -3 -1 -11 12.75 3.34
 3 -1 11 9.49 1.99
 3 1 11 9.39 2.07
 3 -1 11 10.07 1.72
 -3 1 -11 14.34 2.37
 -3 -1 -11 11.96 2.21
 3 -1 12 3.98 1.59
 3 -1 12 -0.28 1.83
 3 1 12 -0.19 1.87
 3 -1 13 2.03 1.82
 3 -1 13 0.55 1.49
 3 1 13 0.1 1.85
 3 -1 14 -0.93 2.11
 3 1 14 4.04 2.09
 -3 -2 16 7.66 2.29
 -3 2 16 4.22 2.07
 -3 2 15 0.7 1.8
 3 2 -15 0.78 1.71
 -3 2 14 1.91 1.88
 3 2 -14 5.03 1.73
 3 -2 -14 1.64 1.79
 3 -2 -13 12.34 2.7
 -3 2 13 9.38 2.12
 3 2 -13 9.72 1.73
 3 -2 -13 9.68 1.91
 3 -2 -12 7.95 2.42
 -3 2 12 9.48 2.16
 3 2 -12 10.45 1.74
 3 -2 -12 11.44 1.9
 -3 2 11 17.7 2.4
 3 -2 -11 23.19 2.85
 3 2 -11 21.78 1.98
 3 -2 -11 20.57 2.1
 3 -2 -10 2.27 2.01
 -3 2 10 4.63 1.77
 3 -2 -10 -0.4 3.31
 3 -2 -10 3.77 1.42
 -3 2 9 30.87 2.66
 3 2 -9 47.27 4.88
 3 -2 -9 26.03 3.63
 -3 2 9 30.59 2.29
 3 -2 -9 26.95 2.11
 3 -2 -9 31.6 2.91
 3 -2 -8 1.92 1.65
 -3 2 8 0.89 1.35
 -3 -2 8 1.72 1.65
 3 -2 -8 1.97 1.34
 3 2 -8 8.08 3.21
 3 -2 -8 9.82 2.95
 -3 2 8 1.65 1.24
 3 2 -8 1.16 0.92
 3 -2 -7 5.86 1.57
 -3 2 7 5.32 1.65
 3 -2 -7 6.54 2.06
 -3 -2 7 4.18 1.49
 -3 -2 7 4.47 2.4
 -3 2 7 5.58 1.12
 3 2 -7 5.89 0.91
 3 -2 -6 300.33 10.67
 -3 2 6 235.33 9.71
 3 2 -6 227.09 9.39
 3 -2 -6 252.91 10.46
 3 2 -6 226.14 9.7
 -3 -2 6 257.21 10.55
 3 -2 -5 218.69 7.87
 3 -2 -5 166.99 7.29
 3 -2 -5 188.2 7.88
 -3 2 5 175.13 7.07
 3 2 -5 136.47 7
 3 2 -4 19.13 1.36
 3 -2 -4 21.94 2.05
 -3 -2 4 31.87 3.05
 3 -2 -4 16.76 1.57
 -3 2 4 15.39 1.23
 3 -2 -4 20.17 2.01
 3 -2 -3 103.49 4.52
 3 -2 -3 132.96 4.54
 -3 -2 3 149.09 4.89
 3 2 -3 86.78 3.66
 -3 -2 3 74.33 3.23
 3 -2 -3 97.43 4.01
 -3 2 3 82.44 3.6
 3 -2 -2 128.83 5.4
 3 -2 -2 145.89 5.29
 3 2 -2 132.25 4.75
 -3 2 2 127.18 5.18
 -3 -2 2 92.59 4.38
 -3 2 2 139.74 5.57
 -3 2 1 68.03 3.11
 -3 -2 1 65.02 2.74
 -3 2 1 71.82 3.37
 -3 -2 1 46.94 2.69
 3 -2 -1 72.35 3.16
 -3 -2 1 75.07 3.56
 3 -2 0 2.18 1.13
 -3 2 0 2.15 0.85
 -3 -2 0 0.36 0.76
 -3 2 0 2.99 0.93
 -3 -2 0 3.43 0.76
 -3 -2 0 2.34 0.95
 -3 2 -1 0.95 0.89
 3 -2 1 0.81 1.13
 -3 -2 -1 -0.83 1.22
 -3 2 -1 -0.55 1.03
 -3 -2 -1 0.99 0.72
 3 -2 2 15.12 1.81
 -3 -2 -2 18.92 1.93
 -3 2 -2 16.77 1.54
 -3 -2 -2 15.51 1.33
 -3 2 -2 20.81 1.58
 -3 -2 -3 50.22 2.99
 -3 2 -3 48.32 3
 3 -2 3 48.49 2.98
 3 2 3 48.53 2.97
 -3 -2 -3 49.2 2.53
 -3 2 -3 49.76 2.58
 3 -2 4 35.01 2.31
 -3 -2 -4 32.34 1.95
 -3 2 -4 37.96 2.29
 3 -2 4 34.08 2.32
 3 2 4 38.68 2.48
 -3 2 -4 36.7 1.83
 3 -2 5 15.95 1.72
 -3 -2 -5 19.99 1.61
 -3 -2 -5 21.41 1.61
 -3 2 -5 21.64 1.64
 -3 -2 -5 1.29 1.58
 -3 -2 -5 14.99 1.64
 3 -2 5 18.37 1.93
 3 2 5 22.5 2.05
 3 -2 5 17.14 2.03
 3 2 5 21.33 2.12
 -3 2 -5 15.94 1.29
 -3 2 -5 20.95 1.68
 3 -2 6 12.4 1.88
 -3 2 -6 13.17 1.46
 3 2 6 12.68 1.88
 3 -2 6 12.87 1.76
 -3 2 -6 18.1 1.71
 -3 -2 -6 16.02 1.6
 -3 -2 -6 14.02 1.43
 -3 -2 -6 11.04 1.68
 3 -2 6 13.34 1.93
 3 2 6 14.66 1.94
 -3 2 -6 11.03 1.19
 3 -2 7 12.32 1.91
 3 2 7 13.29 1.92
 3 -2 7 12.56 1.82
 -3 -2 -7 6.32 1.87
 -3 -2 -7 13.23 1.81
 3 -2 7 14.74 1.97
 3 2 7 15.03 1.97
 -3 2 -7 13.34 1.15
 -3 2 -8 1.5 0.81
 3 -2 8 2.73 1.65
 3 2 8 1.82 1.57
 3 -2 8 3.12 1.72
 3 2 8 2.84 1.63
 3 -2 8 3.2 1.63
 -3 -2 -8 2.56 1.6
 3 -2 9 50.86 3.28
 -3 -2 -9 32.6 4
 -3 2 -9 53.19 3.51
 -3 -2 -9 47.18 3.37
 3 -2 9 52.23 3.42
 3 2 9 46.41 3.3
 3 -2 9 52.55 3.53
 3 2 9 53.26 3.52
 3 -2 10 10.02 2
 3 -2 10 9.43 2.18
 3 2 10 6.58 2.09
 3 -2 10 9.91 2.15
 3 2 10 6.85 1.98
 -3 2 -10 14.2 2.51
 -3 -2 -10 7.99 2.12
 3 -2 11 7.39 1.7
 -3 -2 -11 13.29 3.62
 3 2 11 4.52 1.85
 3 -2 11 5.24 1.83
 -3 2 -11 6.82 2.14
 -3 -2 -11 6.93 2
 3 -2 12 0.07 1.49
 3 -2 12 -1.22 1.87
 3 2 12 -1.5 1.96
 3 -2 13 0.97 1.54
 3 -2 13 0.91 1.95
 3 2 13 -0.68 1.9
 3 -2 14 -0.1 2.12
 3 2 14 0.83 2.08
 -3 3 15 3.04 1.94
 3 3 -15 1.12 1.65
 -3 3 14 5.47 1.88
 3 3 -14 5.25 1.62
 3 -3 -14 4.44 1.84
 -3 3 13 4.78 1.84
 3 3 -13 6.66 1.5
 3 -3 -13 5.68 1.73
 -3 3 12 21.64 2.47
 3 3 -12 19.56 1.97
 3 -3 -12 24.15 2.23
 3 -3 -12 31.89 3.14
 -3 3 11 12.8 2.23
 3 -3 -11 16.87 2.58
 3 -3 -11 7.47 3.61
 3 3 -11 13.42 1.57
 3 -3 -11 14.32 1.82
 -3 3 10 4.29 1.87
 3 -3 -10 1.86 1.39
 3 -3 -10 6.78 3.15
 3 -3 -10 5.17 2.06
 -3 3 10 3.1 1.56
 3 3 -10 3.61 1.22
 3 -3 -9 1.41 1.23
 -3 3 9 0.34 1.55
 3 -3 -9 0.9 1.79
 3 -3 -9 5.52 2.43
 -3 -3 9 4.47 2.97
 -3 3 9 1.75 1.48
 -3 3 8 25.8 2.43
 3 -3 -8 25.66 2.65
 -3 -3 8 29.53 3.96
 -3 3 8 24.39 1.93
 3 3 -8 20.83 1.55
 3 -3 -8 25.87 2.48
 3 -3 -8 20.95 2.14
 -3 3 7 15.35 2
 -3 -3 7 27.06 3.62
 3 -3 -7 15.92 1.86
 3 -3 -7 15.95 2.18
 -3 3 7 16.28 1.61
 3 3 -7 15.34 1.22
 3 -3 -7 15.77 2.05
 -3 -3 7 16.23 1.99
 -3 -3 6 87.6 4.51
 3 -3 -6 103.99 4.93
 -3 3 6 86.88 3.89
 3 3 -6 70.76 3.46
 3 -3 -6 89.69 4.53
 3 -3 -5 86.44 4.65
 3 -3 -5 102.36 4.85
 -3 3 5 86.66 4.13
 3 3 -5 91.72 4.06
 3 3 -4 36.47 2.06
 3 -3 -4 52.02 2.89
 -3 -3 4 68.87 3.48
 3 -3 -4 38.51 2.47
 3 -3 -4 43.07 2.83
 -3 3 4 41.28 2.21
 3 -3 -3 452.56 17.07
 3 3 -3 393.76 16.53
 -3 3 3 408.36 17.22
 -3 -3 3 558.21 17.27
 3 -3 -3 563.06 17.24
 -3 3 3 407.57 16.65
 3 -3 -3 467.26 17.43
 3 -3 -2 181.02 7.86
 -3 -3 2 202.95 7.93
 3 -3 -2 222.96 7.71
 -3 3 2 183.41 8.06
 -3 3 2 165.12 7.79
 -3 -3 1 1.88 0.54
 3 -3 -1 1.61 1.15
 -3 3 1 2.85 0.95
 -3 -3 1 0.65 0.87
 3 -3 -1 2.92 0.81
 -3 3 1 1.38 0.87
 -3 -3 1 1.92 0.33
 3 -3 -1 1.75 1
 -3 -3 1 0.64 1.01
 -3 -3 0 97.73 4.58
 -3 -3 0 75.37 3.52
 -3 3 0 74.49 3.86
 3 -3 0 83.27 3.93
 -3 -3 0 93.27 3.48
 3 -3 0 89.76 4.36
 -3 3 0 91.17 4.14
 -3 -3 -1 101.88 4.76
 -3 -3 -1 94.35 3.99
 -3 3 -1 89 4.42
 3 -3 1 94.67 4.72
 -3 -3 -1 97.39 3.97
 -3 3 -1 93.31 4.36
 3 -3 2 29.51 2.27
 -3 -3 -2 33.76 2.45
 -3 3 -2 30.15 2.13
 -3 -3 -2 30.9 1.78
 -3 3 -2 30.13 1.91
 -3 3 -3 0.03 0.78
 -3 -3 -3 0.53 1.21
 3 -3 3 1.01 1.1
 3 3 3 0.44 1.05
 -3 -3 -3 0.24 0.89
 -3 3 -3 1.17 1.2
 -3 3 -4 10.58 1.09
 -3 -3 -4 9.47 1.25
 -3 -3 -4 9.56 1.56
 -3 3 -4 9.2 1.24
 -3 3 -4 8.37 1.27
 -3 3 -4 12.32 1.68
 -3 -3 -4 9.95 1.3
 3 -3 4 10.19 1.52
 3 3 4 9.09 1.48
 -3 -3 -4 10.9 1.3
 3 -3 5 9.8 1.6
 -3 3 -5 14.07 1.43
 -3 -3 -5 11.9 1.33
 -3 -3 -5 9.56 2.06
 -3 -3 -5 10.74 1.46
 3 3 5 13.11 1.82
 3 -3 5 11.85 1.73
 3 3 5 13.08 1.73
 -3 3 -5 11.85 1.11
 -3 3 -5 12.87 1.36
 -3 -3 -5 15.61 1.45
 -3 -3 -6 80.55 3.69
 -3 3 -6 80.62 3.72
 3 -3 6 70.93 4.01
 -3 3 -6 86.81 3.85
 -3 -3 -6 86.45 3.84
 -3 3 -6 83.84 3.24
 -3 -3 -6 66.06 3.7
 3 -3 6 74.75 4.2
 3 3 6 70.88 4.22
 3 -3 6 78.75 4.16
 3 3 6 69.67 4.07
 3 3 7 5.42 1.63
 3 -3 7 6.78 1.77
 -3 3 -7 4.66 0.71
 3 3 7 5.27 1.76
 3 -3 7 5.87 1.6
 3 -3 7 5.17 1.63
 -3 -3 -7 3.81 1.51
 -3 -3 -8 93.63 4.22
 3 -3 8 90.31 4.14
 3 -3 8 90.57 4.3
 3 3 8 83.78 4.2
 3 -3 8 95.88 4.33
 3 3 8 91.03 4.26
 -3 -3 -9 5.88 2.6
 3 -3 9 14.11 2.22
 -3 -3 -9 13.85 2.14
 3 -3 9 16.82 2.2
 3 3 9 14.83 2.08
 3 3 9 18.71 2.34
 3 -3 9 17.1 2.24
 3 -3 10 62.97 3.81
 -3 -3 -10 45.57 4.17
 -3 3 -10 61.75 4.01
 -3 -3 -10 60.27 3.91
 3 -3 10 62.46 3.89
 3 3 10 62.54 3.93
 3 -3 10 67.49 4.05
 3 3 10 70.53 4.06
 3 -3 11 8.37 1.92
 3 -3 11 9.25 2.02
 3 3 11 6.83 1.97
 -3 -3 -11 2.93 3.17
 -3 3 -11 8.79 2.13
 -3 -3 -11 10.63 2.17
 3 -3 12 0.07 1.56
 3 -3 12 -1.82 1.94
 3 3 12 -0.38 1.88
 3 -3 13 3.43 1.71
 3 -3 13 4.44 2.06
 3 3 13 3.12 2
 3 -3 14 7.14 2.36
 3 3 14 6.83 2.35
 -3 4 15 12.51 2.31
 3 4 -15 6.29 1.82
 -3 4 14 9.25 2.11
 3 4 -14 7.48 1.68
 3 -4 -14 9.34 1.96
 -3 4 13 1.37 1.75
 3 4 -13 1.77 1.37
 3 -4 -13 3.06 1.66
 3 4 -12 23.66 2.1
 3 -4 -12 28.1 2.48
 3 -4 -12 31.47 3.15
 -3 4 12 32.18 2.74
 -3 4 11 0.59 1.79
 -3 4 11 3.99 1.77
 3 4 -11 3.63 1.33
 3 -4 -11 3.92 2.09
 3 -4 -11 0.39 1.57
 -3 4 10 2.84 1.88
 -3 -4 10 1.48 1.77
 -3 -4 10 0.71 3.3
 -3 4 10 7.01 1.89
 3 -4 -10 9.96 1.73
 -3 4 9 11.63 2.02
 3 -4 -9 9.23 2.5
 -3 -4 9 27.71 4.34
 -3 4 9 14.03 1.73
 3 -4 -9 15.23 2.34
 3 -4 -9 13.69 1.64
 3 -4 -9 16.91 2.12
 -3 4 8 3.02 1.48
 3 -4 -8 7.17 2.31
 3 -4 -8 3.7 1.67
 -3 -4 8 2.29 2.92
 3 -4 -8 3.93 1.49
 -3 4 8 2.62 1.25
 3 4 -8 1.79 0.85
 3 -4 -7 6.03 1.6
 -3 -4 7 4.92 1.38
 3 -4 -7 5.85 2.22
 3 -4 -7 6.36 1.54
 -3 4 7 6.08 1.54
 -3 -4 7 7.63 3.1
 -3 4 7 5.18 1.15
 3 4 -7 4.38 0.82
 3 -4 -6 170.25 7.75
 -3 4 6 173.19 7.17
 3 4 -6 153.84 6.62
 -3 -4 6 165.69 7.75
 3 -4 -5 5.34 1.4
 3 4 -5 4.27 0.9
 -3 -4 5 5.42 1.87
 3 -4 -5 8.66 2.03
 -3 4 5 4.79 0.99
 -3 -4 4 323.09 10.58
 3 -4 -4 371.83 11.22
 3 -4 -4 242.66 10.46
 -3 4 4 253.66 9.95
 3 4 -4 218.99 9.59
 3 4 -3 238.31 10.1
 -3 4 3 241.5 10.41
 3 -4 -3 267.32 11
 -3 4 3 277.64 10.83
 3 -4 -3 288.89 10.9
 -3 4 2 2 1.12
 3 -4 -2 2.29 1.2
 -3 -4 2 2.27 1.11
 3 -4 -2 3.89 1.47
 3 -4 -2 4.29 1.22
 -3 4 1 6.81 1.07
 3 -4 -1 5.4 1.31
 -3 4 1 5.78 1.16
 3 -4 -1 10.81 1.25
 3 -4 -1 4.31 1.12
 -3 -4 1 6.41 0.58
 -3 4 0 25.41 1.92
 -3 -4 0 25.48 1.43
 3 -4 0 40.73 1.6
 -3 -4 0 30.73 2.26
 3 -4 0 28.31 2.26
 3 -4 0 27.85 2.05
 -3 -4 0 26.96 1.31
 -3 -4 0 29.45 2.26
 3 -4 0 26.06 1.9
 -3 4 0 24.97 1.92
 -3 -4 -1 81.9 4.35
 3 -4 1 85.68 4.34
 -3 4 -1 74.04 4.05
 -3 4 -1 87.56 4
 -3 -4 -1 95.48 3.67
 -3 -4 -1 80.08 3.52
 -3 -4 -1 83.39 4.29
 -3 -4 -1 87.06 4.32
 -3 -4 -2 48.22 2.97
 3 -4 2 49.07 3.01
 -3 4 -2 46.66 2.89
 -3 -4 -2 46.65 2.33
 -3 4 -2 47.81 2.75
 -3 -4 -2 52.12 2.76
 -3 -4 -2 44.65 2.74
 -3 4 -2 48.08 2.56
 -3 4 -3 241.71 8.81
 -3 -4 -3 245 9.5
 -3 4 -3 224.82 9.21
 -3 -4 -3 220.44 8.76
 3 -4 3 214.65 9.24
 3 4 3 197.76 9.19
 -3 4 -3 221.11 9.14
 -3 -4 -3 207.16 9.05
 -3 4 -3 217.64 9.06
 -3 -4 -3 215 9.03
 -3 -4 -4 0.68 1.07
 -3 4 -4 0.31 0.9
 -3 -4 -4 0.62 0.9
 3 -4 4 0.4 1.12
 -3 4 -4 0.94 1.02
 3 4 4 0.94 1.15
 -3 -4 -4 0.54 1.01
 -3 4 -4 0.21 0.7
 -3 -4 -4 0.61 0.89
 -3 4 -4 0.58 1.25
 -3 4 -5 18.29 1.6
 3 -4 5 17.14 1.84
 -3 -4 -5 18.06 1.59
 -3 -4 -5 19.54 1.6
 3 4 5 15.18 1.98
 -3 4 -5 15.7 1.16
 -3 4 -5 16.12 1.88
 -3 -4 -5 16.49 1.64
 3 -4 5 14.78 1.88
 3 4 5 14.93 1.87
 -3 4 -5 17.3 1.61
 3 -4 6 19.15 2.08
 -3 4 -6 23.89 1.92
 -3 -4 -6 25.66 1.92
 -3 -4 -6 16.78 1.87
 3 -4 6 22.47 2.27
 3 4 6 20.18 2.25
 3 -4 6 18.21 2.2
 3 4 6 18.6 2.21
 3 -4 7 42.93 2.98
 -3 -4 -7 37.43 2.83
 3 -4 7 48.86 3.22
 3 4 7 43.05 3.16
 3 -4 7 43.86 3.12
 3 4 7 40.45 3.11
 3 4 8 1.7 1.63
 3 -4 8 2.2 1.77
 3 4 8 4.03 1.82
 3 -4 8 1.96 1.61
 3 -4 8 2.82 1.73
 -3 -4 -8 2.03 1.67
 3 -4 9 1.28 1.75
 3 4 9 3.49 1.9
 3 -4 9 4.49 1.68
 3 4 9 3.91 1.76
 3 -4 9 2.79 1.76
 -3 -4 -9 2.04 1.89
 3 -4 10 34.4 2.78
 -3 -4 -10 34.39 2.87
 3 -4 10 30.21 2.78
 3 4 10 32.4 2.79
 3 -4 10 37.46 2.99
 3 4 10 37.52 2.95
 3 -4 11 0.68 1.6
 3 -4 11 0.8 1.72
 3 4 11 -0.71 1.77
 -3 -4 -11 4.56 2.51
 -3 -4 -11 0.72 1.76
 3 -4 12 3.36 1.69
 3 -4 12 2.01 1.88
 3 4 12 2.38 1.95
 3 -4 13 2.36 1.89
 3 -4 13 -0.1 2.02
 3 4 13 1.91 1.97
 3 -4 14 -1.73 2.27
 3 4 14 -0.86 2.16
 -3 5 15 1.25 1.76
 3 5 -15 1.8 1.64
 -3 5 14 -0.08 1.72
 3 -5 -14 -0.33 1.73
 3 5 -14 0.52 1.38
 -3 5 13 11.45 2.12
 3 5 -13 8.31 1.49
 3 -5 -13 10.8 2.02
 3 -5 -12 21.83 2.84
 3 -5 -12 7.54 2.99
 -3 5 12 23.96 2.61
 3 5 -12 25.43 1.98
 3 -5 -12 20.3 2.25
 -3 5 12 26.41 2.7
 -3 5 11 14.8 2.31
 3 -5 -11 19.9 2.75
 -3 -5 11 20.82 4
 -3 5 11 16.3 2.33
 3 5 -11 12.26 1.56
 3 -5 -11 15.66 2
 3 -5 -10 208.53 9.48
 3 -5 -10 175.01 8.24
 -3 5 10 174.06 8.05
 -3 5 10 183.88 8.33
 3 -5 -10 163.84 7.73
 3 -5 -10 184.21 8.57
 -3 -5 10 175.39 8.34
 3 -5 -9 2.77 1.92
 3 -5 -9 3.52 1.76
 -3 5 9 -0.34 1.65
 -3 -5 9 1.23 3.42
 -3 5 9 3.1 1.45
 3 -5 -8 33.65 3.82
 -3 5 8 13.66 2.07
 -3 -5 8 18.94 3.46
 -3 5 8 13.64 1.67
 3 5 -8 13.79 1.22
 3 -5 -8 14.85 2.21
 3 -5 -8 15.8 2.07
 3 -5 -7 2.52 1.53
 -3 -5 7 2.95 1.41
 3 -5 -7 3.34 1.59
 -3 5 7 2.08 1.41
 -3 -5 7 6.34 2.59
 3 -5 -7 1.43 2.22
 -3 5 7 2.48 1.09
 3 5 -7 1.94 0.7
 -3 5 6 67.78 3.91
 -3 -5 6 88.29 4.35
 3 -5 -6 76.5 4.88
 -3 -5 6 67.57 3.86
 -3 5 6 66.75 3.26
 3 5 -6 56.39 2.65
 3 -5 -6 63.31 3.75
 3 -5 -6 62.66 3.49
 3 -5 -5 8.7 1.56
 -3 -5 5 9.76 1.75
 -3 -5 5 7.26 1.55
 3 -5 -5 9.15 2.45
 -3 5 5 7.23 1.1
 3 5 -5 6.9 0.88
 -3 5 4 14.95 1.97
 -3 -5 4 31.09 2.5
 3 -5 -4 28.79 2.73
 3 5 -4 16.48 1.09
 -3 5 4 17.75 1.46
 3 -5 -4 18.96 1.96
 3 -5 -3 819.45 32.54
 3 -5 -3 756.66 32.33
 -3 5 3 809.04 32.24
 3 -5 -2 131.61 5.77
 -3 -5 2 109 5.61
 -3 5 2 121.95 5.45
 3 -5 -1 1.74 1.27
 -3 -5 1 1.04 1.04
 -3 5 1 0.15 1.03
 3 -5 0 318.05 12.29
 -3 5 0 286.28 11.84
 -3 -5 0 259.14 11.16
 -3 -5 0 331.76 11.18
 -3 -5 0 321.53 12.14
 3 -5 0 324.1 11.94
 -3 -5 -1 4.15 1.22
 -3 -5 -1 2.7 1.25
 3 -5 1 3.44 1.26
 -3 5 -1 2.3 1.28
 -3 -5 -1 3.05 0.65
 -3 -5 -1 2.82 0.65
 -3 -5 -1 2.32 1.3
 3 -5 2 26.39 2.06
 -3 5 -2 26.26 2.02
 -3 -5 -2 22.4 1.24
 -3 -5 -2 21.93 1.92
 -3 5 -2 24.29 1.74
 -3 -5 -2 23.65 1.64
 -3 -5 -2 24.87 1.74
 -3 -5 -3 0.58 1.21
 -3 5 -3 1.05 1.04
 -3 -5 -3 0.78 0.98
 3 -5 3 1.8 1.17
 3 5 3 1.44 1.21
 3 -5 3 1.16 0.96
 -3 5 -3 1.75 1.13
 -3 -5 -3 0.98 0.83
 -3 5 -3 0.62 1.07
 -3 -5 -3 1.63 1.07
 -3 -5 -4 5.74 1.49
 -3 5 -4 7.74 1.21
 -3 -5 -4 5.87 1.1
 3 -5 4 6.06 1.39
 3 5 4 5.99 1.54
 -3 -5 -4 6.09 1.18
 -3 -5 -4 5.56 1.09
 -3 5 -4 8.27 1.58
 -3 5 -5 59.39 3.07
 -3 -5 -5 54.35 2.95
 -3 -5 -5 54.8 2.89
 -3 5 -5 55.14 3.47
 -3 -5 -5 48.1 2.91
 3 -5 5 59.63 3.48
 3 5 5 54.09 3.35
 3 -5 5 49.25 3.18
 -3 -5 -6 68.81 3.14
 -3 5 -6 54.52 3.45
 -3 -5 -6 44.76 3.02
 3 -5 6 50.55 3.34
 3 5 6 50.95 3.39
 3 -5 6 52.38 3.38
 3 5 6 50.69 3.4
 3 -5 6 53.46 3.2
 3 -5 7 87.06 4.68
 -3 -5 -7 86.59 4.7
 3 -5 7 97.84 5.07
 3 5 7 91.77 4.96
 3 -5 7 92.15 4.93
 3 -5 8 65.28 3.73
 -3 -5 -8 80.02 5.57
 -3 -5 -8 67.97 3.89
 3 -5 8 65.48 3.95
 3 5 8 58.74 3.9
 3 -5 8 66.18 3.99
 3 -5 9 104.82 5.06
 -3 -5 -9 114.95 5.3
 3 -5 9 118.7 5.39
 3 5 9 111.66 5.27
 3 -5 9 120.78 5.45
 3 -5 10 5.3 1.95
 3 -5 10 2.95 1.63
 3 -5 10 4.23 1.84
 -3 -5 -10 3.27 3.43
 3 5 10 4.82 1.84
 -3 -5 -10 1.29 1.64
 3 -5 11 3.21 1.77
 3 5 11 2.13 1.79
 3 -5 11 1.96 1.59
 -3 -5 -11 9.49 3.13
 -3 -5 -11 3.9 1.78
 3 -5 12 0.55 1.65
 3 -5 12 0.48 1.82
 3 -5 13 2.95 1.77
 3 -5 13 6.28 2.23
 3 -5 14 -1.66 2.29
 -3 6 15 4.33 1.81
 3 6 -15 4.9 1.65
 -3 6 14 1.55 1.54
 3 6 -14 3.07 1.47
 -3 6 13 17.05 2.18
 3 -6 -13 6.75 3.26
 3 6 -13 16.62 1.83
 3 -6 -13 15.16 2.14
 3 -6 -12 7.08 2.41
 -3 6 12 1.7 1.79
 3 -6 -12 4.29 1.64
 -3 -6 12 6.83 3.79
 -3 6 12 2.74 1.97
 3 6 -12 3.2 1.33
 -3 6 11 46.08 3.31
 -3 -6 11 38.4 3.21
 3 -6 -11 14.11 3.84
 -3 6 11 47.2 3.49
 3 6 -11 43.65 2.58
 3 -6 -11 41.79 2.9
 3 -6 -11 47.14 3.68
 3 -6 -11 42.76 3.41
 -3 6 10 137.71 6.51
 -3 -6 10 129.38 6.6
 -3 6 10 131.73 6.26
 3 -6 -10 134.14 6.81
 3 -6 -10 137.41 6.61
 -3 6 9 26.65 2.63
 3 -6 -9 48.94 4.6
 -3 -6 9 38.21 4.48
 -3 6 9 25.63 2.28
 3 -6 -9 25.97 2.83
 3 -6 -9 25.56 2.61
 -3 6 8 39.22 2.91
 -3 -6 8 54.81 4.58
 -3 6 8 32.87 2.4
 3 6 -8 29 1.83
 3 -6 -8 28.8 2.73
 3 -6 -8 35.05 2.77
 3 -6 -7 6.78 1.61
 -3 6 7 7.04 1.66
 -3 -6 7 3.01 1.52
 -3 -6 7 4.15 2.06
 3 -6 -7 10.33 3.07
 3 -6 -7 4.72 1.64
 -3 6 7 5.84 1.31
 3 6 -7 4.17 0.74
 3 -6 -6 11.75 1.68
 -3 6 6 12.92 1.78
 3 -6 -6 20.35 3.88
 -3 -6 6 14.32 2.06
 -3 6 6 14.44 1.44
 3 6 -6 8.49 0.76
 -3 -6 6 13.86 1.78
 3 -6 -6 13 1.76
 3 -6 -5 52.73 2.9
 -3 -6 5 69.95 3.63
 3 -6 -5 44.36 3.28
 -3 6 5 49.96 2.43
 3 6 -5 30.48 1.5
 -3 -6 5 53.11 3.03
 3 -6 -5 50.32 2.89
 3 6 -4 18.68 1.03
 -3 6 4 21.13 1.57
 3 -6 -4 21 1.97
 -3 6 3 4.47 1.31
 3 -6 -3 4.39 1.43
 -3 -6 3 1.23 2.34
 -3 6 2 32.71 2.38
 3 -6 -2 40.78 2.76
 -3 6 1 59.88 3.29
 3 -6 -1 58.83 3.43
 -3 -6 1 61.94 3.36
 -3 6 0 90.13 4.18
 -3 -6 0 71.48 3.21
 3 -6 0 95.6 4.47
 -3 -6 0 96.42 4.37
 -3 -6 0 92.05 3.31
 3 -6 0 91.4 4.01
 -3 -6 -1 398.26 15.48
 3 -6 1 414.27 15.57
 -3 6 -1 387.4 15.38
 3 -6 1 409.24 15.02
 -3 -6 -1 345.06 14.48
 -3 -6 -1 439.76 15.5
 -3 -6 -1 420.7 15.38
 -3 -6 -2 7.91 1.43
 -3 -6 -2 7.05 1.26
 3 -6 2 7.46 1.47
 -3 -6 -2 8.33 1.26
 -3 6 -2 8.51 1.55
 -3 -6 -2 8.39 0.97
 -3 -6 -3 51.9 2.89
 -3 -6 -3 63.52 3.27
 3 -6 3 54.7 3.21
 3 -6 3 37.51 2.38
 -3 6 -3 59.17 3.28
 -3 -6 -3 60.82 2.7
 3 -6 3 52.17 3.03
 -3 -6 -3 58.11 3.02
 -3 -6 -4 154.47 6.4
 3 -6 4 152.87 6.18
 -3 6 -4 150.88 6.8
 -3 -6 -4 137.62 6.16
 3 -6 4 138.06 6.63
 -3 -6 -4 154.72 6.74
 -3 -6 -4 151.54 6.41
 -3 -6 -5 17.6 1.59
 -3 -6 -5 17.89 1.55
 -3 -6 -5 14.8 1.63
 3 -6 5 15.17 1.79
 -3 6 -5 18.13 2.35
 -3 -6 -5 13.58 1.53
 3 -6 5 16.02 1.94
 3 -6 5 14.56 1.92
 3 -6 6 89.99 4.67
 -3 6 -6 123.83 5.36
 -3 -6 -6 106.7 4.54
 3 -6 6 116.19 5.05
 3 -6 6 120.51 5.1
 3 -6 7 81.07 4.57
 -3 -6 -7 87.3 4.44
 3 -6 7 96.31 4.92
 3 -6 7 92.5 4.79
 3 -6 8 44.35 3.21
 -3 -6 -8 56.8 4.92
 -3 -6 -8 48.25 3.18
 3 -6 8 50.46 3.47
 3 -6 8 52.43 3.46
 3 -6 9 13.7 2.24
 3 -6 9 11.31 2.12
 3 -6 9 11.67 2.06
 -3 -6 -9 8.95 2
 3 -6 10 3.08 1.87
 3 -6 10 0.17 1.56
 3 -6 10 0.22 1.57
 -3 -6 -10 0.08 1.7
 3 -6 11 8.35 1.87
 3 -6 11 8.42 2.06
 -3 -6 -11 3.72 3.7
 -3 -6 -11 11.26 2.12
 3 -6 12 1.8 1.54
 3 -6 12 0.48 1.81
 3 -6 13 8.66 2.09
 3 -6 13 8.26 2.34
 3 -6 14 1.99 2.29
 3 7 -15 6.94 1.73
 3 -7 -14 10.53 3.52
 3 7 -14 2.95 1.57
 -3 7 13 0.53 1.56
 3 -7 -13 4.59 3.35
 -3 7 13 3.31 1.98
 3 7 -13 3.62 1.42
 3 -7 -13 2.81 1.7
 -3 7 12 41.03 2.93
 3 -7 -12 13.96 3.74
 -3 7 12 44.75 3.43
 3 7 -12 41.44 2.58
 3 -7 -12 43.85 3.02
 3 -7 -12 40.02 3.53
 3 -7 -11 2.42 2
 -3 -7 11 4.09 1.96
 3 -7 -11 3.35 2.05
 -3 7 11 0.17 1.71
 -3 7 11 0.8 1.52
 3 7 -11 1.7 1.17
 3 -7 -10 16.18 2.45
 -3 7 10 11.68 1.98
 3 -7 -10 21.83 3.96
 -3 7 10 16.4 2.14
 3 -7 -10 17.51 2.41
 -3 -7 10 16.13 2.51
 3 -7 -9 33.64 3.09
 -3 -7 9 32.95 3.03
 -3 7 9 34.05 2.81
 -3 -7 9 71.11 5.22
 3 -7 -9 71.52 6.03
 -3 7 9 37.19 2.82
 3 -7 -9 39.13 3.12
 -3 7 8 58.43 3.58
 -3 -7 8 85.22 4.86
 -3 7 8 63.2 3.4
 3 7 -8 57.59 2.79
 3 -7 -8 65.12 3.87
 3 -7 -8 63.51 3.94
 3 -7 -7 24.69 2.3
 3 -7 -7 25.63 2.31
 -3 -7 7 32.87 2.87
 3 -7 -7 7.8 3.02
 -3 7 7 23.92 2.2
 3 7 -7 21.27 1.36
 -3 7 7 27.82 2.08
 3 -7 -6 129.67 5.76
 -3 7 6 140.65 6.08
 3 7 -6 121.12 4.66
 -3 7 6 118.74 5.34
 -3 -7 6 119.36 5.85
 3 -7 -6 122.59 5.77
 -3 -7 5 4.56 1.5
 3 -7 -5 4.81 1.49
 -3 -7 5 7.5 3.03
 3 -7 -5 4.75 1.37
 3 7 -5 3.85 0.41
 -3 7 5 4.29 1.13
 3 -7 -4 -0.07 1.26
 -3 -7 4 0.34 1.52
 3 -7 -4 0.07 1.52
 3 -7 -4 -0.44 1.13
 -3 7 4 0.8 0.94
 -3 7 3 93.02 4.59
 3 -7 -3 94.43 4.75
 3 -7 -2 220.26 9.29
 -3 7 2 215.77 9.09
 -3 7 1 30.05 2.32
 3 -7 -1 28.52 2.33
 -3 -7 1 27.05 2.16
 3 -7 -1 29.42 2.12
 3 -7 0 7.12 1.51
 -3 7 0 6.75 1.43
 -3 -7 0 8.08 1.45
 3 -7 0 6.66 1.22
 3 -7 1 4.06 1.06
 -3 -7 -1 5.62 1.26
 3 -7 1 7.59 1.55
 -3 7 -1 4.6 1.42
 -3 -7 -1 4.21 0.73
 -3 -7 -1 5.95 1.38
 3 -7 2 47.4 3.03
 -3 7 -2 49.8 3.06
 -3 -7 -2 45.81 2.31
 -3 -7 -2 47.81 2.9
 -3 -7 -2 46.99 2.72
 -3 -7 -2 50.42 2.78
 3 -7 2 44.98 2.43
 -3 -7 -3 25.79 2.18
 3 -7 3 24.14 2.03
 -3 -7 -3 25.21 1.94
 3 -7 3 22.91 1.57
 -3 7 -3 29.44 2.46
 3 -7 3 25.55 2.05
 -3 -7 -3 27.48 1.75
 -3 -7 -3 25.79 1.96
 3 -7 4 5.84 1.18
 -3 -7 -4 7.97 1.26
 3 -7 4 5.83 1.46
 -3 7 -4 6.61 1.53
 -3 -7 -4 7.21 1.23
 -3 -7 -4 9.22 1.28
 -3 -7 -4 5.06 1.41
 -3 -7 -5 3.25 1.07
 -3 -7 -5 0.59 1.24
 3 -7 5 0.29 1.28
 3 -7 5 2.02 1.59
 -3 -7 -5 1.59 1.09
 3 -7 5 0.36 1.32
 -3 7 -5 0.26 1.53
 -3 -7 -5 0.3 1.1
 3 -7 6 7.14 1.97
 3 -7 6 6.24 1.77
 3 -7 6 6.77 2.46
 -3 -7 -6 5.91 1.45
 -3 7 -6 6.76 2.09
 3 -7 6 7.78 1.83
 3 -7 7 3.77 1.85
 -3 -7 -7 0.13 1.47
 -3 7 -7 3.27 1.97
 3 -7 7 5.17 1.96
 -3 -7 -8 40.87 2.99
 3 -7 8 40.61 3.17
 -3 7 -8 47.51 3.62
 3 -7 8 40.29 3.13
 -3 -7 -9 19.91 4.3
 -3 -7 -9 26.21 2.64
 3 -7 9 30.54 2.68
 3 -7 9 29.4 2.69
 3 -7 10 14.35 2.25
 3 -7 10 13.7 2.14
 3 7 10 12.18 2.2
 -3 -7 -10 18.11 4.41
 -3 -7 -10 11.15 2.16
 3 -7 11 2.76 1.84
 -3 -7 -11 2.36 3.45
 -3 -7 -11 0.74 1.74
 3 -7 11 1.97 1.72
 3 -7 12 -0.89 1.65
 3 -7 12 2.32 1.82
 3 -7 13 2.81 1.82
 3 -7 13 1.97 1.98
 3 -7 14 5.21 2.35
 3 7 14 0.11 2.25
 3 -8 -15 3.98 3.66
 3 8 -15 4.58 1.71
 3 -8 -14 7.03 3.53
 -3 8 14 5.61 2.31
 3 8 -14 8.24 1.65
 -3 8 13 1.15 2.02
 3 8 -13 4.02 1.37
 3 -8 -13 4.22 3.48
 3 -8 -13 2.43 1.75
 -3 -8 12 5.36 1.98
 3 -8 -12 -0.11 2.17
 3 -8 -12 7.67 4.13
 -3 8 12 1.77 2.01
 3 8 -12 4.15 1.37
 3 -8 -11 3.17 1.84
 3 -8 -11 6.24 2.19
 -3 -8 11 5.62 2.02
 3 -8 -11 -0.52 3.4
 -3 -8 11 9.73 4.38
 -3 8 11 7.3 1.93
 3 8 -11 5.53 1.23
 3 -8 -10 14 2.31
 3 -8 -10 15.58 2.5
 -3 -8 10 14.4 2.38
 -3 -8 10 21.92 3.94
 3 -8 -10 13.98 4.65
 -3 8 10 15.49 2.1
 3 -8 -9 27.74 2.91
 -3 -8 9 54.1 4.45
 3 -8 -9 7.13 3.88
 -3 8 9 30.03 2.54
 3 -8 -9 34.88 2.94
 -3 -8 9 28.03 2.76
 3 -8 -8 3.56 1.77
 3 -8 -8 3.21 1.95
 -3 -8 8 3.69 2.33
 3 8 -8 1.97 0.86
 -3 8 8 2.77 1.41
 3 -8 -7 0.49 1.4
 3 -8 -7 0.15 1.51
 -3 -8 7 0.69 2.5
 3 8 -7 -0.61 0.64
 -3 8 7 -0.06 1.17
 -3 -8 6 35.22 3.37
 -3 -8 6 21.8 2.28
 3 -8 -6 21.09 2.24
 3 8 -6 15.45 1.05
 -3 8 6 18.3 1.74
 3 -8 -6 21.61 2.21
 3 -8 -5 122.86 5.96
 -3 -8 5 169.51 6.52
 3 8 -5 123.95 4.8
 -3 8 5 128.47 5.66
 -3 -8 5 138.69 6.35
 3 -8 -5 123.91 6.04
 3 -8 -4 100.22 5.07
 -3 8 4 102.41 4.7
 -3 -8 4 91.31 4.93
 3 -8 -4 95.84 5.02
 -3 8 3 -0.06 1.22
 3 -8 -3 0.15 1.36
 -3 8 2 35.88 2.6
 3 -8 -2 41.54 2.8
 3 -8 -1 8.73 1.3
 3 -8 -1 6.65 1.53
 -3 8 1 6.24 1.45
 -3 -8 1 5.77 1.43
 -3 8 0 342.27 13.51
 3 -8 0 334.48 13.5
 -3 -8 0 323.53 13.33
 3 -8 0 329.02 13.02
 -3 -8 -1 5.31 1.39
 3 -8 1 6.74 1.16
 -3 -8 -1 6.72 1.38
 -3 8 -1 5.06 1.54
 3 -8 1 7.22 1.46
 -3 -8 -1 7.63 0.84
 -3 -8 -2 -0.46 1.02
 3 -8 2 0.26 1.03
 -3 -8 -2 -0.7 1
 3 -8 2 0.04 0.88
 -3 8 -2 -1.28 1.39
 -3 -8 -2 -0.43 0.78
 -3 -8 -3 12.5 1.7
 3 -8 3 11.94 1.64
 -3 8 -3 11.44 1.49
 -3 8 -3 11.71 1.98
 -3 -8 -3 12.25 1.27
 -3 -8 -3 12.05 1.41
 -3 -8 -3 10.79 1.43
 -3 8 -4 159 7.06
 -3 -8 -4 161.44 7.08
 -3 -8 -4 171.01 7.4
 -3 -8 -4 165.03 7.15
 -3 8 -4 161.65 7.62
 3 -8 4 144.64 7.27
 -3 -8 -4 160.94 7.02
 -3 -8 -5 2.58 1.36
 -3 8 -5 6.72 1.21
 3 -8 5 2.8 1.3
 -3 -8 -5 6.64 1.2
 -3 -8 -5 6.26 1.14
 3 -8 5 2.89 1.45
 -3 8 -5 4.37 1.72
 -3 -8 -5 4.29 1.28
 3 -8 6 319.17 11.49
 -3 8 -6 299.55 12.01
 -3 -8 -6 253.43 10.99
 3 -8 6 277.92 11.41
 3 -8 6 277.21 11.46
 3 8 6 246.83 11.27
 -3 -8 -6 251.17 10.81
 -3 8 -7 144.29 7.05
 -3 -8 -7 125.72 6.09
 3 -8 7 132.64 6.45
 3 -8 7 132.35 6.33
 3 8 7 121.98 6.23
 -3 8 -8 24.76 2.9
 -3 -8 -8 22.48 2.42
 3 -8 8 21.56 2.5
 3 -8 8 20.57 2.52
 3 8 8 20.21 2.5
 3 -8 9 13.67 2.15
 3 -8 9 15.82 2.29
 3 8 9 14.8 2.21
 -3 -8 -9 2.74 2.96
 -3 -8 -9 12.41 2.16
 -3 8 -9 16.41 2.66
 3 -8 10 7.01 1.99
 3 -8 10 6.2 1.92
 3 8 10 9.36 2.12
 -3 -8 -10 3.25 3.82
 -3 -8 -10 3.88 1.93
 3 8 10 5.37 1.77
 3 -8 11 0.98 1.74
 3 8 11 1.52 1.68
 -3 -8 -11 0.8 4.4
 3 -8 12 1.38 1.88
 3 -8 12 1.16 1.86
 3 8 12 0.48 1.77
 3 -8 13 12.09 2.33
 3 -8 13 14.13 2.47
 3 8 13 9.24 2.27
 3 -8 14 5.01 2.32
 3 9 -15 4.74 1.75
 3 -9 -14 0.19 3.38
 -3 9 14 4.41 2.35
 3 9 -14 6.69 1.59
 3 -9 -13 4.46 4.1
 -3 9 13 1.78 2.06
 3 9 -13 3.66 1.36
 -3 -9 12 2.66 1.93
 3 -9 -12 5.1 3.76
 -3 9 12 3.82 1.98
 3 9 -12 1.8 1.19
 3 -9 -11 0.51 1.84
 3 -9 -11 1.2 2.09
 -3 -9 11 -2.46 3.58
 3 -9 -11 3.65 4.54
 -3 -9 11 0.49 1.78
 -3 9 11 1.63 1.78
 3 9 -11 0.78 1.04
 -3 -9 10 5.23 1.94
 3 -9 -10 7.22 2.01
 3 -9 -10 10.82 2.27
 -3 -9 10 13.23 3.86
 3 -9 -10 5.2 3.77
 -3 9 10 9.76 1.94
 -3 -9 9 -0.75 1.88
 3 -9 -9 0.8 2.03
 -3 -9 9 -1.6 2.84
 3 -9 -9 3.4 2.04
 -3 9 9 0.56 1.4
 3 -9 -8 104.84 5.54
 -3 -9 8 141.35 6.28
 3 -9 -8 112.25 6.6
 3 -9 -8 110.93 5.57
 3 9 -8 89.56 4.31
 -3 9 8 109.12 5.21
 3 -9 -7 24.95 2.44
 -3 -9 7 29.42 3.21
 3 9 -7 19.39 1.33
 -3 9 7 23.01 2.04
 3 -9 -7 23.49 2.38
 3 -9 -6 53.75 3.5
 3 9 -6 47.24 2.25
 3 -9 -6 59.62 3.54
 -3 9 6 51.02 3.08
 -3 -9 6 49.43 3.42
 -3 -9 5 2.37 1.4
 3 -9 -5 1.62 1.48
 3 -9 -5 1.39 1.44
 -3 -9 5 3.11 2.49
 3 9 -5 0.29 0.42
 3 9 -5 0.05 0.7
 -3 9 5 2.18 1.28
 3 -9 -4 46.57 3.16
 -3 9 4 45.9 2.69
 -3 9 3 20.31 2.07
 3 -9 -3 21.45 2.11
 -3 9 2 61.05 3.52
 3 -9 -2 61.8 3.59
 3 -9 -2 55.63 3.3
 -3 9 1 20.92 2.03
 -3 -9 1 22.46 1.99
 3 -9 -1 21.7 1.78
 3 -9 -1 22.11 2.14
 3 -9 0 0.22 1.29
 -3 9 0 0.14 1.31
 -3 -9 0 -0.77 1.26
 3 -9 0 0.36 0.93
 -3 9 -1 139.37 6.5
 3 -9 1 144.65 6.46
 -3 -9 -1 144.7 6.27
 -3 -9 -1 144.13 6.3
 3 -9 1 137.64 6.05
 3 -9 2 20.56 2.01
 -3 9 -2 25.13 2.43
 -3 -9 -2 25.23 1.58
 -3 9 -2 21.94 1.83
 -3 9 -2 21.33 1.84
 -3 -9 -2 21.07 1.73
 -3 -9 -2 22.69 1.82
 3 -9 2 23 1.63
 -3 -9 -3 44.45 2.87
 -3 9 -3 47.91 3.25
 3 -9 3 45.06 3.02
 3 9 3 41.2 2.79
 -3 -9 -3 40.22 2.38
 -3 9 -3 43.84 2.61
 3 -9 3 46.55 2.33
 -3 -9 -3 40.65 2.54
 -3 9 -3 46.43 2.66
 -3 -9 -3 42.83 2.55
 -3 -9 -4 42.91 2.51
 -3 -9 -4 36.29 2.72
 -3 9 -4 43.34 3.16
 3 -9 4 58.51 3.17
 -3 9 -4 44.23 2.52
 3 -9 4 42.11 2.85
 3 9 4 35.39 2.76
 -3 -9 -4 39.31 2.46
 -3 9 -4 41.63 2.53
 -3 -9 -4 47.28 2.62
 -3 -9 -5 2.12 1.38
 3 -9 5 2.33 1.64
 -3 9 -5 4.35 1.16
 -3 -9 -5 4.15 1.11
 3 -9 5 2.97 1.45
 3 9 5 1.76 1.52
 -3 9 -5 4.07 1.17
 -3 9 -5 1.26 1.64
 -3 -9 -5 2.56 1.28
 -3 -9 -5 4.79 1.19
 3 9 6 2.26 1.92
 -3 -9 -6 2.8 1.33
 3 -9 6 3.2 1.78
 -3 9 -6 1.27 2.04
 3 9 6 2.6 1.74
 -3 -9 -6 2.2 1.53
 -3 9 -7 214.36 9.44
 -3 -9 -7 176.6 8.27
 3 -9 7 189.4 8.61
 3 9 7 190.24 8.66
 3 -9 7 199.11 8.62
 3 9 7 197 8.59
 3 -9 8 119.28 5.92
 -3 9 -8 101.13 5.7
 -3 -9 -8 81.72 4.73
 3 -9 8 98.06 5.16
 3 9 8 86.13 4.97
 3 -9 8 87.81 4.96
 3 9 8 84.9 4.91
 3 9 9 -0.5 1.75
 3 -9 9 2.41 2.71
 3 -9 9 -0.34 1.74
 3 -9 9 1.84 1.74
 -3 9 -9 2.24 2.15
 -3 -9 -9 -1.76 1.71
 3 9 9 0.94 1.71
 3 9 10 -1.2 1.68
 3 -9 10 0.43 1.78
 3 9 10 1.89 1.81
 -3 -9 -10 2.22 3.39
 3 -9 10 2.71 1.82
 -3 9 -10 2.36 2.25
 -3 -9 -10 1.65 1.77
 3 -9 11 1.93 1.84
 3 9 11 0.71 1.73
 -3 9 -11 -0.53 2.34
 3 -9 12 0.29 1.83
 3 9 12 1.25 1.82
 3 -9 13 1.66 2.11
 3 9 13 2.99 2.08
 -3 10 15 5.02 2.53
 -3 10 14 -0.82 2.24
 3 10 -14 0.62 1.35
 3 -10 -13 3.63 4.39
 -3 10 13 7.54 2.48
 3 10 -13 3.53 1.34
 -3 -10 12 3.56 1.99
 3 -10 -12 2.03 3.88
 -3 10 12 5.5 2.06
 3 10 -12 5.18 1.23
 -3 -10 11 2.61 1.95
 3 -10 -11 1.65 2.16
 -3 -10 11 0.89 3.75
 3 -10 -11 2.76 3.99
 -3 10 11 2.38 1.71
 3 10 -11 0.83 1.04
 3 -10 -10 6.86 2.33
 3 -10 -10 2.74 1.99
 -3 -10 10 1.41 1.7
 -3 -10 10 1.06 2.69
 -3 10 10 1.95 1.58
 3 -10 -9 11.69 2.21
 3 -10 -9 13.88 2.47
 -3 -10 9 7.45 2.74
 3 -10 -9 14.58 3.6
 -3 -10 9 5.93 2.02
 -3 10 9 9.09 1.82
 3 -10 -8 66.5 4.19
 3 10 -8 53.14 2.91
 -3 10 8 70.38 3.9
 -3 -10 8 63.75 4.19
 3 -10 -8 70.37 4.17
 3 -10 -7 1.33 1.6
 3 -10 -7 -0.7 1.74
 -3 -10 7 4.16 3.28
 3 10 -7 0.79 0.72
 -3 10 7 0.66 1.28
 -3 -10 6 75.04 4.02
 3 10 -6 48.29 2.34
 -3 10 6 63.79 3.35
 3 -10 -6 58.4 3.58
 3 10 -5 94.34 3.64
 3 10 -5 81.32 3.5
 3 -10 -5 87.23 4.63
 -3 10 5 103.56 4.61
 -3 -10 5 80.23 4.59
 3 -10 -5 92.61 4.7
 3 -10 -4 55.84 3.3
 3 10 -4 40 1.71
 3 10 -4 42.53 1.7
 -3 10 4 58.52 2.81
 -3 10 3 43.14 3
 3 -10 -3 38.77 2.88
 -3 10 2 119.41 4.9
 3 -10 -2 122.92 5.02
 3 10 -2 79.78 3.28
 3 -10 -2 108.21 4.53
 -3 10 1 29.87 2.35
 3 -10 -1 28.91 2.39
 3 10 -1 23.48 1.22
 -3 -10 1 27.73 2.16
 3 -10 -1 28.35 2.07
 -3 -10 0 -0.44 1.33
 3 -10 0 0.57 1.06
 3 -10 0 1.05 1.3
 -3 10 0 -0.35 1.31
 3 10 0 -0.19 0.54
 -3 -10 0 0.12 1.28
 -3 10 -1 135.75 6.13
 3 -10 1 125.29 6
 -3 -10 -1 106.95 5.06
 -3 -10 -1 147.68 5.86
 -3 -10 -1 153.71 5.92
 3 -10 1 151.43 5.68
 -3 10 -2 59.78 3.9
 3 -10 2 64.08 3.77
 -3 -10 -2 68.11 3.01
 -3 10 -2 55.93 3.18
 -3 10 -2 61.41 3.3
 -3 -10 -2 67.48 3.32
 -3 -10 -2 56.27 3.19
 3 -10 2 62.85 3.09
 3 -10 3 3.66 0.96
 -3 10 -3 3.17 1.11
 -3 -10 -3 2.59 1.06
 -3 10 -3 2.32 1.1
 -3 -10 -3 1.39 1.05
 -3 10 -3 4.74 1.72
 -3 -10 -3 3.08 1.12
 -3 10 -4 44.47 2.56
 -3 -10 -4 46.41 2.55
 -3 -10 -4 45.39 2.87
 -3 -10 -4 46.2 2.6
 -3 10 -4 49.07 3.54
 -3 10 -4 43.31 2.57
 3 -10 4 36.86 2.8
 3 10 4 39.43 2.84
 -3 -10 -4 44.01 2.58
 -3 10 -5 70.18 3.61
 -3 -10 -5 69.08 3.6
 -3 10 -5 80.1 3.77
 -3 -10 -5 83.49 3.84
 3 -10 5 100.12 4.61
 -3 10 -5 74.12 4.47
 3 -10 5 67.86 4.1
 3 10 5 70.88 4.15
 -3 -10 -5 80.92 3.96
 -3 -10 -5 68.6 3.92
 -3 10 -6 63.33 4.05
 -3 -10 -6 51.69 3.26
 3 -10 6 60.29 3.76
 3 10 6 56.25 3.7
 -3 -10 -6 58.13 3.32
 3 -10 7 9.43 2.14
 3 10 7 5.18 2.03
 -3 10 -7 7.67 2.54
 3 -10 7 9.84 2.03
 -3 -10 -7 7.35 1.76
 3 10 7 9.36 2.08
 3 -10 8 1.06 1.82
 3 10 8 1.4 1.85
 3 -10 8 6.49 2.81
 -3 10 -8 0.26 2.3
 -3 -10 -8 1.64 1.68
 3 -10 8 0.18 1.79
 3 10 8 2.55 1.8
 3 -10 9 15.14 2.31
 3 10 9 15.35 2.32
 3 -10 9 27.03 3.42
 -3 -10 -9 17.44 2.33
 -3 10 -9 22.1 3.27
 3 -10 9 18.06 2.38
 3 10 9 17.33 2.35
 3 -10 10 5.05 1.95
 3 10 10 3.89 1.82
 3 -10 10 3.76 1.97
 3 10 10 4.71 1.93
 3 -10 10 1.84 2.67
 -3 -10 -10 10.53 3.99
 -3 10 -10 5.61 2.55
 -3 -10 -10 3.8 1.91
 3 -10 11 4.51 2.03
 3 10 11 3.31 1.81
 -3 -10 -11 3.27 4.34
 -3 10 -11 4.83 2.55
 3 -10 12 4.86 2.05
 3 10 12 3.16 1.94
 -3 10 -12 3.11 2.76
 3 10 13 6.39 2.33
 3 -10 13 10.72 2.31
 -3 10 -13 8.35 3.03
 -3 11 15 2.01 2.5
 3 -11 -14 5.26 4.71
 -3 11 14 0.87 2.25
 3 11 -14 1.81 1.4
 -3 -11 13 0.4 1.91
 3 -11 -13 1.5 3.94
 -3 11 13 0.58 2.12
 3 11 -13 0.38 1.21
 -3 -11 12 3.61 1.99
 3 -11 -12 -1.43 4.41
 -3 11 12 2.18 1.96
 3 11 -12 2.81 1.25
 -3 -11 11 3.81 1.98
 3 -11 -11 6.81 2.55
 -3 -11 11 5.45 3.5
 3 -11 -11 5.99 4.66
 -3 11 11 7.24 1.99
 3 11 -11 5.12 1.25
 -3 -11 10 24.71 3.42
 3 11 -10 13.31 1.48
 -3 11 10 15.6 2.15
 -3 -11 10 17.59 2.43
 3 -11 -10 21.91 2.79
 3 -11 -10 24.15 3.11
 -3 -11 9 10.22 2.22
 3 -11 -9 9.71 2.12
 3 -11 -9 17.76 2.52
 -3 -11 9 12.46 3
 3 -11 -9 0.16 3.11
 -3 11 9 13.26 1.99
 -3 -11 8 56.87 4.53
 3 11 -8 33.49 2.06
 -3 11 8 43.06 3.04
 -3 -11 8 39.26 3.22
 3 -11 -8 45.21 3.28
 3 -11 -8 43.21 3.42
 3 11 -7 48.66 2.48
 -3 11 7 49.85 3.18
 3 -11 -7 50.64 3.48
 3 -11 -6 -1.82 1.55
 -3 -11 6 1.3 2.53
 3 11 -6 -0.63 0.64
 3 -11 -6 0.08 1.41
 3 11 -6 -0.62 0.83
 -3 11 6 1.17 1.33
 3 -11 -5 -0.22 1.41
 3 11 -5 0.11 0.64
 -3 11 5 0.12 1.2
 3 -11 -5 -0.61 1.54
 3 -11 -4 10.66 1.76
 3 11 -4 9.56 0.7
 -3 11 4 14.09 1.57
 3 -11 -3 173.1 6.3
 -3 11 3 176.86 6.42
 -3 11 2 21.91 2.18
 3 -11 -2 25.37 2.33
 3 11 -2 13.53 0.86
 3 -11 -2 20.28 1.92
 -3 11 1 25.13 2.46
 3 -11 -1 27.65 2.46
 3 11 -1 26.77 1.37
 -3 -11 1 27.45 2.26
 3 -11 -1 30.04 2.15
 -3 11 0 170.39 7.6
 3 -11 0 179.81 7.53
 3 11 0 152.32 6.51
 -3 -11 0 184.62 7.39
 -3 -11 0 175.9 7.35
 3 -11 0 176.96 7.21
 3 -11 1 3.36 1.11
 -3 -11 -1 2.99 1.18
 -3 -11 -1 3.07 1.2
 -3 -11 -1 2.47 0.77
 3 -11 1 3.95 1.43
 -3 11 -1 2.81 1.54
 3 11 1 3.37 0.86
 3 -11 1 2.52 1.82
 -3 11 -2 56.79 3.72
 3 -11 2 55.3 2.83
 3 11 2 45.37 2.59
 -3 11 -2 58.93 3.06
 -3 11 -2 56.01 3.01
 -3 -11 -2 55.34 2.98
 -3 -11 -2 50.23 2.9
 3 -11 3 4.83 0.98
 -3 11 -3 4.53 1.22
 -3 11 -3 4.65 1.2
 -3 -11 -3 3.62 1.13
 3 11 3 3.75 0.99
 -3 11 -3 3.75 1.79
 -3 -11 -3 5.02 1.21
 -3 -11 -3 4.4 1.16
 -3 -11 -4 15.67 1.79
 -3 11 -4 17.46 1.57
 -3 -11 -4 15.39 1.51
 -3 -11 -4 18.17 1.58
 3 -11 4 14.06 1.2
 3 -11 4 10.11 1.71
 -3 11 -4 15.66 1.58
 3 11 4 12.22 1.85
 -3 11 -4 15.94 2.33
 -3 -11 -4 15.93 1.75
 -3 -11 -5 17.22 2.03
 -3 11 -5 25.03 1.92
 -3 -11 -5 24.57 1.84
 3 -11 5 16.31 2.07
 -3 11 -5 18.42 2.52
 3 11 5 16.8 2.19
 -3 -11 -5 16.39 1.86
 -3 -11 -6 110.88 5.34
 -3 11 -6 113.18 6.1
 3 -11 6 108.62 5.62
 3 11 6 116.7 5.89
 -3 -11 -6 120.99 5.51
 3 -11 7 62.99 3.67
 -3 11 -7 62.83 4.19
 -3 -11 -7 56.9 3.49
 3 -11 7 60.79 3.83
 3 11 7 49.58 3.66
 3 -11 7 56.62 3.88
 3 11 7 52.73 3.74
 3 -11 8 0.5 1.76
 3 11 8 -0.25 1.8
 3 -11 8 1.47 2.34
 -3 11 -8 0.12 2.25
 -3 -11 -8 0.59 1.53
 3 -11 8 3.51 1.83
 3 11 8 2.9 1.83
 3 -11 9 3.32 1.96
 3 11 9 1.72 1.83
 3 11 9 4.23 1.97
 3 -11 9 8.55 3.03
 -3 11 -9 5.19 2.77
 -3 -11 -9 1.86 1.72
 3 -11 9 3.29 1.96
 3 -11 10 8.82 2.23
 3 11 10 4.89 2
 3 -11 10 6.97 2.13
 3 11 10 5.18 2.05
 3 -11 10 8.01 3.89
 -3 11 -10 8.24 2.92
 -3 -11 -10 3.87 1.97
 3 -11 11 5.84 2.08
 3 11 11 3.07 2
 3 -11 11 4.16 2.93
 -3 11 -11 5.21 2.81
 3 -11 12 0.21 1.94
 3 11 12 0.2 1.88
 -3 11 -12 4.24 2.9
 3 -11 13 3.2 2.29
 3 11 13 3.88 2.05
 -3 11 -13 3.28 3
 -3 12 15 4.41 2.64
 -3 12 14 -1.53 2.38
 3 12 -14 -0.23 1.32
 -3 -12 13 0.95 1.99
 3 -12 -13 4.47 5.17
 -3 12 13 1.44 2.08
 3 12 -13 0.68 1.29
 -3 -12 12 2.8 2.05
 3 -12 -12 6.69 4.56
 -3 12 12 4.28 2.08
 3 12 -12 1.23 1.23
 -3 -12 11 2.75 1.82
 3 -12 -11 4.55 4.53
 3 12 -11 2.35 1.17
 -3 12 11 2.78 1.91
 3 -12 -10 34.33 3.35
 -3 -12 10 36.57 3.23
 -3 -12 10 39.12 3.83
 3 12 -10 27.17 1.99
 -3 12 10 32.59 2.73
 3 -12 -10 32.94 3.09
 -3 -12 9 0.3 1.82
 3 -12 -9 2.98 2.08
 -3 -12 9 -3.32 3.08
 3 -12 -9 0.19 1.73
 -3 12 9 1.58 1.58
 -3 -12 8 3.76 3.22
 3 12 -8 1.35 0.99
 3 -12 -8 1.1 1.65
 -3 12 8 1.16 1.44
 -3 -12 8 0.47 1.63
 3 -12 -7 2.29 1.65
 -3 -12 7 0.3 2.21
 3 12 -7 0.65 0.8
 3 12 -7 1.28 1.16
 -3 12 7 0.99 1.35
 3 -12 -6 20.66 2.26
 -3 -12 6 39.08 4.64
 3 12 -6 27.14 1.61
 -3 12 6 20.39 2.08
 3 -12 -6 17.36 2.17
 3 12 -5 13.31 0.97
 3 -12 -5 18.59 2.23
 -3 12 5 17.96 1.82
 3 -12 -4 6.48 1.73
 3 12 -4 4.84 0.63
 -3 12 4 7.16 1.39
 3 -12 -3 73.56 4.31
 -3 12 3 68.23 4.28
 3 12 -3 79.5 3.06
 3 -12 -3 64.05 3.91
 3 -12 -2 172.68 7.04
 3 -12 -2 191.55 7.59
 -3 12 2 187.2 7.58
 3 12 -2 140.07 6.03
 -3 -12 2 190.2 7.07
 -3 12 1 55.5 3.63
 3 -12 -1 58.79 3.51
 3 -12 -1 77.67 4.18
 3 12 -1 51.51 2.47
 -3 -12 1 67.52 3.42
 3 -12 -1 61.59 3.3
 -3 -12 0 10.92 1.6
 3 -12 0 9.67 1.72
 -3 12 0 10.27 1.84
 3 12 0 7.43 0.91
 3 -12 0 10.2 2.04
 3 -12 0 10.97 1.54
 -3 -12 0 8.88 1.76
 3 -12 1 3.19 1.16
 -3 -12 -1 1.38 0.76
 -3 -12 -1 2.33 1.18
 -3 12 -1 1.97 1.62
 -3 -12 -1 3.23 1.19
 3 12 1 1.9 0.75
 3 -12 1 1.47 1.91
 3 -12 2 5.9 1.1
 -3 -12 -2 6.13 1.13
 -3 12 -2 6.29 1.33
 -3 -12 -2 5.95 1.27
 -3 12 -2 7.29 1.94
 3 12 2 7.53 1.16
 -3 12 -2 4.76 1.29
 -3 -12 -2 4.71 1.29
 -3 12 -3 48.87 2.74
 -3 -12 -3 46.08 2.66
 -3 12 -3 57.31 3.9
 3 12 3 40.92 2.54
 -3 -12 -3 50.83 2.65
 3 -12 3 47.96 2.52
 -3 12 -3 49.67 2.77
 -3 -12 -3 47.46 2.69
 3 12 4 1.68 1.31
 -3 12 -4 4.44 1.16
 -3 -12 -4 3.77 1.13
 3 12 4 3.86 1.16
 -3 12 -4 0.69 1.81
 -3 12 -4 4.91 1.17
 -3 -12 -4 4.01 1.26
 -3 -12 -4 4.84 1.14
 3 -12 4 3.36 0.93
 -3 -12 -5 46.05 2.96
 -3 12 -5 47.98 3.89
 3 -12 5 41.3 2.98
 3 12 5 41.51 3.07
 -3 -12 -5 43.68 2.95
 -3 -12 -6 11.11 1.74
 3 12 6 11.35 2.06
 -3 12 -6 13.25 2.51
 3 -12 6 13.94 2.07
 -3 -12 -6 12.7 1.85
 3 12 7 3.57 2.09
 3 -12 7 11.04 2.72
 -3 12 -7 9.88 2.37
 3 -12 7 7.81 1.94
 3 12 7 11.68 2.13
 -3 -12 -7 9.23 1.83
 3 12 8 -1.68 1.94
 3 -12 8 -1.19 2.02
 3 -12 8 0.73 1.92
 -3 12 -8 1.91 2.14
 3 -12 8 -0.53 1.73
 -3 -12 -8 1.34 1.77
 3 12 8 1.38 1.84
 3 -12 9 2.64 1.92
 3 12 9 2.83 1.95
 3 -12 9 4.92 2.79
 -3 12 -9 5.35 2.56
 -3 -12 -9 2.57 1.86
 3 -12 9 5.35 2.09
 3 12 9 3.91 2.02
 3 12 10 14.11 2.45
 3 -12 10 15.99 2.47
 3 12 10 13.36 2.41
 3 -12 10 22.64 3.92
 -3 12 -10 19.87 3.41
 -3 -12 -10 15 2.5
 3 -12 10 18.27 2.65
 3 -12 11 0.61 1.92
 3 12 11 -0.1 1.8
 3 -12 11 4.32 3.73
 -3 12 -11 0.81 2.87
 3 -12 12 2.45 2.15
 3 12 12 1.95 2.07
 3 -12 12 -3.81 3.29
 -3 12 -12 0.17 3.01
 3 -12 13 0.34 2.24
 3 12 13 2.96 2.23
 -3 13 14 -0.67 2.51
 -3 -13 13 2.15 2.18
 3 -13 -13 7.16 5.11
 -3 13 13 1.26 2.14
 3 13 -13 1.96 1.42
 -3 -13 12 1.17 1.95
 -3 13 12 2.03 1.99
 3 13 -12 -0.16 1.21
 -3 -13 11 2 1.87
 3 -13 -11 5.44 4.14
 3 13 -11 1.08 1.16
 -3 13 11 1.81 1.87
 3 -13 -10 2.81 2.26
 -3 -13 10 1.19 2.76
 3 -13 -10 2.62 3.69
 3 13 -10 2.42 1.08
 -3 13 10 4.7 1.79
 -3 -13 10 1.97 1.93
 -3 -13 9 0.4 1.79
 -3 -13 9 5.4 3.09
 3 -13 -9 3.15 1.96
 -3 13 9 3.52 1.62
 3 13 -9 2.23 1.38
 -3 -13 8 5.62 1.94
 3 -13 -8 6.64 1.95
 -3 -13 8 11.8 3.57
 3 13 -8 7.31 1.58
 -3 13 8 8.6 1.79
 3 -13 -7 15.07 2.15
 3 13 -7 19.84 1.58
 -3 -13 7 20.25 3.15
 -3 13 7 17.04 2.05
 -3 -13 7 16.94 2.46
 3 -13 -6 3.43 1.55
 3 -13 -6 -0.23 1.58
 -3 -13 6 -1.61 3.01
 3 13 -6 1.27 0.9
 -3 13 6 -0.21 1.41
 3 -13 -5 -1.2 1.77
 3 13 -5 1.68 0.65
 -3 13 5 1.06 1.34
 3 -13 -4 1.73 1.64
 -3 13 4 3.18 1.29
 3 13 -4 0.59 0.61
 -3 13 3 31.24 2.74
 3 -13 -3 25.12 2.51
 3 13 -3 22.05 1.26
 3 -13 -3 28.15 2.28
 3 -13 -2 42.89 3.3
 3 -13 -2 38.39 2.86
 -3 -13 2 34.07 2.47
 3 13 -2 26.92 1.52
 3 -13 -2 32.91 2.41
 -3 13 2 35.99 2.93
 3 -13 -1 1.36 1.14
 -3 13 1 -0.25 1.56
 3 -13 -1 -0.66 1.36
 3 -13 -1 -1.49 1.98
 -3 -13 1 -1.11 1.56
 3 13 -1 0.08 0.62
 -3 13 0 140.58 6.12
 3 -13 0 160.45 6.38
 -3 -13 0 99.83 4.57
 3 -13 0 166.09 6.5
 3 13 0 115.64 4.91
 -3 -13 0 158.86 5.75
 -3 -13 0 141.69 5.64
 3 -13 0 137.11 5.55
 -3 -13 -1 36.07 1.92
 -3 13 -1 39.7 3.13
 3 -13 1 44.76 3.39
 3 13 1 29.61 1.88
 -3 -13 -1 32.91 2.23
 -3 -13 -1 32.58 2.22
 3 -13 1 34.93 2.26
 -3 13 -2 33.34 2.92
 -3 -13 -2 32.61 2.01
 3 13 2 31.32 1.97
 -3 -13 -2 29.93 2.15
 -3 13 -2 38.8 2.39
 -3 -13 -2 34.03 2.2
 -3 13 -2 33.21 2.25
 3 -13 2 31.91 2.12
 -3 -13 -3 6.31 1.33
 -3 13 -3 6.33 1.24
 -3 -13 -3 7.12 1.28
 -3 13 -3 2.49 1.99
 3 13 3 6.53 1.33
 3 -13 3 7.27 1.09
 -3 13 -3 6.05 1.28
 -3 -13 -3 6.76 1.27
 -3 13 -4 20.65 1.72
 -3 -13 -4 19.62 1.64
 -3 13 -4 24.81 1.77
 -3 -13 -4 22.8 1.73
 -3 13 -4 21 2.71
 3 13 4 16.54 1.7
 3 13 4 20.78 2.06
 -3 -13 -4 22.66 1.91
 3 -13 4 16.7 1.36
 -3 -13 -5 11.18 1.72
 3 -13 5 11.97 1.93
 3 13 5 13.15 1.95
 3 13 5 14.57 1.64
 -3 13 -5 19.27 2.69
 -3 -13 -5 12.86 1.79
 -3 -13 -6 5 1.49
 3 -13 6 4.06 2.01
 3 -13 6 6.86 1.85
 3 13 6 7.77 1.89
 -3 13 -6 8.52 2.55
 -3 -13 -6 5.02 1.71
 3 -13 7 1.86 2.3
 3 -13 7 -0.09 1.75
 -3 13 -7 2.38 2.07
 3 13 7 -0.78 1.7
 -3 -13 -7 0.53 1.67
 3 13 8 10 2.28
 3 -13 8 12.83 2.26
 3 -13 8 10.7 2.36
 -3 13 -8 13.39 2.66
 3 -13 8 9.6 2.21
 3 13 8 11.02 2.21
 -3 -13 -8 11.4 2.07
 3 -13 9 8.08 2.3
 3 13 9 12.18 2.32
 3 -13 9 16.9 2.74
 -3 13 -9 15.9 2.97
 3 -13 9 15.87 2.44
 -3 -13 -9 14.16 2.28
 3 13 9 16.03 2.44
 3 13 10 1.97 1.99
 3 -13 10 3.11 2.06
 3 13 10 2.46 2.09
 3 -13 10 5.54 3.08
 -3 13 -10 0.59 2.64
 -3 -13 -10 3.14 2.06
 3 -13 10 3.33 2.21
 3 -13 11 1.37 2.16
 3 13 11 0.1 1.95
 3 -13 11 -3.17 3.58
 -3 13 -11 -0.49 2.84
 3 -13 12 1.32 2.2
 3 13 12 2.02 2.1
 3 -13 12 -1.14 3.43
 -3 13 -12 2.7 3.21
 3 -13 13 1.4 2.28
 3 13 13 0.11 2.14
 -3 -14 14 -1.05 2.14
 -3 14 14 -1.32 2.5
 -3 -14 13 0.11 2.1
 -3 14 13 0.12 2.19
 3 14 -13 -0.18 1.39
 3 -14 -12 6.91 4.96
 3 14 -12 4.02 1.36
 -3 14 12 4.51 2.17
 -3 -14 12 7.28 2.25
 -3 -14 11 7.18 2.08
 3 -14 -11 2.43 3.64
 3 14 -11 4.52 1.24
 -3 14 11 5.71 2.05
 3 14 -10 1.89 1.17
 -3 14 10 4 1.8
 3 14 -10 2.42 1.62
 -3 -14 10 1.16 1.94
 -3 -14 9 6.29 2.03
 3 -14 -9 6.9 2.07
 -3 -14 9 8.65 3.61
 3 14 -9 10.1 1.84
 -3 14 9 4.49 1.8
 -3 -14 8 0.1 1.71
 3 -14 -8 1.61 1.67
 -3 -14 8 -3.16 2.7
 3 14 -8 -0.72 1.17
 -3 14 8 4.01 1.64
 3 -14 -7 1.28 1.57
 3 -14 -7 2.39 1.62
 -3 -14 7 3.61 1.78
 -3 -14 7 5.44 3.84
 3 14 -7 2.08 1.26
 -3 14 7 -0.08 1.5
 3 -14 -6 -1.31 1.76
 3 14 -6 -0.52 0.93
 -3 14 6 -0.07 1.46
 3 -14 -5 12.26 2.07
 3 14 -5 12.67 0.99
 -3 14 5 11.18 1.79
 3 -14 -4 259.98 10.06
 3 -14 -4 264.41 10.52
 3 14 -4 214.67 8.66
 -3 14 4 222.33 9.53
 -3 14 3 97.46 5.32
 3 -14 -3 107.58 5.34
 3 14 -3 92.09 4.02
 3 -14 -2 95.19 4.81
 3 -14 -2 120.28 5.66
 -3 -14 2 92.9 4.42
 3 14 -2 75.78 3.57
 -3 14 2 101.27 5.2
 -3 14 1 1.51 1.66
 3 -14 -1 2.56 1.65
 3 -14 -1 -1.44 2.13
 -3 -14 1 -0.73 1.56
 3 14 -1 -0.18 0.72
 -3 -14 0 64.27 3.01
 3 -14 0 103.05 4.92
 3 14 0 71.59 3.27
 -3 14 0 83.35 4.5
 -3 -14 0 80.54 3.84
 -3 -14 0 90.3 3.96
 3 -14 0 79.04 3.83
 -3 14 -1 156.98 7.15
 -3 -14 -1 121.63 5.65
 3 14 1 134.59 5.87
 -3 -14 -1 150.22 6.13
 -3 -14 -1 152.3 6.16
 3 -14 1 151.98 6.25
 -3 -14 -2 7.32 1.3
 -3 -14 -2 7.63 1.28
 -3 14 -2 9.05 1.41
 -3 -14 -2 7.83 1.33
 -3 14 -2 7.4 1.93
 3 14 2 6.56 1.2
 3 -14 2 10.05 1.36
 -3 14 -2 7.78 1.38
 -3 14 -3 57.04 2.82
 -3 -14 -3 43.32 2.77
 -3 14 -3 44.25 3.73
 -3 -14 -3 49.71 2.69
 3 14 3 43.2 2.69
 -3 -14 -3 56.09 2.82
 3 -14 3 46.97 2.59
 -3 14 -3 52.37 2.82
 -3 14 -4 38.04 2.25
 -3 -14 -4 36.21 2.21
 -3 14 -4 38.26 2.32
 -3 14 -4 31.39 3.33
 -3 -14 -4 38.2 2.36
 3 14 4 31.7 2.39
 3 -14 4 34.9 2.07
 -3 -14 -4 34.56 2.5
 -3 -14 -5 27.5 2.3
 -3 14 -5 30.18 3.24
 3 14 5 25.74 2.19
 3 -14 5 28.15 2.39
 3 14 5 27.9 2.51
 -3 -14 -5 29.46 2.38
 3 -14 5 25.41 1.56
 -3 -14 -6 8.03 1.65
 3 -14 6 15.23 3.45
 3 -14 6 8.54 1.84
 3 14 6 6.89 1.9
 3 14 6 8.59 1.67
 -3 14 -6 9.04 2.61
 -3 -14 -6 13.4 2.01
 -3 14 -7 65.5 4.69
 3 -14 7 62.01 4
 3 14 7 61.7 4.18
 -3 -14 -7 59.1 3.91
 3 14 8 -0.46 2.03
 3 -14 8 4.86 2.69
 -3 14 -8 3.49 2.34
 3 -14 8 2.71 1.97
 3 14 8 2.02 1.9
 -3 -14 -8 4.26 2.06
 3 -14 9 -0.37 2
 3 14 9 -1.27 1.98
 3 -14 9 2.59 2.26
 -3 14 -9 0.26 2.35
 3 -14 9 1.43 1.94
 3 14 9 2.09 2.11
 -3 -14 -9 1.27 2.01
 3 -14 10 1.34 2.14
 3 -14 10 1.89 3.28
 -3 14 -10 1.41 2.56
 3 -14 10 1.79 2.08
 3 14 10 -0.92 2.04
 3 14 11 5.37 2.3
 3 -14 11 7.45 4.04
 -3 14 -11 0.78 2.8
 3 -14 11 3.83 2.39
 3 14 12 3.94 2.23
 3 -14 12 -0.17 4.22
 -3 14 -12 7.51 3.26
 3 -14 12 7.35 2.53
 3 -14 13 6.34 2.62
 3 14 13 6.59 2.55
 -3 -15 14 -0.21 2.16
 -3 15 14 -1.51 2.41
 -3 -15 13 0.55 2.17
 -3 15 13 0.85 2.24
 3 15 -13 2.12 2.16
 -3 -15 12 3.8 2.16
 3 -15 -12 0.9 4.13
 3 15 -12 3.18 1.37
 -3 15 12 4.23 2.18
 3 15 -12 5.51 2.09
 -3 -15 11 2.12 2.14
 3 -15 -11 0.21 3.88
 3 15 -11 2.56 1.27
 -3 15 11 3.55 1.96
 3 15 -11 2.17 1.96
 -3 -15 10 6.59 2.15
 3 15 -10 4.77 1.31
 3 15 -10 5.44 1.89
 -3 15 10 4.16 1.9
 -3 -15 9 0.92 1.8
 -3 -15 9 1.51 4.48
 3 15 -9 0.76 1.34
 -3 15 9 2.75 1.81
 3 -15 -8 7.72 1.99
 -3 -15 8 7.14 2.72
 3 15 -8 7.97 1.48
 -3 15 8 8.58 1.9
 -3 -15 8 7.91 2.13
 3 -15 -7 -0.08 1.48
 -3 -15 7 1.59 1.68
 3 15 -7 1.16 1.12
 -3 15 7 1.09 1.61
 3 -15 -6 13.38 2.16
 3 15 -6 13.34 1.25
 -3 15 6 16.46 2.08
 3 15 -5 4.73 0.81
 3 -15 -5 4.7 1.81
 3 -15 -5 5.01 2.17
 -3 15 5 7.28 1.69
 3 -15 -4 5.61 2.05
 3 -15 -4 4.66 2.4
 3 15 -4 0.73 0.85
 -3 15 4 4.01 1.57
 3 -15 -3 51.26 3.44
 3 15 -3 38 2.18
 -3 15 3 44.87 3.53
 3 -15 -2 62.03 3.75
 3 -15 -2 85.24 4.84
 -3 -15 2 60.52 3.55
 3 15 -2 55.57 2.75
 -3 15 2 67.62 4.33
 -3 -15 1 3.66 1.56
 3 -15 -1 10.07 1.99
 3 -15 -1 8.89 2.48
 3 15 -1 4.57 0.96
 -3 -15 1 2.87 1.56
 -3 15 1 2.79 2.02
 -3 -15 0 70.76 3.17
 3 -15 0 105.71 5.11
 -3 15 0 88.54 4.77
 3 15 0 65.61 3.34
 -3 -15 0 79.49 3.75
 -3 -15 0 79.07 3.86
 -3 -15 -1 21.24 1.71
 3 -15 1 29.15 3.21
 3 15 1 24.43 1.73
 -3 15 -1 23.48 2.69
 -3 -15 -1 20.93 1.89
 -3 -15 -1 22.46 1.87
 3 -15 1 23.27 1.92
 3 -15 2 1.08 1.15
 -3 15 -2 -1.12 1.16
 -3 -15 -2 0.78 1.16
 -3 15 -2 0.6 1.12
 -3 -15 -2 -0.97 1.17
 -3 15 -2 -0.37 1.92
 -3 -15 -2 0.25 1.18
 3 15 2 0.29 1
 -3 -15 -3 51.86 2.77
 -3 15 -3 52.83 2.83
 -3 15 -3 50.42 2.72
 -3 -15 -3 51.35 2.72
 -3 15 -3 43.67 3.81
 3 15 3 44.64 2.77
 3 -15 3 48.65 2.75
 -3 -15 -3 50.96 2.92
 -3 15 -4 20.52 1.7
 -3 15 -4 14.63 2.88
 3 15 4 9.9 1.69
 3 -15 4 15.19 1.38
 -3 -15 -4 16.63 1.98
 3 -15 5 3.08 0.86
 3 15 5 4.26 1.71
 -3 15 -5 1.82 2.18
 3 15 5 5.09 1.51
 -3 -15 -5 7.15 1.64
 -3 15 -6 46.61 3.9
 3 15 6 33.24 2.71
 3 -15 6 32.97 2.84
 3 15 6 34.51 2.95
 -3 -15 -6 37.45 2.87
 3 -15 7 3.86 2.38
 3 -15 7 -0.5 1.76
 3 15 7 3.41 1.95
 -3 15 -7 2.22 2.64
 -3 -15 -7 0.39 1.76
 3 -15 8 -0.11 2.46
 -3 15 -8 0.39 2.32
 3 -15 8 -1.2 1.96
 3 15 8 1.38 2
 -3 -15 -8 0.57 1.71
 3 15 9 13.33 2.42
 3 -15 9 15.05 2.61
 -3 15 -9 10.64 2.87
 3 -15 9 12.84 2.42
 3 15 9 9.71 2.27
 -3 -15 -9 9.22 2.29
 3 -15 10 5.74 2.88
 -3 15 -10 3.54 2.58
 3 -15 10 4.37 2.11
 3 15 10 2.16 2.29
 3 -15 11 3.77 3.72
 -3 15 -11 4.12 2.85
 3 -15 11 5.78 2.49
 3 15 11 6.37 2.44
 3 15 12 -0.11 2.32
 3 -15 12 2.75 4.27
 3 -15 12 2.77 2.65
 3 15 13 4.39 2.59
 -3 -16 14 -0.67 2.35
 3 16 -14 -0.64 2.54
 -3 -16 13 6.76 2.61
 -3 16 13 5.2 2.4
 3 16 -13 11.2 2.72
 3 -16 -12 6.96 4.28
 -3 -16 12 1.4 2.06
 3 16 -12 1.64 1.28
 -3 16 12 2 2.17
 3 16 -12 1.59 2.19
 -3 -16 11 1.34 2.14
 3 16 -11 0.68 1.36
 3 16 -11 0.88 1.85
 -3 16 11 1.21 1.81
 -3 -16 10 -0.86 1.89
 3 16 -10 0.99 1.12
 3 16 -10 1.34 1.62
 -3 16 10 5.22 1.94
 -3 -16 9 2.13 1.85
 3 16 -9 1.08 1.4
 -3 16 9 0.29 1.72
 3 16 -8 15.89 1.83
 -3 -16 8 16.74 3.62
 -3 16 8 12.96 2.12
 -3 -16 8 12.59 2.43
 3 -16 -7 32.3 2.81
 3 16 -7 32.69 2.22
 -3 -16 7 41.36 5.29
 -3 16 7 30.87 2.82
 -3 -16 7 31.63 2.89
 3 -16 -6 0.42 1.74
 3 16 -6 0.68 0.93
 3 -16 -6 -0.95 2.24
 -3 16 6 0.41 1.55
 3 -16 -5 29.38 3.04
 3 -16 -5 23.8 2.54
 -3 16 5 25.75 2.36
 3 16 -5 20.36 1.41
 3 -16 -4 11.99 2.17
 3 -16 -4 12.96 2.81
 3 16 -4 8.36 1.06
 -3 16 4 8.92 1.8
 3 -16 -3 63.42 3.82
 3 -16 -3 81.22 4.72
 -3 -16 3 52.82 3.18
 3 16 -3 45.21 2.54
 -3 16 3 55.12 3.91
 -3 16 2 -1.22 2.23
 3 -16 -2 1.93 1.6
 -3 -16 2 -1.26 1.6
 3 -16 -2 0.56 2.54
 3 16 -2 1.07 0.89
 3 -16 -1 131.21 6.01
 3 -16 -1 149.64 6.6
 -3 16 1 106.36 5.83
 3 16 -1 93.89 4.61
 -3 -16 1 125.13 5.36
 -3 -16 1 111.4 5.21
 -3 16 0 205.75 8.59
 -3 -16 0 162.49 6.91
 3 -16 0 231.47 8.91
 3 16 0 161.32 7.11
 -3 -16 0 182.85 7.39
 -3 -16 0 194.43 7.47
 -3 -16 -1 2.12 1.24
 -3 16 -1 2.37 1.98
 -3 -16 -1 3.92 1.25
 3 16 1 2.76 1.04
 3 -16 1 2.61 2.46
 -3 -16 -1 1.91 1.26
 -3 16 -2 40.29 2.47
 -3 -16 -2 40.29 2.4
 -3 -16 -2 39.94 2.46
 -3 16 -2 40.59 3.52
 3 -16 2 48.22 3.62
 3 16 2 35.26 2.37
 -3 -16 -2 41.22 2.42
 3 -16 2 39.29 2.49
 -3 -16 -3 1.53 1.35
 3 -16 3 1.82 1.19
 -3 -16 -3 2.88 1.16
 -3 16 -3 -0.41 1.98
 -3 16 -3 3.25 1.21
 -3 -16 -3 3.98 1.2
 3 16 3 2.6 1.28
 -3 16 -3 4.66 1.22
 3 -16 4 1.77 0.96
 -3 16 -4 -2.13 2.43
 3 16 4 1.07 1.23
 3 -16 5 1.66 0.9
 3 16 5 1.26 1.57
 -3 16 -5 -2.34 2.48
 3 16 5 1.28 1.48
 3 -16 6 1.11 1.61
 3 16 6 2.56 1.76
 -3 16 -6 4.16 2.53
 3 16 6 1.89 1.54
 -3 -16 -6 1.07 1.68
 3 -16 7 13.88 2.57
 3 -16 7 6.52 2.01
 3 16 7 9.23 1.89
 3 16 7 10.15 2.17
 -3 16 -7 10.93 2.88
 -3 -16 -7 8.31 1.98
 3 -16 8 -0.65 3.08
 3 -16 8 1.48 1.91
 -3 16 -8 1.21 2.76
 3 16 8 -0.19 1.98
 -3 -16 -8 0.35 1.8
 3 16 9 1.67 2.25
 3 -16 9 6.48 2.59
 -3 16 -9 6.31 2.71
 3 -16 9 6.44 2.36
 3 16 9 3.95 2.21
 -3 -16 -9 5.76 2.17
 3 -16 10 14.47 3.15
 -3 16 -10 16.17 3.26
 3 -16 10 16.32 2.74
 3 16 10 10.21 2.51
 3 -16 11 7.79 3.75
 -3 16 -11 10.04 3.13
 3 16 11 7.29 2.69
 3 16 12 2.35 2.56
 3 16 13 2.93 2.5
 -3 -17 14 0.34 2.35
 -3 -17 13 2.25 2.51
 -3 17 13 -0.12 2.32
 3 17 -13 -0.41 2.42
 -3 -17 12 0.75 2.03
 3 -17 -12 8.21 4.5
 -3 17 12 2.02 2.18
 3 17 -12 0.86 2.11
 -3 -17 11 -0.46 2.15
 3 17 -11 0.11 1.23
 3 17 -11 1.95 1.85
 -3 17 11 -0.21 1.77
 -3 -17 10 1.19 1.95
 3 17 -10 1.48 1.19
 3 17 -10 0.92 1.61
 -3 17 10 2.81 1.92
 -3 -17 9 -1.22 2.07
 3 17 -9 2.45 1.64
 -3 17 9 2.18 1.8
 3 17 -8 15.03 1.89
 -3 -17 8 24.74 4.29
 -3 17 8 16.1 2.29
 -3 -17 8 18.06 2.65
 3 -17 -7 6.23 2.01
 3 -17 -7 10.97 2.84
 3 17 -7 9.32 1.31
 -3 17 7 11.73 2.16
 3 -17 -6 11.21 2.07
 3 17 -6 8.8 1.18
 3 -17 -6 10.7 2.56
 -3 17 6 11.44 2.07
 3 17 -5 6.65 1.07
 3 -17 -5 10.56 2.15
 3 -17 -5 9.74 2.64
 -3 17 5 10.11 1.85
 3 -17 -4 10.79 2.13
 3 -17 -4 16.48 3.04
 3 17 -4 8.38 1.1
 -3 17 4 11.33 1.86
 3 -17 -3 95.17 4.96
 3 -17 -3 114.54 5.87
 -3 17 3 93.01 4.53
 -3 -17 3 86.63 4.37
 3 17 -3 74.77 3.8
 -3 17 3 95.98 5.25
 -3 17 2 6.26 2.47
 3 -17 -2 7.98 1.9
 3 -17 -2 15.62 2.97
 -3 -17 2 8.3 1.78
 3 17 -2 7.43 1.18
 -3 -17 1 12.27 1.71
 -3 17 1 13.45 2.49
 3 17 -1 13.89 1.32
 3 -17 -1 15.02 2.75
 -3 -17 1 13.58 1.73
 -3 17 0 -0.1 2.01
 -3 -17 0 -0.2 1.14
 3 -17 0 0.21 2.18
 3 17 0 1.33 1.03
 -3 -17 0 1.02 1.18
 -3 -17 -1 -0.93 1.15
 -3 17 -1 0.49 1.95
 -3 -17 -1 -0.41 1.12
 3 17 1 0.79 0.99
 3 -17 1 -0.36 2.46
 -3 17 -2 55.42 2.86
 -3 -17 -2 51.13 2.76
 3 -17 2 60.65 4.15
 3 17 2 47.75 2.85
 -3 17 -2 59.1 4.38
 -3 -17 -2 50.4 2.78
 -3 17 -3 27.05 1.82
 -3 17 -3 22.61 2.81
 -3 17 -3 31.7 1.98
 -3 -17 -3 28.87 1.96
 -3 -17 -3 23.5 1.76
 3 17 3 20.04 1.92
 3 -17 3 19.76 1.87
 -3 17 -4 -0.24 2.25
 3 17 4 -0.12 1.29
 3 -17 4 0.64 1.06
 3 -17 5 3.21 1
 -3 17 -5 -0.39 2.62
 3 17 5 1.59 1.43
 3 -17 6 6.46 1.75
 3 17 6 6.4 1.89
 -3 17 -6 8.01 2.73
 3 17 6 6.3 1.75
 3 -17 7 9.65 3.17
 3 -17 7 2.77 1.84
 3 17 7 6.03 2.03
 3 17 7 4.78 1.74
 -3 17 -7 7.74 2.84
 -3 -17 -7 6.02 1.94
 3 -17 8 0.47 3.64
 3 -17 8 1.77 1.91
 3 17 8 -0.35 1.68
 -3 17 -8 -0.76 2.75
 3 17 8 0.46 1.91
 -3 -17 -8 2.12 1.9
 3 -17 9 5.16 3.25
 -3 17 -9 4.43 3.01
 3 17 9 4.19 2.25
 3 -17 10 2.69 2.74
 -3 17 -10 2.65 2.84
 3 17 10 3.03 2.21
 3 -17 11 0.16 3.75
 -3 17 -11 0.33 2.91
 3 17 11 4.12 2.42
 3 17 12 11.12 2.98
 3 17 13 2.18 2.8
 -3 -18 14 2.19 2.58
 -3 -18 13 12.45 2.89
 3 18 -13 11.02 2.58
 3 -18 -12 0.24 4.53
 3 18 -12 2.43 2.07
 -3 18 12 4.59 2.33
 -3 -18 12 1.93 2.25
 -3 -18 11 0.58 2.18
 3 18 -11 0.54 1.27
 3 18 -11 1.28 1.86
 -3 18 11 3.16 2.14
 -3 -18 10 -1.11 2.11
 3 18 -10 0.15 1.79
 -3 18 10 2.95 2.02
 3 18 -9 3.12 1.63
 -3 18 9 4.86 1.89
 -3 -18 9 4 2.18
 3 18 -8 4.05 1.52
 -3 18 8 4.61 1.94
 -3 -18 8 4.2 2.08
 3 18 -7 0.6 1.24
 -3 18 7 -0.09 1.79
 3 -18 -6 3.85 1.9
 3 18 -6 5.37 1.15
 3 -18 -6 4.52 2.37
 -3 18 6 5.69 1.85
 3 -18 -5 46.76 3.45
 3 -18 -5 58.54 4.31
 -3 18 5 46.24 3.24
 3 18 -5 40.57 2.21
 3 -18 -4 17.79 2.45
 3 -18 -4 26.16 3.37
 3 18 -4 16.04 1.4
 -3 18 4 18.66 2.15
 -3 18 3 2.89 2.03
 3 -18 -3 2.94 1.69
 -3 18 3 2.61 1.61
 3 -18 -3 3.72 2.38
 3 18 -3 2 1.02
 -3 -18 2 0.49 1.47
 -3 18 2 2.68 2.08
 3 -18 -2 3.99 1.79
 3 -18 -2 3.41 2.6
 -3 -18 2 2.4 1.45
 3 18 -2 2.12 1.01
 -3 18 1 11.97 2.36
 -3 -18 1 8.8 1.36
 -3 -18 1 6.64 1.43
 3 18 -1 8.73 1.21
 3 -18 -1 6.79 2.45
 -3 18 0 10.67 2.4
 -3 -18 0 8.66 1.47
 3 18 0 10.24 1.34
 -3 -18 0 9.58 1.43
 3 -18 0 11.35 2.68
 -3 18 -1 -0.72 2.13
 -3 -18 -1 -0.52 1.09
 -3 -18 -1 -1.51 1.16
 3 18 1 -0.43 1.09
 3 -18 1 0.12 2.47
 -3 -18 -2 37.74 2.25
 -3 18 -2 38.73 3.51
 -3 18 -2 38.79 2.29
 3 -18 2 44.4 3.67
 3 18 2 33.05 2.34
 3 -18 3 3.21 1.25
 -3 18 -3 4.41 2.25
 3 18 3 1.94 1.3
 -3 18 -4 39.75 3.72
 3 18 4 36.1 2.63
 3 -18 4 33.17 2.21
 3 -18 5 2.67 0.97
 -3 18 -5 -0.27 2.56
 3 18 5 2.53 1.41
 3 18 6 7.73 1.89
 -3 18 -6 8.66 3
 3 18 6 5.98 1.87
 3 -18 6 6.14 0.93
 3 -18 7 11.69 4.31
 3 18 7 1.59 1.82
 -3 18 -7 6.11 2.71
 3 18 7 6.06 1.84
 3 -18 8 -1.1 2.85
 3 18 8 0.18 1.95
 3 18 8 1.25 1.75
 -3 18 -8 1.67 2.73
 3 -18 9 0.52 2.97
 -3 18 -9 1.82 2.98
 3 18 9 3.86 2.21
 3 -18 10 2.36 2.71
 -3 18 -10 2.85 3.14
 3 18 10 2.96 2.33
 3 18 11 1 2.42
 3 18 12 3.8 2.67
 -3 -19 14 2.23 2.58
 -3 -19 13 2.84 2.5
 -3 -19 12 2.44 2.58
 3 19 -12 1.82 2.21
 -3 19 12 0.48 2.23
 -3 -19 11 9.06 2.62
 3 19 -11 11.44 2.43
 -3 19 11 10.13 2.5
 -3 -19 10 -0.11 2.1
 3 19 -10 -0.21 1.74
 -3 19 10 0.79 1.97
 -3 -19 9 1.65 2.16
 3 19 -9 0.12 1.65
 -3 19 9 2.1 1.91
 3 19 -8 10.43 1.61
 -3 19 8 12.19 2.27
 -3 -19 8 17.59 2.56
 3 19 -7 -0.64 1.14
 -3 19 7 2.65 1.92
 3 19 -6 20.6 1.62
 3 -19 -6 24.83 2.72
 -3 19 6 25.26 2.64
 3 19 -5 1.24 0.93
 3 -19 -5 2.75 1.94
 3 -19 -5 2.55 2.56
 -3 19 5 0.95 1.65
 3 -19 -4 3.57 1.93
 3 -19 -4 4.38 2.83
 3 19 -4 3.54 1.05
 -3 19 4 5.87 1.8
 -3 19 3 6.49 2.35
 3 -19 -3 6.69 1.83
 3 -19 -3 10.08 2.79
 3 19 -3 4.43 1.12
 -3 -19 2 -1.15 1.38
 -3 19 2 -1.21 2.13
 3 -19 -2 3.37 1.93
 3 -19 -2 -1.62 2.65
 3 19 -2 -0.15 1.02
 3 -19 -1 57.15 4.15
 -3 19 1 45.69 3.66
 3 19 -1 39.54 2.38
 -3 -19 1 38.02 2.49
 -3 19 0 0.94 2
 -3 -19 0 -1.03 1.24
 3 -19 0 -0.6 2.33
 3 19 0 1.6 1.12
 -3 19 -1 15.63 2.76
 3 19 1 14.3 1.58
 3 -19 1 18.71 3.21
 -3 -19 -1 13.37 1.47
 -3 -19 -2 92.2 4.03
 -3 19 -2 97.69 5.53
 3 -19 2 117.03 5.89
 3 19 2 77.01 4.22
 3 19 3 18.38 1.99
 -3 19 -3 26.7 3.34
 3 -19 4 1.1 1.22
 -3 19 -4 0.91 2.11
 3 19 4 1.31 1.4
 3 -19 5 3.24 1.1
 -3 19 -5 2.66 2.5
 3 19 5 4.6 1.55
 3 -19 6 3.28 0.9
 -3 19 -6 6.82 3.02
 3 19 6 6.2 1.89
 3 -19 7 21.32 4.42
 3 19 7 10.99 2.26
 -3 19 -7 12.57 3.08
 3 19 7 11.12 2.12
 3 -19 8 11 2.85
 3 19 8 9.94 2.34
 3 19 8 9.19 2.14
 -3 19 -8 11.65 3.09
 3 -19 9 0.89 3.44
 3 19 9 2.8 2.16
 -3 19 -9 6.75 3.13
 -3 19 -10 2.12 3.17
 3 19 10 -0.11 2.33
 3 19 11 1.01 2.5
 3 19 12 6.61 2.74
 -3 -20 13 4.05 2.55
 -3 -20 12 0.25 2.46
 -3 -20 11 6.11 2.73
 3 20 -11 9.76 2.33
 -3 20 11 8.93 2.46
 -3 -20 10 7.27 2.51
 3 20 -10 5.59 2.03
 -3 20 10 4.78 2.28
 3 20 -9 -0.29 1.49
 -3 20 9 1.74 1.96
 -3 -20 9 -0.61 2.17
 3 20 -8 1.43 1.5
 -3 20 8 -0.4 1.84
 -3 -20 8 1.29 2.05
 3 20 -7 3.84 1.3
 -3 20 7 4.07 2.02
 3 20 -6 5.35 1.23
 -3 20 6 8.27 2.08
 3 20 -5 1.16 0.98
 3 -20 -5 4.38 1.99
 -3 20 5 2.08 1.7
 3 -20 -4 1.33 1.83
 -3 20 4 -0.92 1.54
 3 -20 -4 2.1 2.71
 3 20 -4 0.54 1
 -3 20 4 -0.18 1.64
 3 -20 -3 16.76 2.31
 -3 20 3 17.1 2.77
 3 -20 -3 23.13 3.46
 3 20 -3 17.36 1.64
 -3 20 2 8.25 2.52
 3 -20 -2 10.12 2.28
 3 -20 -2 10.27 3.16
 3 20 -2 6.2 1.25
 -3 20 1 2.84 2.42
 3 -20 -1 3.74 2.47
 3 20 -1 3.29 1.16
 -3 20 0 36.68 3.49
 3 -20 0 51.52 4.17
 3 20 0 39.29 2.46
 -3 20 -1 0.8 2.25
 3 20 1 0.39 1.19
 3 -20 1 2.55 2.69
 -3 20 -2 4.28 2.38
 3 20 2 1.47 1.28
 -3 20 -3 2.57 2.45
 3 20 3 4.43 1.46
 3 -20 4 0.78 1.22
 -3 20 -4 -0.23 2.14
 3 20 4 -0.39 1.41
 3 -20 5 1.07 1.11
 -3 20 -5 1.82 2.6
 3 20 5 1.44 1.56
 3 -20 6 2.87 1.03
 -3 20 -6 3.86 2.88
 3 20 6 1.78 1.62
 3 20 7 2.94 1.89
 -3 20 -7 2.53 2.91
 3 20 7 2.73 1.89
 3 -20 8 0.12 2.75
 3 20 8 0.71 1.96
 -3 20 -8 2.32 2.86
 3 20 8 0.19 1.83
 3 -20 9 0.36 4.42
 3 20 9 0.59 2.21
 3 20 9 0.7 1.91
 -3 20 -9 2.32 3.01
 3 20 10 1.54 2.27
 3 20 11 3.77 2.75
 3 20 12 1.57 2.65
 -3 -21 13 3.78 2.75
 -3 -21 12 -1.86 2.6
 -3 -21 11 3.39 2.61
 -3 -21 10 0.62 2.47
 3 21 -10 0.14 1.88
 -3 21 10 1.44 2.23
 3 21 -9 1.93 1.48
 -3 21 9 2.46 2.04
 -3 -21 9 2.59 2.46
 3 21 -8 7.13 1.57
 -3 21 8 4.6 2.1
 3 21 -7 2.17 1.33
 -3 21 7 0.95 1.96
 -3 21 6 35.36 3.13
 3 21 -6 27.34 2.09
 3 -21 -5 11.48 2.38
 -3 21 5 13.36 2.19
 3 -21 -4 4.5 2.04
 -3 21 4 1.04 1.52
 3 21 -4 0.51 1.11
 -3 21 4 0.46 1.7
 -3 21 3 -0.12 2.23
 3 -21 -3 4.61 1.89
 3 21 -3 1.57 1.15
 -3 21 3 1.6 1.61
 -3 21 2 18.91 3
 3 -21 -2 28.14 3.6
 3 21 -2 17.54 1.72
 -3 21 1 8.82 2.74
 3 -21 -1 10.94 2.75
 3 21 -1 8.59 1.38
 -3 21 0 11.12 2.54
 3 21 0 11.34 1.53
 3 -21 0 16.47 3.18
 -3 21 -1 9.18 2.55
 3 21 1 5.77 1.44
 -3 21 -2 6.15 2.42
 3 21 2 5.01 1.42
 -3 21 -3 5.46 2.55
 3 21 3 3.23 1.46
 -3 21 -4 24.99 3.4
 3 21 4 21.7 2.2
 3 -21 4 20.8 1.87
 -3 21 -5 0.25 2.28
 3 21 5 -0.76 1.55
 3 -21 5 1.37 1.18
 3 -21 6 9.26 1.21
 -3 21 -6 12.1 3.12
 3 21 6 9.54 1.99
 -3 21 -7 9.08 3.21
 3 21 7 11.43 2.33
 3 -21 8 5.37 3.49
 3 21 8 4.94 2.32
 -3 21 -8 7.54 3.38
 3 21 8 6.64 2.14
 3 21 9 7.76 2.4
 -3 21 -9 13.85 3.55
 3 21 9 6.77 2.29
 3 21 10 -0.83 2.41
 3 21 11 3.06 2.55
 3 21 12 -1.1 2.83
 -3 -22 13 0.82 2.48
 -3 -22 12 -0.13 2.64
 -3 -22 11 9.01 2.83
 -3 -22 10 0.13 2.49
 -3 22 10 -1.61 2.24
 3 22 -9 3.51 1.81
 -3 22 9 5.4 2.28
 -3 -22 9 1.76 2.39
 3 22 -8 2.75 1.5
 -3 22 8 -0.97 2.03
 3 22 -7 0.04 1.22
 -3 22 7 -0.44 1.99
 3 22 -6 4.58 1.29
 -3 22 6 3.63 2.04
 -3 22 5 0.89 1.83
 3 22 -5 0.88 1.13
 3 -22 -4 6.57 2.12
 3 22 -4 4.82 1.26
 -3 22 4 4.85 1.98
 -3 22 3 -0.12 2.24
 3 -22 -3 0.85 1.72
 -3 22 3 0.93 1.72
 3 22 -3 -0.25 1.21
 -3 22 2 -0.62 2.31
 3 22 -2 0.61 1.15
 -3 22 1 8 2.71
 3 22 -1 5.64 1.32
 -3 22 0 3.74 2.36
 3 22 0 5.19 1.33
 -3 22 -1 3.81 2.45
 3 22 1 3.82 1.38
 -3 22 -2 1 2.41
 3 22 2 1.61 1.29
 -3 22 -3 0.25 2.38
 3 22 3 0.9 1.39
 -3 22 -4 0.3 2.78
 3 22 4 0.78 1.56
 3 -22 5 1.5 1.29
 -3 22 -5 2.97 2.45
 3 22 5 2.13 1.63
 -3 22 -6 4.51 2.71
 3 22 6 4.36 1.8
 -3 22 -7 1.28 2.96
 3 22 7 0.59 2
 3 22 8 -1.67 1.95
 3 22 8 0.2 2.04
 3 22 9 4.83 2.32
 3 22 9 3.15 2.25
 3 22 10 -0.1 2.32
 3 22 11 -2.98 2.54
 -3 -23 12 -1.03 2.74
 -3 -23 11 1.87 2.67
 -3 -23 10 2.21 2.69
 -3 23 9 4.27 2.31
 -3 -23 9 -0.64 2.42
 3 23 -8 16.52 1.97
 -3 23 8 16.74 2.71
 3 23 -7 1.23 1.36
 -3 23 7 -1.69 2.11
 3 23 -6 1.35 1.27
 -3 23 6 -0.64 1.97
 -3 23 5 1.13 1.69
 -3 23 5 0.83 1.93
 3 23 -5 1.35 1.19
 3 -23 -4 1.31 2.01
 3 23 -4 1.38 1.19
 -3 23 4 1.53 1.87
 -3 23 3 0.13 2.29
 3 -23 -3 1.2 1.92
 3 23 -3 0.51 1.24
 -3 23 3 2.94 1.88
 -3 23 2 1 2.34
 3 23 -2 -0.8 1.19
 -3 23 1 2.5 2.48
 3 23 -1 3.06 1.27
 -3 23 0 -1.23 2.22
 3 23 0 0.22 1.2
 -3 23 -1 0.62 2.25
 3 23 1 2.01 1.38
 -3 23 -2 -0.79 2.51
 3 23 2 0.18 1.31
 -3 23 -3 0.25 2.35
 3 23 3 -0.72 1.44
 -3 23 -4 6.62 2.8
 3 23 4 2.6 1.58
 3 -23 5 2.38 1.32
 -3 23 -5 4.62 2.88
 3 23 5 0.62 1.52
 -3 23 -6 -3.04 2.67
 3 23 6 1.87 1.71
 -3 23 -7 3.65 2.98
 3 23 7 4.55 2.02
 3 23 8 1.15 2.07
 3 23 9 3.55 2.22
 3 23 9 3.77 2.25
 -3 -24 12 0.92 2.74
 -3 -24 11 -1.02 2.68
 -3 -24 10 -2.94 2.7
 -3 24 8 4.03 2.28
 -3 24 7 0.47 2.07
 3 24 -6 -0.33 1.25
 -3 24 6 0.11 1.96
 3 24 -5 2.34 1.27
 -3 24 5 2.77 1.66
 -3 24 5 6.2 2.19
 3 24 -4 2.99 1.31
 -3 24 4 4.32 2.16
 -3 24 3 -1.28 2.29
 3 24 -3 0.73 1.3
 -3 24 3 1.72 1.86
 -3 24 2 6.45 1.2
 -3 24 2 11.19 2.78
 -3 24 2 7.79 1.21
 3 24 -2 6.53 1.54
 -3 24 1 2.9 2.45
 -3 24 1 3.54 0.95
 -3 24 1 3.83 0.98
 3 24 -1 2.38 1.28
 -3 24 0 0.4 2.41
 3 24 0 0.11 1.27
 -3 24 -1 0.5 2.26
 3 24 1 0.81 1.36
 -3 24 -2 1.48 2.55
 3 24 2 1.72 1.39
 -3 24 -3 6.04 2.72
 3 24 3 4.44 1.6
 -3 24 -4 2.09 2.59
 3 24 4 0.46 1.57
 -3 24 -5 -1.64 3.07
 3 24 5 0.16 1.65
 -3 24 -6 1.31 2.76
 3 24 6 2.19 1.8
 3 24 7 1.45 2.02
 3 24 8 1.83 2.12
 3 24 9 0.22 2.21
 -3 -25 11 2.49 2.81
 -3 -25 10 0.55 2.78
 -3 -25 9 0.89 2.54
 -3 25 7 -0.62 2.18
 -3 25 6 2.5 2.15
 3 25 -5 0.89 1.32
 -3 25 5 0.45 1.92
 3 25 -4 1.32 1.28
 -3 25 4 0.88 2.04
 -3 25 3 -0.98 1.12
 3 25 -3 -0.32 1.32
 -3 25 3 -0.73 1.94
 -3 25 2 3.05 2.57
 -3 25 2 1.14 0.91
 3 25 -2 -0.29 1.34
 -3 25 1 -0.41 2.42
 3 25 -1 0.5 1.33
 -3 25 0 10.96 3.08
 3 25 0 7.49 1.58
 -3 25 -1 -1.18 2.41
 3 25 1 -0.39 1.48
 -3 25 -2 3.03 2.61
 3 25 2 0.93 1.41
 -3 25 -3 0.29 2.61
 3 25 3 0.91 1.44
 -3 25 -4 0.14 2.55
 3 25 4 -0.48 1.61
 -3 25 -5 7.87 3.09
 3 25 5 0.75 1.7
 3 25 6 1.73 1.93
 3 25 7 -1.26 1.87
 3 25 8 0.22 2.23
 -3 -26 9 2.22 2.68
 3 26 -6 0.5 1.37
 -3 26 5 3.23 2.24
 3 26 -5 1.77 1.43
 3 26 -4 0.06 1.36
 -3 26 4 1.37 2.04
 3 26 -3 -0.67 1.32
 -3 26 3 1.51 1.93
 -3 26 2 3.21 2.71
 3 26 -2 2.51 1.52
 -3 26 1 -0.57 2.57
 3 26 -1 -0.41 1.37
 -3 26 0 6.11 2.96
 3 26 0 4.26 1.58
 -3 26 -1 3.29 2.47
 3 26 1 4.47 1.65
 -3 26 -2 0.42 2.58
 3 26 2 1.73 1.53
 -3 26 -3 1.45 2.74
 3 26 3 1.26 1.56
 -3 26 -4 1.32 2.7
 3 26 4 2.2 1.76
 3 26 5 -1.2 1.77
 3 26 6 1.69 1.96
 3 26 7 1.26 1.96
 3 26 8 -0.23 2.33
 3 27 -5 3.68 1.58
 3 27 -4 0.25 1.58
 3 27 -3 2.15 1.47
 -3 27 3 1.58 2.07
 -3 27 2 3.45 2.67
 3 27 -2 0.56 1.52
 -3 27 2 -0.11 1.98
 -3 27 1 2.14 2.64
 3 27 -1 -0.25 1.49
 -3 27 0 3.13 2.75
 3 27 0 1.77 1.49
 -3 27 -1 2.95 2.73
 3 27 1 4.3 1.72
 -3 27 -2 -0.71 2.54
 3 27 2 0.14 1.51
 3 27 3 3.7 1.67
 3 27 4 1.68 1.9
 3 27 5 1.49 1.81
 3 27 6 2.51 2.06
 3 27 7 0.3 2.01
 3 28 -4 -0.77 1.57
 3 28 -3 -0.12 1.47
 3 28 -2 0.76 1.53
 3 28 -1 0.79 1.54
 3 28 0 2.78 1.58
 3 28 1 0.95 1.59
 3 28 2 0.22 1.59
 3 28 3 1.27 1.59
 3 28 4 2.99 1.93
 3 28 5 2.17 2.06
 3 28 6 -0.89 2.09
 3 29 -2 -0.19 1.48
 3 29 -1 1.09 1.67
 3 29 0 0.93 1.58
 3 29 1 0.38 1.64
 3 29 2 2.37 1.64
 3 29 3 -0.85 1.72
 3 29 4 1.41 1.93
 3 29 5 2.13 2.12
 3 29 6 -0.61 2.14
 3 30 1 0.94 1.78
 3 30 2 0.95 1.78
 3 30 3 0.08 1.78
 3 30 4 0.92 2.06
 3 30 5 1.62 2.12
 -4 0 16 11.35 2.78
 -4 0 15 0.47 2.37
 -4 0 14 0.84 2.22
 4 0 -14 3.72 1.62
 4 0 -13 2.72 2.01
 -4 0 13 0.35 1.99
 4 0 -13 2.28 4.2
 4 0 -13 0.85 1.31
 4 0 -12 2.72 1.82
 -4 0 12 1.94 2.07
 4 0 -12 2.74 3.95
 4 0 -12 2.35 1.27
 4 0 -11 -0.15 1.62
 -4 0 11 -0.77 1.92
 4 0 -11 -1.52 3.75
 -4 0 10 71.51 4.61
 4 0 -10 64.5 4.03
 4 0 -9 0.13 1.54
 -4 0 9 -0.74 1.91
 4 0 -9 -5.41 3.67
 -4 0 8 2.42 1.95
 4 0 -8 4.16 1.52
 4 0 -8 4.16 3.45
 -4 0 7 -0.74 1.58
 -4 0 7 0.68 0.89
 -4 0 6 25.42 2.47
 -4 0 6 20.92 1.49
 -4 0 5 -0.35 1.36
 -4 0 5 0.32 1.65
 4 0 -5 -0.38 1.02
 -4 0 5 -0.44 0.68
 -4 0 4 11.26 2.11
 4 0 -4 14.22 1.57
 -4 0 4 14 1.02
 -4 0 4 14.28 2.16
 -4 0 3 1.17 1.44
 -4 0 3 -0.5 1.52
 4 0 -3 0.15 0.99
 -4 0 3 0.32 0.59
 -4 0 2 9.96 1.81
 -4 0 2 13.82 2.15
 4 0 -2 10.52 1.36
 -4 0 2 19.36 1.49
 -4 0 1 -0.15 1.26
 -4 0 1 0.42 1.57
 -4 0 1 0.27 0.87
 -4 0 1 0.64 1.39
 -4 0 0 14.06 1.52
 -4 0 0 15.92 2.17
 -4 0 0 14.72 1.96
 -4 0 0 13.86 1.76
 -4 0 -1 -0.73 1.32
 -4 0 -1 1.19 1.4
 -4 0 -1 -0.09 1.43
 -4 0 -1 0.46 1.15
 -4 0 -1 0.67 1.53
 -4 0 -2 16.77 2.21
 -4 0 -2 11.69 1.61
 -4 0 -2 12.69 1.68
 -4 0 -2 14.24 1.81
 -4 0 -2 14.87 1.84
 -4 0 -3 -1.05 1.32
 -4 0 -3 -0.12 1.23
 -4 0 -3 -0.66 1.41
 -4 0 -3 1.09 1.19
 -4 0 -4 7.61 1.55
 -4 0 -4 7.09 1.63
 -4 0 -4 8.18 1.64
 -4 0 -4 10.46 1.89
 4 0 5 0.18 1.7
 -4 0 -5 1.11 1.5
 -4 0 -5 1.68 1.58
 -4 0 -5 0.97 1.39
 -4 0 -5 0.56 1.33
 -4 0 -6 110.72 5.12
 -4 0 -6 112.71 5.02
 -4 0 -6 87.26 4.84
 4 0 6 92.03 5.44
 -4 0 -6 99.22 4.78
 -4 0 -7 3.58 1.62
 -4 0 -7 -0.36 1.58
 4 0 7 0.69 2
 -4 0 -8 32.68 2.92
 4 0 8 35.44 3.47
 -4 0 -9 2.02 1.96
 4 0 9 0.45 2.16
 -4 0 -10 8.27 2.08
 4 0 10 8.92 2.45
 4 0 11 1.14 2.15
 4 0 12 1.23 2.24
 -4 -1 16 4.88 2.67
 -4 1 16 2.51 2.45
 -4 -1 15 3.01 2.43
 4 -1 -15 2.98 4.68
 -4 1 15 0.8 2.29
 -4 -1 14 7.32 2.47
 -4 1 14 5.96 2.29
 4 -1 -14 7.03 5.52
 4 1 -14 6.9 1.65
 4 -1 -14 6.4 1.73
 4 -1 -13 2.21 2.04
 -4 -1 13 1.35 2.07
 -4 1 13 0.58 2.15
 4 -1 -13 2.32 1.41
 4 1 -13 2.21 1.33
 4 1 -12 3.68 1.82
 4 -1 -12 2.96 1.94
 -4 -1 12 0.88 1.93
 -4 1 12 1.15 2
 4 -1 -12 4.72 4.63
 4 1 -12 2.97 1.24
 4 -1 -11 0.87 1.75
 -4 -1 11 0.85 1.9
 -4 1 11 2.64 2.1
 4 -1 -11 2.83 3.43
 4 1 -11 0.88 1.67
 4 1 -10 6.84 1.83
 4 -1 -10 4.27 1.8
 -4 -1 10 5.15 2.08
 -4 1 10 1.02 1.99
 4 -1 -10 5.71 2.16
 4 -1 -10 9.73 3.34
 4 1 -9 1.05 1.42
 4 -1 -9 5.21 1.79
 -4 -1 9 1.82 1.78
 -4 1 9 1.79 2.04
 4 -1 -9 1.25 2.83
 4 -1 -9 0.2 1.9
 4 -1 -8 52.57 3.32
 -4 -1 8 61.46 4.04
 -4 1 8 56.65 4.12
 4 -1 -8 69.21 4.76
 -4 1 8 56.8 3.05
 4 -1 -8 65.93 4.05
 -4 -1 8 56.85 3.91
 -4 -1 7 2.51 1.78
 4 -1 -7 7.12 2.92
 -4 1 7 6.94 1.18
 4 -1 -7 3.94 1.8
 -4 -1 6 9.85 1.93
 -4 1 6 9.02 1.77
 -4 -1 6 7.89 1.95
 4 1 -6 6.89 1.28
 4 -1 -6 12.46 3.52
 -4 1 6 7.81 1.09
 -4 -1 5 2.24 1.42
 -4 1 5 0.44 1.39
 -4 -1 5 0.41 1.63
 -4 1 5 -0.2 1.48
 4 1 -5 0.23 1.02
 -4 -1 5 0.27 0.62
 -4 1 5 1.29 0.74
 -4 -1 4 189.15 8.01
 -4 1 4 194.09 8.04
 4 -1 -4 178.09 6.87
 4 1 -4 162.83 6.63
 -4 -1 4 141.75 6.06
 -4 1 4 156.23 6.3
 -4 -1 4 185.18 7.62
 -4 1 4 183.53 7.69
 -4 -1 3 82.28 4.54
 -4 1 3 78.8 4.5
 4 -1 -3 74.62 3.5
 4 1 -3 71.95 3.25
 -4 -1 3 61.53 2.76
 -4 1 3 68.33 3.02
 -4 -1 3 73.45 4.1
 -4 1 3 70.74 4.05
 -4 -1 2 150.41 7.29
 -4 1 2 168.66 7.54
 4 -1 -2 150.3 6.42
 -4 -1 2 147.6 5.7
 -4 -1 2 157.05 7.02
 -4 -1 2 143.46 6.08
 -4 1 2 141.05 6.79
 -4 1 2 148.15 6.29
 -4 -1 1 8.67 1.57
 -4 1 1 8.18 1.53
 -4 -1 1 6.9 1.07
 -4 -1 1 11.61 1.92
 -4 1 1 12.21 2.06
 -4 1 1 8.04 1.19
 -4 1 1 9.63 1.74
 -4 -1 1 10.43 1.81
 -4 -1 0 36.41 2.25
 -4 1 0 35.49 2.41
 -4 -1 0 35.85 3.08
 -4 1 0 42.32 3.07
 -4 1 0 38.54 2.9
 -4 -1 0 42.14 2.98
 -4 -1 0 36.81 2.65
 -4 1 0 36.46 2.68
 -4 -1 -1 2.22 1.23
 -4 1 -1 3.31 1.56
 -4 1 -1 0.93 1.25
 -4 -1 -1 2.22 1.62
 -4 1 -1 2.16 1.51
 -4 1 -1 1.51 1.24
 -4 -1 -1 2.03 1.13
 -4 -1 -1 1.82 1.36
 -4 1 -1 1.84 1.57
 -4 -1 -1 1.09 1.41
 -4 -1 -2 57.54 3.7
 -4 1 -2 58.85 3.3
 -4 -1 -2 54.51 3.17
 -4 1 -2 59.56 3.48
 -4 -1 -2 59.25 3.44
 -4 1 -2 56.09 3.49
 -4 -1 -2 58.7 3.54
 -4 -1 -2 60.95 3.46
 -4 1 -2 58.47 3.4
 -4 -1 -3 14.23 1.82
 -4 1 -3 14.32 1.75
 -4 -1 -3 14.79 1.69
 -4 1 -3 15.75 1.94
 -4 -1 -3 16.64 1.91
 -4 1 -3 14.97 1.88
 -4 -1 -3 18 1.9
 -4 1 -3 16.91 1.81
 4 -1 4 60.05 3.83
 -4 1 -4 66.16 3.66
 -4 -1 -4 65.45 3.59
 -4 1 -4 63.25 3.67
 -4 -1 -4 63.6 3.65
 -4 -1 -4 55.95 3.21
 4 1 4 55.88 3.72
 -4 1 -4 63.63 3.69
 -4 -1 -4 62.19 3.65
 -4 1 -4 61.76 3.39
 -4 -1 -4 64.91 3.64
 -4 1 -5 18.95 2.05
 -4 -1 -5 19.89 2.08
 4 -1 5 17.79 2.15
 4 1 5 12.3 2.18
 -4 1 -5 16.35 2.22
 -4 -1 -5 13.22 1.78
 4 -1 5 17.83 2.42
 -4 -1 -5 16.8 1.81
 -4 1 -5 16.82 1.78
 -4 1 -5 20.08 2.13
 -4 -1 -5 19.09 2.13
 -4 1 -6 54.33 3.27
 -4 -1 -6 50.97 3.17
 4 -1 6 39.07 3.13
 -4 1 -6 56.71 3.16
 -4 -1 -6 52.65 3.08
 -4 -1 -6 42.12 3.05
 -4 1 -6 47.76 3.37
 4 -1 6 47.58 3.58
 4 1 6 45.17 3.54
 -4 -1 -6 38.41 2.72
 -4 1 -6 47.63 2.79
 4 -1 7 28.9 2.7
 -4 1 -7 44.17 2.8
 -4 -1 -7 43.29 2.78
 -4 1 -7 28.3 2.59
 -4 -1 -7 29.79 2.77
 4 -1 7 27.54 3.02
 4 1 7 29.83 3.04
 4 -1 8 1.83 1.7
 -4 1 -8 2.29 1.77
 -4 -1 -8 4.25 1.94
 4 -1 8 3.88 2.3
 4 1 8 1.22 2.22
 4 -1 9 0.91 1.62
 -4 1 -9 -0.36 1.81
 -4 -1 -9 -0.08 1.71
 4 -1 9 2.13 2.14
 4 1 9 1.12 2.07
 4 -1 10 5.03 1.67
 -4 -1 -10 6.3 2.04
 4 -1 10 6.84 2.43
 4 1 10 6.26 2.37
 4 -1 11 3.31 1.76
 4 -1 11 4.95 2.34
 4 1 11 1.01 2.19
 4 -1 12 1.92 2.51
 4 1 12 5.62 2.59
 -4 -2 16 8.79 2.87
 -4 -2 15 1.18 2.39
 -4 2 15 1.14 2.25
 4 -2 -15 3.24 5.77
 -4 -2 14 2.71 2.21
 -4 2 14 -0.45 2.23
 4 -2 -14 -0.43 4.2
 4 2 -14 0.79 1.46
 4 -2 -13 11.77 2.37
 -4 -2 13 10.95 2.28
 -4 2 13 9.62 2.46
 4 -2 -13 13.97 3.81
 4 2 -13 9.91 1.62
 4 -2 -12 8.49 2.18
 -4 -2 12 11.2 2.41
 -4 2 12 7.76 2.31
 4 -2 -12 17.1 3.28
 4 2 -12 6.88 1.36
 4 2 -11 9.75 1.84
 4 -2 -11 11.29 2.24
 -4 -2 11 10.62 2.4
 4 -2 -11 8.93 2.95
 4 2 -11 11.86 1.39
 -4 2 11 13.26 2.48
 -4 -2 10 22.9 2.84
 -4 2 10 23.07 2.77
 4 -2 -10 22.47 3.47
 4 -2 -10 26.48 3.14
 4 2 -10 19.36 2.18
 4 -2 -10 24.68 2.56
 -4 -2 9 8.95 2.2
 4 2 -9 10.14 1.77
 4 -2 -9 16.49 2.74
 -4 -2 9 12.8 2.29
 4 -2 -9 11.35 2.06
 -4 2 9 12.38 2.35
 4 -2 -9 18.94 3.38
 -4 2 9 10.74 1.63
 -4 -2 8 5.12 2.14
 -4 2 8 2.83 2.04
 4 -2 -8 2.5 1.59
 -4 2 8 0.76 1.34
 4 -2 -8 3.8 2.25
 4 -2 -7 91.39 4.82
 4 -2 -7 129.17 5.88
 -4 2 7 91.66 4.45
 4 -2 -7 107.39 5.55
 -4 -2 7 102.51 5.55
 4 2 -6 56.02 3.08
 -4 -2 6 64.99 4
 4 -2 -6 75.19 4.11
 -4 2 6 60.73 3.03
 4 -2 -6 70.89 4.07
 -4 -2 6 67.91 4.21
 -4 -2 5 5.35 1.56
 -4 2 5 4.87 1.58
 -4 -2 5 4.93 1.69
 -4 2 5 1.96 1.6
 4 -2 -5 4.89 1.87
 4 2 -5 4.4 1.14
 -4 2 5 4.16 0.91
 4 -2 -5 4.31 1.65
 -4 -2 4 0.61 1.36
 -4 2 4 1 1.5
 -4 -2 4 -0.29 1.49
 -4 2 4 0.83 1.69
 4 -2 -4 4.46 2.08
 4 2 -4 0.75 0.99
 -4 2 4 0.24 0.76
 -4 -2 3 6.64 1.67
 -4 2 3 7.4 1.71
 -4 -2 3 7.61 1.79
 -4 2 3 7.41 1.94
 4 2 -3 7.99 1.18
 -4 2 3 7.2 0.97
 -4 -2 2 27.5 2.61
 -4 2 2 32.13 2.86
 -4 -2 2 22.67 1.1
 -4 -2 2 25.02 2.38
 -4 2 2 29.82 2.39
 -4 2 2 24.27 1.98
 -4 -2 1 10.13 1.64
 -4 2 1 11.65 1.46
 -4 2 1 12.38 1.7
 -4 -2 1 10.3 2
 -4 2 1 11.76 1.98
 -4 2 1 13.22 1.91
 -4 -2 1 11.75 1.8
 -4 -2 1 9.63 1.06
 -4 -2 0 2.26 1.65
 -4 2 0 2.05 1.48
 -4 -2 0 1.07 0.94
 -4 2 0 2.4 1.35
 -4 2 0 0.97 1.2
 -4 2 0 1.15 1.48
 -4 -2 0 1.14 1.54
 -4 -2 0 0.81 1.29
 -4 -2 -1 78.21 4.48
 -4 2 -1 55.47 3.59
 -4 -2 -1 67.01 3.46
 -4 2 -1 81.2 4.37
 -4 -2 -1 79.32 4.28
 -4 2 -1 77.33 4.25
 -4 -2 -1 76.69 4.2
 -4 -2 -1 77.18 4.02
 -4 2 -1 66.51 3.75
 -4 -2 -2 20.52 2.35
 -4 2 -2 18.87 1.96
 -4 -2 -2 18.57 1.68
 -4 -2 -2 18.86 1.48
 -4 2 -2 21.17 2.1
 -4 -2 -2 22.56 2.09
 -4 2 -2 21.68 2.14
 -4 -2 -2 19.98 2.08
 -4 -2 -2 23.37 2.14
 -4 2 -2 21.1 1.94
 4 -2 3 9.61 1.72
 -4 -2 -3 12.78 2.08
 -4 2 -3 9.82 1.65
 -4 -2 -3 10.2 1.66
 -4 -2 -3 10.31 1.32
 -4 2 -3 11.12 1.75
 -4 -2 -3 9.22 1.65
 -4 2 -3 10.73 1.61
 -4 -2 -3 11.33 1.53
 -4 2 -3 12.97 1.67
 -4 -2 -3 11.63 1.59
 4 -2 4 143.76 6.99
 -4 2 -4 145.27 6.82
 -4 -2 -4 146.22 6.62
 -4 -2 -4 143.63 6.51
 -4 2 -4 154.61 6.94
 -4 -2 -4 153.14 6.91
 -4 2 -4 157.05 6.88
 -4 2 -4 162.15 6.66
 -4 -2 -4 153.73 6.83
 -4 2 -5 63.83 3.24
 -4 -2 -5 63.33 3.2
 4 -2 5 56.47 3.41
 -4 2 -5 64.75 3.72
 -4 -2 -5 58.77 3.05
 4 -2 5 53.75 3.59
 4 2 5 56.43 3.56
 -4 2 -5 60.57 2.84
 -4 2 -5 64.5 3.3
 -4 -2 -5 64.54 3.28
 -4 2 -6 88.55 4.42
 -4 -2 -6 84.59 4.36
 4 -2 6 79.15 4.53
 -4 2 -6 85.78 4.24
 -4 -2 -6 92.68 4.3
 -4 2 -6 76.51 3.87
 -4 2 -6 74.5 4.54
 -4 -2 -6 73.41 4.25
 4 -2 6 71.47 4.63
 4 2 6 74.82 4.7
 4 -2 7 48.98 3.64
 -4 2 -7 68.04 3.59
 -4 -2 -7 68.71 3.62
 -4 -2 -7 48.57 3.41
 -4 2 -7 52.69 3.73
 4 -2 7 54.83 3.98
 4 2 7 47.17 3.9
 4 -2 8 24.55 2.61
 -4 2 -8 20.19 2.4
 -4 -2 -8 22.35 2.43
 4 -2 8 24.04 3.04
 4 2 8 26.85 3.11
 4 -2 9 3.74 1.85
 -4 2 -9 4.5 1.92
 -4 -2 -9 4.04 1.89
 4 -2 9 6.05 2.35
 4 2 9 6.28 2.34
 4 -2 10 3.58 1.83
 -4 -2 -10 2.98 1.9
 4 -2 10 2.67 2.25
 4 2 10 4.87 2.24
 4 -2 11 1.11 1.81
 4 -2 11 1.9 2.32
 4 2 11 1.14 2.27
 4 -2 12 1.8 1.69
 4 -2 12 5.63 2.66
 4 2 12 7.4 2.66
 -4 -3 16 2.61 2.29
 -4 -3 15 -0.33 2.1
 -4 3 15 3.7 2.43
 4 -3 -15 -0.43 4.09
 -4 -3 14 -0.24 2.08
 -4 3 14 1.92 2.17
 4 -3 -14 2.68 3.23
 4 3 -14 1.04 1.41
 4 -3 -13 2.72 2.24
 4 -3 -13 5.57 3.23
 4 3 -13 1.69 1.33
 -4 3 12 10.57 2.47
 4 3 -12 10.1 1.5
 4 -3 -11 -0.09 1.82
 -4 3 11 -0.33 1.91
 4 3 -11 2.76 1.11
 4 3 -10 1.64 1.5
 4 -3 -10 0.26 1.81
 -4 3 10 0.44 1.95
 4 -3 -10 2.16 4.22
 -4 3 10 1.02 1.45
 4 -3 -10 0.69 2.11
 4 -3 -9 27.96 2.65
 -4 3 9 32.98 3.26
 -4 3 9 28.74 2.43
 4 -3 -9 37.29 3.39
 4 3 -9 25.76 2.32
 -4 -3 9 25.43 2.96
 4 -3 -8 191.12 8.54
 -4 3 8 205.86 9.32
 -4 3 8 183.8 8.19
 4 -3 -8 207.1 9.33
 -4 -3 8 179.86 9.06
 4 3 -7 17.4 1.66
 4 -3 -7 22.15 2.18
 -4 3 7 19.81 2.69
 4 -3 -7 28.41 3.35
 -4 -3 7 24.17 3.42
 -4 3 7 16.99 1.72
 4 -3 -7 19.88 2.66
 -4 -3 7 19.57 2.53
 -4 -3 6 0.18 1.55
 4 3 -6 0.63 1
 4 -3 -6 2.12 1.44
 4 -3 -6 1.67 2.55
 -4 -3 6 -0.9 2.64
 -4 3 6 0.39 0.98
 4 -3 -6 1.41 1.64
 -4 -3 5 2.28 1.52
 -4 -3 5 1.31 1.54
 -4 3 5 0.11 1.77
 4 -3 -5 -0.2 2.61
 -4 -3 5 -0.72 2.73
 4 3 -5 0.65 0.97
 -4 3 5 1.07 0.85
 4 -3 -5 0.43 1.59
 -4 -3 4 0.27 1.36
 -4 3 4 0.48 1.39
 -4 -3 4 0.54 1.4
 -4 3 4 1.59 1.68
 4 -3 -4 -0.87 1.46
 -4 -3 4 0.09 2.26
 4 3 -4 0.39 0.85
 -4 3 4 -0.42 0.86
 -4 -3 3 80.25 5.01
 -4 3 3 96.95 5.36
 4 -3 -3 135.29 4.88
 -4 -3 3 150.32 5.57
 -4 3 3 78.56 3.99
 -4 -3 3 85.33 4.97
 -4 3 3 86.29 4.89
 -4 -3 2 35.15 2.92
 -4 3 2 34.08 2.83
 -4 -3 2 38.59 2.58
 -4 -3 2 30.43 2.6
 -4 3 2 33.94 2.62
 -4 3 2 25.14 2.26
 -4 3 1 16.73 1.69
 -4 -3 1 19.13 2.25
 -4 3 1 18.56 2.19
 -4 -3 1 3.35 1.36
 -4 -3 1 13.9 0.79
 -4 3 1 14.71 2.02
 -4 -3 1 15.37 2.05
 -4 -3 1 15.52 1.98
 -4 3 1 19.13 1.96
 -4 -3 1 10.05 1.14
 -4 3 0 146.24 4.78
 -4 -3 0 150.51 3.98
 -4 -3 0 167.11 5.84
 -4 -3 0 144.45 3.64
 -4 3 0 176.36 5.69
 -4 -3 0 163.19 5.51
 -4 -3 0 155.75 5.33
 -4 3 0 170.63 5.27
 -4 3 -1 0.57 1.15
 -4 3 -1 0.25 1.37
 -4 -3 -1 0.49 1.29
 4 -3 1 0.33 1.38
 -4 -3 -1 1.16 1.54
 -4 -3 -1 0.11 0.46
 -4 3 -1 -0.24 1.43
 -4 -3 -1 -0.55 0.91
 -4 -3 -1 0.56 0.72
 -4 3 -1 -0.25 1.67
 -4 -3 -1 -0.76 1.52
 -4 -3 -1 0.58 1.16
 -4 -3 -2 38.29 2.99
 -4 3 -2 28.83 2.39
 -4 -3 -2 28.44 1.95
 -4 -3 -2 31.61 1.94
 -4 3 -2 32.08 2.5
 -4 -3 -2 31.13 2.41
 -4 3 -2 33.65 2.57
 -4 -3 -2 34.17 2.56
 -4 -3 -2 28.75 2.34
 -4 3 -2 30.85 2.29
 -4 -3 -3 13.86 1.96
 -4 3 -3 11.33 1.71
 -4 -3 -3 12.25 1.71
 -4 3 -3 14.33 1.96
 -4 -3 -3 1.17 0.72
 -4 -3 -3 12.53 1.58
 -4 -3 -3 11.74 1.38
 -4 3 -3 10.41 1.74
 -4 -3 -3 9.84 1.66
 -4 3 -3 12.92 1.53
 4 -3 4 53.08 3.54
 -4 -3 -4 31.09 2.31
 -4 3 -4 56.78 3.33
 -4 -3 -4 51.95 2.88
 -4 -3 -4 56.2 3.01
 -4 3 -4 58.89 3.4
 -4 -3 -4 54.35 3.27
 -4 3 -4 59.78 3.34
 -4 3 -4 60.46 2.99
 -4 -3 -4 55.61 3.24
 -4 3 -5 46.1 2.82
 -4 -3 -5 42.84 2.74
 4 -3 5 35.75 3.01
 -4 -3 -5 9.44 1.77
 -4 3 -5 43.77 3.13
 -4 -3 -5 38.25 2.41
 4 -3 5 39.28 3.12
 4 3 5 36.91 3.09
 -4 3 -5 43.31 2.39
 -4 3 -5 45.02 2.87
 -4 -3 -5 45.97 2.86
 -4 3 -6 2.75 1.29
 4 -3 6 3.01 1.92
 4 -3 6 3.62 2.01
 4 3 6 2.73 1.88
 -4 3 -6 8.17 1.71
 -4 -3 -6 3.73 1.56
 -4 -3 -6 2.39 1.48
 -4 3 -6 6.22 2.17
 -4 3 -6 5.72 1.59
 -4 -3 -6 4.33 1.53
 4 -3 7 27.33 2.91
 -4 3 -7 43.77 2.84
 -4 -3 -7 42.5 2.76
 -4 3 -7 27.14 3
 -4 -3 -7 28.64 2.65
 4 -3 7 30.7 3.11
 4 3 7 29.62 3.07
 4 -3 8 22.44 2.7
 -4 -3 -8 21.11 2.44
 4 -3 8 21.07 2.97
 4 3 8 22.66 2.97
 4 -3 9 0.52 1.8
 -4 3 -9 -0.09 1.69
 -4 -3 -9 1.22 1.72
 4 -3 9 1.57 2.1
 4 3 9 0.22 2.08
 4 -3 10 2.03 1.89
 -4 -3 -10 1.08 1.87
 4 -3 10 -0.23 2.1
 4 3 10 0.35 2.08
 4 -3 11 2.44 1.95
 4 -3 11 1.87 2.21
 4 3 11 0.51 2.22
 4 -3 12 -0.51 1.86
 4 -3 12 -0.54 2.35
 4 3 12 2.47 2.56
 -4 -4 16 0.12 2.38
 -4 -4 15 0.49 2.38
 -4 4 15 0.44 2.26
 4 -4 -15 1.93 3.47
 -4 4 14 0.33 2.22
 4 -4 -14 1.17 3.72
 -4 4 13 8.18 2.4
 4 4 -13 4.03 1.33
 4 -4 -12 14.47 2.54
 -4 4 12 18.11 2.8
 4 -4 -12 18.1 4.72
 4 4 -12 13.79 1.55
 4 -4 -11 0.47 1.97
 -4 4 11 0.79 2.11
 4 -4 -11 6.48 3.61
 -4 4 11 1.31 1.62
 4 -4 -10 1.84 2.16
 4 4 -10 2.56 1.4
 4 -4 -10 2.53 2.02
 -4 4 10 1.55 2.06
 4 -4 -10 1.93 3.06
 -4 4 10 2.59 1.6
 4 -4 -9 101.69 5.59
 -4 4 9 121.08 6.39
 4 -4 -9 121.96 6.75
 -4 4 9 105.44 5.3
 4 -4 -9 117.91 6.34
 -4 -4 9 109.57 6.23
 4 -4 -8 9.18 2.34
 -4 -4 8 8.45 2.32
 -4 4 8 8.13 2.39
 4 -4 -8 6.86 1.88
 4 -4 -8 17.03 3.3
 -4 4 8 8.35 1.54
 4 4 -7 25.16 1.92
 4 -4 -7 30.49 2.54
 -4 4 7 33.53 3.2
 4 -4 -7 45.75 3.62
 -4 -4 7 45.02 4.64
 -4 4 7 25.9 2
 4 -4 -7 33.96 3.04
 -4 -4 7 26.05 2.76
 4 4 -6 53.31 3.01
 4 -4 -6 66.4 3.78
 4 -4 -6 97.81 4.78
 -4 -4 6 103.92 5.85
 -4 4 6 71.1 3.38
 4 -4 -6 70.69 4.2
 -4 -4 6 58.1 3.93
 -4 -4 5 12.44 2.05
 4 4 -5 9.34 1.17
 4 -4 -5 14.9 2.33
 4 -4 -5 13.23 1.74
 -4 -4 5 18.94 3.26
 -4 4 5 10.38 1.27
 4 -4 -5 11.76 2.08
 -4 -4 4 34.27 2.96
 -4 4 4 38.29 3.17
 4 -4 -4 43.26 2.75
 -4 -4 4 50.6 3.31
 4 4 -4 29.87 1.72
 -4 4 4 39.63 2.23
 -4 -4 4 33.26 2.82
 -4 -4 3 -0.42 1.34
 -4 4 3 -0.17 1.29
 -4 -4 3 -1.11 1.51
 -4 4 3 0.19 1.45
 4 -4 -3 -0.71 1.48
 -4 -4 3 1.56 1.8
 -4 4 3 1.14 0.86
 -4 -4 2 31.77 2.7
 -4 4 2 28.07 2.63
 4 -4 -2 33.76 1.74
 -4 -4 2 15.67 1.81
 -4 -4 2 29.6 2.56
 -4 4 2 29.24 2.4
 -4 4 2 26.78 2.27
 -4 4 1 25.15 2.12
 -4 -4 1 28.77 2.66
 -4 -4 1 4.6 1.5
 -4 4 1 33.83 2.68
 -4 -4 1 27.06 2.47
 -4 -4 1 27.83 2.51
 -4 -4 1 33.82 1.45
 -4 4 1 29.05 2.29
 -4 -4 0 161.53 4.61
 -4 4 0 183.84 5.73
 4 -4 0 192.06 6.27
 -4 -4 0 212.92 6.82
 -4 -4 0 163.4 4.38
 -4 4 0 221.14 6.7
 -4 -4 0 221.29 6.7
 -4 -4 0 192.54 6.16
 -4 4 0 205.3 6.07
 -4 4 -1 -0.17 1.42
 -4 -4 -1 0.08 1.39
 4 -4 1 0.58 1.44
 -4 -4 -1 -0.47 1.5
 -4 4 -1 0.06 1.42
 -4 -4 -1 -1.2 0.89
 -4 -4 -1 -0.36 0.67
 -4 4 -1 -0.55 1.18
 -4 4 -1 -1.38 1.77
 -4 -4 -1 0.08 1.61
 -4 4 -2 1.19 1.13
 -4 4 -2 -0.08 1.39
 -4 -4 -2 1.97 1.43
 -4 4 -2 2.11 1.39
 -4 -4 -2 1.27 1.67
 -4 -4 -2 1.53 1.32
 -4 4 -2 0.54 1.37
 -4 -4 -2 0.66 0.82
 -4 -4 -2 1.4 0.93
 -4 -4 -3 22.78 2.51
 -4 4 -3 20.89 2.34
 -4 -4 -3 21.58 1.86
 -4 -4 -3 22.74 1.66
 -4 4 -3 19.44 2.16
 -4 4 -3 21.1 2.13
 -4 -4 -3 23.56 2.21
 -4 -4 -3 20.16 2.17
 -4 4 -3 23.85 1.95
 4 -4 4 149.01 5.78
 -4 -4 -4 148.42 5.72
 -4 4 -4 144.31 5.49
 -4 -4 -4 144.3 4.81
 -4 4 -4 156.87 5.49
 -4 -4 -4 152.33 5.47
 -4 4 -4 157.01 5.4
 -4 -4 -4 146.71 5.29
 -4 4 -4 152.77 4.92
 -4 4 -5 24.89 2.29
 -4 -4 -5 23.87 2.21
 4 -4 5 20.03 2.45
 -4 -4 -5 19.59 2.23
 4 -4 5 17.01 2.44
 -4 4 -5 26.68 2.62
 -4 -4 -5 22.7 2
 4 4 5 18.7 2.57
 -4 4 -5 25.19 2.41
 -4 -4 -5 25.52 2.27
 -4 4 -5 24.49 1.88
 -4 4 -6 20.41 2.18
 -4 -4 -6 19.48 2.1
 4 -4 6 16.38 2.33
 -4 4 -6 20.5 2.08
 -4 -4 -6 21.82 2.02
 4 -4 6 11.35 2.28
 4 4 6 15.49 2.49
 -4 -4 -6 12.45 1.92
 -4 4 -6 16.7 2.67
 4 -4 7 91.62 5.26
 -4 4 -7 112.67 5.85
 -4 -4 -7 99.09 5.06
 4 -4 7 103.67 5.63
 4 4 7 95.8 5.52
 4 -4 8 23.98 2.7
 -4 4 -8 28.72 3.04
 -4 -4 -8 25.17 2.58
 4 -4 8 28.15 3.13
 4 4 8 24.05 3.11
 4 -4 9 9.95 2.08
 -4 -4 -9 10.51 2.16
 4 -4 9 10.77 2.56
 4 4 9 11.8 2.49
 -4 4 -9 12.53 2.62
 4 -4 10 3.48 1.85
 -4 -4 -10 3.18 1.94
 4 -4 10 3.57 2.22
 4 4 10 2.7 2.26
 4 -4 11 0.79 1.82
 4 4 11 1.02 2.25
 4 -4 12 2.35 2.07
 4 -4 12 3.26 2.64
 4 4 12 2.98 2.51
 -4 5 15 1.36 2.03
 -4 5 14 0.11 2.11
 4 -5 -14 1.12 5.66
 -4 5 13 10.54 2.56
 4 -5 -13 1.99 4
 4 5 -13 8.57 1.51
 4 -5 -12 1.64 2.2
 -4 5 12 -0.22 2.15
 4 5 -12 1.91 1.23
 -4 -5 11 3.93 2.06
 4 -5 -11 4.87 2.14
 -4 5 11 5.77 2.22
 4 -5 -11 3.92 3.24
 -4 5 11 5.79 1.83
 4 -5 -10 -0.11 2
 4 -5 -10 0.87 1.89
 -4 5 10 1.22 2.09
 -4 -5 10 1.14 3.09
 -4 5 10 1.41 1.6
 4 -5 -9 4.71 2.2
 4 -5 -9 3.07 1.79
 -4 5 9 1.32 2.13
 4 -5 -9 15.79 3.03
 -4 -5 9 19.21 3.87
 -4 5 9 1.18 1.39
 4 -5 -8 31.5 2.76
 -4 5 8 36.65 3.41
 4 -5 -8 35.05 3.13
 -4 5 8 26.07 2.27
 4 -5 -8 36.26 3.16
 -4 -5 8 34.13 3.16
 4 -5 -7 10.12 2.13
 -4 -5 7 9.25 2.04
 4 5 -7 7.4 1.15
 -4 5 7 10.13 2.36
 4 -5 -7 12.61 1.9
 4 -5 -7 14.19 2.27
 -4 -5 7 13.78 3.62
 -4 5 7 9.3 1.43
 4 -5 -6 25.68 2.51
 4 -5 -6 30.29 2.58
 -4 -5 6 35.23 3.67
 4 5 -6 21.17 1.54
 -4 5 6 24.43 1.9
 4 -5 -6 23.94 2.58
 -4 -5 6 19.95 2.53
 4 -5 -5 53.93 3.27
 4 5 -5 46.69 2.34
 4 -5 -5 61.54 3.45
 -4 5 5 45.85 2.77
 4 -5 -5 53.38 3.61
 -4 -5 5 52.14 3.62
 -4 -5 4 3.41 1.55
 -4 5 4 1.63 1.52
 4 -5 -4 2.63 1.5
 -4 -5 4 3.89 1.76
 4 -5 -4 7.11 1.89
 -4 5 4 3.62 1.1
 -4 -5 3 0.6 1.38
 -4 5 3 -0.98 1.38
 -4 5 3 0.2 1.52
 4 -5 -3 -0.08 1.22
 -4 -5 3 -0.1 1.29
 -4 -5 2 6.56 1.68
 -4 5 2 5.04 1.56
 -4 -5 2 0.81 1.61
 4 -5 -2 6.86 1.4
 4 -5 -2 6.84 1.6
 -4 -5 2 3.43 1.58
 -4 5 1 140.73 5.33
 4 -5 -1 141.33 5.81
 -4 -5 1 153.37 6.18
 4 -5 -1 192.66 4.56
 -4 -5 1 148.5 5.81
 -4 -5 1 147.93 5.83
 -4 -5 0 14.4 1.09
 -4 5 0 18.53 1.93
 4 -5 0 20.87 2.24
 -4 -5 0 20.37 2.36
 -4 -5 0 17.13 1
 -4 -5 0 23.51 2.44
 -4 5 -1 1.59 1.5
 -4 -5 -1 2.81 1.51
 4 -5 1 3.25 1.67
 -4 -5 -1 3.23 1.58
 -4 5 -1 2.59 1.42
 -4 -5 -1 3.04 0.84
 -4 -5 -1 1.83 0.67
 -4 -5 -1 1.22 1.6
 -4 -5 -2 56.57 3.63
 -4 5 -2 48.71 3.32
 -4 -5 -2 49 2.45
 -4 -5 -2 39.71 2.29
 -4 -5 -2 51.76 3.1
 -4 5 -2 49.27 3.26
 -4 -5 -2 45.07 3.1
 -4 -5 -3 1.85 1.68
 -4 5 -3 3.78 1.55
 -4 -5 -3 3.58 1.53
 -4 5 -3 2.37 1.61
 -4 -5 -3 1.26 1.45
 -4 -5 -3 3.36 1
 -4 -5 -3 3.76 1.07
 4 -5 4 3.18 1.7
 -4 -5 -4 2.41 1.45
 -4 -5 -4 5.15 1.77
 -4 5 -4 1.77 1.52
 -4 -5 -4 2.05 1.4
 -4 5 -4 4.13 1.82
 -4 -5 -4 3.28 1.25
 -4 -5 -5 25.62 2.18
 4 -5 5 21.37 2.51
 4 -5 5 17.05 2.35
 -4 5 -5 26.3 2.5
 -4 -5 -5 0.71 1.98
 -4 -5 -5 22.25 1.95
 4 5 5 19.03 2.55
 -4 -5 -5 26.6 2.29
 4 -5 6 80.92 5.03
 -4 -5 -6 110.22 4.76
 -4 -5 -6 108.25 4.86
 -4 5 -6 100.47 5.41
 -4 -5 -6 84.74 4.58
 4 -5 6 85.19 5.13
 4 5 6 77.61 5.06
 4 -5 7 29.22 2.91
 -4 5 -7 39.83 3.54
 -4 -5 -7 31.48 2.65
 4 -5 7 35.26 3.21
 4 5 7 33.82 3.25
 4 -5 8 6.69 2.05
 4 -5 8 6.89 2.24
 4 5 8 8.53 2.4
 -4 -5 -8 8.18 1.88
 -4 5 -8 8.64 2.48
 4 -5 9 27.45 2.96
 -4 5 -9 34.4 3.41
 -4 -5 -9 30.26 2.79
 4 -5 9 43.15 3.58
 4 5 9 34.58 3.5
 4 -5 10 4.74 2.06
 -4 -5 -10 2.89 1.74
 4 -5 10 1.55 2.23
 -4 5 -10 3.53 2.39
 4 -5 11 1.47 1.91
 4 -5 11 0.99 2.17
 4 -5 12 0.54 1.93
 4 -5 12 1.49 2.43
 -4 6 15 5.13 2.3
 -4 6 14 3.21 2.02
 4 -6 -14 8.86 4.62
 -4 6 13 2.45 1.99
 4 -6 -13 1.26 3.74
 4 6 -13 3.73 1.4
 4 -6 -12 7.33 2.49
 -4 6 12 6.06 2.11
 4 -6 -12 2.71 3.64
 4 6 -12 6.23 1.33
 -4 -6 11 1.76 1.96
 4 -6 -11 1.31 2.09
 -4 6 11 0.63 1.94
 4 -6 -11 8.89 2.95
 -4 -6 11 1.41 3.27
 -4 6 11 -1.54 1.77
 4 -6 -10 8.18 2.28
 4 -6 -10 6.69 2.04
 -4 6 10 8.45 2.24
 4 -6 -10 5.94 2.56
 -4 -6 10 16.68 4.14
 -4 6 10 6.34 1.72
 4 6 -10 4.74 0.97
 4 -6 -9 39.6 3.19
 -4 6 9 43.78 3.59
 4 -6 -9 33.88 3.44
 -4 6 9 42.79 2.89
 4 6 -9 37.1 1.98
 4 -6 -9 48.41 3.59
 4 -6 -8 3.95 1.98
 -4 -6 8 2.71 1.93
 4 6 -8 5.39 1.26
 -4 6 8 2.08 1.88
 4 -6 -8 5.64 1.88
 4 -6 -8 9.05 2.66
 -4 -6 8 7.9 3.88
 -4 6 8 4.5 1.41
 4 -6 -7 14.09 2.25
 4 6 -7 9.11 1.18
 -4 6 7 13.76 2.29
 4 -6 -7 11.84 1.97
 4 -6 -7 15.78 2.5
 -4 -6 7 16.07 3.23
 -4 6 7 12.9 1.62
 -4 -6 7 12.23 2.31
 -4 -6 6 14.54 2.22
 4 6 -6 11.5 1.16
 -4 6 6 11.74 2.18
 -4 -6 6 26.31 3.42
 4 -6 -6 16.13 2.29
 4 -6 -6 21.78 2.72
 -4 6 6 12.71 1.57
 4 -6 -6 18.83 2.3
 -4 -6 5 12.04 2.09
 4 6 -5 9.37 0.88
 -4 -6 5 17.49 2.4
 4 -6 -5 19.25 2.75
 4 -6 -5 12.64 1.97
 -4 6 5 10.35 1.44
 -4 6 4 89.41 5.03
 4 -6 -4 82.83 4.58
 -4 -6 4 75.35 4.23
 4 -6 -4 113.95 4.97
 -4 6 4 68.46 3.74
 -4 -6 4 75.46 4.55
 4 -6 -3 2.08 1.62
 -4 6 3 1.22 1.4
 -4 -6 3 0.66 1.86
 4 -6 -3 -0.31 1.75
 4 -6 -3 1.74 1.63
 -4 -6 3 1.26 1.53
 4 -6 -2 12.62 2.09
 -4 6 2 11.43 1.84
 -4 -6 2 10.99 1.86
 4 -6 -2 17.74 1.93
 -4 -6 2 5.1 2.21
 4 -6 -2 13.11 1.87
 -4 -6 2 9.48 1.84
 4 -6 -2 11.86 1.97
 -4 6 1 18.9 2.06
 -4 -6 1 19.27 2.26
 4 -6 -1 21.62 2.27
 4 -6 -1 23.4 1.48
 -4 -6 1 4.34 2.4
 4 -6 -1 23.82 2.38
 -4 -6 1 19.87 2.3
 -4 -6 1 17.1 2.09
 4 -6 -1 17.5 1.97
 -4 -6 0 23.76 1.27
 -4 6 0 30.72 2.38
 -4 -6 0 30.98 2.67
 4 -6 0 32.32 2.72
 -4 -6 0 33.23 2.71
 -4 -6 0 22.59 1.19
 -4 6 -1 53.45 3.23
 -4 -6 -1 56.46 3.73
 4 -6 1 54.14 3.55
 -4 -6 -1 48.84 2.4
 -4 -6 -1 47.81 2.35
 -4 -6 -1 59.79 3.52
 -4 -6 -1 55.94 3.45
 4 -6 2 94.53 5.3
 -4 -6 -2 115.36 5.7
 -4 6 -2 112.1 5.52
 -4 -6 -2 100.37 4.5
 -4 -6 -2 104.59 4.49
 -4 -6 -2 105.02 5.15
 -4 -6 -2 110.3 5.3
 -4 -6 -3 3.24 1.78
 -4 -6 -3 1.06 1.44
 -4 6 -3 4.3 1.81
 -4 -6 -3 2.12 1.54
 -4 -6 -3 3.41 1.02
 4 -6 4 18.09 2.32
 -4 -6 -4 17.5 2.25
 -4 -6 -4 13.54 1.54
 -4 6 -4 16.48 2.38
 -4 -6 -4 17.29 1.95
 -4 -6 -4 18.96 1.97
 -4 -6 -5 2.92 1.42
 4 -6 5 0.72 1.85
 -4 -6 -5 2.83 1.86
 4 -6 5 0.84 1.72
 -4 -6 -5 1.07 1.41
 -4 6 -5 0.86 1.76
 -4 -6 -5 2.08 1.27
 -4 -6 -6 67.72 3.55
 4 -6 6 50.25 3.84
 -4 -6 -6 73.82 3.57
 -4 6 -6 53.99 3.94
 -4 -6 -6 50.24 3.27
 4 -6 6 53.14 3.85
 4 -6 7 17.77 2.49
 -4 6 -7 24.68 3.03
 4 -6 7 18.99 2.72
 -4 -6 -7 17.37 2.08
 4 -6 8 3.54 2.01
 4 -6 8 0.42 1.98
 -4 -6 -8 0.49 1.58
 -4 6 -8 3.17 2.4
 4 -6 9 35.89 3.19
 -4 6 -9 37.19 3.71
 -4 -6 -9 30.96 2.89
 4 -6 9 41.61 3.77
 4 -6 10 13.13 2.37
 -4 -6 -10 11.44 2.2
 4 -6 10 15.14 2.75
 -4 6 -10 8.71 2.71
 4 -6 11 1.33 1.9
 -4 6 -11 2.99 2.63
 4 -6 11 2.37 2.37
 4 -6 12 -0.19 1.96
 -4 6 -12 1.3 2.62
 4 -6 12 -0.13 2.41
 4 -7 -14 5.7 4.07
 -4 7 13 2.89 2.24
 4 7 -13 -0.14 1.19
 -4 -7 12 -1.02 2.17
 -4 7 12 3.08 2.05
 4 -7 -12 2.73 2.96
 4 7 -12 1.48 1.11
 -4 -7 11 7.39 2.32
 4 -7 -11 7.3 2.3
 -4 7 11 8.28 2.14
 4 -7 -11 7.16 2.89
 -4 -7 11 8.68 4.08
 -4 7 11 7.43 1.9
 -4 -7 10 1.73 2.18
 4 -7 -10 3.57 2.04
 -4 7 10 2.74 1.99
 4 -7 -10 6.76 2.75
 -4 -7 10 1.34 4.15
 -4 7 10 0.59 1.54
 4 7 -10 0.5 0.84
 4 -7 -9 2.79 2.04
 4 -7 -9 1.97 1.93
 -4 7 9 0.1 1.83
 4 -7 -9 4.7 2.77
 -4 -7 9 0.84 3.86
 -4 7 9 1.24 1.45
 4 7 -9 3.12 0.86
 4 -7 -8 17.81 2.48
 -4 -7 8 13.6 2.47
 -4 7 8 15.78 2.45
 4 -7 -8 17.39 3.3
 -4 -7 8 26.09 3.79
 -4 7 8 14.15 1.82
 4 -7 -8 22.71 2.68
 4 7 -8 15.04 1.51
 4 -7 -7 2.78 1.86
 -4 -7 7 -0.1 1.95
 4 7 -7 1.53 0.88
 -4 7 7 1.65 1.98
 4 -7 -7 5.26 1.83
 -4 -7 7 2.11 3.05
 -4 7 7 1.75 1.36
 4 -7 -6 11.33 2.1
 -4 -7 6 8.96 2.11
 -4 7 6 10.01 2.33
 4 -7 -6 9.4 2.12
 -4 -7 6 12.12 2.52
 4 7 -6 7.48 0.88
 4 -7 -6 16.13 2.81
 -4 7 6 7.42 1.44
 -4 -7 5 4.7 1.77
 4 -7 -5 12.8 2.98
 -4 -7 5 6.73 2.15
 4 -7 -5 6.28 1.85
 -4 7 5 4.48 1.28
 4 -7 -4 64.78 3.96
 -4 -7 4 50.39 3.72
 -4 7 4 50.41 3.03
 -4 -7 4 52.38 3.76
 -4 7 3 13.72 1.95
 4 -7 -3 18 2.41
 4 -7 -3 19.91 2.38
 4 -7 -3 30.41 2.8
 -4 -7 3 13.45 2.81
 -4 -7 3 18.4 2.3
 4 -7 -3 15.79 2.1
 4 -7 -2 309.55 11.77
 4 -7 -2 321.86 11.52
 -4 -7 2 317.52 11.61
 -4 -7 2 280.83 11.54
 4 -7 -2 332.58 11.65
 -4 7 2 304.01 11.49
 -4 7 1 52.94 3.54
 4 -7 -1 58.74 3.91
 4 -7 -1 61.3 3.88
 -4 -7 1 49.45 3.69
 4 -7 -1 55.31 3.61
 -4 7 0 56.54 3.75
 -4 -7 0 61.21 3.98
 4 -7 0 58.91 4.07
 4 -7 0 55.72 3.77
 -4 -7 0 58.45 3.97
 -4 -7 0 73.05 4.25
 4 -7 0 59.03 3.57
 -4 -7 -1 3.49 1.69
 -4 -7 -1 3.93 1.6
 -4 -7 -1 5.64 1.77
 4 -7 1 4.18 1.71
 -4 7 -1 2.16 1.42
 -4 -7 -1 2.78 0.74
 -4 -7 -1 2.67 0.7
 -4 -7 -2 17.56 2.37
 4 -7 2 19.39 2.37
 -4 7 -2 22.55 2.42
 -4 -7 -2 19.04 1.51
 -4 -7 -2 17.04 1.4
 -4 -7 -2 20.11 2.09
 -4 -7 -2 19.02 2.12
 -4 -7 -3 -1.25 1.73
 -4 -7 -3 -1.47 1.56
 -4 7 -3 -0.92 1.7
 -4 -7 -3 -0.67 1.49
 -4 -7 -3 0.36 0.95
 -4 -7 -4 18.96 2.4
 -4 -7 -4 14.22 1.84
 -4 -7 -4 14.8 1.63
 -4 7 -4 14.56 2.37
 -4 -7 -4 14.98 1.84
 -4 7 -5 15.63 2
 -4 -7 -5 14.01 1.78
 -4 -7 -5 14.71 2.04
 4 -7 5 9.91 2.17
 4 -7 5 9.21 2
 -4 -7 -5 12.82 1.64
 -4 7 -5 14.11 2.34
 -4 -7 -5 14.61 1.84
 -4 7 -6 9.29 1.78
 4 -7 6 2.77 2.03
 4 -7 6 4.49 2.05
 -4 -7 -6 6.99 1.6
 -4 -7 -6 6.15 1.67
 -4 7 -6 3.69 2.16
 -4 -7 -6 1.02 1.57
 4 -7 7 5.18 2.1
 4 -7 7 3.4 2.06
 -4 7 -7 5.92 2.37
 -4 -7 -7 4.69 1.67
 4 -7 8 3.87 2.15
 4 -7 8 5.3 2.2
 -4 7 -8 4.62 2.54
 -4 -7 -8 3.03 1.72
 4 -7 9 20.04 2.74
 -4 7 -9 26.12 3.53
 -4 -7 -9 19.49 2.44
 4 -7 9 26.28 3.19
 4 -7 10 1.11 2.03
 4 -7 10 5.85 2.38
 -4 -7 -10 4.11 2.06
 -4 7 -10 3.23 2.73
 4 -7 11 2.21 2.11
 -4 7 -11 0.29 2.57
 4 -7 11 2.16 2.38
 4 -7 12 0.1 2.1
 -4 7 -12 0.59 2.75
 4 -7 12 1.18 2.44
 4 7 12 1.85 2.55
 4 -8 -14 17.61 4.97
 4 -8 -13 8.02 3.44
 -4 -8 12 0.35 2.22
 -4 8 12 3.72 2.1
 4 8 -12 0.97 1.08
 4 -8 -11 1.61 2.07
 4 -8 -11 5.21 3.03
 -4 -8 11 5.81 5.23
 -4 -8 11 0.93 2.07
 -4 8 11 3.88 1.92
 -4 -8 10 9 2.44
 4 -8 -10 7.07 2.2
 -4 -8 10 15.26 4.4
 -4 8 10 7.33 1.89
 4 8 -10 9.19 1.15
 4 -8 -9 6.97 2.21
 4 -8 -9 6.52 2.15
 4 -8 -9 15.62 3.88
 -4 -8 9 12.14 3.46
 -4 8 9 5.22 1.62
 4 8 -9 3.98 0.81
 4 -8 -8 5.36 2.07
 4 8 -8 4.46 1.09
 4 -8 -8 5.53 2.03
 -4 -8 8 6.55 3.4
 4 -8 -8 4.22 2.96
 -4 8 8 4.7 1.59
 4 -8 -7 84.52 4.48
 4 -8 -7 84.91 5.39
 -4 8 7 80.97 3.92
 -4 -8 7 78.57 4.7
 4 -8 -7 82.64 4.67
 4 8 -7 54.33 2.96
 4 -8 -6 26.26 2.6
 4 8 -6 12.56 0.88
 -4 -8 6 33.8 2.83
 -4 -8 6 24.63 2.57
 4 -8 -6 33.46 3.59
 -4 8 6 24.16 1.96
 4 -8 -6 28.96 2.67
 4 -8 -5 138.14 6.65
 -4 -8 5 147.95 6.99
 4 -8 -5 165.4 7.39
 -4 8 5 125.96 6.02
 -4 -8 5 123.18 6.71
 -4 -8 4 6.92 3.3
 4 -8 -4 9.89 2.75
 4 -8 -4 11.29 2.26
 -4 8 4 5.12 1.35
 -4 -8 4 10.23 2.04
 4 -8 -3 243.89 9.94
 4 -8 -3 288.56 10.24
 4 -8 -3 299.39 9.95
 -4 -8 3 255.49 10.11
 4 -8 -3 243.11 9.79
 -4 8 3 252.11 9.83
 4 -8 -2 1.05 1.49
 4 -8 -2 2.74 1.76
 -4 8 2 0.44 1.63
 -4 8 2 2.28 1.82
 -4 -8 2 1.29 1.67
 4 -8 -2 -0.53 1.72
 4 -8 -1 34.61 2.99
 4 -8 -1 33.98 2.85
 -4 8 1 28.42 2.58
 -4 8 1 32.54 2.9
 -4 -8 1 29.75 2.74
 4 -8 -1 31.03 2.56
 -4 -8 0 1.55 1.65
 -4 -8 0 3.03 1.65
 4 -8 0 0.17 1.57
 -4 8 0 2.43 1.52
 -4 8 0 2.71 1.78
 -4 -8 0 2.24 1.69
 4 -8 0 0.52 1.62
 4 -8 0 2.67 1.43
 -4 8 -1 3.74 1.69
 -4 -8 -1 4.19 1.64
 -4 -8 -1 2.45 1.55
 -4 -8 -1 3.44 1.7
 4 -8 1 3.95 1.72
 -4 8 -1 2.49 1.51
 -4 -8 -1 2.85 0.7
 -4 -8 -1 3.59 0.78
 -4 -8 -2 140.08 6.42
 4 -8 2 142.07 6.35
 -4 8 -2 130 6.22
 4 -8 2 95.33 4.66
 -4 -8 -2 128.79 5.06
 -4 -8 -2 127.4 5.08
 -4 8 -2 147.23 6.02
 -4 -8 -2 143.8 5.91
 -4 -8 -2 146.9 6.03
 -4 -8 -3 5.03 1.81
 -4 -8 -3 4.39 1.62
 4 -8 3 2.86 0.91
 -4 8 -3 3.04 1.88
 -4 8 -3 1.94 1.52
 -4 -8 -3 2 1.46
 -4 -8 -3 4.55 1.1
 -4 -8 -4 13.78 1.83
 -4 -8 -4 16.49 2.27
 -4 8 -4 11.62 1.85
 -4 8 -4 15.77 2.41
 -4 -8 -4 13.39 1.52
 -4 -8 -4 13.96 1.85
 -4 8 -4 16.49 1.9
 -4 8 -5 2.23 1.56
 4 -8 5 3.18 1.91
 -4 -8 -5 0.97 1.66
 4 -8 5 -2.35 1.88
 -4 -8 -5 0.71 1.4
 -4 8 -5 2.12 1.56
 -4 -8 -5 1.11 1.4
 -4 8 -5 -0.2 2.1
 -4 -8 -5 0.27 1.24
 -4 8 -6 95.13 4.62
 -4 -8 -6 94.99 4.55
 4 -8 6 78.68 4.99
 -4 8 -6 112.1 4.76
 -4 -8 -6 95.27 4.58
 -4 8 -6 81.94 5.13
 4 -8 6 77.83 4.92
 -4 -8 -6 75.11 4.42
 4 -8 7 20.41 2.65
 4 -8 7 17.24 2.57
 4 8 7 13.14 2.54
 -4 -8 -7 16.39 2.14
 -4 8 -7 19.09 2.71
 4 -8 8 1.79 1.98
 4 -8 8 0.83 1.92
 4 8 8 1.68 2.13
 -4 8 -8 -0.37 2.33
 -4 -8 -8 0.62 1.76
 4 -8 9 2.43 2.04
 4 -8 9 0.46 2.16
 4 8 9 3.2 2.32
 -4 8 -9 -0.14 2.61
 -4 -8 -9 2.87 1.86
 4 -8 10 18.18 2.73
 4 8 10 20.49 3.02
 4 -8 10 22.45 3.13
 -4 8 -10 25.76 3.64
 4 -8 11 0.63 2.16
 -4 8 -11 3.01 2.95
 4 -8 11 0.25 2.34
 4 8 11 1.63 2.46
 -4 8 -12 4.12 3.19
 4 -8 12 5.99 2.66
 4 8 12 2.36 2.46
 4 -9 -14 5.82 3.69
 4 -9 -13 42.03 4.79
 -4 -9 12 5.64 2.43
 4 -9 -12 7.44 3.43
 -4 9 12 9.53 2.21
 4 9 -12 4.86 1.23
 -4 -9 11 5.31 2.29
 4 -9 -11 8.45 2.48
 -4 9 11 4.5 1.96
 4 -9 -10 22.71 2.9
 -4 -9 10 40.49 4.7
 4 -9 -10 20.8 4.38
 -4 9 10 20.37 2.35
 4 9 -10 17.8 1.4
 -4 -9 10 24.1 2.97
 4 -9 -9 10.74 2.44
 4 -9 -9 13.77 2.54
 -4 -9 9 20.77 4.15
 -4 9 9 12.92 1.88
 4 9 -9 7.19 0.92
 4 -9 -8 -0.83 1.91
 4 9 -8 0.94 0.93
 4 -9 -8 0.18 1.89
 -4 -9 8 -0.79 2.71
 4 -9 -8 -0.51 3.67
 -4 9 8 0.77 1.49
 -4 -9 7 12.42 2.41
 4 -9 -7 11.66 2.28
 4 -9 -7 13.35 2.32
 -4 -9 7 18.45 2.71
 4 -9 -7 11.28 3.33
 -4 9 7 12.84 1.8
 4 9 -7 8.85 0.98
 -4 -9 6 1.61 1.71
 -4 -9 6 3.1 2.63
 4 -9 -6 2.01 1.82
 -4 9 6 1.95 1.4
 -4 -9 5 6.64 2.05
 -4 -9 5 9.04 3.15
 4 -9 -5 5.92 2.08
 -4 9 5 5.58 1.54
 4 -9 -4 34.28 2.98
 4 -9 -4 39 3.25
 -4 -9 4 18.95 2.54
 -4 9 4 30.82 2.25
 -4 -9 4 35.19 2.94
 4 -9 -4 29.22 2.72
 4 -9 -3 26.44 2.66
 4 -9 -3 26.43 2.81
 -4 -9 3 11.7 3.31
 -4 -9 3 28.57 2.6
 4 -9 -3 27.14 2.66
 -4 9 3 27.79 2.6
 4 -9 -2 44.05 3.47
 4 -9 -2 52.89 3.46
 -4 9 2 43.73 3.24
 -4 9 2 50.71 3.42
 -4 -9 2 40.36 3.22
 4 -9 -2 50.36 3.26
 4 -9 -1 0.59 1.43
 4 -9 -1 -0.37 1.68
 -4 9 1 -0.08 1.6
 -4 9 1 1.37 1.8
 -4 -9 1 1.93 1.79
 4 -9 -1 0.08 1.72
 -4 9 0 1.4 1.87
 -4 -9 0 0.73 1.67
 4 -9 0 3.56 1.75
 -4 9 0 1.49 1.5
 -4 9 0 0.59 1.84
 4 -9 0 -0.16 1.74
 -4 -9 0 1.24 1.71
 4 -9 0 2.29 1.48
 -4 -9 -1 13.25 1.97
 -4 -9 -1 8.43 0.76
 -4 9 -1 12.33 2.05
 -4 -9 -1 13.24 2.02
 -4 -9 -1 12.79 1.96
 4 -9 1 11.93 2.08
 -4 9 -1 8.21 1.94
 -4 9 -1 15.72 2.17
 4 -9 1 16.13 1.74
 -4 -9 -2 176.82 7.22
 4 -9 2 155.34 7.09
 -4 9 -2 139.67 6.9
 -4 -9 -2 126.49 5.63
 -4 -9 -2 126.46 5.77
 -4 9 -2 152.48 6.61
 -4 -9 -2 151.13 6.48
 -4 9 -2 164.76 6.78
 -4 -9 -2 143.45 6.49
 -4 -9 -3 -0.09 1.63
 -4 9 -3 -1.75 1.66
 -4 -9 -3 -0.35 1.42
 4 -9 3 0.15 1
 -4 9 -3 -2.38 2.19
 -4 9 -3 -1.94 1.69
 -4 -9 -3 -0.51 1
 -4 -9 -3 -0.59 1.54
 -4 -9 -4 6.08 1.89
 -4 9 -4 4.01 1.6
 -4 -9 -4 4.81 1.46
 4 -9 4 4.26 1.3
 -4 9 -4 1.38 1.97
 -4 9 -4 4.53 1.62
 -4 -9 -4 2.6 1.41
 -4 -9 -4 3.77 1.19
 -4 9 -5 20.97 2.03
 -4 -9 -5 21.46 1.97
 4 -9 5 19.81 2.58
 -4 -9 -5 23.72 2.53
 4 9 5 15.64 2.29
 4 -9 5 11.29 2.02
 -4 9 -5 15.81 2.86
 -4 -9 -5 14.17 1.78
 -4 9 -5 16.69 2.03
 -4 -9 -5 21.84 2.05
 -4 9 -6 33.75 2.5
 -4 -9 -6 38.54 2.51
 4 -9 6 30.23 3.03
 -4 -9 -6 32.22 2.81
 -4 9 -6 40.73 2.76
 -4 -9 -6 40.99 2.74
 -4 9 -6 33.05 3.33
 4 -9 6 36.02 3.2
 4 9 6 27.45 2.95
 -4 -9 -6 28.09 2.48
 4 -9 7 66.86 4.34
 -4 9 -7 68.02 4.49
 4 -9 7 62.74 4.21
 -4 -9 -7 59.73 3.73
 4 9 7 58.79 4.25
 4 -9 8 4.98 2.16
 4 -9 8 5.19 2.18
 4 9 8 5.03 2.14
 -4 9 -8 4.47 2.39
 -4 -9 -8 4.63 1.82
 4 -9 9 4.66 2.22
 4 -9 9 3.68 2.25
 4 9 9 4.43 2.29
 -4 9 -9 3.5 2.61
 4 -9 10 4.67 2.26
 4 -9 10 4.26 2.48
 4 9 10 1.7 2.27
 -4 9 -10 1.21 2.89
 4 -9 11 2.42 2.4
 -4 9 -11 3.19 3.13
 4 9 11 3.43 2.48
 4 -9 12 2.3 2.64
 4 9 12 0.27 2.48
 4 -10 -14 4.77 3.5
 4 -10 -13 5.59 3.59
 -4 -10 13 24.95 3.21
 -4 -10 12 4.38 2.41
 4 -10 -12 4.44 3.59
 -4 10 12 7.68 2.2
 4 10 -12 3.09 1.15
 4 -10 -11 25.17 5
 -4 10 11 35.87 3.07
 -4 -10 11 37.27 3.59
 -4 -10 10 1.34 2.01
 4 -10 -10 7.14 2.45
 -4 -10 10 4.97 3.77
 4 -10 -10 4.89 3.5
 -4 10 10 3.13 1.7
 4 10 -10 4.08 0.94
 4 -10 -9 23.43 2.94
 -4 -10 9 28.99 3.85
 4 -10 -9 37.17 5.27
 -4 10 9 17.47 2.18
 4 10 -9 17.27 1.25
 4 -10 -8 2.66 2.02
 4 10 -8 0.08 0.87
 4 -10 -8 0.66 1.92
 -4 -10 8 -2.5 2.56
 4 -10 -8 0.15 3.25
 -4 10 8 2.81 1.62
 -4 -10 7 3.23 2
 4 -10 -7 4.74 2.05
 4 10 -7 3.18 0.66
 4 -10 -7 7.57 2.24
 -4 -10 7 6.3 2.79
 4 -10 -7 3.27 3.32
 4 10 -7 4.88 0.78
 -4 10 7 5.1 1.49
 4 -10 -6 22.78 2.61
 -4 -10 6 29.19 3.42
 4 -10 -6 9.32 2.75
 -4 10 6 24.81 2.19
 -4 -10 6 29.47 2.92
 4 -10 -5 153.54 7.64
 -4 -10 5 169.85 8.09
 -4 10 5 155.98 7
 -4 -10 5 158.06 7.82
 4 -10 -4 7.48 1.84
 4 -10 -4 5.55 1.83
 -4 -10 4 1 2.48
 4 -10 -4 8.15 2.25
 -4 10 4 6.23 1.35
 -4 -10 4 5.31 1.72
 4 -10 -3 40.07 3.28
 4 -10 -3 48.78 3.61
 4 -10 -3 48.75 3.33
 -4 10 3 40.01 3.25
 4 -10 -2 0.29 1.54
 -4 10 2 2.33 1.85
 4 -10 -2 0.67 1.79
 -4 10 2 -0.58 1.88
 -4 -10 2 -0.78 1.79
 4 -10 -2 -0.34 1.84
 -4 10 1 169.58 8.24
 4 -10 -1 174.19 8.48
 4 -10 -1 202.54 8.59
 -4 10 1 195.53 8.5
 -4 -10 1 193.33 8.4
 4 -10 -1 181.9 8.1
 4 -10 0 -1.37 1.4
 -4 10 0 0.27 1.77
 -4 -10 0 0.73 1.63
 4 -10 0 -1.39 1.7
 -4 10 0 -1.17 1.74
 4 -10 0 -1.9 1.99
 -4 10 0 -0.5 1.94
 -4 -10 0 -1.44 1.9
 -4 10 -1 86.77 4.91
 4 -10 1 82.95 4.94
 -4 10 -1 87.03 4.77
 -4 -10 -1 84.22 4.54
 -4 10 -1 95.83 4.84
 -4 -10 -1 81.6 4.54
 4 -10 1 87.41 4.4
 -4 -10 -2 10.1 1.98
 4 -10 2 4.43 1.94
 -4 10 -2 5.19 1.66
 -4 -10 -2 5.12 1.53
 -4 10 -2 5.14 1.6
 -4 10 -2 4.65 1.92
 -4 -10 -2 7.44 1.61
 -4 -10 -2 4.1 1.09
 -4 -10 -3 9.96 2.1
 4 -10 3 9 2.06
 4 -10 3 8.4 1.29
 -4 10 -3 7.92 1.71
 -4 -10 -3 7.14 1.61
 -4 10 -3 6.55 2.24
 -4 10 -3 8.11 1.74
 -4 -10 -3 7.83 1.31
 -4 -10 -3 5.9 1.55
 -4 -10 -4 -0.17 1.69
 4 -10 4 0.16 1.06
 -4 10 -4 -0.82 1.43
 -4 -10 -4 0.45 1.29
 -4 10 -4 -1.89 2.04
 -4 10 -4 -1.29 1.47
 -4 -10 -4 -1.28 1.38
 -4 -10 -4 0.71 1.19
 -4 -10 -5 18.11 1.99
 -4 10 -5 17.56 1.95
 -4 -10 -5 19.3 1.91
 4 -10 5 19.52 2.56
 -4 -10 -5 15.49 2.34
 4 -10 5 18.38 2.06
 -4 10 -5 17.51 2.84
 -4 -10 -5 16.26 1.89
 -4 10 -5 20.28 2.11
 -4 10 -6 14.46 1.83
 -4 10 -6 18.76 2.1
 4 -10 6 13.41 2.32
 -4 -10 -6 21.3 2.06
 -4 -10 -6 12.97 1.98
 4 -10 6 13.08 2.24
 4 10 6 10.08 2.4
 4 -10 6 13.43 2.54
 -4 10 -6 11.14 2.7
 -4 -10 -6 10.78 1.79
 4 -10 7 3.72 2.07
 4 -10 7 2.03 1.92
 4 10 7 -0.1 1.87
 -4 10 -7 0.57 2.22
 -4 -10 -7 1.22 1.58
 4 -10 8 2.05 2.05
 4 -10 8 6.23 2.33
 4 10 8 4.02 2.17
 -4 10 -8 1.31 2.36
 4 -10 9 7.31 2.32
 4 -10 9 7.08 2.48
 4 10 9 8.56 2.49
 -4 10 -9 9.18 2.76
 4 -10 10 3.57 2.35
 4 10 10 6.51 2.59
 -4 10 -10 1.75 2.65
 4 -10 11 2.57 2.57
 -4 10 -11 3.25 2.97
 4 10 11 3.56 2.52
 4 -10 12 7.98 2.88
 4 10 12 5.52 2.66
 -4 -11 13 3.68 2.6
 4 -11 -13 11.85 4.03
 -4 -11 12 3.33 2.39
 4 -11 -12 3.73 4.33
 -4 11 12 4.67 2.19
 -4 -11 11 1.32 2.41
 -4 11 11 3 2.01
 -4 -11 10 -1 1.97
 4 -11 -10 1.56 2.34
 -4 -11 10 -0.95 3.43
 -4 11 10 0.72 1.57
 4 11 -10 0.47 0.86
 4 -11 -9 22.84 2.86
 -4 -11 9 30.24 3.62
 4 -11 -9 22.09 4.34
 -4 11 9 15.79 2.13
 4 11 -9 11.82 1.03
 -4 -11 9 21.2 2.85
 4 -11 -8 3.77 1.98
 4 11 -8 0.07 0.78
 4 -11 -8 -0.72 2
 -4 -11 8 -0.11 2.34
 4 11 -8 1.18 0.99
 -4 11 8 0.75 1.55
 -4 -11 7 0.49 2.78
 4 -11 -7 1.57 2.28
 -4 11 7 0.48 1.41
 -4 -11 6 -0.54 1.83
 -4 -11 6 -0.79 3.66
 4 -11 -6 0.91 1.85
 -4 11 6 0.59 1.36
 4 -11 -5 2.75 1.86
 4 -11 -5 1.91 1.92
 -4 -11 5 1.92 2.04
 4 -11 -5 3.7 2.19
 -4 11 5 3.24 1.49
 -4 -11 5 3.24 1.95
 4 -11 -4 5.23 1.81
 4 -11 -4 7.2 1.99
 -4 -11 4 2.28 2.96
 4 -11 -4 4.72 2.11
 -4 11 4 5.46 1.43
 -4 -11 4 3.53 1.71
 4 -11 -3 7.23 1.89
 -4 11 3 5.07 2
 4 -11 -3 5.83 2.07
 4 -11 -3 8.52 2.26
 4 -11 -2 6.73 1.81
 -4 11 2 5.97 2.05
 4 -11 -2 6.47 1.96
 -4 11 2 4.34 1.92
 -4 -11 2 4.94 1.89
 4 -11 -2 5.58 2.07
 -4 11 1 73.95 4.55
 4 -11 -1 73.35 4.75
 4 -11 -1 90.89 4.95
 -4 11 1 93.62 4.9
 -4 -11 1 93.67 4.87
 4 -11 -1 81.09 4.48
 4 -11 0 -0.06 1.44
 -4 11 0 -0.35 1.73
 -4 -11 0 2.5 1.66
 4 -11 0 3.08 1.86
 -4 11 0 0.16 1.69
 4 -11 0 0.69 2.01
 -4 11 0 1.34 1.86
 -4 -11 0 1.61 1.86
 -4 11 -1 39.55 3.38
 4 -11 1 40.82 3.36
 -4 11 -1 43.89 3.06
 -4 -11 -1 36.49 2.71
 -4 11 -1 40.63 3.01
 -4 -11 -1 34.6 2.79
 4 -11 1 35.5 2.62
 -4 -11 -2 7.47 1.87
 4 -11 2 8.03 2.09
 -4 11 -2 5.53 1.58
 -4 -11 -2 7.53 1.61
 -4 11 -2 7.46 2.02
 -4 11 -2 7.59 1.68
 -4 -11 -2 6.68 1.62
 4 -11 2 6.84 1.5
 -4 -11 -3 1.16 1.34
 -4 -11 -3 2.46 1.77
 4 -11 3 1.49 1.79
 -4 11 -3 -0.64 1.46
 -4 -11 -3 -0.07 1.3
 -4 11 -3 -3.75 2.43
 -4 -11 -3 1.48 1.04
 -4 11 -3 1.73 1.47
 -4 -11 -4 1.04 1.71
 4 -11 4 1.04 1.57
 -4 11 -4 1.01 1.42
 -4 -11 -4 -0.06 1.32
 -4 11 -4 -0.63 2.21
 -4 11 -4 -0.25 1.42
 -4 -11 -4 0.48 1.31
 -4 -11 -4 0.88 1.37
 -4 -11 -5 5.98 1.95
 4 -11 5 7.37 2.04
 4 -11 5 2.02 1.44
 -4 11 -5 8.66 1.77
 -4 -11 -5 6.49 1.54
 -4 11 -5 3.54 2.35
 -4 11 -5 6.27 1.62
 -4 -11 -5 5.92 1.45
 -4 -11 -6 21.16 2.34
 4 -11 6 17.14 2.42
 -4 11 -6 28.43 2.32
 4 -11 6 19.99 2.37
 4 11 6 12.64 2.46
 4 -11 6 17.34 2.38
 -4 11 -6 18.09 3.13
 4 -11 7 30.71 3
 -4 11 -7 36.5 3.63
 4 -11 7 32.61 3.12
 4 11 7 31.54 3.17
 4 -11 8 38.46 3.34
 -4 11 -8 46.8 3.95
 4 -11 8 39.52 3.57
 4 11 8 38.18 3.57
 4 -11 9 12.17 2.58
 4 11 9 8.38 2.43
 -4 11 -9 8.23 2.75
 4 -11 10 1.07 2.22
 4 11 10 0.89 2.42
 -4 11 -10 0.85 2.46
 4 -11 11 0.4 2.53
 -4 11 -11 -0.16 2.76
 4 11 11 0.51 2.42
 4 -11 12 2.87 2.63
 4 11 12 2.16 2.65
 -4 -12 13 6.59 2.77
 4 -12 -13 3.94 4.19
 -4 -12 12 5.34 2.58
 4 -12 -12 0.81 4.28
 -4 12 12 0.8 2
 4 -12 -11 15.78 4.88
 -4 12 11 23.06 2.77
 -4 -12 11 23.52 3.12
 -4 -12 10 10.81 2.56
 4 -12 -10 3.17 4.21
 4 12 -10 8.25 0.98
 -4 12 10 11.05 2.08
 -4 -12 9 10.29 2.48
 4 -12 -9 10.33 2.48
 -4 -12 9 12.85 3.03
 4 12 -9 11.93 1.51
 4 -12 -9 6.79 4.19
 -4 12 9 10.85 2.02
 4 12 -9 5.03 0.83
 4 12 -8 5.62 0.92
 4 -12 -8 9.24 2.14
 4 -12 -8 8.97 2.46
 -4 -12 8 15.16 3.73
 4 -12 -8 8.92 3.44
 4 12 -8 8.15 1.04
 -4 12 8 8.74 1.81
 -4 -12 7 16.82 3.42
 4 -12 -7 15.43 2.68
 -4 12 7 11.59 1.83
 -4 -12 6 7.79 2.74
 4 -12 -6 11.65 2.35
 -4 12 6 8.07 1.66
 -4 -12 6 9.27 2.3
 4 -12 -5 30.53 2.81
 4 -12 -5 38.51 3.5
 -4 -12 5 17.69 3.4
 -4 12 5 29.27 2.42
 -4 -12 5 30.09 2.96
 4 -12 -5 31.99 2.83
 4 -12 -4 26.87 2.79
 4 -12 -4 34.74 3.19
 -4 12 4 24.08 2.23
 4 -12 -4 25.32 2.51
 -4 12 4 26.67 2.72
 4 -12 -3 79.16 4.78
 4 -12 -3 87.52 5.09
 -4 -12 3 72.14 4.36
 4 -12 -3 80.44 4.48
 -4 12 3 79.91 4.74
 4 -12 -2 14.25 2.07
 -4 12 2 14.24 2.4
 4 -12 -2 13.3 2.28
 -4 12 2 14.29 2.33
 -4 -12 2 8.31 2.03
 4 -12 -2 15.38 2.43
 4 -12 -1 9.95 1.79
 4 -12 -1 6.98 2.02
 -4 12 1 8.91 2.06
 -4 12 1 9.05 2.23
 -4 -12 1 8.69 2.08
 4 -12 -1 11.38 2.37
 4 -12 0 4.34 1.66
 -4 12 0 3.22 1.91
 -4 -12 0 5.08 1.83
 4 -12 0 4.07 1.92
 -4 12 0 5.32 2
 4 -12 0 9.22 2.41
 -4 12 0 5.21 2.16
 -4 -12 0 4.57 1.93
 4 -12 1 8.75 1.75
 -4 12 -1 10.04 2.04
 -4 12 -1 11.3 1.91
 -4 -12 -1 9.15 1.9
 4 -12 1 12.65 2.36
 -4 -12 -1 10.93 1.89
 -4 12 -1 11.31 2.49
 -4 12 -2 50.71 4.01
 4 -12 2 71.55 4.38
 -4 12 -2 59.87 3.72
 -4 12 -2 71.03 3.87
 -4 -12 -2 69.07 3.83
 -4 -12 -2 64.24 3.72
 4 -12 2 69.78 3.63
 -4 12 -3 -1.34 1.52
 -4 -12 -3 0.35 1.59
 4 -12 3 -0.1 1.68
 -4 -12 -3 -0.47 1.46
 -4 12 -3 -1.16 1.42
 -4 -12 -3 0.89 1.43
 -4 12 -3 -2.11 2.23
 -4 -12 -4 9.17 1.61
 -4 -12 -4 6.99 1.91
 4 -12 4 7.63 1.55
 -4 12 -4 8.61 1.72
 -4 -12 -4 5.61 1.5
 -4 12 -4 9.64 2.63
 -4 12 -4 8.16 1.65
 -4 12 -5 5.23 1.52
 -4 -12 -5 3.76 1.81
 4 -12 5 6.61 1.91
 -4 -12 -5 7.23 1.51
 -4 12 -5 8.74 1.74
 -4 -12 -5 6.64 1.49
 -4 12 -5 5.02 2.28
 4 -12 6 15.12 2.32
 4 12 6 15.25 2.34
 -4 12 -6 21.02 3.15
 4 -12 7 2.34 1.79
 4 -12 7 2.92 2.06
 4 12 7 0.2 1.91
 -4 12 -7 1.38 2.6
 4 -12 8 6.91 3.15
 4 -12 8 1.45 2.18
 4 12 8 2.6 2.21
 -4 12 -8 3.02 2.57
 4 -12 9 4.55 2.36
 4 12 9 4.8 2.32
 -4 12 -9 4.2 2.63
 4 -12 10 -0.94 2.29
 4 12 10 2.06 2.4
 -4 12 -10 1.85 2.55
 4 -12 11 1.66 2.4
 4 12 11 -0.14 2.64
 -4 12 -11 1.07 2.73
 4 -12 12 1.42 2.8
 -4 -13 14 4.69 2.59
 -4 -13 13 3.59 2.63
 4 -13 -13 5.79 4.7
 -4 -13 12 1.27 2.37
 4 -13 -12 5.44 4.45
 -4 13 12 -1.57 2.18
 -4 -13 11 2.27 2.39
 -4 13 11 2.72 2.09
 4 13 -11 3.71 1.61
 -4 -13 10 1.5 2.34
 4 13 -10 0.44 1.42
 -4 13 10 2.15 1.87
 4 13 -10 1.15 0.82
 -4 -13 9 2.29 2.23
 -4 -13 9 2.72 2.75
 4 13 -9 0.7 1.06
 -4 13 9 3.72 1.85
 4 13 -9 0.19 0.66
 4 -13 -8 4.57 2.45
 -4 -13 8 5.41 3.07
 4 -13 -8 0.44 2.97
 4 13 -8 4.68 0.89
 -4 13 8 5.77 1.79
 4 13 -8 2.85 0.41
 -4 -13 7 3.48 4
 4 -13 -7 3.58 2.24
 -4 13 7 2.55 1.54
 -4 -13 6 2.04 2.1
 4 -13 -6 1.78 2.14
 -4 13 6 3.75 1.61
 -4 -13 6 2.03 1.95
 4 -13 -5 1.9 1.68
 4 -13 -5 1.98 1.83
 -4 -13 5 6.61 3.59
 4 -13 -5 7.03 2.49
 -4 13 5 1.04 1.38
 -4 -13 5 0.6 1.71
 -4 13 4 1.77 1.88
 4 -13 -4 1.54 1.66
 4 -13 -4 0.7 1.86
 4 -13 -4 -0.42 2.1
 -4 13 4 1.26 1.34
 -4 13 3 4.31 2.02
 4 -13 -3 3.39 1.9
 -4 13 3 3.58 1.83
 -4 -13 3 3.83 1.78
 4 -13 -3 5.05 2.39
 4 -13 -3 5.55 1.71
 4 -13 -2 3.51 1.51
 -4 13 2 0.2 2.02
 4 -13 -2 3.53 1.88
 -4 13 2 0.34 1.95
 -4 -13 2 2.26 1.8
 4 -13 -2 0.9 2.03
 4 -13 -1 1.02 1.48
 -4 -13 1 -2.57 2.12
 4 -13 -1 1.99 1.87
 -4 13 1 -0.98 1.83
 -4 13 1 0.36 2.04
 4 -13 -1 1.48 2.07
 -4 -13 1 -0.08 1.8
 -4 -13 0 3.81 1.76
 4 -13 0 3.98 1.65
 -4 13 0 1.74 1.82
 -4 -13 0 0.75 1.74
 4 -13 0 4.09 2.01
 -4 13 0 1.88 2.05
 4 -13 0 4.79 2.35
 -4 13 0 2.88 1.85
 -4 13 -1 225.12 10.21
 4 -13 1 233.72 10.39
 -4 13 -1 252.79 9.8
 -4 -13 -1 216.01 9.57
 -4 13 -1 242.03 9.9
 -4 -13 -1 243.66 9.75
 4 -13 1 200.33 9.42
 4 -13 2 5.58 1.53
 4 -13 2 8.09 2.21
 -4 13 -2 5.04 1.78
 -4 -13 -2 4.92 1.74
 -4 13 -2 6.66 2.23
 -4 13 -2 7.35 1.85
 -4 -13 -2 3.87 1.66
 -4 -13 -3 28.72 2.41
 -4 -13 -3 29.42 2.68
 -4 13 -3 32.26 3.26
 4 -13 3 31.91 3.02
 4 -13 3 29.93 2.17
 -4 13 -3 30.88 2.53
 -4 -13 -3 29.41 2.41
 -4 13 -3 32.73 2.51
 -4 13 -4 10.38 1.76
 -4 -13 -4 9.02 2.12
 -4 -13 -4 8.51 1.63
 -4 13 -4 9.62 1.72
 -4 -13 -4 9.53 1.68
 -4 13 -4 9.85 2.69
 -4 -13 -5 0.25 1.71
 -4 13 -5 1.58 1.33
 -4 -13 -5 1.36 1.29
 -4 13 -5 -1.17 2.22
 -4 13 -5 2.4 1.44
 -4 -13 -5 1.19 1.42
 4 -13 6 1.67 1.83
 4 13 6 0.46 1.82
 -4 13 -6 1.81 2.44
 4 -13 7 2 2.02
 4 13 7 2.87 2.09
 -4 13 -7 4.06 2.77
 -4 13 -8 26.98 3.72
 4 -13 8 39.94 3.88
 4 -13 8 21.45 2.87
 4 13 8 24.3 3.03
 4 -13 9 11.18 3.23
 4 -13 9 15.04 2.73
 4 13 9 9.25 2.57
 -4 13 -9 16.04 3.24
 4 -13 10 -0.82 2.27
 4 13 10 1.42 2.28
 -4 13 -10 0.75 2.65
 4 -13 11 -0.12 2.4
 4 13 11 1.05 2.6
 -4 -14 14 0.64 2.53
 -4 -14 13 -0.78 2.51
 4 -14 -12 5.8 5.66
 -4 -14 12 0.76 2.5
 -4 14 12 2.17 2.26
 4 14 -11 31.9 2.59
 4 -14 -11 18.51 5.31
 -4 14 11 31.67 3.1
 -4 -14 11 26.47 3.28
 -4 -14 10 5.49 2.6
 4 -14 -10 2.36 4.4
 4 14 -10 8.17 0.98
 4 14 -10 7.15 1.48
 -4 14 10 10.94 2.26
 4 14 -9 26.64 1.91
 4 14 -9 22.94 1.31
 -4 14 9 32.93 2.93
 -4 -14 9 30.79 3.31
 -4 -14 8 1.74 2.12
 4 14 -8 0.24 0.57
 -4 -14 8 3.1 3.31
 4 -14 -8 1.99 2.64
 4 14 -8 -0.09 0.36
 -4 14 8 -1.02 1.64
 -4 -14 7 0.15 3.12
 4 -14 -7 4.29 2.24
 -4 14 7 2.64 1.65
 4 -14 -6 2.01 1.8
 4 -14 -6 -1.82 1.87
 -4 -14 6 -0.51 2.69
 4 -14 -6 0.46 2.21
 -4 14 6 2.78 1.6
 -4 -14 6 1.7 1.98
 4 -14 -5 15.58 2.28
 4 -14 -5 13.2 2.3
 -4 -14 5 10.96 3.4
 4 -14 -5 15.53 2.86
 -4 14 5 10.17 1.79
 -4 14 4 0.49 1.82
 4 -14 -4 1.88 1.72
 4 -14 -4 -0.51 1.87
 4 -14 -4 0.78 2.04
 -4 14 4 0.35 1.34
 4 -14 -3 4.38 1.69
 -4 14 3 4.76 2.05
 4 -14 -3 3.95 1.87
 -4 14 3 3.84 1.88
 -4 -14 3 6.56 1.96
 4 -14 -3 7.03 2.41
 4 -14 -2 0.22 1.44
 -4 14 2 0.21 2
 4 -14 -2 2.28 1.75
 -4 14 2 0.09 1.87
 -4 -14 2 -0.46 1.72
 4 -14 -2 0.21 2.05
 4 -14 -1 0.89 1.41
 -4 14 1 -1.13 2.18
 -4 -14 1 -1.89 1.91
 4 -14 -1 2.37 1.89
 -4 14 1 1.3 1.78
 4 -14 -1 -0.1 2.06
 -4 14 1 1.36 1.81
 -4 -14 1 0.98 1.69
 4 -14 0 2.61 1.63
 -4 -14 0 2.79 1.62
 -4 14 0 1.94 1.78
 -4 -14 0 0.93 1.63
 4 -14 0 1.96 1.9
 -4 14 0 0.3 2.04
 -4 14 0 4.98 1.82
 4 -14 0 5.14 2.5
 -4 14 -1 36.65 3.33
 4 -14 1 42.42 3.46
 -4 14 -1 39.92 2.92
 -4 14 -1 37.22 2.91
 -4 -14 -1 35.45 2.66
 -4 -14 -1 37.7 2.77
 4 -14 1 36 2.73
 4 -14 2 1.15 1.37
 4 -14 2 3 1.96
 -4 14 -2 1.84 1.68
 -4 -14 -2 1.18 1.57
 -4 14 -2 3.45 2.31
 -4 14 -2 1.88 1.75
 -4 -14 -2 2.08 1.55
 -4 -14 -3 3.69 1.96
 4 -14 3 2.21 1.87
 -4 14 -3 0.07 1.52
 -4 -14 -3 1.11 1.5
 -4 14 -3 1.55 2.06
 -4 14 -3 3.11 1.66
 -4 -14 -3 1.4 1.53
 4 -14 3 0.05 1.32
 -4 14 -4 18.1 1.98
 -4 -14 -4 17.37 2.34
 -4 -14 -4 15.48 1.84
 4 -14 4 16.17 2.46
 -4 14 -4 14.46 2.96
 -4 14 -4 20.11 2.05
 -4 -14 -4 14.55 1.87
 -4 14 -5 3.5 1.57
 -4 14 -5 -0.66 2.56
 -4 14 -5 2.21 1.36
 -4 -14 -5 4.12 1.36
 -4 -14 -5 2.97 1.49
 -4 14 -6 8.62 2.7
 4 -14 7 -0.28 1.84
 4 14 7 5.74 2.24
 4 -14 7 2.47 2
 -4 14 -7 0.84 2.53
 4 -14 8 1.6 2.19
 4 -14 8 1.57 2.52
 4 14 8 1.47 2.16
 -4 14 -8 0.77 2.75
 4 -14 9 6 3.24
 4 -14 9 1.97 2.2
 4 14 9 4.01 2.47
 -4 14 -9 5.25 2.94
 4 -14 10 -1.07 2.37
 4 14 10 1.54 2.38
 -4 14 -10 0.62 2.71
 4 -14 11 0.5 2.55
 4 14 11 -2.28 2.43
 -4 -15 14 2.9 2.75
 -4 -15 13 2.3 2.73
 -4 -15 12 1.12 2.41
 4 -15 -12 7.11 5.33
 -4 15 12 6.78 2.47
 -4 -15 11 11.3 2.99
 4 15 -11 6.58 1.72
 -4 15 11 9.55 2.28
 -4 -15 10 0.89 2.33
 4 -15 -10 2.29 3.94
 4 15 -10 4.24 1.46
 -4 15 10 2.43 1.95
 -4 -15 9 1.08 2.28
 4 15 -9 3.18 1.17
 4 -15 -9 3.91 3.72
 4 15 -9 0.31 0.72
 -4 15 9 1.32 1.86
 -4 -15 8 30.99 5.19
 4 15 -8 14.72 0.84
 -4 15 8 20.86 2.35
 -4 -15 8 24.53 2.98
 -4 -15 7 1.18 2.59
 4 -15 -7 1.01 2.2
 -4 15 7 0.71 1.67
 4 -15 -6 2.86 1.88
 4 -15 -6 2.45 1.8
 -4 -15 6 2.55 4.03
 4 -15 -6 1.24 2.4
 -4 15 6 2.36 1.59
 4 -15 -5 5.13 1.91
 4 -15 -5 3.96 2.04
 4 -15 -5 8.14 2.8
 -4 15 5 5.73 1.72
 -4 15 4 12.17 2.43
 4 -15 -4 12.88 2.36
 4 -15 -4 17.05 2.86
 -4 15 4 17.8 2.07
 4 -15 -4 18.45 2.39
 4 -15 -3 32.46 3.06
 4 -15 -3 41.72 3.8
 -4 15 3 31.59 2.94
 -4 -15 3 31.53 2.76
 4 -15 -3 28.86 2.75
 -4 15 3 31.68 3.14
 4 -15 -2 0.99 1.57
 -4 15 2 -0.54 2.03
 4 -15 -2 1.24 1.79
 -4 15 2 -0.76 1.88
 -4 -15 2 0.95 1.82
 4 -15 -2 -0.77 2.24
 4 -15 -1 1.96 1.43
 -4 15 1 -0.89 1.92
 -4 -15 1 1.59 1.67
 -4 15 1 0.87 1.82
 4 -15 -1 4.04 2.02
 4 -15 -1 1.09 2.11
 -4 15 1 2.56 1.84
 -4 -15 1 2.12 1.77
 4 -15 0 1.73 1.45
 -4 15 0 -1.03 1.58
 -4 15 0 -1.94 1.76
 -4 -15 0 3.34 1.52
 -4 -15 0 -1.72 1.64
 4 -15 0 1.28 1.92
 -4 15 0 -0.51 2.04
 -4 15 -1 23.2 2.8
 4 -15 1 25.88 2.86
 -4 15 -1 27.44 2.43
 -4 15 -1 24.38 2.37
 -4 -15 -1 21.9 2.26
 -4 -15 -1 26.01 2.3
 4 -15 1 25.99 2.37
 4 -15 2 0.17 1.44
 -4 -15 -2 0.63 1.5
 4 -15 2 1.85 1.84
 -4 15 -2 -0.7 1.69
 -4 -15 -2 2.22 1.52
 -4 15 -2 1.44 2.34
 -4 15 -2 1.1 1.64
 -4 15 -3 71.1 3.81
 -4 -15 -3 68.7 3.7
 -4 15 -3 59.47 4.4
 4 -15 3 58.9 4.19
 4 -15 3 66.09 3.56
 -4 15 -3 69.69 3.84
 -4 -15 -3 69.9 3.74
 -4 15 -4 15.07 1.84
 -4 -15 -4 11.74 1.74
 -4 -15 -4 11.27 1.65
 -4 -15 -4 9.69 2.04
 4 -15 4 9.65 2.24
 -4 15 -4 9.46 2.68
 -4 15 -4 12.87 1.74
 4 -15 5 2.32 2.17
 -4 15 -5 5.05 1.59
 -4 15 -5 1.47 2.46
 4 -15 6 33.6 3.57
 -4 15 -6 24.17 3.4
 4 15 7 0.77 2.02
 4 -15 7 1.17 1.9
 -4 15 -7 4.58 2.82
 4 -15 8 -0.9 1.94
 4 15 8 0.64 2.24
 4 -15 8 -1.5 2.59
 -4 15 -8 1.53 2.7
 4 -15 9 6.38 2.47
 4 15 9 3.16 2.42
 -4 15 -9 8.13 3.31
 4 -15 10 1.52 2.36
 4 15 10 -0.12 2.41
 -4 15 -10 1.68 3.05
 4 15 11 -0.12 2.45
 -4 -16 13 7.26 2.85
 -4 16 13 11.7 2.95
 -4 -16 12 3.17 2.58
 4 -16 -12 8.73 5.41
 -4 16 12 1.71 2.32
 -4 -16 11 12.07 3.03
 4 -16 -11 12.17 5.42
 -4 16 11 13.29 2.46
 -4 -16 10 1.94 2.38
 4 -16 -10 2.31 3.64
 4 16 -10 2.29 1.36
 -4 16 10 1.12 2.02
 -4 -16 9 0.12 2.18
 4 16 -9 1.27 0.91
 4 16 -9 2.64 0.75
 -4 16 9 1.72 1.84
 -4 -16 8 -0.5 2.14
 4 16 -8 0.75 0.57
 -4 16 8 0.36 1.73
 -4 -16 7 -1.22 2.68
 -4 16 7 -0.36 1.66
 4 -16 -6 1.83 1.93
 4 -16 -6 0.39 1.76
 -4 -16 6 -3.43 3.96
 4 -16 -6 0.13 2.41
 -4 16 6 1.04 1.66
 4 -16 -5 8.29 2.1
 4 -16 -5 4.74 2.16
 4 -16 -5 8.13 2.88
 -4 16 5 4.05 1.64
 -4 16 4 2.51 2.01
 4 -16 -4 4.37 1.81
 4 -16 -4 0.5 1.88
 -4 -16 4 2.66 1.75
 4 -16 -4 3.83 2.4
 -4 16 4 2.91 1.59
 4 -16 -3 4.34 1.78
 -4 16 3 2.31 2.02
 4 -16 -3 2.68 1.93
 -4 16 3 4.74 1.93
 -4 -16 3 1.55 1.77
 4 -16 -3 0.91 2.52
 4 -16 -2 13.58 2.14
 -4 16 2 12.35 2.55
 4 -16 -2 14.66 2.48
 -4 16 2 14.25 2.35
 -4 -16 2 11.49 2.14
 -4 16 1 16.5 2.38
 -4 -16 1 13.34 2.06
 -4 16 1 15.93 2.48
 4 -16 -1 15.42 2.5
 -4 16 1 18.79 2.46
 -4 -16 1 19.31 2.24
 4 -16 -1 15.56 2.08
 4 -16 0 2.54 1.48
 -4 16 0 2.53 1.56
 -4 16 0 0.15 1.66
 -4 -16 0 -0.53 1.61
 4 -16 0 1.61 1.89
 -4 16 0 -0.11 2.1
 -4 -16 0 0.67 1.39
 4 -16 1 18.89 2.54
 -4 16 -1 13.49 2.55
 -4 16 -1 16.3 2.1
 -4 -16 -1 13.11 1.94
 -4 16 -1 15.41 2.06
 -4 -16 -1 16.56 2.08
 4 -16 1 16.52 2.04
 4 -16 2 0.83 1.39
 -4 16 -2 -0.49 1.65
 4 -16 2 2.06 1.75
 -4 -16 -2 0.06 1.43
 -4 16 -2 1.37 1.51
 -4 16 -2 0.23 2.22
 -4 -16 -2 -0.42 1.37
 4 -16 3 1.62 1.32
 -4 -16 -3 2.88 1.47
 4 -16 3 3.43 1.95
 -4 16 -3 2.88 2.22
 -4 16 -3 2.84 1.53
 -4 -16 -3 3.33 1.5
 -4 16 -3 2.39 1.54
 -4 16 -4 16.23 1.87
 -4 -16 -4 12.72 1.73
 -4 16 -4 15.69 1.81
 -4 -16 -4 9.37 2.06
 -4 -16 -4 16.87 1.84
 -4 16 -4 9.88 2.67
 4 -16 4 10.71 1.49
 4 -16 5 13.93 3.79
 -4 16 -5 8.92 2.97
 4 -16 6 1.33 2.92
 -4 16 -6 2.53 2.89
 4 -16 7 18.01 3.09
 -4 16 -7 16.89 3.3
 4 -16 8 4.5 2.17
 4 16 8 1.7 2.21
 4 -16 8 3.94 2.45
 -4 16 -8 8.8 3.12
 4 16 9 1.55 2.35
 -4 16 -9 3.31 3.06
 4 16 10 3.36 2.52
 4 16 11 -1.28 2.6
 -4 -17 13 0.98 2.8
 -4 -17 12 5.76 2.65
 -4 17 12 3.15 2.45
 -4 -17 11 6.7 2.81
 4 -17 -11 -0.86 4.33
 -4 17 11 8.84 2.38
 -4 -17 10 1.05 2.49
 4 -17 -10 3.61 3.99
 -4 17 10 3.19 2.15
 -4 -17 9 0.38 2.3
 4 17 -9 0.02 0.9
 -4 17 9 2.58 1.91
 -4 -17 8 6.62 2.5
 4 17 -8 5.66 0.74
 -4 17 8 7.96 2.04
 4 17 -7 -0.03 0.41
 4 17 -7 -0.4 0.43
 -4 17 7 1.68 1.81
 -4 -17 7 -1.61 2.21
 4 -17 -6 -1.93 1.98
 -4 -17 6 -2.33 3.45
 -4 17 6 -1.54 1.75
 4 -17 -5 -0.29 1.78
 4 -17 -5 1.5 1.99
 4 -17 -5 0.81 2.64
 -4 17 5 3.38 1.72
 4 -17 -4 8.32 2.06
 4 -17 -4 7.01 2.21
 -4 17 4 9.06 2.07
 4 -17 -4 8.22 2.92
 -4 17 4 10.75 1.91
 4 -17 -3 4.7 1.81
 -4 17 3 3.93 2.11
 4 -17 -3 4.8 2.05
 -4 17 3 1.29 1.92
 4 -17 -2 13.37 2.12
 -4 -17 2 12.96 2.14
 -4 17 2 16.72 2.71
 4 -17 -2 13.02 2.48
 4 17 -2 8.44 0.81
 -4 17 2 18.57 2.5
 4 -17 -1 4.18 1.77
 -4 17 1 7.41 1.97
 -4 -17 1 4.26 1.69
 -4 17 1 6.25 2.12
 4 -17 -1 6.92 2.13
 4 17 -1 3.82 0.79
 -4 17 1 9.34 2.08
 4 -17 0 1.03 1.47
 -4 17 0 -0.65 1.63
 -4 -17 0 -2.37 1.64
 4 -17 0 2.27 1.96
 -4 17 0 2.98 2.19
 -4 17 0 0.33 1.53
 4 17 0 0.64 0.8
 4 -17 1 -0.31 1.32
 4 -17 1 1.22 1.82
 -4 17 -1 -1.52 1.68
 -4 17 -1 -0.67 2.14
 -4 -17 -1 -0.7 1.5
 -4 17 -1 -2.18 1.73
 4 -17 2 5.39 1.54
 -4 17 -2 6.09 1.63
 -4 17 -2 3.79 2.33
 -4 17 -2 5.34 1.61
 -4 -17 -2 6.53 1.56
 -4 17 -3 16.56 1.91
 -4 17 -3 15.05 2.83
 4 -17 3 13.92 1.78
 -4 17 -3 14.67 1.9
 -4 -17 -3 16.31 1.85
 -4 17 -4 25.26 2.13
 -4 -17 -4 24.41 2.07
 -4 17 -4 24.66 3.12
 -4 17 -4 29.66 2.29
 4 -17 4 18.47 1.94
 -4 17 -5 1.1 2.62
 4 -17 6 0.4 2.02
 -4 17 -6 2.24 2.91
 4 -17 7 7.07 2.65
 -4 17 -7 4.94 3.02
 4 17 8 3.87 2.26
 -4 17 -8 2.18 2.91
 4 17 9 1.26 2.41
 -4 17 -9 4.93 3.26
 4 17 10 -2.12 2.64
 4 17 11 -2.68 2.72
 -4 -18 12 2.85 2.7
 -4 -18 11 -0.82 2.57
 4 -18 -11 4.96 4.57
 -4 18 11 0.66 2.19
 -4 -18 10 2.63 2.55
 -4 18 10 2.31 2.11
 -4 -18 9 -0.13 2.28
 -4 18 9 1.24 2.03
 -4 18 8 -2.02 1.84
 -4 -18 8 1.19 2.24
 4 18 -7 0.37 0.59
 4 18 -7 0.52 0.56
 -4 18 7 0.67 1.76
 -4 -18 7 -0.12 2.11
 4 -18 -6 -1.25 2.05
 4 18 -6 0.02 0.43
 4 18 -6 0.03 0.34
 -4 18 6 1.69 1.75
 4 -18 -5 4.52 1.99
 4 -18 -5 4.31 2.17
 4 18 -5 1.41 0.31
 -4 18 5 2.74 1.72
 4 -18 -4 6.61 1.95
 4 -18 -4 5.67 2.18
 -4 18 4 5.38 2.1
 4 18 -4 2.8 0.46
 -4 18 4 9.14 1.95
 4 -18 -3 5.12 1.89
 -4 18 3 7.84 2.33
 4 -18 -3 8.32 2.29
 -4 18 3 10.08 2.2
 4 18 -3 5.12 0.67
 -4 18 2 2.34 2.02
 -4 -18 2 0.81 1.62
 -4 18 2 3.19 2.24
 4 -18 -2 3.84 2.03
 4 18 -2 3.22 0.72
 4 -18 -2 4.66 1.82
 -4 18 2 3.7 1.94
 -4 18 1 10.72 2.03
 4 -18 -1 7.65 1.91
 -4 18 1 7.6 1.91
 -4 -18 1 8.31 1.74
 -4 18 1 9.29 2.4
 4 -18 -1 9.34 2.25
 4 18 -1 6.68 1.03
 4 -18 0 2.35 1.63
 -4 18 0 -0.68 1.62
 -4 18 0 1.34 2.12
 -4 -18 0 0.3 1.37
 -4 18 0 -1.21 1.75
 4 18 0 1.97 0.91
 4 -18 1 1.75 1.47
 -4 18 -1 1.19 2.26
 -4 18 -1 0.68 1.59
 -4 -18 -1 1.05 1.37
 4 18 1 1.4 0.96
 -4 18 -1 0.06 1.63
 4 -18 2 3.18 1.59
 -4 18 -2 1.64 2.2
 -4 18 -2 1.84 1.43
 -4 -18 -2 1.8 1.38
 4 18 2 2.18 1.05
 -4 18 -2 3.15 1.49
 4 -18 3 -0.22 1.42
 -4 18 -3 -0.42 2.63
 -4 18 -3 4.35 1.51
 -4 -18 -3 1.54 1.37
 -4 18 -3 4.42 1.51
 -4 18 -4 24.74 2.15
 -4 18 -4 14.05 2.89
 4 -18 4 13.26 1.76
 -4 18 -5 9.48 3
 4 -18 6 3.11 2.41
 -4 18 -6 -0.31 2.87
 4 -18 7 4.28 3.29
 -4 18 -7 3.41 3.09
 -4 18 -8 5.25 3.05
 4 18 9 -1.45 2.51
 4 18 10 -2.25 2.45
 4 18 11 -0.62 2.65
 -4 -19 12 0.42 2.76
 -4 -19 11 5.82 2.88
 -4 19 11 3.77 2.4
 -4 -19 10 -0.26 2.42
 -4 19 10 0.57 2.11
 -4 -19 9 -2.02 2.48
 -4 19 9 2.12 2.06
 -4 19 8 1.6 1.9
 -4 -19 8 0.82 2.4
 -4 -19 7 -0.24 2.02
 4 19 -7 0.77 0.69
 4 19 -7 0.3 0.66
 -4 19 7 1.59 1.98
 4 -19 -6 0.88 2.1
 4 19 -6 0.65 0.54
 -4 19 6 1.27 1.72
 4 -19 -5 0.54 2
 4 19 -5 1.17 0.53
 -4 19 5 0.18 1.71
 4 -19 -4 7.33 2.06
 4 -19 -4 8.45 2.29
 -4 19 4 9.15 2.24
 4 19 -4 3.83 0.66
 -4 19 4 7.81 1.84
 4 -19 -3 3.69 1.91
 -4 19 3 5.88 2.41
 4 -19 -3 5.86 2.22
 -4 19 3 5.08 2.09
 4 19 -3 2.94 0.71
 4 -19 -2 0.94 1.66
 -4 19 2 1 1.85
 -4 19 2 2.98 2.35
 4 19 -2 1.13 0.76
 -4 19 2 0.83 1.92
 4 -19 -1 6.52 1.93
 -4 19 1 8.51 1.77
 -4 19 1 6.29 1.83
 -4 19 1 8.54 2.51
 4 19 -1 6.03 0.93
 4 -19 0 0.15 1.56
 -4 19 0 -0.69 2.08
 -4 19 0 -1.67 1.59
 -4 19 0 -2.5 1.61
 4 19 0 0.54 0.97
 -4 19 -1 -0.64 1.49
 4 -19 1 1.07 1.48
 -4 19 -1 1.09 2.26
 -4 19 -1 -1.42 1.5
 4 19 1 0.04 1.04
 4 -19 2 2.96 1.48
 -4 19 -2 0.95 2.26
 -4 19 -2 2.95 1.47
 4 19 2 1.96 1.18
 -4 19 -2 3.42 1.52
 4 -19 3 6.13 1.65
 -4 19 -3 9.81 1.64
 -4 19 -3 5 2.68
 -4 19 -3 9.35 1.66
 4 19 3 6.47 1.43
 4 -19 4 4.68 1.42
 -4 19 -4 7.59 2.75
 -4 19 -5 -0.53 2.5
 4 -19 6 6.04 3.99
 -4 19 -6 4.72 2.97
 -4 19 -7 0.49 2.98
 4 19 9 -0.74 2.35
 4 19 10 -0.12 2.67
 -4 -20 11 0.56 2.75
 -4 -20 10 1.75 2.55
 -4 20 10 2.35 2.36
 -4 -20 9 -0.97 2.55
 -4 20 9 1.42 2.08
 -4 20 8 0.41 1.89
 -4 -20 8 4.03 2.64
 -4 20 7 -0.41 1.91
 -4 -20 7 -0.86 2.08
 4 20 -6 0.09 0.64
 -4 20 6 -1.63 1.93
 -4 20 5 -0.34 1.87
 4 20 -5 0.2 0.67
 -4 20 5 1.22 1.72
 -4 20 4 4.84 2.1
 4 20 -4 2.37 0.71
 -4 20 4 4.96 1.85
 4 -20 -3 9.04 2.23
 -4 20 3 6.87 2.56
 4 20 -3 8.24 0.92
 -4 20 3 12.48 2.36
 4 -20 -2 7.75 2
 -4 20 2 10.05 2.09
 -4 20 2 10.45 2.68
 4 20 -2 6.34 0.98
 -4 20 2 9.26 2.03
 4 -20 -1 -0.66 1.76
 -4 20 1 -0.13 2.51
 -4 20 1 -2.54 1.74
 -4 20 1 2.85 1.59
 4 20 -1 0.52 0.88
 4 -20 0 -0.24 1.7
 -4 20 0 -0.59 2.18
 -4 20 0 -0.39 1.64
 4 20 0 0.83 0.95
 -4 20 0 -2.02 1.73
 4 -20 1 1.87 1.62
 -4 20 -1 -0.13 2.49
 -4 20 -1 0.88 1.47
 -4 20 -1 -0.41 1.45
 4 20 1 1.3 1.19
 4 -20 2 1.45 1.53
 -4 20 -2 2.24 1.44
 -4 20 -2 0.75 2.36
 -4 20 -2 0.66 1.39
 4 20 2 0.79 1.24
 4 -20 3 3.73 1.6
 -4 20 -3 7.98 1.74
 -4 20 -3 4.2 2.61
 -4 20 -3 7.59 1.5
 4 20 3 1.95 1.35
 4 -20 4 -0.15 1.28
 -4 20 -4 -0.44 2.75
 4 20 4 -0.78 1.36
 -4 20 -5 6.64 2.73
 4 -20 6 5.07 4.23
 -4 20 -6 0.45 2.69
 -4 20 -7 3.28 3.08
 4 20 10 -0.9 2.53
 -4 -21 10 -0.55 2.68
 -4 -21 9 2.54 2.8
 -4 21 9 -0.79 2.15
 -4 21 8 5.42 2.24
 -4 -21 8 14.05 3.01
 -4 21 7 0.95 2.02
 -4 -21 7 2.51 2.25
 -4 21 6 0.95 1.93
 -4 21 5 2.94 2.15
 4 21 -5 2.34 0.77
 -4 21 5 2.35 1.89
 -4 21 4 -0.08 1.99
 4 21 -4 0.71 0.69
 -4 21 4 -0.48 1.77
 -4 21 3 -0.08 1.99
 -4 21 3 0.52 2.38
 4 -21 -3 3.6 2.04
 4 21 -3 2.06 0.82
 -4 21 3 1.2 1.94
 -4 21 2 3.07 1.77
 4 -21 -2 1.88 1.84
 -4 21 2 0.65 2.4
 -4 21 2 1.17 1.74
 4 21 -2 -0.03 0.88
 4 -21 -1 6.83 1.99
 -4 21 1 10.41 2.93
 -4 21 1 6.97 1.75
 -4 21 1 5.48 1.65
 4 21 -1 5.85 1.07
 4 -21 0 2.22 1.74
 -4 21 0 1.36 2.31
 -4 21 0 -0.99 1.67
 4 21 0 1.81 1.09
 -4 21 0 -2.32 1.69
 4 -21 1 2.74 1.72
 -4 21 -1 8.84 2.75
 -4 21 -1 5.08 1.63
 4 21 1 4.18 1.3
 -4 21 -1 6.8 1.58
 4 -21 2 1.62 1.55
 -4 21 -2 0.53 2.57
 -4 21 -2 1.8 1.4
 4 21 2 2.2 1.39
 -4 21 -2 4.09 1.46
 -4 21 -3 19.96 3.16
 4 21 3 15.79 1.88
 4 -21 3 17.12 2.07
 -4 21 -4 2.04 2.76
 4 21 4 4.34 1.54
 -4 21 -5 0.14 2.54
 -4 21 -6 0.57 2.65
 -4 -22 9 6.08 2.97
 -4 22 8 0.11 2.13
 -4 -22 8 1.83 2.7
 -4 22 7 1.11 2.15
 -4 22 6 2.06 2.13
 -4 22 6 0.88 2.08
 -4 22 5 -0.69 2.11
 -4 22 5 -0.31 1.85
 -4 22 4 0.96 2.14
 4 22 -4 0.59 0.82
 -4 22 4 0.5 1.83
 -4 22 3 4.11 2.55
 -4 22 3 1.71 1.92
 4 22 -3 2.01 0.84
 -4 22 3 4.13 2.07
 -4 22 3 1.27 1.83
 4 -22 -2 0.18 1.88
 -4 22 2 0.13 2.44
 -4 22 2 -2.11 1.85
 -4 22 2 0.92 1.53
 4 22 -2 1 0.93
 4 -22 -1 7.55 2.19
 -4 22 1 9.57 2.94
 -4 22 1 4.81 1.79
 -4 22 1 4.21 1.8
 4 22 -1 6.45 1.19
 4 -22 0 14.84 2.34
 -4 22 0 16.19 3.01
 4 22 0 14.32 1.59
 -4 22 0 15.9 1.96
 -4 22 0 15.21 1.92
 4 -22 1 1.55 1.79
 -4 22 -1 2.44 1.52
 -4 22 -1 3.39 2.6
 -4 22 -1 1.5 1.47
 4 22 1 1.35 1.21
 4 -22 2 0.82 1.59
 -4 22 -2 3.71 2.61
 -4 22 -2 4.35 1.42
 4 22 2 -0.39 1.44
 -4 22 -2 4.37 1.54
 4 -22 3 0.18 1.47
 -4 22 -3 3.5 2.55
 4 22 3 0.24 1.45
 -4 22 -4 0.29 2.57
 4 22 4 0.71 1.45
 -4 22 -5 1.78 2.92
 4 22 5 1.54 1.65
 -4 -23 8 5.34 2.81
 -4 23 7 0.69 2.21
 -4 23 6 6.99 2.36
 -4 23 5 2.22 2.1
 -4 23 4 -2.24 2.25
 -4 23 4 0.42 1.93
 -4 23 3 1.38 1.81
 -4 23 3 -0.95 2.52
 -4 23 3 -0.57 1.75
 4 23 -3 0.09 0.85
 -4 23 3 0.82 1.86
 -4 23 2 -0.81 2.55
 -4 23 2 -2.92 1.81
 4 23 -2 -0.36 0.95
 4 -23 -1 2.68 1.93
 -4 23 1 -0.23 1.66
 4 23 -1 2.7 1.1
 -4 23 1 0.33 1.67
 4 -23 0 3.69 2.03
 -4 23 0 0.56 2.63
 -4 23 0 1.74 1.5
 4 23 0 1.73 1.2
 -4 23 0 1.6 1.52
 -4 23 -1 44.53 2.71
 -4 23 -1 40.13 3.95
 4 23 1 34.62 2.44
 4 -23 1 36.77 3.25
 4 -23 2 1.09 1.7
 -4 23 -2 3.42 2.66
 4 23 2 0.82 1.39
 -4 23 -3 1.87 2.59
 4 23 3 0.38 1.55
 -4 23 -4 7.14 2.84
 4 23 4 0.88 1.55
 4 23 5 4.92 1.78
 -4 24 6 2.87 2.39
 -4 24 5 0.11 2.13
 -4 24 4 -0.07 1.88
 -4 24 4 2.44 2.15
 -4 24 3 3.35 2.64
 -4 24 3 2.78 1.76
 -4 24 3 4.68 2.08
 -4 24 2 2.79 2.62
 -4 24 2 2.26 1.6
 -4 24 1 1.58 2.72
 -4 24 1 0.55 1.45
 4 24 -1 2.48 1.19
 4 -24 0 2.33 2.03
 -4 24 0 3.99 2.82
 -4 24 0 0.82 1.37
 4 24 0 1.89 1.25
 4 -24 1 4.12 2.12
 -4 24 -1 6.23 2.71
 4 24 1 3.73 1.42
 -4 24 -2 5.99 2.95
 4 24 2 0.73 1.38
 4 24 3 0.89 1.65
 4 24 4 2.41 1.69
 4 24 5 0.97 1.67
 -4 25 4 3.68 2.28
 -4 25 3 3.27 2.15
 -4 25 2 0.14 2.69
 -4 25 1 6.49 2.93
 4 -25 0 0.27 2.1
 -4 25 0 0.79 3.04
 4 25 2 2.88 1.41
 4 25 3 0.07 1.6
 4 25 4 0.96 1.74
 4 25 5 1.93 1.85
 -5 0 15 -0.14 2.67
 -5 0 14 2.23 2.66
 -5 0 13 1.52 2.56
 -5 0 12 2.46 2.51
 5 0 -12 1.39 1.81
 -5 0 11 0.13 2.34
 5 0 -11 0.67 1.76
 5 0 -10 36.92 2.86
 -5 0 10 39.82 3.87
 -5 0 9 1.31 2.34
 5 0 -9 1.34 1.59
 5 0 -8 29.02 2.35
 -5 0 8 30.13 3.45
 -5 0 7 -1.09 1.82
 -5 0 6 -0.11 1.91
 -5 0 6 -0.13 2.27
 -5 0 5 -0.85 1.96
 -5 0 5 0.39 2.01
 -5 0 4 0.11 2.02
 -5 0 4 -1.17 2.17
 -5 0 3 -0.31 2.09
 -5 0 3 2.68 2.47
 -5 0 2 186.33 8.73
 -5 0 2 163.84 8.04
 -5 0 2 155.28 7.83
 -5 0 1 -0.09 1.71
 -5 0 1 -0.35 1.47
 -5 0 1 0.25 2.1
 -5 0 1 0.41 2.06
 -5 0 0 9.77 1.96
 -5 0 0 12.97 2.52
 -5 0 0 10.04 2.34
 -5 0 0 8.85 1.51
 -5 0 0 11.29 2.49
 -5 0 -1 -0.69 2.12
 -5 0 -1 0.09 1.69
 -5 0 -1 -0.93 1.96
 -5 0 -1 -1.34 2.1
 -5 0 -1 0.44 1.39
 -5 0 -2 5.04 1.95
 -5 0 -2 7.01 2.07
 -5 0 -2 6.01 1.96
 -5 0 -2 4.12 1.67
 -5 0 -3 0.55 1.57
 -5 0 -3 -2.77 1.89
 -5 0 -3 0.61 1.53
 -5 0 -3 -2.03 2.01
 -5 0 -4 4.3 1.9
 -5 0 -4 5.87 1.81
 -5 0 -4 2.55 1.85
 -5 0 -4 4.19 1.8
 -5 0 -5 2.71 1.84
 -5 0 -5 1.05 1.69
 -5 0 -5 1.88 1.85
 -5 0 -6 32.15 3.1
 -5 0 -6 40.05 3.11
 5 0 7 1.32 2.02
 -5 0 -7 5.05 1.77
 -5 0 -7 -0.63 2.15
 5 0 8 20.99 3.03
 -5 0 -8 21.36 3.04
 5 0 9 0.13 2.13
 -5 0 -9 1.21 2.24
 5 0 10 2.14 2.33
 -5 0 -10 1.06 2.27
 -5 -1 15 1.41 2.74
 -5 1 15 0.14 2.75
 -5 -1 14 1.38 2.61
 -5 1 14 -2.53 2.76
 -5 1 13 0.82 2.46
 -5 -1 12 2.66 2.6
 -5 1 12 3.14 2.52
 5 1 -12 1.54 1.77
 5 -1 -12 5.8 2.03
 -5 -1 11 -0.42 2.38
 -5 1 11 1.09 2.38
 5 1 -11 0.14 1.65
 5 -1 -11 0.16 1.86
 -5 -1 10 8.12 2.74
 -5 1 10 5.15 2.56
 5 1 -10 11.38 2.01
 5 -1 -10 8.28 2.01
 -5 -1 9 2.86 2.39
 -5 1 9 3.62 2.36
 5 1 -9 0.6 1.49
 5 -1 -9 1.09 1.64
 -5 -1 8 8.39 2.33
 -5 1 8 8.72 2.63
 5 -1 -8 8.95 1.74
 5 1 -8 7.08 1.53
 -5 -1 7 2.64 2.08
 5 -1 -7 1.4 1.59
 -5 -1 6 1.22 1.87
 -5 1 6 0.1 1.76
 -5 -1 6 1.15 1.93
 -5 -1 5 0.33 1.99
 -5 1 5 -1.05 2.01
 -5 -1 5 0.9 2.04
 -5 1 5 -1.34 2.23
 5 1 -5 0.04 1.06
 -5 -1 4 -0.1 1.98
 -5 1 4 -0.61 1.95
 -5 -1 4 -1.79 2.3
 -5 1 4 0.8 2.09
 5 1 -4 0.92 1.22
 -5 1 3 17.77 2.7
 -5 -1 3 23.33 3.17
 -5 1 3 26.95 3.3
 -5 -1 3 22.34 2.88
 -5 -1 3 22.27 2.75
 -5 -1 2 262.29 11.35
 -5 1 2 266.69 11.29
 -5 1 2 235.54 10.55
 -5 -1 2 237.12 10.55
 -5 -1 2 231.31 10.38
 -5 1 2 209.98 9.47
 -5 1 2 244.6 10.53
 -5 -1 1 -2.03 2.12
 -5 1 1 -0.18 1.76
 -5 -1 1 -0.35 1.38
 -5 1 1 -0.66 1.47
 -5 -1 1 1.54 2.36
 -5 1 1 0.23 2.28
 -5 1 1 0.81 2.06
 -5 -1 1 1.52 2.14
 -5 -1 0 12 1.59
 -5 1 0 13.64 1.8
 -5 -1 0 16.38 2.33
 -5 1 0 17.13 2.72
 -5 -1 0 16.21 2.68
 -5 -1 0 16.67 2.74
 -5 1 0 14.66 2.71
 -5 1 0 21.72 2.86
 -5 -1 0 13.33 2.56
 -5 1 0 16.08 2.19
 -5 1 -1 11.49 2.46
 -5 -1 -1 13.77 2.48
 -5 -1 -1 14.22 2.2
 -5 1 -1 11.23 1.97
 -5 -1 -1 11.7 1.68
 -5 1 -1 15.02 2.48
 -5 -1 -1 12.55 2.44
 -5 -1 -1 15.46 2.58
 -5 1 -1 11.91 1.83
 -5 1 -2 29.59 2.63
 -5 -1 -2 29.19 2.51
 -5 1 -2 37.53 3.02
 -5 -1 -2 39.85 3.06
 -5 1 -2 35.45 3.1
 -5 -1 -2 36.37 3.15
 -5 -1 -2 34.54 2.94
 -5 1 -2 38.84 2.88
 -5 -1 -3 4.47 1.72
 -5 1 -3 4.29 1.65
 -5 1 -3 5.03 1.92
 -5 -1 -3 4.37 1.87
 -5 1 -3 3.03 1.65
 -5 -1 -3 3.69 1.65
 -5 1 -3 3.05 1.86
 -5 -1 -3 2.7 1.91
 -5 -1 -4 10.88 2.04
 -5 1 -4 9.4 2.13
 -5 -1 -4 7.15 2.1
 -5 1 -4 13.05 2.01
 -5 1 -4 10.79 2.14
 -5 -1 -4 8.73 2.13
 -5 1 -4 9.64 2.18
 -5 -1 -4 10.53 1.94
 -5 1 -5 12.73 2.21
 -5 -1 -5 14.26 2.25
 -5 1 -5 9.16 2.07
 -5 -1 -5 12.08 2.09
 -5 1 -5 16.12 2.32
 -5 -1 -5 14.14 2.22
 -5 1 -6 68.54 4.63
 -5 -1 -6 83.15 4.87
 -5 1 -6 89.35 4.81
 -5 -1 -6 93.41 4.81
 -5 1 -7 20.47 2.27
 -5 -1 -7 18.57 2.23
 5 -1 7 14.76 2.6
 5 1 7 9.83 2.49
 -5 1 -7 14.13 2.65
 -5 -1 -7 13.48 2.58
 5 -1 8 1.62 2.2
 5 1 8 2.88 2.3
 -5 1 -8 2.08 2.32
 -5 -1 -8 2.54 2.21
 5 -1 9 3.39 2.21
 5 1 9 1.63 2.28
 -5 1 -9 2.54 2.42
 -5 -1 -9 1.26 2.12
 5 -1 10 2.54 2.45
 5 1 10 0.4 2.32
 -5 1 -10 0.86 2.45
 -5 1 -11 1.04 2.54
 -5 -2 15 3.41 2.95
 -5 2 15 0.14 2.85
 -5 -2 14 2.46 2.7
 -5 2 14 0.99 2.68
 -5 -2 13 -0.87 2.55
 -5 2 13 -1.67 2.58
 -5 -2 12 1.84 2.47
 5 2 -12 2.39 1.74
 -5 2 12 1.52 2.38
 5 -2 -12 1.76 2.03
 -5 -2 11 4.34 2.46
 -5 2 11 4.68 2.6
 5 2 -11 3.93 1.72
 5 -2 -11 4.58 1.96
 5 2 -10 24 2.35
 5 -2 -10 23.95 2.57
 -5 -2 10 29.54 3.48
 -5 2 10 31.49 3.6
 5 2 -9 32.18 2.57
 5 -2 -9 38.21 2.97
 -5 -2 9 43.78 3.91
 -5 2 9 41.67 3.92
 -5 -2 9 43.2 3.73
 -5 -2 8 11.62 2.59
 -5 2 8 14.4 2.86
 5 -2 -8 12.47 1.94
 -5 -2 7 -1.97 2.04
 5 -2 -7 0.07 1.58
 -5 -2 6 5.03 2.18
 -5 -2 6 8.03 2.46
 5 -2 -6 8.67 1.79
 5 2 -6 6.71 1.44
 -5 -2 5 2.9 2
 -5 2 5 2.34 1.89
 -5 -2 5 3.44 2.1
 -5 2 5 4.01 2.32
 5 -2 -5 0.07 1.74
 5 2 -5 3.74 1.17
 -5 -2 4 28.8 3.34
 -5 2 4 39.32 3.76
 -5 -2 4 32.16 3.07
 -5 2 4 32.58 3.18
 -5 -2 3 2.77 2.03
 -5 2 3 1.56 2.16
 -5 -2 3 3.29 2.58
 -5 2 3 5.01 2.4
 -5 2 3 5.36 2.23
 -5 -2 3 2.21 2.06
 -5 2 2 23.88 3.17
 -5 -2 2 21.27 3.11
 -5 2 2 22.76 2.89
 -5 -2 2 19.8 2.8
 -5 -2 2 20.37 2.77
 -5 2 2 21.07 2.19
 -5 2 2 20.18 2.74
 -5 2 1 141.37 6.94
 -5 -2 1 178.35 8.64
 -5 2 1 163.6 8.22
 -5 2 1 176.56 8.11
 -5 -2 1 179.15 8.1
 -5 -2 1 168.28 7.92
 -5 2 1 173.33 7.82
 -5 -2 1 160.53 6.72
 -5 -2 0 14.92 1.61
 -5 -2 0 18.89 2.47
 -5 2 0 17.85 1.97
 -5 2 0 18.79 2.85
 -5 -2 0 16.39 2.77
 -5 2 0 19.17 2.77
 -5 -2 0 18.26 2.77
 -5 -2 0 20.55 2.81
 -5 2 0 20.97 2.38
 -5 2 -1 -0.8 2.11
 -5 -2 -1 -0.96 1.69
 -5 -2 -1 -0.39 2.1
 -5 2 -1 0.08 1.75
 -5 2 -1 -1.25 1.97
 -5 -2 -1 -1.74 1.97
 -5 -2 -1 -0.24 2.13
 -5 -2 -1 0.99 1.28
 -5 2 -1 0.06 1.52
 -5 -2 -2 10.38 1.96
 -5 2 -2 10.01 1.95
 -5 2 -2 11.89 2.22
 -5 -2 -2 8.77 2.06
 -5 -2 -2 11.4 2.43
 -5 2 -2 9.15 2.09
 -5 -2 -2 9.8 2.04
 -5 2 -2 7.79 1.89
 -5 -2 -2 8.08 1.66
 -5 2 -3 40.41 3.11
 -5 -2 -3 35.31 2.76
 -5 2 -3 46.27 3.45
 -5 2 -3 41.47 3.32
 -5 -2 -3 46.42 3.38
 -5 -2 -3 37.09 3.2
 -5 -2 -3 45.22 3.17
 -5 2 -3 49.25 3.16
 -5 2 -4 14.25 2.41
 -5 -2 -4 15.98 2.37
 -5 2 -4 20.87 2.56
 -5 -2 -4 17.86 2.1
 -5 2 -4 14.76 2.48
 -5 -2 -4 20.17 2.53
 -5 -2 -4 18.79 2.32
 -5 2 -4 15.13 2.1
 -5 -2 -5 12.97 2.13
 -5 2 -5 13.49 2.26
 -5 -2 -5 13.61 2.29
 -5 2 -5 12.49 2.32
 -5 -2 -5 11.38 1.98
 -5 2 -5 10.75 2.12
 -5 -2 -5 12.89 2.25
 -5 2 -6 15.03 2.49
 -5 -2 -6 15.13 2.61
 -5 2 -6 22.86 2.49
 -5 -2 -6 20.7 2.43
 -5 2 -7 15.61 2.18
 -5 -2 -7 16.33 2.16
 5 -2 7 10.58 2.44
 5 2 7 8.74 2.38
 -5 2 -7 14.05 2.65
 -5 -2 -7 11.12 2.3
 5 -2 8 2.65 2.2
 5 2 8 2.75 2.32
 -5 2 -8 3.66 2.46
 -5 -2 -8 2.09 2.04
 5 -2 9 1.13 2.19
 5 2 9 0.38 2.19
 -5 2 -9 0.9 2.54
 5 -2 10 0.54 2.29
 5 2 10 0.4 2.37
 -5 2 -10 -2.01 2.71
 -5 2 -11 0.97 2.63
 -5 -3 15 3.13 3.1
 -5 3 15 2.19 2.92
 -5 -3 14 0.15 2.65
 -5 3 14 0.14 2.64
 5 -3 -14 2.21 4.82
 -5 -3 13 2.27 2.65
 -5 3 13 0.28 2.45
 5 -3 -13 -5.11 4.91
 -5 -3 12 14.87 2.97
 -5 3 12 7.87 2.76
 5 -3 -12 6.7 2.3
 5 -3 -12 19.36 5.2
 -5 -3 11 2.95 2.4
 -5 3 11 3.55 2.6
 5 3 -11 2.14 1.54
 5 -3 -11 3.52 2.06
 -5 -3 10 11.9 2.69
 -5 3 10 9.18 2.79
 5 3 -10 7.5 1.8
 5 -3 -10 7.59 1.99
 5 -3 -10 11.75 4.8
 -5 -3 9 2.92 2.28
 -5 -3 9 3.13 2.3
 -5 3 9 1.67 2.52
 5 -3 -9 1.58 3.87
 5 -3 -9 0.46 1.74
 -5 -3 8 0.12 2.04
 -5 3 8 0.97 2.37
 5 -3 -8 2.88 3.53
 5 -3 -8 -0.35 1.59
 -5 -3 7 0.84 1.88
 -5 -3 7 0.66 2.26
 -5 3 7 2.57 2.4
 5 -3 -7 0.88 1.66
 5 3 -7 0.36 1.32
 -5 -3 6 28.81 3.3
 5 -3 -6 30.51 2.54
 5 3 -6 22.6 1.84
 -5 -3 6 25.43 2.92
 -5 -3 5 9.37 2.19
 -5 -3 5 9.11 2.4
 -5 3 5 11.86 2.69
 5 -3 -5 9.75 2.05
 5 3 -5 8.1 1.26
 -5 -3 4 133.46 6.96
 -5 3 4 145.26 7.15
 5 -3 -4 106.58 5.6
 -5 -3 4 123.77 6.46
 -5 -3 3 116.31 6.45
 -5 3 3 129.16 6.37
 5 -3 -3 108.02 5.4
 -5 3 3 118.95 6.03
 -5 -3 3 111.89 5.87
 -5 3 3 90.82 4.53
 -5 -3 3 121.59 6.12
 -5 3 3 105.52 5.82
 -5 -3 2 32.9 3.54
 -5 3 2 37.24 3.53
 -5 3 2 36.55 3.31
 -5 -3 2 38.19 3.31
 -5 -3 2 33.25 3.32
 -5 3 2 35.94 3.18
 -5 3 2 30.22 2.63
 -5 -3 1 10.86 2.38
 -5 3 1 14.21 2.25
 -5 3 1 9.73 1.78
 -5 -3 1 16.46 2.9
 -5 3 1 12.29 2.63
 -5 -3 1 9.98 2.41
 -5 -3 0 3.73 1.84
 -5 3 0 6.21 2.35
 -5 3 0 4.06 1.75
 -5 -3 0 4.06 2.2
 -5 -3 0 5.73 2.45
 -5 3 0 5.96 1.66
 -5 3 0 0.85 2.28
 -5 -3 0 3.57 2.2
 -5 -3 -1 44.3 2.8
 -5 3 -1 47.51 3.34
 -5 -3 -1 59.43 4.3
 -5 3 -1 57.84 3.99
 -5 -3 -1 53.71 3.8
 -5 3 -1 49.44 3.86
 -5 -3 -1 49.87 3.79
 -5 -3 -1 47.23 3.5
 -5 3 -1 57.85 3.61
 -5 -3 -2 -0.62 1.68
 -5 3 -2 1.14 1.57
 -5 3 -2 0.97 1.9
 -5 -3 -2 -0.47 1.95
 -5 -3 -2 -0.76 1.89
 -5 3 -2 1.47 1.81
 -5 -3 -2 0.09 1.73
 -5 3 -2 -0.88 1.78
 -5 -3 -2 0.84 1.39
 -5 -3 -3 2.15 1.77
 -5 3 -3 1.92 1.58
 -5 -3 -3 5.26 2.38
 -5 3 -3 0.9 1.91
 -5 -3 -3 2.15 1.85
 -5 3 -3 1.88 1.88
 -5 -3 -3 2.11 1.4
 -5 3 -3 -0.43 2.01
 -5 -3 -3 0.51 1.95
 -5 3 -4 104.22 5.51
 -5 -3 -4 85.49 4.83
 -5 3 -4 110.17 5.6
 -5 -3 -4 105.78 5.52
 -5 -3 -4 108.31 5.47
 -5 3 -4 104.75 5.44
 -5 -3 -4 98.05 5.34
 5 -3 5 5.55 2.2
 -5 3 -5 12.91 2.27
 -5 -3 -5 8.3 2.06
 -5 3 -5 6.84 2.21
 -5 -3 -5 7.77 1.89
 -5 3 -5 8.74 2.16
 -5 -3 -5 11.65 2.19
 -5 -3 -5 5.06 2.01
 5 -3 6 3.38 2.1
 -5 3 -6 4.87 1.87
 -5 -3 -6 4.47 1.8
 -5 3 -6 3.32 2.02
 -5 -3 -6 1.62 1.94
 -5 3 -7 43.35 3.07
 -5 -3 -7 41.19 2.98
 5 -3 7 33.27 3.29
 -5 3 -7 36.12 3.34
 5 -3 7 32.96 3.32
 5 3 7 37.83 3.45
 5 -3 8 4.96 2.12
 5 -3 8 8.45 2.46
 5 3 8 8.4 2.64
 -5 3 -8 4.15 2.32
 5 -3 9 8.25 2.28
 5 -3 9 11.18 2.65
 5 3 9 7.93 2.55
 -5 3 -9 8.44 2.87
 5 -3 10 -1.21 2.42
 5 3 10 0.94 2.35
 -5 3 -10 0.71 2.7
 -5 3 -11 3.02 2.95
 -5 4 15 -1 2.53
 -5 -4 14 -0.42 2.54
 -5 4 14 1.07 2.65
 -5 -4 13 0.69 2.41
 -5 4 13 1.77 2.48
 5 -4 -13 4.58 5.41
 -5 -4 12 2.55 2.32
 -5 4 12 2.07 2.64
 5 -4 -12 -0.87 2.23
 5 -4 -12 -1.98 3.83
 -5 -4 11 12.57 2.69
 5 4 -11 10.73 1.79
 -5 4 11 13.35 2.98
 5 -4 -11 12.49 2.52
 5 -4 -11 18.51 3.78
 -5 -4 10 3.15 2.35
 -5 -4 10 10.71 2.58
 -5 4 10 4.58 2.6
 5 4 -10 4.48 1.51
 5 -4 -10 5.18 1.97
 5 -4 -10 6.26 2.96
 -5 -4 9 5.87 2.33
 -5 -4 9 8.39 2.44
 -5 4 9 5.77 2.59
 5 -4 -9 7.21 2.73
 5 -4 -9 6.06 2.02
 -5 -4 8 8.02 2.41
 -5 4 8 8.6 2.7
 5 -4 -8 9.71 2.57
 5 -4 -8 6.94 1.82
 5 4 -8 5.2 1.29
 -5 -4 7 20.57 2.83
 5 -4 -7 18.41 2.42
 -5 4 7 24.76 3.19
 5 4 -7 19.78 1.64
 5 -4 -7 29.35 3.4
 5 -4 -7 22.59 2.7
 -5 -4 7 21.94 2.93
 -5 -4 6 7.96 2.19
 -5 -4 6 7.16 2.32
 5 -4 -6 12.34 3.37
 5 -4 -6 7.97 2
 5 4 -6 5.49 1.05
 -5 -4 5 2.21 1.89
 -5 -4 5 -0.13 2.07
 -5 4 5 3.47 2.27
 5 -4 -5 1.69 1.83
 -5 -4 4 9.28 2.33
 -5 -4 4 5.43 2.59
 -5 4 4 13.54 2.51
 5 -4 -4 8.77 1.85
 -5 4 4 5.63 1.26
 -5 -4 3 0.84 1.93
 -5 -4 3 -1.02 2.41
 -5 4 3 3.65 2.13
 -5 4 3 0.1 2.12
 -5 -4 3 -0.19 2.03
 5 -4 -3 2.89 1.8
 -5 4 3 1.22 1.05
 -5 -4 2 -1 2.12
 -5 4 2 -0.19 1.57
 -5 -4 2 -1.34 2.16
 -5 4 2 -2.85 2.28
 -5 -4 2 -0.3 2.07
 5 -4 -2 -0.7 1.57
 -5 4 1 20.99 2.17
 -5 -4 1 20.95 2.73
 -5 -4 1 22.61 2.99
 -5 4 1 30.06 3.08
 -5 -4 1 24.2 2.97
 -5 4 1 25.55 2.54
 -5 4 0 34.68 2.76
 -5 -4 0 41.4 3.72
 -5 4 0 45.32 3.68
 -5 -4 0 39.44 3.47
 -5 4 0 35.91 3.52
 -5 -4 0 37.93 3.51
 -5 -4 0 36.57 3.16
 -5 4 0 40.35 3.03
 -5 4 -1 44.49 3.33
 -5 -4 -1 55.89 4.26
 -5 4 -1 50.02 3.77
 -5 -4 -1 47.05 3.64
 -5 4 -1 43.8 3.69
 -5 -4 -1 45.03 3.58
 -5 -4 -1 40.7 3.4
 -5 4 -1 46.14 3.26
 -5 4 -2 11.89 1.85
 -5 4 -2 8.52 2.18
 -5 -4 -2 6.06 2.04
 -5 -4 -2 6.16 2.28
 -5 4 -2 8.71 2.1
 -5 -4 -2 9.14 2.05
 -5 4 -2 7.84 1.96
 -5 -4 -2 10.58 2.1
 -5 4 -3 -0.4 1.49
 5 -4 3 -0.42 1.9
 -5 -4 -3 -0.75 1.91
 -5 4 -3 -1.55 2.02
 -5 -4 -3 0.45 1.84
 -5 4 -3 -0.72 2.05
 -5 -4 -3 -1.76 1.99
 -5 -4 -3 0.9 1.83
 5 -4 4 79.94 4.95
 -5 4 -4 78.39 4.86
 -5 4 -4 91.01 5.01
 -5 -4 -4 93.93 4.92
 -5 -4 -4 80.4 4.79
 -5 -4 -4 83.38 4.75
 5 -4 5 -0.09 1.84
 -5 4 -5 -0.7 1.82
 -5 -4 -5 0.69 1.77
 -5 4 -5 -1.13 2.17
 -5 -4 -5 1.5 1.85
 -5 -4 -5 1.18 1.67
 5 -4 6 4.47 2.04
 -5 4 -6 5.31 1.91
 -5 -4 -6 8.29 1.89
 -5 4 -6 4.31 2.13
 -5 4 -7 15.16 2.13
 5 -4 7 10.42 2.28
 5 -4 7 8.05 2.33
 5 4 7 8.1 2.34
 -5 -4 -7 11.41 1.96
 -5 4 -7 10.42 2.43
 5 -4 8 12.96 2.41
 5 -4 8 16.73 2.73
 5 4 8 12.36 2.65
 -5 4 -8 14.86 2.76
 5 -4 9 0.49 1.94
 5 -4 9 1.02 2.29
 5 4 9 3.78 2.43
 -5 4 -9 5.06 2.61
 5 -4 10 -2.79 2.39
 5 4 10 -0.13 2.38
 -5 4 -10 3.54 2.92
 -5 4 -11 2.64 3.06
 -5 5 15 1.91 2.41
 -5 -5 14 4.68 2.7
 -5 5 14 5.94 2.6
 5 -5 -14 4.1 4.38
 -5 -5 13 4.66 2.45
 -5 5 13 4.81 2.55
 5 -5 -13 1.37 3.43
 -5 -5 12 -0.13 2.24
 -5 5 12 -0.13 2.23
 5 -5 -12 -1.33 2.95
 -5 -5 11 4 2.39
 5 5 -11 3.65 1.54
 -5 5 11 2.61 2.35
 5 -5 -11 3.58 2.2
 5 -5 -11 1.93 2.74
 -5 -5 10 5.25 2.48
 -5 -5 10 5.9 2.34
 -5 5 10 9.62 2.68
 5 -5 -10 7.73 2.15
 5 -5 -10 10.63 3.07
 -5 -5 9 0.88 2.13
 -5 5 9 4.04 2.41
 5 -5 -9 0.37 2.67
 5 -5 -9 3.21 2.11
 -5 -5 8 6.05 2.39
 -5 5 8 1.51 2.2
 5 -5 -8 6.41 2.68
 5 -5 -8 4.68 1.87
 5 5 -8 2.17 1.21
 -5 -5 7 0.57 1.95
 -5 -5 7 2.13 1.91
 -5 5 7 0.49 2.11
 5 -5 -7 1.85 2.17
 5 -5 -7 1.66 1.86
 5 5 -7 1.32 1.05
 -5 -5 6 8.97 2.16
 -5 -5 6 9.4 2.38
 5 -5 -6 10.45 2.06
 5 -5 -6 11.13 2.16
 5 5 -6 7.2 1
 -5 -5 5 49.5 4.09
 5 -5 -5 55.78 3.71
 5 -5 -5 60.87 3.77
 -5 -5 5 54.81 4.17
 -5 -5 4 42.27 3.78
 -5 5 4 47.1 3.99
 5 -5 -4 40.37 3.07
 -5 5 4 41.55 2.6
 -5 -5 4 42.16 3.68
 -5 -5 3 5.79 2.14
 -5 5 3 5.54 1.73
 -5 -5 3 2.67 2.26
 -5 -5 3 3.98 2.08
 5 -5 -3 5.65 1.87
 -5 5 3 5.02 1.22
 -5 -5 2 4.8 1.96
 -5 5 2 4.91 1.72
 -5 -5 2 7.29 2.46
 -5 -5 2 9.03 2.34
 5 -5 -2 6.68 1.75
 -5 -5 1 7.14 2.13
 -5 -5 1 6.95 2.26
 -5 5 1 7.9 1.75
 -5 -5 1 4.92 2.2
 -5 5 0 47.22 3.21
 -5 -5 0 47.15 3.93
 -5 -5 0 49.61 3.85
 -5 5 0 47.05 4.02
 -5 -5 0 46.33 3.69
 -5 -5 0 41.59 3.55
 -5 5 -1 58.63 3.88
 -5 -5 -1 62.9 4.64
 -5 -5 -1 63.81 4.23
 -5 -5 -1 60.12 4.18
 -5 -5 -1 65.87 4.27
 -5 5 -2 35.16 2.91
 -5 -5 -2 44.55 3.75
 -5 -5 -2 31.77 2.99
 -5 -5 -2 38.41 3.2
 -5 -5 -2 38.55 3.18
 5 -5 3 4.88 1.93
 -5 -5 -3 5.56 2.17
 -5 -5 -3 2.52 1.92
 -5 5 -3 1.73 2
 -5 -5 -3 1.67 1.87
 -5 -5 -3 5.09 1.8
 5 -5 4 77.08 4.87
 -5 5 -4 82.49 4.86
 -5 -5 -4 77.6 4.58
 -5 -5 -4 88.2 4.85
 -5 -5 -4 86.28 4.73
 5 -5 5 12.07 2.37
 -5 -5 -5 14.75 2.2
 -5 5 -5 13.99 2.62
 -5 -5 -5 13.99 2.16
 5 -5 6 2.9 2.1
 -5 -5 -6 6.01 1.91
 -5 5 -6 2.6 2.14
 5 -5 7 2.8 2.14
 -5 -5 -7 8.41 1.87
 -5 5 -7 3.07 2.17
 5 -5 8 1.66 2.1
 5 -5 8 1.06 2.15
 -5 5 -8 0.9 2.24
 5 -5 9 2.71 2.34
 -5 5 -9 3.31 2.46
 5 -5 10 -0.26 2.33
 -5 5 -10 -0.71 2.66
 -5 5 -11 1.58 3.02
 -5 -6 14 2.33 2.65
 -5 6 14 2.45 2.64
 5 -6 -14 6.72 3.65
 -5 -6 13 0.85 2.4
 -5 6 13 3.11 2.51
 -5 -6 12 2.83 2.43
 -5 6 12 4.39 2.47
 5 -6 -12 5.44 4.15
 -5 -6 11 4.73 2.43
 -5 6 11 6.08 2.44
 5 -6 -11 5.03 2.28
 5 -6 -11 7.64 4.48
 -5 6 10 4.85 2.36
 5 -6 -10 3.45 2.18
 5 -6 -10 2.74 4.18
 -5 -6 9 3.13 2.36
 -5 6 9 4.22 2.34
 5 6 -9 1.85 1.29
 5 -6 -9 3.45 2.34
 -5 -6 8 0.24 2.08
 -5 6 8 1.35 2.11
 5 -6 -8 0.52 3.07
 5 -6 -8 -0.08 1.76
 5 6 -8 0.62 1.07
 -5 -6 7 5.27 2.11
 -5 -6 7 6.76 2.44
 -5 6 7 6.02 2.33
 5 -6 -7 10 3.02
 5 -6 -7 5.92 2.11
 5 6 -7 4.58 0.88
 -5 -6 6 2.29 2.04
 -5 -6 6 2.48 1.97
 5 -6 -6 4.96 2.98
 5 -6 -6 3.39 1.94
 -5 -6 5 17.11 2.69
 -5 -6 5 13.59 2.54
 5 -6 -5 22.43 2.62
 5 -6 -5 29.18 3.58
 -5 6 5 16.19 1.75
 5 -6 -5 17.48 2.52
 -5 -6 4 51.28 4.2
 5 -6 -4 67.17 3.39
 5 -6 -4 57.21 3.7
 -5 6 4 50.82 3.01
 5 -6 -4 60.98 3.92
 -5 -6 4 58.47 4.24
 -5 -6 3 7.09 2.12
 -5 6 3 3.72 1.82
 -5 -6 3 5.94 2.26
 -5 -6 3 5.23 2.13
 5 -6 -3 8.48 2.07
 -5 6 3 5.5 1.27
 -5 -6 2 38.21 3.74
 5 -6 -2 44.91 3.23
 -5 -6 2 40.22 3.51
 -5 -6 2 40.54 3.5
 -5 6 2 41.1 3.21
 -5 -6 1 6.05 2.17
 -5 -6 1 8.77 2.46
 -5 6 1 4.89 1.74
 -5 -6 1 5.24 2.33
 -5 6 0 26.94 2.61
 -5 -6 0 24.35 3.12
 -5 -6 0 28.16 3.07
 -5 -6 0 29.46 3.04
 -5 -6 0 27.56 2.94
 -5 6 -1 91.91 5.18
 5 -6 1 89.04 5.46
 -5 -6 -1 111.94 6.09
 -5 -6 -1 107.25 5.59
 -5 -6 -1 106.72 5.64
 -5 -6 -1 94.3 5.48
 -5 -6 -2 0.85 2.15
 -5 -6 -2 -1.17 1.88
 -5 -6 -2 0.5 1.88
 -5 6 -2 -0.15 1.71
 -5 -6 -2 0.52 1.55
 5 -6 3 31.56 3.06
 -5 -6 -3 35.59 3.48
 -5 6 -3 28.61 3.09
 -5 -6 -3 29.87 2.92
 -5 -6 -3 36.36 3.03
 -5 -6 -4 20.53 2.84
 5 -6 4 17.61 2.63
 -5 6 -4 24.56 2.79
 -5 -6 -4 21.56 2.48
 -5 -6 -4 22.95 2.53
 5 -6 5 0.65 2.11
 -5 -6 -5 1.52 1.72
 -5 6 -5 1.57 2.09
 -5 -6 -5 2.09 1.85
 5 -6 6 -1.1 2.17
 -5 -6 -6 1.58 1.64
 -5 6 -6 3.17 2.47
 5 -6 7 0.77 2.18
 -5 -6 -7 5.52 1.73
 -5 6 -7 1.57 2.19
 5 -6 8 8.33 2.4
 -5 6 -8 8.3 2.5
 5 -6 9 -1.83 2.4
 -5 6 -9 1.74 2.41
 5 -6 10 -1.84 2.54
 -5 6 -10 -0.56 2.59
 -5 6 -11 -0.61 2.97
 5 -7 -13 18.98 5.47
 -5 -7 12 5.84 2.62
 5 -7 -12 3.83 5.04
 -5 7 11 5.31 2.63
 5 -7 -11 6.16 3.86
 -5 7 10 0.27 2.28
 5 -7 -10 2.75 2.14
 5 -7 -10 2.53 3.14
 5 7 -9 10.7 1.36
 -5 -7 9 14.46 3
 -5 7 9 16.7 3.11
 5 -7 -9 17.44 3.27
 5 -7 -9 14.81 2.67
 -5 -7 8 2.86 2.12
 5 -7 -8 6.79 2.7
 5 -7 -8 3.66 1.94
 5 7 -8 3.61 0.96
 -5 -7 7 4.15 2.12
 5 -7 -7 3.87 2.57
 5 -7 -7 3.26 2.07
 -5 -7 6 7.39 2.29
 5 -7 -6 15.3 2.73
 5 -7 -6 8.67 2.28
 -5 -7 5 19.87 3.01
 5 -7 -5 27.79 2.89
 5 -7 -5 33.94 2.9
 -5 7 5 20.97 1.98
 5 -7 -5 31.19 3.11
 -5 -7 5 29.11 3.18
 -5 -7 4 0.22 1.79
 -5 -7 4 -0.59 2.02
 5 -7 -4 -0.62 1.8
 5 -7 -4 0.49 1.87
 -5 7 4 0.35 1.17
 5 -7 -4 2.27 1.9
 -5 -7 3 8.93 2.26
 -5 7 3 5.12 1.86
 -5 -7 3 7.64 2.37
 5 -7 -3 19.54 2.22
 -5 7 3 6.91 2.28
 -5 -7 3 10.14 2.31
 5 -7 -3 10.32 2.06
 5 -7 -3 11.26 1.98
 -5 -7 2 12.44 2.43
 -5 7 2 14.22 2.28
 -5 -7 2 16.42 2.75
 5 -7 -2 19.92 2.56
 -5 7 2 17.66 2.82
 -5 -7 2 18.35 2.61
 -5 -7 1 1.25 2.23
 -5 7 1 1.03 1.6
 -5 7 1 -3.32 2.44
 -5 -7 1 -0.43 2.18
 -5 -7 1 -0.11 2
 -5 -7 0 0.62 1.89
 5 -7 0 3.24 2.03
 -5 -7 0 0.47 1.99
 -5 7 0 1.28 1.79
 -5 7 0 1.06 2.3
 -5 -7 0 2.48 2.13
 -5 -7 0 -0.3 1.86
 -5 7 -1 3.3 2.22
 -5 -7 -1 2.5 1.92
 5 -7 1 -0.31 1.8
 -5 -7 -1 0.97 1.89
 -5 -7 -1 1.44 2.24
 -5 7 -1 1.96 1.8
 -5 -7 -1 0.27 1.72
 -5 7 -2 19.27 2.44
 -5 -7 -2 22.41 2.94
 -5 7 -2 18.54 2.57
 -5 -7 -2 19.56 2.48
 -5 -7 -2 21.86 2.57
 -5 -7 -3 38.62 3.69
 -5 7 -3 35.35 3.35
 -5 -7 -3 38.93 3.26
 -5 7 -3 38.52 3.22
 -5 -7 -3 38.48 3.14
 5 -7 4 1.66 2.04
 -5 7 -4 -1.31 1.93
 -5 -7 -4 -1.01 1.92
 -5 -7 -4 1.4 1.76
 -5 -7 -4 0.42 1.72
 -5 7 -4 2.69 2.23
 5 -7 5 7.56 2.42
 -5 -7 -5 8.23 1.97
 -5 7 -5 7.1 2.47
 -5 7 -5 10.06 2.06
 5 -7 6 -0.22 2.2
 -5 -7 -6 2.64 1.69
 -5 7 -6 4.65 2.42
 -5 7 -7 8.29 2.57
 5 -7 8 5.42 2.31
 -5 7 -8 3.87 2.44
 5 -7 9 1.39 2.31
 -5 7 -9 2.78 2.44
 5 -7 10 3.04 2.56
 5 7 10 4.09 2.59
 -5 7 -10 3 2.69
 5 -8 -13 16.28 5.26
 -5 -8 12 1.97 2.37
 5 -8 -12 2.03 3.76
 -5 -8 11 6.37 2.73
 5 -8 -11 9.88 3.58
 5 -8 -10 2.6 2.35
 5 -8 -10 10.57 3.62
 -5 -8 9 -1.77 2.45
 5 -8 -9 5.59 3.31
 5 8 -9 2.39 0.94
 5 -8 -9 3.74 2.29
 -5 -8 8 0.83 2.03
 5 -8 -8 5.39 2.49
 5 -8 -8 1.84 2.04
 -5 -8 7 1.14 2.12
 5 -8 -7 3.02 2.04
 5 -8 -7 4.64 2.24
 5 -8 -6 24.95 2.9
 5 -8 -6 22.7 2.51
 -5 8 6 16.31 1.88
 5 -8 -6 24.37 2.95
 -5 -8 6 20.17 2.86
 5 -8 -5 24.16 2.84
 5 -8 -5 29.06 2.42
 -5 8 5 20.87 2.01
 5 -8 -5 25.29 2.88
 -5 -8 5 22.83 2.94
 -5 -8 4 8.66 2.16
 -5 -8 4 7.53 2.34
 5 -8 -4 13.97 1.74
 5 -8 -4 11.77 2.29
 -5 8 4 10.2 1.58
 5 -8 -4 9.56 2.27
 -5 -8 3 5.52 2.16
 -5 8 3 2.5 1.75
 -5 -8 3 5 2.15
 -5 8 3 4.11 2.24
 -5 -8 3 4.19 2.17
 5 -8 -3 9.75 1.9
 5 -8 -3 5.03 1.93
 5 -8 -3 8.28 2
 -5 8 2 0.68 1.75
 -5 -8 2 1.53 1.97
 5 -8 -2 0.37 1.37
 -5 8 2 -0.64 2.28
 -5 -8 2 -1.43 2.23
 5 -8 -2 1.58 2.03
 5 -8 -2 2.83 1.68
 -5 -8 2 -0.44 1.94
 -5 8 1 25.33 2.66
 5 -8 -1 31.3 3.16
 -5 -8 1 35.05 3.43
 5 -8 -1 34.82 2.94
 -5 8 1 34.71 3.51
 -5 -8 1 39.54 3.56
 -5 -8 1 29.35 3.15
 -5 8 0 36.2 3.21
 5 -8 0 39.97 3.49
 -5 -8 0 43.58 3.89
 -5 8 0 56.92 4.08
 -5 -8 0 51.11 3.86
 -5 8 0 50.12 3.98
 -5 -8 0 45.35 3.61
 -5 -8 0 36.96 3.28
 -5 8 -1 59.46 4.09
 5 -8 1 61.99 4.36
 -5 -8 -1 67.96 4.64
 -5 8 -1 72.1 4.38
 -5 -8 -1 63.94 4.11
 -5 8 -1 66.18 4.43
 -5 -8 -1 66.17 4.23
 -5 -8 -2 1.07 2.05
 -5 8 -2 1.59 1.87
 -5 -8 -2 -0.76 1.65
 -5 8 -2 0.6 2
 -5 8 -2 0.5 1.78
 -5 -8 -2 1.49 1.73
 -5 -8 -3 10.16 2.56
 -5 8 -3 11.43 2.37
 -5 -8 -3 6.48 2.04
 -5 8 -3 6.86 2.31
 -5 8 -3 13.23 2.34
 -5 -8 -3 11.32 2.16
 5 -8 4 -0.11 1.96
 -5 -8 -4 0.33 1.96
 -5 8 -4 0.08 1.93
 -5 8 -4 1.83 1.8
 -5 -8 -4 0.92 1.62
 -5 -8 -4 0.85 1.7
 -5 8 -4 -0.34 2.19
 -5 8 -5 0.63 1.74
 5 -8 5 0.56 2.06
 -5 -8 -5 0.43 2.04
 -5 8 -5 0.96 1.8
 -5 -8 -5 2.74 1.68
 -5 8 -5 -0.22 2.11
 -5 8 -6 3.91 1.83
 -5 -8 -6 2.13 1.71
 -5 8 -6 1.92 2.37
 -5 8 -7 2 2.61
 5 -8 8 3.69 2.32
 5 8 8 1.63 2.13
 -5 8 -8 -0.51 2.38
 5 -8 9 3.58 2.39
 5 8 9 3.83 2.57
 -5 8 -9 3.05 2.64
 5 -8 10 -3.35 2.74
 5 8 10 0.93 2.48
 -5 8 -10 0.28 2.58
 5 -9 -13 23.72 4.84
 -5 -9 12 2.77 2.59
 5 -9 -12 -2.08 3.84
 -5 -9 11 5.75 2.67
 5 -9 -11 10.93 3.96
 5 -9 -10 10 2.93
 5 -9 -9 10.3 2.68
 5 -9 -9 8.33 2.51
 5 9 -9 3.59 0.85
 -5 -9 8 7.16 2.49
 5 -9 -8 12.18 2.67
 -5 -9 7 0.63 2.18
 5 -9 -7 4.82 2.31
 5 -9 -7 0.11 2.32
 5 -9 -6 15.66 2.68
 5 -9 -6 23.81 2.69
 5 -9 -6 16.83 2.75
 -5 9 6 13.73 1.9
 -5 -9 6 18.98 2.78
 5 -9 -5 3.12 1.99
 -5 -9 5 2.08 2.04
 5 -9 -5 2.7 1.9
 5 -9 -5 2.78 2.03
 -5 9 5 1.58 1.36
 -5 -9 4 -0.23 1.88
 5 -9 -4 2.15 1.68
 5 -9 -4 0.65 1.99
 -5 9 4 0.47 1.33
 5 -9 -4 -0.5 1.79
 -5 9 3 1.1 1.72
 -5 -9 3 -0.12 1.91
 -5 9 3 -1.58 2.2
 -5 -9 3 -1.21 2.11
 5 -9 -3 2.6 1.47
 5 -9 -3 0.43 1.75
 5 -9 -3 0.96 1.77
 -5 -9 3 0.69 2.06
 -5 9 2 0.18 1.83
 5 -9 -2 -0.22 1.92
 -5 -9 2 -1.12 1.9
 5 -9 -2 -0.62 1.15
 -5 9 2 -1.4 2.33
 -5 -9 2 -1.71 2.13
 5 -9 -2 0.1 1.92
 5 -9 -2 1.49 1.69
 -5 -9 2 0.11 1.98
 -5 -9 1 7.1 2.33
 5 -9 -1 6.32 2.09
 -5 -9 1 11.44 2.53
 -5 9 1 8.69 2
 5 -9 -1 15.58 1.39
 -5 9 1 12.93 2.73
 -5 -9 1 12.12 2.56
 5 -9 -1 13.2 2.19
 -5 -9 1 10.52 2.17
 -5 9 0 4.52 2.26
 -5 -9 0 4.42 2.07
 5 -9 0 4.87 2.11
 -5 -9 0 3.55 2.27
 -5 9 0 4.42 1.98
 -5 9 0 8.18 2.57
 -5 -9 0 8.39 2.32
 -5 9 -1 3.15 2.06
 5 -9 1 0.34 2.06
 -5 9 -1 1.46 1.97
 -5 -9 -1 2.04 2.11
 -5 -9 -1 3.34 1.9
 -5 -9 -1 2.02 1.81
 -5 9 -1 -0.79 1.98
 5 -9 2 0.57 2.11
 -5 -9 -2 1.29 2.1
 -5 9 -2 0.18 1.75
 -5 -9 -2 1.24 1.68
 -5 9 -2 1.2 1.94
 -5 9 -2 0.58 1.82
 -5 -9 -2 -0.68 1.67
 -5 -9 -3 -0.59 2.21
 -5 9 -3 1.65 2.03
 -5 -9 -3 -0.54 1.79
 -5 9 -3 0.1 1.98
 -5 9 -3 1.58 1.99
 -5 -9 -3 -1.48 1.78
 5 -9 4 1.62 2.06
 -5 -9 -4 -0.8 2.15
 -5 9 -4 -0.17 1.75
 -5 -9 -4 0.5 1.57
 -5 9 -4 0.64 1.74
 -5 9 -4 -0.78 2.18
 -5 -9 -4 1.16 1.75
 -5 -9 -5 12.04 2.4
 -5 9 -5 14.06 2.23
 -5 -9 -5 12.52 2.07
 -5 9 -5 7.53 2.43
 -5 9 -6 6.04 1.97
 -5 -9 -6 7.13 1.8
 -5 9 -6 2.23 2.48
 -5 9 -7 5.13 2.63
 5 9 8 -0.23 2.13
 -5 9 -8 3.43 2.65
 5 -9 9 2.67 2.36
 5 9 9 2.17 2.38
 -5 9 -9 3.88 2.72
 -5 9 -10 -0.29 2.73
 5 -10 -13 13.49 4.81
 -5 -10 12 3.39 2.77
 5 -10 -12 1.52 3.79
 -5 -10 11 3.85 2.6
 5 -10 -11 3.65 2.95
 5 -10 -10 0.36 2.5
 5 -10 -9 6.81 2.78
 5 -10 -9 3.98 2.43
 -5 -10 8 3.55 2.58
 5 -10 -8 7.73 2.52
 -5 -10 7 4.84 2.42
 5 -10 -7 11.43 2.83
 5 -10 -7 5.36 2.49
 5 -10 -6 28.11 3.2
 5 -10 -6 26.38 3.36
 -5 10 6 22.31 2.26
 5 -10 -6 26.68 2.99
 -5 -10 6 24.89 3.05
 5 -10 -5 2.15 1.83
 -5 -10 5 1.17 1.94
 5 -10 -5 0.58 2.41
 5 -10 -5 -0.21 2.11
 -5 10 5 -0.34 1.52
 -5 -10 4 2.49 2.06
 5 -10 -4 4.29 1.94
 -5 -10 4 2.27 1.89
 5 -10 -4 3.77 2.16
 5 -10 -4 3.85 2.1
 -5 10 4 3.14 1.4
 -5 10 3 3.98 1.94
 -5 10 3 4.01 2.3
 5 -10 -3 5.56 1.98
 -5 -10 3 2.93 1.99
 5 -10 -3 4.1 1.94
 -5 -10 3 3.67 2.22
 5 -10 -3 6.43 2.01
 -5 10 2 3.65 2.1
 -5 -10 2 6.15 2.22
 5 -10 -2 8.08 2.06
 5 -10 -2 10.2 1.87
 -5 10 2 4.33 2.33
 -5 -10 2 8.44 2.23
 5 -10 -2 10.02 2.46
 -5 -10 2 5.51 2.09
 5 -10 -2 8.78 1.98
 -5 10 1 20.7 2.65
 -5 -10 1 23.15 2.98
 -5 -10 1 21.39 2.78
 5 -10 -1 26.42 2.9
 5 -10 -1 32.96 2.19
 5 -10 -1 23.71 2.73
 -5 10 1 29.35 3.33
 -5 -10 1 29.68 3.04
 5 -10 -1 22.62 2.42
 -5 10 0 5.78 2.32
 -5 -10 0 8.68 2.21
 -5 -10 0 8.33 2.29
 5 -10 0 5.53 2.19
 -5 10 0 5.76 2.04
 5 -10 0 4.76 0.69
 -5 10 0 9.49 2.65
 -5 -10 0 7.39 2.26
 -5 10 -1 29.84 3
 -5 -10 -1 32.69 3.41
 5 -10 1 32.38 3.36
 -5 10 -1 37.25 3.16
 -5 -10 -1 35.47 2.87
 -5 10 -1 31.99 3.16
 -5 -10 -1 37.68 3.07
 5 -10 2 10.49 2.4
 -5 -10 -2 6.17 2.2
 -5 10 -2 9.11 2.1
 -5 -10 -2 7.08 1.89
 -5 10 -2 7.41 2.36
 -5 10 -2 7.19 2
 -5 -10 -2 7.76 1.96
 -5 -10 -3 5.91 2.31
 -5 10 -3 3.4 1.94
 -5 -10 -3 6.31 1.95
 -5 10 -3 4.59 2.06
 -5 10 -3 5.02 2.02
 -5 -10 -3 7.28 1.98
 -5 -10 -4 3.42 2.21
 -5 10 -4 6.56 2.11
 -5 -10 -4 4.78 1.81
 -5 10 -4 5.72 2.54
 -5 10 -4 4.31 1.93
 -5 -10 -4 5.85 1.87
 -5 -10 -5 9.39 2.29
 -5 10 -5 13.71 2.19
 -5 -10 -5 13.27 2.08
 -5 10 -5 9.4 2.72
 -5 10 -6 3.43 1.86
 -5 -10 -6 0.83 1.53
 -5 10 -6 2.59 2.42
 -5 10 -7 12.07 2.96
 5 10 8 2.46 2.21
 -5 10 -8 1.2 2.87
 5 -10 9 5.32 2.49
 5 10 9 5.88 2.66
 -5 10 -9 6.41 2.87
 5 -11 -13 5.71 4.23
 -5 -11 12 4.98 2.86
 5 -11 -12 9.32 3.49
 -5 -11 11 0.42 2.57
 5 -11 -11 4.84 3.21
 -5 -11 10 -0.92 2.24
 5 -11 -10 4.7 3.03
 5 -11 -9 12 3.22
 5 -11 -8 48.66 4.17
 5 -11 -8 50.31 4.88
 -5 -11 8 44.71 4.16
 -5 -11 7 4.24 2.3
 5 -11 -7 11.83 3.2
 5 -11 -7 5.01 2.65
 -5 -11 6 4.88 2.21
 5 -11 -6 4.94 2.75
 5 -11 -6 3.36 2.34
 -5 11 6 1.99 1.51
 -5 -11 5 3.33 2.18
 5 -11 -5 4.06 2.07
 5 -11 -5 2.79 2.96
 5 -11 -5 2.52 2.27
 -5 11 5 2.13 1.48
 5 -11 -4 -0.1 1.71
 -5 -11 4 -1.13 1.9
 5 -11 -4 3.05 2.57
 5 -11 -4 -0.1 2.1
 -5 11 4 0.06 1.34
 -5 -11 4 3.67 2.16
 5 -11 -3 1.43 1.78
 -5 11 3 3.15 1.89
 5 -11 -3 1.54 1.89
 -5 11 3 2.36 2.22
 5 -11 -3 2.53 2.21
 -5 -11 3 0.98 1.84
 5 -11 -3 3.74 2.07
 -5 -11 3 0.23 1.92
 -5 11 2 4.81 2.05
 5 -11 -2 7.22 2.15
 5 -11 -2 7.62 2.13
 -5 11 2 3.82 2.23
 -5 -11 2 6.36 2.11
 5 -11 -2 10.15 2.43
 -5 -11 2 4.96 1.97
 5 -11 -2 4.53 1.93
 -5 11 1 5.3 2.48
 -5 -11 1 2.01 2.19
 -5 -11 1 4 2.14
 5 -11 -1 3.93 1.97
 -5 11 1 4.71 1.92
 5 -11 -1 3.41 1.98
 -5 11 1 6.72 2.44
 5 -11 -1 6.41 2.2
 -5 -11 1 3.26 2.02
 5 -11 -1 6.23 1.88
 -5 -11 0 2.13 2
 -5 11 0 -1.39 2.11
 -5 -11 0 -1.94 1.99
 -5 -11 0 -0.7 1.91
 5 -11 0 0.47 1.96
 -5 11 0 -1.42 1.96
 5 -11 0 0.65 1.45
 -5 11 0 1.03 2.19
 -5 -11 -1 6.3 2.27
 5 -11 1 8.3 2.36
 -5 11 -1 7.9 2.15
 -5 -11 -1 7.33 2
 -5 11 -1 10.25 2.15
 -5 -11 -1 5.79 1.82
 -5 11 -1 4.11 2.04
 -5 -11 -2 8.17 2.36
 -5 11 -2 7.6 2.09
 -5 -11 -2 8.25 1.97
 -5 11 -2 10.21 2.59
 -5 11 -2 5.46 2
 -5 -11 -2 7.48 2
 -5 -11 -3 0.39 1.76
 -5 -11 -3 4.03 2.24
 -5 11 -3 0.65 1.96
 -5 -11 -3 0.92 1.71
 -5 11 -3 1.89 2.02
 -5 11 -3 0.17 1.98
 -5 -11 -4 4.33 2.38
 -5 11 -4 3.81 1.88
 -5 -11 -4 5.63 1.88
 -5 11 -4 1.65 2.35
 -5 11 -4 2.76 1.88
 -5 -11 -4 2.28 1.78
 -5 11 -5 7.87 1.97
 -5 -11 -5 6.1 1.86
 -5 11 -5 5.94 2.7
 -5 11 -6 4.24 1.73
 -5 -11 -6 3.99 1.63
 -5 11 -6 3.78 2.61
 -5 11 -7 2.23 2.76
 -5 11 -8 -1.79 2.76
 5 -11 9 4.84 2.51
 5 11 9 6.11 2.66
 -5 11 -9 7.35 3.31
 5 -12 -12 2.58 3.51
 -5 -12 11 0.85 2.58
 5 -12 -11 -0.74 3.28
 -5 -12 10 3.97 2.51
 5 -12 -10 1.53 3.34
 5 -12 -9 25.71 4.53
 5 -12 -8 12.44 3.48
 -5 -12 7 0.26 2.23
 5 -12 -7 3.64 3.39
 5 -12 -7 2.23 2.65
 -5 12 7 2.69 1.65
 -5 -12 6 -0.62 2.1
 5 -12 -6 0.78 3.11
 5 -12 -6 1.8 2.37
 -5 12 6 1.49 1.53
 -5 -12 5 5.79 2.34
 5 -12 -5 7.22 2.14
 5 -12 -5 6.4 3.07
 5 -12 -5 5.18 2.44
 -5 12 5 3.35 1.54
 5 -12 -4 7 2.03
 -5 12 4 7.01 2.32
 -5 -12 4 7.42 2.19
 5 -12 -4 4.4 2.74
 5 -12 -4 8.5 2.44
 -5 12 4 5.26 1.59
 -5 -12 4 6.16 2.26
 5 -12 -3 0.83 1.73
 -5 12 3 2.03 1.86
 5 -12 -3 2.41 1.84
 -5 12 3 1.59 2.2
 5 -12 -3 3.47 2.11
 -5 -12 3 0.89 1.97
 5 -12 -3 2.42 2.06
 -5 -12 3 2.7 1.89
 5 -12 -2 1.09 1.8
 -5 12 2 -0.1 1.94
 5 -12 -2 1.24 1.87
 5 -12 -2 0.97 1.71
 -5 12 2 -2.35 2.34
 -5 -12 2 -0.92 2.09
 5 -12 -2 -0.56 2.18
 -5 12 1 4.93 2.4
 -5 -12 1 5.21 2.21
 -5 12 1 4.44 2.03
 5 -12 -1 5.3 2.23
 -5 12 1 6.53 2.46
 -5 -12 1 6.32 2.2
 5 -12 -1 7.61 1.98
 -5 12 0 9 2.25
 -5 -12 0 10.97 2.23
 -5 12 0 7.43 2.28
 -5 -12 0 9.33 2.12
 -5 -12 0 9.33 2.23
 -5 12 0 8.46 2.25
 5 -12 0 8.26 1.86
 -5 -12 -1 -0.47 1.99
 -5 12 -1 -0.96 1.94
 -5 -12 -1 -0.52 1.81
 -5 12 -1 -0.17 1.73
 -5 12 -1 -0.1 1.91
 -5 -12 -1 -0.32 1.76
 -5 -12 -2 7.27 2.35
 -5 12 -2 5.35 2.02
 -5 -12 -2 7.59 2.01
 5 -12 2 6.5 0.96
 -5 12 -2 6.19 2.36
 -5 12 -2 5.31 2.07
 -5 -12 -2 5.84 1.93
 -5 12 -3 27.01 3.15
 -5 -12 -3 31.82 3.37
 -5 12 -3 32.8 3.06
 -5 -12 -3 30.53 2.76
 -5 12 -3 37.18 3.08
 -5 -12 -3 35.7 2.87
 -5 -12 -4 3.99 2.27
 -5 12 -4 4.28 1.89
 -5 -12 -4 6 1.83
 -5 12 -4 4 2.36
 -5 12 -4 10.72 2.1
 -5 -12 -4 3.98 1.76
 -5 12 -5 2.08 1.81
 -5 -12 -5 2.43 1.69
 -5 12 -5 1.57 2.58
 -5 12 -6 2.88 2.71
 -5 12 -6 2.6 1.74
 -5 -12 -6 3.69 1.67
 -5 12 -7 10.38 2.95
 -5 12 -8 1.51 2.84
 5 12 9 -0.24 2.3
 -5 12 -9 2.96 3.19
 5 -13 -12 1.95 3.76
 -5 -13 11 2.34 2.62
 5 -13 -11 -3.05 3.58
 -5 -13 10 3.35 2.41
 5 -13 -10 2.73 4.08
 5 -13 -9 7.37 3.53
 5 -13 -8 4.52 4.25
 -5 -13 7 2.57 2.22
 5 -13 -7 3.58 3.55
 -5 13 7 5.77 1.81
 -5 -13 6 -0.13 2.2
 5 -13 -6 1.61 3.89
 5 -13 -6 0.95 2.37
 -5 13 6 -0.45 1.54
 5 -13 -5 3.23 1.97
 5 -13 -5 5 3.12
 5 -13 -5 9.24 2.71
 -5 13 5 6.11 1.76
 -5 -13 5 5.83 2.31
 5 -13 -4 0.68 1.82
 -5 13 4 -0.94 2.12
 -5 -13 4 0.71 2.1
 5 -13 -4 0.92 2.29
 5 -13 -4 1.14 2.23
 -5 13 4 1.42 1.49
 -5 -13 4 -0.99 2.15
 5 -13 -3 1.77 1.89
 -5 13 3 1.01 1.98
 -5 13 3 0.43 2.26
 -5 -13 3 2.02 2.18
 5 -13 -3 2.96 2.21
 -5 -13 3 1.46 1.88
 5 -13 -2 4.42 1.88
 -5 13 2 5.27 2.25
 -5 13 2 7.23 2.53
 -5 -13 2 4.22 2.33
 5 -13 -2 8 2.59
 5 -13 -1 5.06 1.91
 -5 13 1 7.12 2.42
 -5 -13 1 3.65 2.03
 -5 13 1 4.84 2.09
 5 -13 -1 9.3 2.6
 -5 13 1 7.07 2.42
 -5 -13 1 5.9 2.22
 -5 13 0 10.23 2.33
 -5 -13 0 9.42 2.07
 -5 -13 0 6.38 2.25
 -5 13 0 7.96 2.23
 -5 -13 0 8.92 2.15
 -5 13 0 4.55 2.14
 5 -13 0 8.07 1.93
 -5 -13 -1 2.76 2.07
 -5 13 -1 -0.09 1.95
 -5 -13 -1 -0.17 1.78
 -5 13 -1 0.52 2.01
 -5 13 -1 -0.52 1.96
 -5 -13 -1 -0.32 1.86
 -5 -13 -2 4.8 2.19
 -5 13 -2 4.29 2.11
 -5 -13 -2 4.51 1.89
 5 -13 2 5.3 1.36
 -5 13 -2 8.25 2.47
 -5 13 -2 6.07 2.12
 -5 -13 -2 4.99 1.94
 -5 13 -3 1.44 1.91
 -5 -13 -3 0.33 2.05
 -5 -13 -3 1.61 1.75
 -5 13 -3 1.47 1.88
 5 -13 3 0.89 0.98
 -5 -13 -3 1.11 1.7
 -5 13 -3 1.23 2.26
 -5 -13 -4 2.59 1.79
 -5 -13 -4 1.89 2.23
 5 -13 4 2.14 1.29
 -5 13 -4 1.78 1.77
 -5 13 -4 2.91 2.28
 -5 -13 -4 3.02 1.74
 -5 13 -4 3.17 1.9
 -5 13 -5 1.06 2.52
 -5 13 -5 3.46 1.87
 -5 -13 -5 3.64 1.77
 -5 13 -6 -0.6 2.79
 -5 13 -7 5.67 2.85
 -5 13 -8 7.07 3.25
 5 -14 -12 2.98 4.1
 5 -14 -11 2 4.69
 -5 -14 10 2 2.68
 5 -14 -10 1.19 3.71
 -5 -14 9 1.56 2.71
 5 -14 -9 8.69 4.73
 5 -14 -8 15.53 4.29
 -5 -14 7 1.84 2.25
 5 -14 -7 2.94 4.18
 -5 14 7 1.55 1.71
 -5 -14 6 0.13 2.16
 5 -14 -6 1.44 2.98
 -5 14 6 0.55 1.57
 -5 -14 5 7.69 2.29
 5 -14 -5 4.56 2.58
 5 -14 -5 9.03 2.87
 -5 14 5 5.77 1.78
 -5 -14 5 8.56 2.51
 5 -14 -4 3.63 1.99
 -5 14 4 1.74 2.29
 -5 -14 4 1.75 2.05
 5 -14 -4 5.05 2.44
 -5 14 4 3.84 1.63
 -5 -14 4 2.99 1.99
 5 -14 -3 1.67 1.86
 -5 14 3 1.58 2.1
 -5 14 3 1.99 2.44
 -5 -14 3 0.19 2.06
 5 -14 -3 -0.22 2.14
 5 -14 -2 7.12 2.04
 -5 -14 2 8.46 2.42
 -5 14 2 9.02 2.49
 -5 14 2 11.27 2.73
 5 -14 -2 9.95 2.73
 -5 -14 2 6.83 2.3
 5 -14 -1 7.95 2.13
 -5 14 1 7.96 2.52
 -5 -14 1 9.64 2.31
 -5 14 1 9.36 2.33
 5 -14 -1 11.76 2.72
 -5 14 1 9 2.57
 -5 -14 1 7.87 2.35
 -5 14 0 1.79 2.1
 -5 14 0 2.57 2.02
 -5 -14 0 -0.18 1.81
 -5 -14 0 1.18 1.72
 -5 14 0 -0.11 2.04
 5 -14 0 1.56 1.75
 -5 -14 -1 3.82 2.01
 -5 14 -1 4.65 2.04
 -5 -14 -1 2.5 1.74
 -5 14 -1 5.51 2.29
 -5 14 -1 3.5 2.01
 -5 -14 -1 4.33 1.8
 5 -14 1 4.2 1.64
 -5 -14 -2 0.58 2.13
 -5 14 -2 -0.66 2.02
 -5 -14 -2 -2.48 1.86
 -5 14 -2 2.93 2.35
 -5 14 -2 -1.21 2.01
 -5 -14 -2 -0.31 1.87
 -5 -14 -3 8.33 2.51
 5 -14 3 5.02 1.86
 -5 14 -3 6.74 2
 -5 14 -3 6.79 2.03
 -5 14 -3 8.11 2.63
 -5 -14 -3 5.15 1.83
 -5 -14 -3 4.8 1.85
 -5 14 -4 4.54 1.89
 5 -14 4 2.03 1.33
 -5 14 -4 3.35 2.31
 -5 14 -4 4.75 1.97
 -5 -14 -4 5.27 1.83
 -5 14 -5 1.08 2.62
 -5 14 -5 4.11 1.88
 -5 -14 -5 3.55 1.72
 -5 14 -6 1.89 2.8
 -5 14 -7 7.5 3.18
 -5 14 -8 2.15 2.93
 5 -15 -11 10.1 4.79
 -5 -15 10 1.49 2.81
 5 -15 -10 8.7 4.55
 -5 -15 9 7.45 2.88
 5 -15 -9 2.08 4.28
 5 -15 -8 8.75 4.6
 -5 -15 7 1.48 2.4
 5 -15 -7 2.24 3.38
 -5 15 7 -0.09 1.78
 5 -15 -6 2.14 2.84
 -5 15 6 -0.66 1.73
 -5 -15 6 1.91 2.34
 -5 15 5 4.04 1.79
 -5 -15 5 2.13 2.39
 5 -15 -4 -1.85 2.07
 -5 15 4 1.98 2.25
 -5 15 4 0.15 1.52
 -5 -15 4 0.24 1.93
 5 -15 -3 0.77 1.93
 -5 15 3 -0.11 1.97
 -5 15 3 2.39 2.23
 -5 -15 3 -2.06 2.19
 5 -15 -2 0.18 1.79
 -5 15 2 -1.34 2.5
 -5 -15 2 -2.07 2.22
 -5 15 2 2.02 2.13
 5 -15 -2 3.42 2.67
 -5 15 2 1.64 2.29
 -5 -15 2 -0.68 2.05
 5 -15 -1 2.54 1.88
 -5 -15 1 3.8 2.05
 -5 15 1 1.28 2.15
 -5 -15 1 2.08 1.9
 -5 15 1 0.55 2.06
 -5 15 1 2.85 2.2
 5 -15 0 5.91 1.96
 -5 15 0 4.63 2.15
 -5 15 0 6.88 1.97
 -5 -15 0 1.3 1.86
 -5 15 0 3.7 2.2
 -5 -15 0 5.85 1.95
 -5 -15 -1 2.87 2.14
 -5 15 -1 -0.09 1.84
 -5 -15 -1 -1.05 1.83
 -5 15 -1 -1.17 2.24
 -5 15 -1 -0.57 1.87
 -5 -15 -1 -1.15 1.88
 5 -15 1 0.84 1.73
 -5 -15 -2 0.92 2.08
 -5 15 -2 -1.93 2.04
 -5 15 -2 -0.46 2.16
 -5 -15 -2 -0.08 1.69
 -5 15 -2 0.68 1.99
 -5 -15 -3 4.55 2.41
 5 -15 3 0.11 1.34
 -5 15 -3 1.23 2.67
 -5 15 -3 -1.27 1.84
 -5 -15 -3 0.7 1.64
 -5 15 -3 0.56 1.81
 -5 15 -4 16.51 2.33
 -5 15 -4 10.63 2.66
 -5 15 -4 13.9 2.25
 -5 -15 -4 13.29 2.06
 -5 15 -5 3.31 2.55
 -5 15 -5 3.72 1.79
 -5 -15 -5 2.71 1.62
 -5 15 -6 10.74 3.29
 -5 15 -7 2.9 3.09
 5 -16 -11 -0.76 4.52
 5 -16 -10 33.87 6.16
 -5 -16 9 -0.87 2.52
 5 -16 -9 0.76 4.27
 5 -16 -8 2.78 4.24
 5 -16 -7 6.61 3.36
 -5 16 7 2.58 1.98
 -5 16 6 2.26 1.83
 -5 -16 6 1.41 2.37
 -5 16 5 7.54 2.53
 -5 16 5 8.54 1.98
 -5 -16 5 3.89 2.45
 -5 16 4 2.81 2.4
 -5 16 4 3.65 1.69
 -5 -16 4 2.92 2.13
 5 -16 -3 3.86 2.11
 -5 16 3 8.12 2.45
 5 -16 -2 10.57 2.23
 -5 16 2 9.31 2.61
 -5 -16 2 8.57 2.35
 -5 16 2 11.33 2.6
 5 -16 -1 0.51 1.84
 -5 16 1 -1.99 2.16
 -5 16 1 -0.31 2.15
 -5 -16 1 -0.72 1.82
 -5 16 1 0.35 2.22
 5 -16 0 0.74 1.73
 -5 16 0 0.77 2.1
 -5 16 0 1.23 2.16
 -5 -16 0 -1.17 1.94
 -5 16 0 -0.09 1.89
 -5 -16 -1 2.68 2.14
 -5 16 -1 2.89 1.99
 -5 16 -1 3.45 2.38
 -5 -16 -1 2.92 1.9
 -5 16 -1 0.92 1.97
 5 -16 1 3.13 1.78
 -5 16 -2 1.93 1.9
 -5 -16 -2 2.27 2.12
 -5 16 -2 2.22 2.29
 -5 16 -2 -0.43 1.96
 -5 -16 -2 1.16 1.72
 5 -16 2 -0.7 1.49
 -5 16 -3 10.93 2.9
 -5 16 -3 8.98 2.21
 -5 -16 -3 7.19 1.96
 -5 16 -4 0.64 2.38
 -5 16 -4 4.85 1.88
 -5 -16 -4 2.74 1.78
 -5 16 -5 3.8 2.61
 -5 16 -5 4.94 1.82
 -5 16 -6 5.12 3.13
 -5 16 -7 16.7 3.72
 5 -17 -11 8.01 6.08
 5 -17 -10 12.33 5.39
 -5 -17 9 2.05 2.71
 5 -17 -9 -0.41 4.63
 -5 -17 8 2.26 2.59
 5 -17 -8 -0.17 3.76
 5 -17 -7 -0.58 3.21
 -5 17 7 2.44 2.08
 -5 17 6 0.36 1.8
 -5 -17 6 0.29 2.34
 -5 17 5 -1.11 2.36
 -5 17 5 0.87 1.8
 -5 -17 5 0.78 2.11
 -5 17 4 -0.22 2.43
 -5 17 4 3.13 1.81
 5 -17 -3 3.23 2.09
 -5 -17 3 -0.11 2.42
 -5 17 3 4.16 2.39
 -5 17 3 3.17 2.5
 5 -17 -2 0.19 1.97
 -5 17 2 0.11 2.33
 -5 -17 2 0.48 2.16
 -5 17 2 0.12 2.23
 -5 17 2 2.95 2.6
 5 -17 -1 2.9 1.93
 -5 17 1 7.01 2.29
 -5 17 1 3.22 2.19
 -5 17 1 1.12 2.39
 -5 -17 1 1.74 1.92
 5 -17 0 5.63 1.94
 -5 17 0 6.02 2.44
 -5 17 0 2.55 2.1
 -5 -17 0 3.68 1.79
 -5 17 0 3.33 2.07
 -5 17 -1 -1.86 2.3
 -5 17 -1 -2.17 2.2
 -5 -17 -1 0.33 1.85
 -5 17 -1 -3.17 2.21
 5 -17 1 0.7 1.7
 -5 -17 -2 -0.11 2
 -5 17 -2 -0.84 1.85
 -5 17 -2 0.36 2.31
 -5 17 -2 0.33 1.84
 -5 -17 -2 1.2 1.72
 5 -17 2 0.07 1.58
 -5 17 -3 2.84 2.56
 -5 17 -3 0.16 1.88
 -5 17 -3 1.41 1.89
 -5 17 -4 1.69 2.76
 -5 17 -4 2.34 1.87
 -5 17 -5 -0.13 2.42
 -5 17 -6 -0.44 2.75
 5 -18 -10 29.37 6.51
 5 -18 -9 -0.82 4.77
 -5 -18 8 0.57 2.48
 5 -18 -8 5.42 3.69
 -5 18 7 0.4 1.93
 -5 18 6 2.46 1.94
 -5 -18 6 0.58 2.46
 -5 18 5 1.79 2.49
 -5 18 5 5.86 1.98
 -5 -18 5 4.01 2.33
 -5 18 4 0.45 2.53
 -5 18 4 1.34 1.79
 -5 18 3 3.37 2.49
 -5 18 3 4.21 2.64
 5 -18 -2 7.93 2.26
 -5 18 2 6.36 2.48
 -5 18 2 8.58 2.74
 -5 18 2 8.82 2.64
 5 -18 -1 4.42 2.06
 -5 18 1 6.05 2.14
 -5 18 1 5.92 2.74
 -5 18 1 3.74 2.14
 5 -18 0 2.23 1.82
 -5 18 0 5.19 2.41
 -5 18 0 3.02 1.94
 -5 18 0 2.47 1.96
 5 -18 1 0.16 1.87
 -5 18 -1 -1.15 2.39
 -5 18 -1 -0.72 2.12
 -5 18 -1 1.33 2.07
 -5 18 -2 0.13 2.42
 -5 18 -2 2.68 1.91
 -5 18 -2 1.91 1.99
 5 -18 2 0.65 1.72
 -5 18 -3 6.37 1.97
 -5 18 -3 5.49 2.63
 -5 18 -3 7.93 2.01
 -5 18 -4 0.15 2.83
 -5 18 -4 4.75 1.85
 -5 18 -5 4.71 2.76
 5 -19 -10 8.97 5.62
 5 -19 -9 -4.56 4.34
 5 -19 -8 2.5 4.06
 -5 19 7 -0.72 2.12
 -5 19 6 1.48 2.03
 -5 19 5 4.43 2.62
 -5 19 5 0.94 1.82
 -5 -19 5 2.11 2.19
 -5 19 4 0.44 2.42
 -5 19 4 -0.09 1.81
 -5 19 3 -0.9 2.43
 -5 19 3 -0.91 2.5
 -5 19 3 0.11 2.39
 -5 19 3 1.54 1.81
 5 -19 -2 1.68 2.08
 -5 19 2 0.26 2.46
 -5 19 2 -1.24 2.26
 -5 19 2 1.8 2.31
 5 -19 -1 -0.74 1.96
 -5 19 1 -0.27 2.47
 -5 19 1 -0.84 2.11
 -5 19 1 2.2 1.98
 5 -19 0 -0.51 1.91
 -5 19 0 -2.26 2.39
 -5 19 0 0.76 1.98
 -5 19 0 -2.43 2.17
 5 -19 1 8.17 2.06
 -5 19 -1 16.04 3.05
 -5 19 -1 13.82 2.36
 -5 19 -1 12.61 2.34
 -5 19 -2 1.65 2.64
 -5 19 -2 0.47 1.87
 -5 19 -2 -0.45 1.88
 -5 19 -3 3.98 2.63
 -5 19 -3 2.32 1.81
 -5 19 -3 2.11 1.84
 -5 19 -4 2.01 2.74
 -5 19 -4 5.14 1.84
 5 -20 -9 -3.85 4.19
 -5 20 7 2.13 2.14
 -5 20 6 0.92 2.04
 -5 20 5 3.28 2.66
 -5 20 5 3.71 2.07
 -5 20 4 1.62 2.77
 -5 20 4 3.52 2.05
 -5 20 3 1.6 2.45
 -5 20 3 4.04 2.51
 -5 20 3 2.92 2.6
 -5 20 3 6.54 2.05
 -5 20 2 0.84 2.2
 -5 20 2 0.54 2.48
 -5 20 2 -1.76 2.22
 5 -20 -1 5.58 2.24
 -5 20 1 9.09 2.99
 -5 20 1 3.97 2.16
 -5 20 1 3.41 2.22
 5 -20 0 3.14 2.08
 -5 20 0 2.1 2.47
 -5 20 0 1.51 2.11
 -5 20 0 1.87 2.15
 5 -20 1 -1.03 1.87
 -5 20 -1 -0.37 1.92
 -5 20 -1 1.06 2.5
 -5 20 -1 0.08 1.89
 -5 20 -2 2.48 2.72
 -5 20 -2 1.84 1.91
 -5 20 -2 2.24 1.94
 -5 20 -3 0.55 2.58
 -5 20 -3 6.74 1.98
 -5 20 -3 6.29 1.99
 -5 21 7 1.88 2.27
 -5 21 6 1.27 2.1
 -5 21 5 1.34 2.13
 -5 21 4 3.11 2.75
 -5 21 4 6.18 2.29
 -5 21 3 3.28 2.59
 -5 21 3 1.35 2.4
 -5 21 3 1.49 1.94
 -5 21 3 -1.34 2.5
 -5 21 2 5.46 2.81
 -5 21 2 6.44 2.2
 -5 21 2 4.32 2.33
 -5 21 1 -1 2.64
 -5 21 1 -2.29 2.14
 -5 21 1 -1.3 2.08
 5 -21 0 -0.09 2.06
 -5 21 0 0.85 2.67
 -5 21 0 -2.2 2.16
 -5 21 0 -2.75 2.25
 -5 21 -1 3.1 2.57
 -5 21 -1 3.59 1.95
 -5 21 -2 1.01 2.74
 -5 21 -2 2.59 1.87
 -5 21 -3 8.75 1.95
 -5 22 5 1.18 2.15
 -5 22 4 -2.38 2.68
 -5 22 4 -0.11 2.12
 -5 22 3 4.5 2.49
 -5 22 3 6.69 2.29
 -5 22 2 -3.21 2.3
 -5 22 1 -0.74 2.14
 -5 22 0 -1.74 2.03
 -5 22 -1 6.82 2.1
 -5 22 -2 4.57 1.95
 -5 23 4 0.3 2.41
 -5 23 3 0.99 2.19
 -5 23 2 -3.1 2.21
 -5 23 1 0.16 2.13
 -5 23 0 1.59 1.94
 -5 23 -1 3.48 1.93
 -6 0 11 4.78 2.96
 -6 0 10 2.3 2.75
 -6 0 9 -0.16 2.68
 -6 0 8 2.13 2.77
 6 0 -8 3.8 1.83
 6 0 -7 -0.42 1.4
 -6 0 6 0.73 2.28
 -6 0 6 5.06 3.02
 -6 0 5 -0.62 2.28
 -6 0 5 0.64 2.69
 -6 0 4 16.53 2.93
 -6 0 4 20.91 3.47
 -6 0 3 0.71 2.26
 -6 0 3 -0.31 2.6
 -6 0 2 2.23 2.31
 -6 0 2 4.05 2.59
 -6 0 1 -0.11 2.07
 -6 0 1 2.79 2.87
 -6 0 1 2.45 2.45
 -6 0 0 43.9 4.06
 -6 0 0 42.55 3.65
 -6 0 -1 -0.1 1.9
 -6 0 -1 -1.05 2.22
 -6 0 -2 1.14 1.92
 -6 0 -2 -0.44 2.24
 -6 0 -3 -0.91 2.31
 -6 0 -4 4.92 2.22
 -6 0 -5 1.26 2.06
 -6 0 -6 12.44 2.45
 -6 0 -7 3.28 2.03
 -6 -1 11 -1.45 2.81
 -6 1 11 -0.17 2.84
 -6 -1 10 0.64 2.58
 -6 1 10 -1.17 2.78
 -6 -1 9 0.16 2.61
 -6 1 9 1.16 2.8
 -6 1 8 23.06 3.58
 6 -1 -8 14.03 2.25
 -6 -1 7 1.64 2.21
 6 -1 -7 0.41 1.52
 -6 -1 6 38.27 4.22
 -6 1 6 45.45 4.53
 6 -1 -6 43.28 2.95
 -6 -1 6 36.65 3.85
 -6 -1 5 -0.13 2.27
 -6 1 5 2.02 2.31
 -6 -1 5 0.98 2.62
 -6 1 5 0.32 2.56
 -6 -1 4 11.68 2.67
 -6 1 4 16.44 2.76
 -6 -1 4 11.11 3.14
 -6 1 4 19.64 3.44
 -6 -1 3 11.17 2.56
 -6 1 3 12.39 2.65
 -6 -1 3 14.08 3.19
 -6 1 3 19.49 3.08
 -6 -1 2 29.98 3.75
 -6 1 2 30.5 3.72
 -6 -1 2 31.25 3.32
 -6 1 2 29.36 3.28
 -6 -1 1 12.02 2.48
 -6 1 1 8.11 2.98
 -6 -1 1 8.05 3.01
 -6 1 1 11.69 2.55
 -6 -1 1 13.66 2.92
 -6 1 1 15.41 3.37
 -6 -1 0 10.69 2.39
 -6 1 0 10.93 2.51
 -6 1 0 13.06 2.97
 -6 -1 0 10.93 2.9
 -6 -1 0 13.73 3.02
 -6 -1 -1 5.38 2.06
 -6 1 -1 6.38 2.18
 -6 1 -1 6.44 2.44
 -6 -1 -1 6.98 2.45
 -6 1 -2 20.01 2.9
 -6 -1 -2 17.22 2.82
 -6 -1 -2 20.81 2.61
 -6 1 -3 -1.03 2.25
 -6 -1 -3 1.59 2.24
 -6 1 -4 9.12 2.39
 -6 -1 -4 3.91 2.12
 -6 1 -5 -0.84 2.08
 -6 -1 -5 2.19 2.12
 -6 1 -6 1.64 2.02
 -6 -1 -6 3.86 2.11
 -6 1 -7 2.13 1.96
 -6 -1 -7 4.12 2.04
 -6 -2 11 -1.13 2.76
 -6 2 11 -1.33 2.87
 -6 -2 10 -0.16 2.71
 -6 2 10 1.66 2.77
 -6 -2 9 -0.8 2.53
 -6 2 9 0.66 2.71
 -6 -2 8 0.13 2.1
 -6 2 8 0.65 2.64
 6 -2 -8 1.57 1.85
 -6 -2 7 3.07 2.35
 -6 -2 7 4.86 2.83
 6 -2 -7 3.77 1.78
 -6 -2 6 -1.7 2.43
 -6 -2 6 -1.11 2.47
 6 -2 -6 1.15 1.6
 -6 -2 5 2.04 2.31
 -6 -2 5 0.16 2.61
 -6 2 5 1.64 2.47
 6 -2 -5 2.79 1.72
 -6 -2 4 17.63 2.97
 -6 2 4 16.3 2.77
 -6 -2 4 13.02 3.24
 -6 2 4 16.95 3.13
 -6 -2 3 5.23 2.35
 -6 2 3 3.83 2.15
 -6 -2 3 2.52 2.83
 -6 2 3 7.82 2.72
 -6 -2 2 0.78 2.13
 -6 2 2 2.74 2.17
 -6 -2 2 5.48 2.95
 -6 2 2 2.07 2.95
 -6 -2 1 40.8 4.28
 -6 2 1 46.19 4.38
 -6 -2 1 39.95 4.08
 -6 -2 1 34.91 3.49
 -6 2 1 46.2 3.67
 -6 -2 0 8.68 2.47
 -6 2 0 9.63 2.36
 -6 2 0 12.21 2.93
 -6 -2 0 14.06 2.95
 -6 -2 0 10.18 2.75
 -6 -2 -1 3.74 2.23
 -6 2 -1 3.08 2.09
 -6 2 -1 4.35 2.37
 -6 -2 -1 0.82 2.22
 -6 -2 -1 8.22 2.64
 -6 -2 -2 0.94 2.02
 -6 2 -2 -1 2.33
 -6 -2 -2 -1.98 2.31
 -6 2 -3 9.5 2.59
 -6 -2 -3 7.97 2.57
 -6 2 -4 3.2 2.21
 -6 -2 -4 0.63 2.08
 -6 2 -5 0.11 2.1
 -6 -2 -5 -0.21 2.02
 -6 2 -6 2.77 2.16
 -6 -2 -6 1.42 2.05
 -6 2 -7 4.82 2.12
 -6 -2 -7 3.55 1.99
 -6 3 11 0.64 2.76
 -6 -3 10 2.37 2.72
 -6 3 10 0.64 2.66
 -6 -3 9 0.55 2.27
 -6 -3 9 -0.47 2.58
 -6 3 9 -0.16 2.55
 -6 -3 8 5.38 2.42
 -6 3 8 4.46 2.69
 6 -3 -8 2.8 2.04
 -6 -3 7 -0.41 2.31
 -6 -3 7 -2.04 2.62
 6 -3 -7 -0.07 1.77
 -6 -3 6 8.86 2.63
 -6 -3 6 10.44 2.95
 6 -3 -6 9.48 1.9
 -6 -3 5 4.51 2.38
 -6 -3 5 6.17 2.81
 -6 3 5 4.57 2.52
 6 -3 -5 2.36 1.86
 -6 -3 4 49.27 4.71
 -6 3 4 54.54 4.59
 -6 -3 4 47.82 4.18
 -6 -3 3 2.92 2.3
 -6 -3 3 5.73 3
 -6 3 3 3.54 2.89
 -6 -3 2 5.95 2.24
 -6 -3 2 6.86 2.93
 -6 -3 1 13.63 2.73
 -6 3 1 17.9 3.31
 -6 -3 1 16.26 3.06
 -6 3 1 13.31 2.52
 -6 -3 1 19.21 3.49
 -6 -3 0 7.34 2.31
 -6 3 0 12.35 2.38
 -6 3 0 10.18 2.75
 -6 -3 0 13.24 2.77
 -6 -3 0 13.27 2.84
 -6 -3 -1 0.44 2.06
 -6 3 -1 1.78 1.87
 -6 3 -1 2.74 2.39
 -6 -3 -1 1.51 2.17
 -6 -3 -1 5.56 2.34
 -6 -3 -2 0.85 1.98
 -6 3 -2 -0.22 2.33
 -6 -3 -2 -2 2.14
 -6 3 -3 -0.12 2.37
 -6 -3 -3 -1.96 2.29
 -6 3 -4 57.95 4.2
 -6 -3 -4 55.86 4.09
 -6 3 -5 -0.21 2.1
 -6 -3 -5 1.25 2.08
 -6 3 -6 4.21 2.19
 -6 -3 -6 -0.3 1.93
 -6 3 -7 13.72 2.4
 -6 -3 -7 12.02 2.28
 -6 4 11 2.91 2.66
 -6 -4 10 2.61 2.74
 -6 4 10 2.22 2.63
 -6 -4 9 0.42 2.29
 -6 -4 9 -1.61 2.71
 -6 4 9 2.62 2.45
 6 -4 -9 0.99 2.12
 -6 -4 8 1.26 2.3
 -6 4 8 2.5 2.6
 6 -4 -8 0.6 1.99
 -6 -4 7 -0.82 2.29
 -6 -4 7 -0.15 2.4
 -6 4 7 -2.08 2.4
 6 -4 -7 0.08 1.97
 -6 -4 6 2 2.4
 -6 -4 6 -1.7 2.55
 6 -4 -6 0.21 1.73
 -6 -4 5 2.4 2.33
 -6 -4 5 1.54 2.52
 -6 4 5 6.14 2.89
 6 -4 -5 3.81 2.03
 -6 -4 4 18.94 2.97
 -6 -4 4 15.28 3.24
 6 -4 -4 18.23 2.25
 -6 -4 3 39.18 4.14
 -6 -4 3 35.85 3.65
 -6 -4 2 2.34 2.22
 -6 -4 2 2.36 2.81
 -6 -4 1 4.23 2.4
 -6 4 1 11.02 3.09
 -6 -4 1 7.62 2.66
 -6 -4 1 8.91 3
 -6 -4 0 1.03 2.21
 -6 4 0 0.13 2.39
 -6 -4 0 -0.5 2.29
 -6 -4 0 3.6 2.57
 -6 -4 -1 0.11 2.12
 -6 4 -1 2.86 2.38
 -6 -4 -1 0.47 2.15
 -6 -4 -1 1.9 2.24
 -6 -4 -2 0.85 2.04
 -6 4 -2 -1.62 2.3
 -6 -4 -2 -1.36 2.11
 -6 -4 -2 1.4 2.36
 -6 -4 -3 2.44 2.04
 -6 4 -3 -1.06 2.44
 -6 -4 -3 1.03 2.2
 -6 4 -4 11.68 2.63
 -6 -4 -4 12.13 2.48
 -6 -4 -5 3.69 2.14
 -6 -4 -6 3.31 2.16
 -6 -4 -7 3.48 2.01
 -6 5 11 -1.66 2.62
 -6 -5 10 2.67 2.79
 -6 5 10 3.33 2.78
 -6 -5 9 1.88 2.51
 -6 5 9 -0.15 2.56
 6 -5 -9 -1.05 2.22
 -6 -5 8 -2.96 2.44
 -6 5 8 1.24 2.54
 6 -5 -8 -1.1 2.17
 -6 -5 7 2.36 2.41
 -6 -5 7 1.91 2.58
 -6 5 7 0.95 2.54
 6 -5 -7 1.2 2.23
 -6 -5 6 2.52 2.4
 -6 -5 6 2.47 2.51
 6 -5 -6 1.23 1.81
 -6 -5 5 0.25 2.29
 -6 -5 5 -0.61 2.42
 6 -5 -5 0.82 1.9
 -6 -5 4 16.94 2.92
 -6 -5 4 15.21 3.18
 6 -5 -4 17.78 2.4
 -6 -5 3 1.27 2.4
 -6 -5 3 0.15 2.69
 -6 -5 2 17.95 2.86
 -6 -5 2 19.91 3.4
 -6 -5 1 12.41 2.68
 -6 -5 1 17.27 3.08
 -6 -5 1 20.61 3.45
 -6 -5 0 3.77 2.21
 -6 -5 0 9.64 2.53
 -6 -5 0 10.88 2.95
 -6 -5 -1 0.55 2.09
 -6 -5 -1 2.1 2.17
 -6 -5 -1 2.63 2.44
 -6 -5 -2 4.95 2.15
 -6 -5 -2 9.79 2.59
 -6 -5 -2 4.13 2.09
 -6 -5 -3 3.15 2.07
 -6 -5 -3 -0.11 2.22
 -6 -5 -4 13.53 2.53
 -6 -5 -5 15.13 2.5
 -6 -5 -6 3.1 2.08
 -6 -6 10 6.49 3
 -6 -6 9 -0.44 2.48
 6 -6 -9 0.3 2.3
 -6 -6 8 2.18 2.5
 -6 -6 8 -0.48 2.67
 6 -6 -8 0.19 2.15
 -6 -6 7 1.11 2.31
 -6 -6 7 0.96 2.49
 6 -6 -7 0.3 2.29
 -6 -6 6 0.13 2.27
 -6 -6 6 2.88 2.63
 6 -6 -6 1.67 1.99
 -6 -6 5 9.18 2.55
 -6 -6 5 11.98 3.05
 6 -6 -5 11.43 2.35
 -6 -6 4 0.4 2.3
 -6 -6 4 0.59 2.49
 6 -6 -4 1.92 2.08
 -6 -6 3 15.45 2.83
 -6 -6 3 10.85 3.01
 -6 -6 2 -0.25 2.32
 -6 -6 2 1.05 2.62
 -6 -6 1 -0.12 2.11
 -6 -6 1 0.52 2.31
 -6 -6 1 -1.36 2.56
 -6 -6 0 -0.91 2.05
 -6 -6 0 0.12 2.24
 -6 -6 0 1.53 2.6
 -6 -6 -1 1.01 1.95
 -6 -6 -1 1.96 2.13
 -6 -6 -1 2.53 2.39
 -6 -6 -2 -0.67 1.97
 -6 -6 -2 2.92 2.36
 -6 -6 -2 -0.83 2.05
 -6 -6 -3 1.56 2.07
 -6 -6 -3 -0.56 2.32
 -6 -6 -3 -1.58 2.22
 -6 -6 -4 -1.23 2.04
 -6 -6 -5 5.29 2.18
 -6 -6 -6 0.6 2.11
 6 -7 -12 11.64 5.37
 6 -7 -11 -0.42 5.01
 6 -7 -10 6.07 4.51
 -6 -7 9 0.88 2.52
 6 -7 -9 1.02 4.29
 6 -7 -9 -0.43 2.51
 -6 -7 8 2.82 2.53
 -6 -7 8 2.03 2.53
 6 -7 -8 2.21 3.61
 6 -7 -8 -0.41 2.3
 -6 -7 7 -0.13 2.18
 -6 -7 7 0.94 2.51
 6 -7 -7 1.55 2.32
 -6 -7 6 3.98 2.29
 -6 -7 6 4.09 2.78
 6 -7 -6 2.92 2.08
 -6 -7 5 8.29 2.77
 -6 -7 5 7.93 2.97
 6 -7 -5 10.59 2.38
 -6 -7 4 20.53 3.28
 -6 -7 4 32.37 3.89
 6 -7 -4 23.62 2.95
 -6 -7 3 1.04 2.31
 -6 -7 3 3.06 2.54
 -6 -7 2 -0.87 2.27
 -6 -7 2 0.9 2.43
 -6 -7 1 -0.36 2.1
 -6 -7 1 0.64 2.36
 -6 -7 1 -1.63 2.46
 -6 -7 0 5.84 2.22
 -6 -7 0 3.12 2.3
 -6 -7 0 7.13 2.63
 -6 -7 -1 5.54 2.2
 -6 -7 -1 3.29 2.19
 -6 -7 -1 3.72 2.59
 -6 -7 -2 3.94 2.2
 -6 -7 -2 3.58 2.52
 -6 7 -2 1.52 2.26
 -6 -7 -2 2.61 2.03
 -6 -7 -3 5.35 2.49
 -6 7 -3 5.62 2.45
 -6 -7 -3 6.95 2.36
 -6 -7 -3 8.05 2.46
 -6 7 -4 1.38 2.17
 -6 -7 -4 -0.3 1.99
 -6 7 -5 9.28 2.47
 -6 -7 -5 7.7 2.23
 -6 7 -6 8.2 2.34
 -6 -7 -6 6.9 2.17
 6 -8 -12 10.56 4.45
 6 -8 -11 2.29 3.51
 6 -8 -10 3.79 3.08
 6 -8 -9 3.51 2.87
 -6 -8 8 1.98 2.35
 -6 -8 8 3.99 2.51
 6 -8 -8 3.4 2.54
 6 -8 -8 2.88 2.5
 -6 -8 7 2.45 2.45
 -6 -8 7 -0.15 2.35
 6 -8 -7 3.42 2.96
 6 -8 -7 -0.33 2.46
 -6 -8 6 5.27 2.52
 -6 -8 6 3.52 2.59
 6 -8 -6 10.76 3.41
 6 -8 -6 4 2.24
 -6 -8 5 2.73 2.43
 -6 -8 5 -2.03 2.68
 6 -8 -5 -0.09 2.04
 -6 -8 4 2.14 2.41
 -6 -8 4 -0.16 2.68
 6 -8 -4 4.72 2.45
 -6 -8 3 4.87 2.49
 -6 -8 3 1.38 2.56
 6 -8 -3 3.68 2.07
 -6 -8 2 6.8 2.42
 -6 -8 2 9.42 2.83
 -6 -8 1 5.22 2.39
 -6 8 1 4.2 2.72
 -6 -8 1 1.63 2.36
 -6 -8 1 2.23 2.44
 -6 -8 0 4.33 2.36
 -6 8 0 7.46 2.64
 -6 -8 0 4.72 2.37
 -6 -8 0 9.86 2.71
 -6 8 -1 2.15 2.39
 -6 -8 -1 3.96 2.71
 -6 -8 -1 0.56 2.24
 -6 8 -1 2.37 2.07
 -6 -8 -1 3.52 2.17
 -6 -8 -2 1.02 2.49
 -6 8 -2 -1.97 2.3
 -6 -8 -2 -1.46 2.07
 -6 8 -2 0.28 1.98
 -6 -8 -2 0.48 2.13
 -6 -8 -3 0.9 2.31
 -6 8 -3 1.96 2.38
 -6 -8 -3 0.32 2.04
 -6 8 -3 -0.32 2.23
 -6 -8 -3 1.52 2.22
 -6 -8 -4 -0.42 2.5
 -6 8 -4 0.42 2.14
 -6 -8 -4 1.22 2.01
 -6 8 -4 -0.81 2.16
 -6 8 -5 3.45 2.27
 -6 -8 -5 2.8 2.09
 -6 8 -6 4.1 2.28
 -6 -8 -6 7.44 2.23
 6 -9 -12 3.64 3.33
 6 -9 -11 3.92 3.25
 6 -9 -10 5.53 3.09
 6 -9 -9 4.54 2.91
 -6 -9 8 -0.98 2.39
 -6 -9 8 2.22 2.47
 6 -9 -8 6.29 2.67
 -6 -9 7 12.13 2.81
 -6 -9 7 14.72 3.08
 6 -9 -7 21.3 2.73
 6 -9 -7 11.17 3.01
 -6 -9 6 0.86 2.4
 -6 -9 6 5.11 2.51
 6 -9 -6 4.98 2.01
 6 -9 -6 -0.1 2.26
 -6 -9 5 4.02 2.57
 -6 -9 5 4.34 2.51
 6 -9 -5 7.72 2.92
 6 -9 -5 3.74 2.26
 -6 -9 4 6.16 2.55
 -6 -9 4 2.9 2.65
 6 -9 -4 2.74 2.53
 -6 -9 3 -1.66 2.34
 -6 -9 3 -0.15 2.43
 6 -9 -3 0.09 2.07
 -6 -9 2 7.3 2.49
 -6 -9 2 8.15 2.84
 -6 -9 2 3.63 2.71
 -6 -9 1 1.67 2.26
 -6 9 1 2.67 2.57
 -6 -9 1 -0.12 2.34
 -6 9 1 2.61 2.27
 -6 -9 1 1.62 2.39
 -6 9 0 1 2.46
 -6 -9 0 2.33 2.27
 -6 -9 0 2.05 2.53
 -6 9 0 0.36 1.88
 -6 -9 0 3.9 2.32
 -6 -9 -1 -0.15 2.53
 -6 9 -1 -2.71 2.66
 -6 -9 -1 0.97 2.11
 -6 9 -1 1.66 2.12
 -6 -9 -1 1.26 2.29
 -6 -9 -2 0.87 2.45
 -6 9 -2 2.21 2.25
 -6 -9 -2 0.74 2.1
 -6 9 -2 1.46 2.11
 -6 -9 -2 3.02 2.24
 -6 9 -3 31.19 3.53
 -6 -9 -3 30.88 3.7
 -6 9 -3 30.59 3.42
 -6 -9 -3 28.13 3.19
 -6 -9 -3 28.16 3.17
 -6 9 -4 1.07 2.22
 -6 -9 -4 1.01 2.01
 -6 9 -4 0.21 2.2
 -6 9 -5 2.9 2.14
 -6 9 -5 -1.1 2.48
 -6 -9 -5 2.86 2.16
 -6 9 -6 8.88 2.42
 -6 -9 -6 6.64 2.26
 6 -10 -11 6.23 4.55
 6 -10 -10 11.4 4.97
 6 -10 -9 10.67 4.63
 -6 -10 8 1.69 2.43
 -6 -10 8 3.98 2.69
 6 -10 -8 3.59 3.87
 -6 -10 7 4.34 2.73
 -6 -10 7 2.99 2.49
 6 -10 -7 8.2 3.96
 -6 -10 6 6.76 2.65
 -6 -10 6 8.98 2.78
 6 -10 -6 9.03 3.09
 6 -10 -6 7.51 2.6
 -6 -10 5 5.35 2.5
 -6 -10 5 2.36 2.5
 6 -10 -5 5.12 1.97
 6 -10 -5 4.83 2.32
 -6 -10 4 1.98 2.32
 -6 -10 4 1.33 2.38
 6 -10 -4 0.21 1.85
 6 -10 -4 -0.68 2.5
 -6 -10 3 11.1 2.67
 -6 -10 3 10.11 2.96
 6 -10 -3 6.56 2.38
 -6 -10 2 12.14 2.79
 -6 10 2 9.92 3.39
 -6 -10 2 8.18 2.83
 -6 10 2 6.74 2.42
 -6 -10 2 9.25 2.91
 -6 -10 1 8.48 2.6
 -6 10 1 7.54 2.85
 -6 -10 1 4.4 2.4
 -6 10 1 6.08 2.41
 -6 -10 1 5 2.65
 -6 10 0 8.83 2.8
 -6 -10 0 6.02 2.35
 -6 -10 0 5.7 2.69
 -6 10 0 9.91 2.36
 -6 -10 0 7.58 2.59
 -6 10 -1 19.19 2.84
 -6 -10 -1 22.09 3.45
 -6 10 -1 19.64 3.1
 -6 -10 -1 22.16 2.93
 -6 -10 -1 23.91 3.07
 -6 -10 -2 5.47 2.7
 -6 10 -2 6.02 2.57
 -6 -10 -2 2.91 2.2
 -6 10 -2 5.55 2.32
 -6 -10 -2 4.96 2.25
 -6 -10 -3 1.42 2.56
 -6 10 -3 2.11 2.41
 -6 -10 -3 0.3 2.08
 -6 10 -3 2.46 2.47
 -6 -10 -3 1.11 2.06
 -6 10 -4 2.64 2.26
 -6 10 -4 0.21 2.16
 -6 -10 -4 3.97 2.14
 -6 10 -5 -0.61 2.46
 -6 10 -5 3.69 2.27
 -6 -10 -5 0.87 1.88
 -6 10 -6 1.25 2.86
 -6 10 -6 3.54 2.21
 -6 -10 -6 4.35 2.04
 -6 10 -7 4.01 3.18
 6 -11 -11 3.86 4.79
 6 -11 -10 16.42 4.28
 6 -11 -9 6.92 3.44
 6 -11 -8 5.21 3.1
 -6 -11 7 4.18 2.67
 -6 -11 7 4.52 2.68
 6 -11 -7 6.01 2.81
 -6 -11 6 3.78 2.56
 -6 -11 6 3.36 2.55
 6 -11 -6 5.08 2.63
 -6 -11 5 9.36 2.8
 -6 -11 5 8.76 2.64
 6 -11 -5 9.92 2.63
 -6 -11 4 11.33 2.77
 -6 -11 4 10.82 2.91
 6 -11 -4 21.28 2.97
 6 -11 -4 15.83 3.13
 -6 -11 3 1.62 2.31
 -6 11 3 -0.2 2.17
 -6 -11 3 0.15 2.36
 6 -11 -3 2.51 1.55
 6 -11 -3 2.01 2.4
 -6 -11 2 1.35 2.32
 -6 11 2 -2.96 3.22
 -6 -11 2 -2.86 2.81
 -6 11 2 -0.31 2.25
 -6 -11 2 -1.52 2.57
 -6 11 1 8.68 2.95
 -6 -11 1 4.74 2.56
 -6 11 1 6.53 2.55
 -6 -11 1 5.27 2.64
 -6 -11 1 8.88 2.63
 -6 11 0 12.91 2.84
 -6 -11 0 15.25 3.06
 -6 -11 0 12.75 2.67
 -6 11 0 12.46 2.59
 -6 -11 0 16.48 2.95
 -6 -11 -1 14.83 3.06
 -6 11 -1 17.52 2.99
 -6 -11 -1 14.09 2.53
 -6 11 -1 17.83 2.92
 -6 -11 -1 15.44 2.72
 -6 -11 -2 7.61 2.85
 -6 11 -2 7.93 2.7
 -6 -11 -2 9.76 2.6
 -6 11 -2 5.35 2.41
 -6 -11 -2 7.03 2.3
 -6 -11 -3 3.59 2.7
 -6 11 -3 4.94 2.39
 -6 11 -3 0.69 2.42
 -6 -11 -3 1.4 2.09
 -6 11 -4 7.4 2.66
 -6 11 -4 6.73 2.48
 -6 -11 -4 7.67 2.29
 -6 11 -5 1.08 2.43
 -6 11 -5 2.64 2.31
 -6 -11 -5 4.87 2.21
 -6 11 -6 1.53 2.74
 -6 11 -6 4.67 2.24
 -6 -11 -6 2.72 1.92
 -6 11 -7 -0.3 3.07
 6 -12 -10 0.55 3.45
 6 -12 -9 0.53 3.29
 6 -12 -8 4.53 3.26
 -6 -12 7 4.37 2.75
 -6 -12 7 4.28 2.69
 6 -12 -7 5.01 3.16
 -6 -12 6 2.78 2.59
 -6 -12 6 2.65 2.72
 6 -12 -6 1.65 2.68
 -6 -12 5 3.47 2.47
 -6 -12 5 1.34 2.54
 6 -12 -5 2.4 2.41
 -6 -12 4 2.06 2.4
 -6 -12 4 3.85 2.53
 6 -12 -4 1.36 2.04
 -6 -12 3 -0.42 2.38
 -6 12 3 -2.92 2.34
 -6 -12 3 1.46 2.32
 -6 12 2 -2.12 3.03
 -6 -12 2 -1.13 2.55
 -6 12 2 1.08 2.28
 -6 -12 2 -0.15 2.34
 -6 -12 2 2.08 2.42
 -6 12 1 3.55 2.86
 -6 -12 1 2.48 2.35
 -6 12 1 2.72 2.43
 -6 -12 1 1.67 2.5
 -6 -12 1 5.56 2.58
 -6 -12 0 9.9 2.83
 -6 12 0 9.77 2.86
 -6 12 0 9.06 2.49
 -6 -12 0 5.02 2.34
 -6 -12 0 6.38 2.53
 -6 -12 -1 1.15 2.55
 -6 12 -1 1.3 2.25
 -6 -12 -1 1 2
 -6 12 -1 2.43 2.42
 -6 -12 -1 3.22 2.22
 -6 -12 -2 16.46 3.25
 -6 12 -2 14.43 3.15
 -6 12 -2 13.42 2.78
 -6 -12 -2 14.78 2.71
 -6 12 -3 -0.35 2.32
 -6 12 -3 0.85 2.3
 -6 -12 -3 -0.88 1.99
 -6 12 -4 -0.77 2.56
 -6 12 -4 2.18 2.19
 -6 -12 -4 -0.1 1.98
 -6 12 -5 1.08 2.39
 -6 12 -5 5.24 2.38
 -6 -12 -5 5.75 2.18
 -6 12 -6 2.77 2.86
 -6 12 -6 4.94 2.18
 -6 -12 -6 7.7 2.11
 6 -13 -8 0.2 2.47
 6 -13 -7 2.61 2.39
 -6 -13 6 0.29 2.45
 6 -13 -6 2.15 2.12
 -6 -13 5 5.98 2.73
 -6 -13 5 6.96 2.83
 6 -13 -5 8.3 2.13
 -6 -13 4 12.06 2.87
 -6 -13 4 10.03 2.93
 -6 -13 3 -0.57 2.38
 -6 13 3 -0.76 2.27
 -6 -13 3 2.26 2.37
 -6 13 2 0.27 2.69
 -6 -13 2 -0.61 2.45
 -6 13 2 -0.68 2.3
 -6 -13 2 -2.2 2.29
 -6 -13 2 -0.71 2.37
 -6 13 1 0.26 2.49
 -6 13 1 0.83 2.5
 -6 -13 1 -2.3 2.39
 -6 -13 1 1.81 2.42
 -6 -13 1 -1.22 2.27
 -6 -13 0 4.18 2.62
 -6 13 0 6.82 2.5
 -6 13 0 4.84 2.53
 -6 -13 0 6.24 2.41
 -6 -13 0 5.31 2.31
 -6 -13 -1 0.14 2.52
 -6 13 -1 0.92 2.35
 -6 13 -1 1.08 2.28
 -6 -13 -1 1.51 2.14
 -6 -13 -2 1.7 2.62
 -6 13 -2 5.49 2.54
 -6 13 -2 0.23 2.48
 -6 -13 -2 2.69 2.19
 -6 13 -3 -0.96 2.35
 -6 13 -3 0.31 2.21
 -6 -13 -3 0.49 1.98
 -6 13 -4 1.57 2.91
 -6 13 -4 1.96 2.3
 -6 -13 -4 3.72 2.04
 -6 13 -5 1.36 2.46
 -6 13 -5 1.9 2.31
 -6 -13 -5 1.86 2.09
 -6 -14 5 7.36 2.8
 -6 -14 4 0.15 2.48
 -6 -14 4 1.23 2.57
 -6 14 3 1.8 2.32
 -6 -14 3 5.54 2.9
 -6 -14 3 2.42 2.39
 -6 -14 3 2.5 2.65
 -6 14 2 2.02 2.68
 -6 14 2 1.37 2.33
 -6 -14 2 -0.12 2.49
 -6 -14 2 -0.58 2.25
 -6 -14 2 5.24 2.74
 -6 14 1 -0.25 2.43
 -6 14 1 0.38 2.44
 -6 -14 1 1.32 2.5
 -6 -14 1 3.21 2.31
 -6 -14 1 1.05 2.22
 -6 -14 0 2.7 2.69
 -6 14 0 0.23 2.27
 -6 14 0 -1.87 2.5
 -6 -14 0 -0.42 2.16
 -6 -14 0 1.26 2.09
 -6 -14 -1 -1.58 2.49
 -6 14 -1 -0.12 2.32
 -6 14 -1 -0.87 2.37
 -6 -14 -1 -1.02 2.09
 -6 14 -2 0.87 2.44
 -6 14 -2 -1 2.31
 -6 -14 -2 0.69 1.98
 -6 14 -3 2.19 2.39
 -6 14 -3 0.83 2.31
 -6 -14 -3 0.57 1.95
 -6 14 -4 0.81 2.74
 -6 14 -4 2.65 2.3
 -6 -14 -4 3.9 2.14
 -6 14 -5 5.79 2.93
 -6 14 -5 8.52 2.53
 -6 -14 -5 7.13 2.31
 -6 -15 4 5.52 2.79
 -6 15 3 1.17 2.45
 -6 15 3 2.54 3.26
 -6 -15 3 1.62 2.52
 -6 -15 3 3.63 2.65
 -6 -15 3 1.8 2.62
 -6 15 2 2.01 2.43
 -6 15 2 2.77 2.74
 -6 -15 2 4.39 2.57
 -6 -15 2 -0.42 2.38
 -6 -15 2 -0.42 2.43
 -6 15 1 3.27 2.6
 -6 -15 1 3.79 2.58
 -6 15 1 0.61 2.49
 -6 -15 1 4.24 2.36
 -6 -15 1 2.61 2.34
 -6 -15 0 -0.15 2.52
 -6 15 0 -0.24 2.35
 -6 15 0 1.14 2.5
 -6 -15 0 -1.95 2.14
 -6 -15 -1 -0.74 2.51
 -6 15 -1 1.55 2.43
 -6 15 -1 -0.44 2.37
 -6 -15 -1 -0.32 2.28
 -6 15 -2 3.22 2.57
 -6 15 -2 1.18 2.33
 -6 -15 -2 1.63 2.05
 -6 15 -3 0.12 2.48
 -6 15 -3 0.21 2.33
 -6 -15 -3 0.75 1.98
 -6 15 -4 -0.54 2.64
 -6 15 -4 4.28 2.4
 -6 -15 -4 3.64 2.14
 -6 15 -5 6.36 2.42
 -6 16 3 8.26 2.76
 -6 16 3 11.19 3.36
 -6 -16 3 5.99 2.87
 -6 16 2 1.22 2.52
 -6 16 2 2.89 2.95
 -6 -16 2 5.4 2.46
 -6 -16 2 0.83 2.39
 -6 16 1 2.57 2.65
 -6 -16 1 0.29 2.38
 -6 16 1 2.51 2.63
 -6 -16 1 0.93 2.36
 -6 -16 0 -0.29 2.5
 -6 16 0 2.25 2.5
 -6 16 0 -2.56 2.49
 -6 -16 -1 1.95 2.63
 -6 16 -1 3.32 2.49
 -6 16 -1 -0.69 2.54
 -6 16 -2 9.47 2.97
 -6 16 -2 7.88 2.63
 -6 16 -3 2.49 2.6
 -6 16 -3 0.81 2.33
 -6 16 -4 1.85 2.22
 -6 16 -5 4.4 2.17
 -6 17 3 2.39 2.55
 -6 17 3 3.01 3.07
 -6 17 2 -0.88 2.45
 -6 17 2 1.14 2.68
 -6 -17 2 -0.75 2.43
 -6 17 1 -0.39 2.55
 -6 -17 1 0.84 2.36
 -6 17 1 -0.24 2.53
 -6 -17 0 6.51 2.78
 -6 17 0 2.51 2.68
 -6 17 0 3.5 2.47
 -6 17 -1 1.26 2.58
 -6 17 -1 -2.03 2.71
 -6 17 -2 2.57 2.81
 -6 17 -2 1.11 2.42
 -6 17 -3 -0.3 2.27
 -6 17 -4 1.92 2.3
 -6 18 4 -2.84 3.3
 -6 18 3 -1.81 2.6
 -6 18 3 -2.11 3.03
 -6 18 2 4.19 2.73
 -6 18 2 1.23 2.75
 -6 18 1 8.15 3.03
 -6 -18 1 4.67 2.67
 -6 18 1 2.38 2.72
 -6 -18 0 2.89 2.59
 -6 18 0 -0.42 2.82
 -6 18 0 -1.29 2.55
 -6 18 -1 1.49 2.49
 -6 18 -2 8.64 2.66
 -6 18 -3 0.1 2.22
 -6 18 -4 8.56 2.43
 -6 19 4 -1.83 3.21
 -6 19 3 5.85 3.1
 -6 19 2 1.18 2.64
 -6 19 1 -1.63 2.7
 -6 19 0 -0.34 2.63
 -6 19 -1 0.8 2.35
 -6 19 -2 0.49 2.32
 -6 19 -3 2.34 2.46
 -6 19 -4 5.87 2.33
 -6 20 4 -4.26 3.08
 -6 20 3 -0.62 2.84
 -6 20 2 -1.61 2.91
 -6 20 1 -1.67 2.67
 -6 20 0 -1.51 2.69
 -6 20 -1 -0.87 2.4
 -6 20 -2 8.47 2.67
 -6 20 -3 5 2.45
 -6 21 5 0.87 3.24
 -6 21 4 0.13 2.92
 -6 21 3 -0.23 2.68
 -6 21 2 -2.17 2.79
 -6 21 1 -0.32 2.66
 -6 21 0 0.7 2.48
 -6 21 -1 3.33 2.48
 -7 0 4 3.46 2.42
 -7 0 3 1.2 2.38
 -7 0 3 0.18 2.9
 -7 0 2 4.59 2.52
 -7 0 2 3.93 3.05
 -7 0 1 -0.89 2.29
 -7 0 1 0.45 2.83
 -7 -1 5 2.18 2.49
 -7 -1 4 0.28 2.42
 -7 -1 3 3.42 2.66
 -7 1 3 2.46 2.38
 -7 -1 3 1.69 2.81
 -7 -1 2 0.4 2.5
 -7 1 2 -2.37 2.9
 -7 -1 2 -2.82 2.98
 -7 1 2 1.37 2.31
 -7 -1 2 1.61 2.84
 -7 -1 1 4.53 2.48
 -7 1 1 -2.27 2.92
 -7 -1 1 1.05 2.83
 -7 -2 5 2.75 2.66
 -7 -2 4 -1.7 2.66
 -7 -2 3 -0.41 2.52
 -7 -2 2 7.2 2.66
 -7 2 2 3.48 3.05
 -7 -2 2 7.33 3.21
 -7 -2 2 3.63 2.83
 -7 -2 1 0.26 2.35
 -7 2 1 -1.83 2.92
 -7 -2 1 -1.8 2.89
 -7 -2 1 -0.35 2.83
 -7 -3 5 2.05 2.63
 -7 -3 4 3.58 2.68
 -7 -3 3 1.56 2.52
 -7 -3 2 2.68 2.59
 -7 3 2 1.75 3.16
 -7 -3 2 2.94 2.95
 -7 -3 2 2.97 2.9
 -7 -3 1 5.24 2.63
 -7 -3 1 7.65 3.07
 -7 -3 0 4.14 3.12
 -7 -4 4 9.33 3.01
 -7 -4 3 2.97 2.69
 -7 -4 2 3.04 2.5
 -7 -4 2 1.96 2.98
 -7 -4 1 -0.13 2.28
 -7 -4 1 0.8 2.77
 -7 -4 0 0.62 2.31
 -7 -4 0 4.58 3
 -7 -5 4 4.39 2.84
 -7 -5 3 6.02 2.71
 -7 -5 2 1.21 2.41
 -7 -5 2 1.79 3.04
 -7 -5 1 1.03 2.34
 -7 -5 1 0.83 2.78
 -7 -5 0 0.93 2.44
 -7 -5 0 2.6 2.71
 -7 -5 -1 5.84 3.17
 -7 -6 3 13.6 3.03
 -7 -6 2 3.72 2.66
 -7 -6 1 5.27 2.83
 -7 -6 1 2.28 3.06
 -7 -6 0 2.2 2.57
 -7 -6 0 1.45 2.69
 -7 -6 -1 -0.16 2.67
 -7 -7 3 1.71 2.59
 -7 -7 2 0.74 2.68
 -7 -7 1 -0.14 2.51
 -7 -7 0 -0.42 2.49
 -7 -7 0 -0.17 2.95
 -7 -7 -1 6.26 3.02
 -7 -7 -2 3.63 3.03
 -7 -8 2 -1.02 2.68
 -7 -8 1 1.72 2.58
 -7 -8 0 -1.13 2.47
 -7 -8 -1 5.36 2.91
 -7 -8 -2 1.1 2.81
 -7 -9 0 1.12 2.61
 -7 -9 -1 1.35 2.39

_iucr_refine_instructions_details
;
TITL nks_bbp-traeph_a.res in P2(1)/c
 nks_bbp-traeph.res created by SHELXL-2016/4 at 19:34:49 on 22-Aug-2019
REM Old TITL nks_bbp-traeph_a.res in P2(1)/c
REM SHELXT solution in P2(1)/c
REM R1 0.201, Rweak 0.057, Alpha 0.035, Orientation as input
REM Formula found by SHELXT: C19 N O3
CELL 0.71073 5.4825 23.8368 13.0746 90 95.892 90
ZERR 4 0.0003 0.0016 0.0008 0 0.005 0
LATT 1
SYMM -X,0.5+Y,0.5-Z
SFAC C H N O
UNIT 76 84 4 12

L.S. 10
PLAN  20
TEMP 20(2)
BOND $H
list 4
fmap 2
ACTA
SHEL 100 0.8
OMIT 0 0 4
OMIT 0 1 7
OMIT 0 1 5
OMIT -4 9 13
REM <olex2.extras>
REM <HklSrc "%.\\NKS_BBP-TRAEPH.hkl">
REM </olex2.extras>

WGHT    0.120000    0.571000
FVAR       0.71106
O3    4    0.539351    0.386253    0.758699    11.00000    0.05702    0.07564 =
         0.05498   -0.01314   -0.00344    0.00007
O1    4    0.528245    0.227954    0.674757    11.00000    0.06783    0.11250 =
         0.04386    0.01595    0.00170    0.00409
O2    4    0.284248    0.372635    0.617211    11.00000    0.04522    0.11526 =
         0.06653   -0.01961   -0.00885    0.01010
N1    3    0.635935    0.306460    0.530699    11.00000    0.04757    0.07290 =
         0.04453   -0.00074    0.00522   -0.00455
C7    1    0.453754    0.267732    0.509475    11.00000    0.03859    0.05983 =
         0.04027   -0.00176    0.00689    0.00584
C17   1    0.477982    0.365637    0.665582    11.00000    0.04341    0.06160 =
         0.04835   -0.00155   -0.00105   -0.00944
C1    1    0.382175    0.233865    0.596670    11.00000    0.05107    0.07004 =
         0.03545   -0.00036    0.00697    0.00861
C6    1    0.369545    0.256082    0.408671    11.00000    0.05084    0.06183 =
         0.04074    0.00150    0.00748    0.00440
AFIX  43
H6    2    0.456712    0.273814    0.360533    11.00000   -1.20000
AFIX   0
C5    1    0.176264    0.222331    0.365795    11.00000    0.06108    0.06235 =
         0.04094   -0.00544   -0.00019    0.00653
AFIX  43
H5    2    0.168490    0.217881    0.294869    11.00000   -1.20000
AFIX   0
C3    1   -0.018825    0.191721    0.515469    11.00000    0.05241    0.06469 =
         0.06640   -0.00188    0.01504   -0.00333
AFIX  43
H3    2   -0.162473    0.175760    0.534240    11.00000   -1.20000
AFIX   0
C4    1   -0.002163    0.194979    0.411356    11.00000    0.05544    0.05995 =
         0.05952   -0.00444   -0.00221   -0.00158
AFIX  43
H4    2   -0.123207    0.176945    0.368339    11.00000   -1.20000
AFIX   0
C2    1    0.144852    0.208515    0.594992    11.00000    0.06218    0.07261 =
         0.05058    0.00051    0.02313   -0.00226
AFIX  43
H2    2    0.093435    0.202451    0.659691    11.00000   -1.20000
AFIX   0
C8    1    0.763853    0.333321    0.449404    11.00000    0.04871    0.07182 =
         0.06277   -0.00040    0.00934    0.00524
AFIX  23
H8A   2    0.773905    0.306828    0.393678    11.00000   -1.20000
H8B   2    0.929858    0.342582    0.477152    11.00000   -1.20000
AFIX   0
C16   1    0.686019    0.331738    0.631372    11.00000    0.04395    0.08203 =
         0.05129   -0.00796   -0.00452    0.00073
AFIX  23
H16A  2    0.828509    0.355830    0.630993    11.00000   -1.20000
H16B  2    0.726903    0.302240    0.681311    11.00000   -1.20000
AFIX   0
C10   1    0.799403    0.416013    0.337592    11.00000    0.07261    0.05804 =
         0.07423    0.00049    0.01258    0.00059
C18   1    0.358917    0.419989    0.803098    11.00000    0.08213    0.06817 =
         0.06659   -0.01186    0.01772   -0.00079
AFIX  23
H18A  2    0.198683    0.402535    0.791246    11.00000   -1.20000
H18B  2    0.349955    0.456937    0.771848    11.00000   -1.20000
AFIX   0
C9    1    0.638168    0.385572    0.407524    11.00000    0.05913    0.07742 =
         0.09293   -0.00118    0.01670    0.01283
AFIX  23
H9A   2    0.604879    0.409981    0.463807    11.00000   -1.20000
H9B   2    0.483001    0.375868    0.369187    11.00000   -1.20000
AFIX   0
C11   1    0.779416    0.408453    0.233861    11.00000    0.11348    0.07426 =
         0.07967   -0.01386    0.01548   -0.02081
AFIX  43
H11   2    0.661188    0.384017    0.203417    11.00000   -1.20000
AFIX   0
C19   1    0.433785    0.424710    0.915318    11.00000    0.12226    0.09568 =
         0.07158   -0.02150    0.02218   -0.01769
AFIX 137
H19A  2    0.598106    0.439000    0.926230    11.00000   -1.50000
H19B  2    0.427045    0.388381    0.946596    11.00000   -1.50000
H19C  2    0.324548    0.449797    0.945591    11.00000   -1.50000
AFIX   0
C15   1    0.991015    0.450542    0.379612    11.00000    0.10217    0.08121 =
         0.08109    0.00122    0.00189   -0.01880
AFIX  43
H15   2    1.018542    0.454749    0.450574    11.00000   -1.20000
AFIX   0
C14   1    1.137506    0.478027    0.318026    11.00000    0.08647    0.09107 =
         0.13060    0.01909    0.00385   -0.02718
AFIX  43
H14   2    1.260171    0.501814    0.346994    11.00000   -1.20000
AFIX   0
C12   1    0.930621    0.436246    0.173303    11.00000    0.14049    0.09486 =
         0.08011    0.00188    0.04194   -0.00499
AFIX  43
H12   2    0.911785    0.431026    0.102440    11.00000   -1.20000
AFIX   0
C13   1    1.105587    0.470932    0.216000    11.00000    0.11003    0.09494 =
         0.12749    0.02696    0.04446   -0.00868
AFIX  43
H13   2    1.205166    0.490137    0.174369    11.00000   -1.20000
AFIX   0
HKLF 4


REM  nks_bbp-traeph_a.res in P2(1)/c
REM R1 =  0.0771 for    2526 Fo > 4sig(Fo)  and  0.1018 for all    3463 data
REM    209 parameters refined using      0 restraints

END  
     
WGHT      0.0899      0.8533 

REM Highest difference peak  0.412,  deepest hole -0.190,  1-sigma level  0.046
Q1    1   0.6061  0.3574  0.4629  11.00000  0.05    0.41
Q2    1   0.9316  0.3913  0.3321  11.00000  0.05    0.41
Q3    1   0.8692  0.3544  0.3984  11.00000  0.05    0.35
Q4    1   0.4682  0.2620  0.6650  11.00000  0.05    0.23
Q5    1   0.3900  0.2619  0.5605  11.00000  0.05    0.19
Q6    1   0.5076  0.3238  0.5273  11.00000  0.05    0.18
Q7    1   0.5360  0.2027  0.7228  11.00000  0.05    0.18
Q8    1   0.5270  0.4125  0.7189  11.00000  0.05    0.17
Q9    1   0.4147  0.2293  0.4541  11.00000  0.05    0.15
Q10   1   1.1187  0.4507  0.2800  11.00000  0.05    0.14
Q11   1   0.0079  0.1633  0.4627  11.00000  0.05    0.14
Q12   1   0.5308  0.3845  0.7221  11.00000  0.05    0.14
Q13   1   0.8244  0.3721  0.2411  11.00000  0.05    0.14
Q14   1   0.2097  0.3967  0.6571  11.00000  0.05    0.14
Q15   1   0.3026  0.3571  0.6592  11.00000  0.05    0.13
Q16   1   0.5138  0.4592  0.9247  11.00000  0.05    0.13
Q17   1   0.3899  0.4030  0.6203  11.00000  0.05    0.12
Q18   1   0.7974  0.4352  0.1830  11.00000  0.05    0.12
Q19   1   0.3227  0.4508  0.7387  11.00000  0.05    0.12
Q20   1   1.0562  0.4216  0.2214  11.00000  0.05    0.12

  REM The information below was added by Olex2.
  REM
  REM R1 = 0.0771 for 2526 Fo > 4sig(Fo) and 0.1018 for all 16799 data
  REM n/a parameters refined using n/a restraints
  REM Highest difference peak 0.41, deepest hole -0.19
  REM Mean Shift 0, Max Shift 0.000.

  REM +++ Tabular Listing of Refinement Information +++
  REM R1_all = 0.1018
  REM R1_gt = 0.0771
  REM wR_ref = 0.2297
  REM GOOF = 1.050
  REM Shift_max = 0.000
  REM Shift_mean = 0
  REM Reflections_all = 16799
  REM Reflections_gt = 2526
  REM Parameters = n/a
  REM Hole = -0.19
  REM Peak = 0.41
  REM Flack = n/a

  
;
_olex2_submission_special_instructions 'No special instructions were received'
_oxdiff_exptl_absorpt_empirical_details
;
Empirical correction (ABSPACK) includes:
- Absorption correction using spherical harmonics
- Frame scaling
;
_oxdiff_exptl_absorpt_empirical_full_max 2.444
_oxdiff_exptl_absorpt_empirical_full_min 0.535
