# Supplementary material for: One-pot synthesis of cyclic-aminotropiminium carboxylate derivatives with DNA binding and anticancer properties
Source: Commun Chem. 2022 Dec 27;5:179. doi: 10.1038/s42004-022-00798-x (PMC9814901; doi:10.1038/s42004-022-00798-x)
Supplement: Supplementary file 6 — Supplementary Data 3 [file 42004_2022_798_MOESM6_ESM.cif]

data_nks_bbp_236
_audit_creation_date              2018-04-16
_audit_creation_method
;
Olex2 1.2
(compiled 2016.02.19 svn.r3266 for OlexSys, GUI svn.r5155)
;
_publ_contact_author_address      ?
_publ_contact_author_email        ?
_publ_contact_author_name         ''
_publ_contact_author_phone        ?
_publ_section_references
;
Dolomanov, O.V., Bourhis, L.J., Gildea, R.J, Howard, J.A.K. & Puschmann, H.
 (2009), J. Appl. Cryst. 42, 339-341.

Sheldrick, G.M. (2015). Acta Cryst. A71, 3-8.

Sheldrick, G.M. (2015). Acta Cryst. C71, 3-8.
;
_chemical_name_common             ?
_chemical_name_systematic         ?
_chemical_formula_moiety          'C31 H28 N2 O2, H2 O'
_chemical_formula_sum             'C31 H30 N2 O3'
_chemical_formula_weight          478.57
_chemical_melting_point           ?
_chemical_oxdiff_formula          'C120 H112 N16 O8 '
loop_
  _atom_type_symbol
  _atom_type_description
  _atom_type_scat_dispersion_real
  _atom_type_scat_dispersion_imag
  _atom_type_scat_source
 'C' 'C' 0.0181 0.0091 'International Tables Vol C Tables 4.2.6.8 and 6.1.1.4'
 'H' 'H' 0.0000 0.0000 'International Tables Vol C Tables 4.2.6.8 and 6.1.1.4'
 'N' 'N' 0.0311 0.0180 'International Tables Vol C Tables 4.2.6.8 and 6.1.1.4'
 'O' 'O' 0.0492 0.0322 'International Tables Vol C Tables 4.2.6.8 and 6.1.1.4'

_shelx_space_group_comment
;
The symmetry employed for this shelxl refinement is uniquely defined
by the following loop, which should always be used as a source of
symmetry information in preference to the above space-group names.
They are only intended as comments.
;
_space_group_crystal_system       'monoclinic'
_space_group_IT_number            14
_space_group_name_H-M_alt         'P 1 21/n 1'
_space_group_name_Hall            '-P 2yn'
loop_
  _space_group_symop_operation_xyz
 'x, y, z'
 '-x+1/2, y+1/2, -z+1/2'
 '-x, -y, -z'
 'x-1/2, -y-1/2, z-1/2'

_cell_length_a                    9.1107(3)
_cell_length_b                    16.5195(9)
_cell_length_c                    17.0838(5)
_cell_angle_alpha                 90
_cell_angle_beta                  99.724(3)
_cell_angle_gamma                 90
_cell_volume                      2534.24(18)
_cell_formula_units_Z             4
_cell_measurement_reflns_used     7182
_cell_measurement_temperature     293(2)
_cell_measurement_theta_max       76.4350
_cell_measurement_theta_min       3.7070
_shelx_estimated_absorpt_T_max    ?
_shelx_estimated_absorpt_T_min    ?
_exptl_absorpt_coefficient_mu     0.642
_exptl_absorpt_correction_T_max   1.00000
_exptl_absorpt_correction_T_min   0.37186
_exptl_absorpt_correction_type    multi-scan
_exptl_absorpt_process_details
;
CrysAlisPro 1.171.39.29d (Rigaku Oxford Diffraction, 2017)
Empirical absorption correction using spherical harmonics,
 implemented in SCALE3 ABSPACK scaling algorithm.
;
_exptl_absorpt_special_details    ?
_exptl_crystal_colour             'metallic reddish red'
_exptl_crystal_colour_lustre      metallic
_exptl_crystal_colour_modifier    reddish
_exptl_crystal_colour_primary     red
_exptl_crystal_density_diffrn     1.254
_exptl_crystal_density_meas       ?
_exptl_crystal_density_method     ?
_exptl_crystal_description        needle
_exptl_crystal_F_000              1016
_exptl_crystal_size_max           0.14
_exptl_crystal_size_mid           0.12
_exptl_crystal_size_min           0.1
_exptl_transmission_factor_max    ?
_exptl_transmission_factor_min    ?
_diffrn_reflns_av_R_equivalents   0.0896
_diffrn_reflns_av_unetI/netI      0.0734
_diffrn_reflns_Laue_measured_fraction_full 0.998
_diffrn_reflns_Laue_measured_fraction_max 0.979
_diffrn_reflns_limit_h_max        11
_diffrn_reflns_limit_h_min        -11
_diffrn_reflns_limit_k_max        20
_diffrn_reflns_limit_k_min        -20
_diffrn_reflns_limit_l_max        20
_diffrn_reflns_limit_l_min        -21
_diffrn_reflns_number             19990
_diffrn_reflns_point_group_measured_fraction_full 0.998
_diffrn_reflns_point_group_measured_fraction_max 0.979
_diffrn_reflns_theta_full         67.684
_diffrn_reflns_theta_max          74.501
_diffrn_reflns_theta_min          3.748
_diffrn_ambient_temperature       293(2)
_diffrn_detector                  'CCD plate'
_diffrn_detector_area_resol_mean  ?
_diffrn_detector_type             'Pilatus 200K'
_diffrn_measured_fraction_theta_full 0.998
_diffrn_measured_fraction_theta_max 0.979
_diffrn_measurement_details
;
List of Runs (angles in degrees, time in seconds):

  # Type    Start    End  Width  t~exp~   \w     \q     \k     \f   Frames
--------------------------------------------------------------------------
  1  \w   -101.00 -12.00   0.50    3.50    --  -38.50 144.00 128.00  178
  2  \w    -90.00  -3.00   0.50    3.50    --  -38.50 126.00 -40.00  174
  3  \w     24.00 101.00   0.50    3.50    --   49.56-126.00-116.00  154
  4  \w     34.00 112.00   0.50    3.50    --   49.56-144.00  74.00  156
  5  \w     83.00 170.00   0.50   14.00    --  106.38 144.00 128.00  174
  6  \w     56.00 119.00   0.50   14.00    --  106.38-126.00-116.00  126
  7  \w     95.00 155.00   0.50   14.00    --  106.38 126.00 -40.00  120
  8  \w     82.00 124.00   0.50   14.00    --  106.38-144.00  74.00   84
  9  \w   -100.00 -27.00   0.50    3.50    --  -38.50 -57.00 150.00  146
 10  \w     70.00 116.00   0.50    3.50    --   49.56  37.00 150.00   92
 11  \w     39.00 113.00   0.50    3.50    --   49.56  57.00 -30.00  148
 12  \w    -19.00  17.00   0.50    3.50    --   49.56 -19.00-180.00   72
 13  \w     26.00  54.00   0.50    3.50    --   49.56 -19.00-180.00   56
 14  \w     38.00 110.00   0.50   14.00    --  106.38 -30.00-120.00  144
 15  \w     96.00 145.00   0.50   14.00    --  106.38  61.00  30.00   98
 16  \w     48.00 114.00   0.50   14.00    --  106.38-125.00  90.00  132
 17  \w     50.00  95.00   0.50   14.00    --  106.38 -61.00-150.00   90
 18  \w     42.00  99.00   0.50   14.00    --  106.38 -30.00  60.00  114
 19  \w     54.00 102.00   0.50   14.00    --  106.38 -45.00-150.00   96
 20  \w     42.00  81.00   0.50   14.00    --  106.38 -45.00-180.00   78
 21  \w    106.00 171.00   0.50   14.00    --  106.38  45.00  60.00  130
;
_diffrn_measurement_device        'four-circle diffractometer'
_diffrn_measurement_device_type
'SuperNova, Dual, Cu at home/near, Pilatus 200K'
_diffrn_measurement_method        '\w scans'
_diffrn_orient_matrix_type
'CrysAlisPro convention (1999,Acta A55,543-557)'
_diffrn_orient_matrix_UB_11       -0.0876158000
_diffrn_orient_matrix_UB_12       -0.0211845000
_diffrn_orient_matrix_UB_13       0.0669302000
_diffrn_orient_matrix_UB_21       -0.0089639000
_diffrn_orient_matrix_UB_22       0.0904912000
_diffrn_orient_matrix_UB_23       0.0203466000
_diffrn_orient_matrix_UB_31       -0.1472146000
_diffrn_orient_matrix_UB_32       0.0071002000
_diffrn_orient_matrix_UB_33       -0.0590358000
_diffrn_oxdiff_ac3_digest_frames
;
019dfe29034e05592e0bb2f3afa6ed1949000261e32
;
_diffrn_oxdiff_ac3_digest_hkl
;
0122afba7ab8b5f9f23ef4124d815dfae8ba6d
;
_diffrn_radiation_monochromator   mirror
_diffrn_radiation_probe           x-ray
_diffrn_radiation_type            CuK\a
_diffrn_radiation_wavelength      1.54184
_diffrn_source                    'micro-focus sealed X-ray tube'
_diffrn_source_type               'SuperNova (Cu) X-ray Source'
_reflns_Friedel_coverage          0.000
_reflns_Friedel_fraction_full     .
_reflns_Friedel_fraction_max      .
_reflns_number_gt                 3471
_reflns_number_total              5091
_reflns_odcompleteness_completeness 99.79
_reflns_odcompleteness_iscentric  1
_reflns_odcompleteness_theta      66.97
_reflns_special_details
;
 Reflections were merged by SHELXL according to the crystal
 class for the calculation of statistics and refinement.
 
 _reflns_Friedel_fraction is defined as the number of unique
 Friedel pairs measured divided by the number that would be
 possible theoretically, ignoring centric projections and
 systematic absences.
;
_reflns_threshold_expression      'I > 2\s(I)'
_computing_cell_refinement        'CrysAlisPro 1.171.39.29d (Rigaku OD, 2017)'
_computing_data_collection        'CrysAlisPro 1.171.39.29d (Rigaku OD, 2017)'
_computing_data_reduction         'CrysAlisPro 1.171.39.29d (Rigaku OD, 2017)'
_computing_molecular_graphics     'Olex2 (Dolomanov et al., 2009)'
_computing_publication_material   'Olex2 (Dolomanov et al., 2009)'
_computing_structure_refinement   'ShelXL (Sheldrick, 2015)'
_computing_structure_solution     'ShelXT (Sheldrick, 2015)'
_refine_diff_density_max          0.467
_refine_diff_density_min          -0.292
_refine_diff_density_rms          0.052
_refine_ls_extinction_coef        .
_refine_ls_extinction_method      none
_refine_ls_goodness_of_fit_ref    1.144
_refine_ls_hydrogen_treatment     constr
_refine_ls_matrix_type            full
_refine_ls_number_parameters      328
_refine_ls_number_reflns          5091
_refine_ls_number_restraints      0
_refine_ls_R_factor_all           0.1288
_refine_ls_R_factor_gt            0.1003
_refine_ls_restrained_S_all       1.144
_refine_ls_shift/su_max           0.000
_refine_ls_shift/su_mean          0.000
_refine_ls_structure_factor_coef  Fsqd
_refine_ls_weighting_details
'w=1/[\s^2^(Fo^2^)+(0.1201P)^2^+1.9104P] where P=(Fo^2^+2Fc^2^)/3'
_refine_ls_weighting_scheme       calc
_refine_ls_wR_factor_gt           0.2826
_refine_ls_wR_factor_ref          0.2986
_refine_special_details           ?
_olex2_refinement_description
;
1. Fixed Uiso
 At 1.2 times of:
  All C(H) groups, All C(H,H) groups
 At 1.5 times of:
  All O(H,H) groups
2.a Free rotating group:
 O1(H1A,H1B)
2.b Ternary CH refined with riding coordinates:
 C007(H007), C009(H009)
2.c Secondary CH2 refined with riding coordinates:
 C00C(H00A,H00C), C00E(H00D,H00E), C00H(H00H,H00I)
2.d Aromatic/amide H refined with riding coordinates:
 C00B(H00B), C00F(H00F), C00G(H00G), C00I(H00J), C00J(H00K), C00L(H00L),
 C00M(H00M), C00O(H00O), C00P(H00P), C00Q(H00Q), C00R(H00R), C00S(H00S),
 C00T(H00T), C00U(H00U), C00V(H00V), C00W(H00W), C00X(H00X), C00Y(H00Y),
 C00Z(H00Z), C010(H010)
;
_atom_sites_solution_hydrogens    mixed
_atom_sites_solution_primary      direct
_atom_sites_solution_secondary    ?
loop_
  _atom_site_label
  _atom_site_type_symbol
  _atom_site_fract_x
  _atom_site_fract_y
  _atom_site_fract_z
  _atom_site_U_iso_or_equiv
  _atom_site_adp_type
  _atom_site_occupancy
  _atom_site_site_symmetry_order
  _atom_site_calc_flag
  _atom_site_refinement_flags_posn
  _atom_site_refinement_flags_adp
  _atom_site_refinement_flags_occupancy
  _atom_site_disorder_assembly
  _atom_site_disorder_group
 N001 N 0.2697(3) 0.32774(19) 0.65397(15) 0.0523(7) Uani 1 1 d . . . . .
 O002 O 0.0248(3) 0.4882(2) 0.59749(17) 0.0744(8) Uani 1 1 d . . . . .
 N003 N 0.3160(3) 0.39193(19) 0.51154(16) 0.0539(7) Uani 1 1 d . . . . .
 O004 O 0.2524(3) 0.5311(2) 0.5838(2) 0.0864(9) Uani 1 1 d . . . . .
 C005 C 0.4060(3) 0.3561(2) 0.6470(2) 0.0518(8) Uani 1 1 d . . . . .
 C006 C 0.4336(3) 0.3771(2) 0.5676(2) 0.0514(8) Uani 1 1 d . . . . .
 C007 C 0.1691(3) 0.3981(2) 0.53370(19) 0.0529(9) Uani 1 1 d . . . . .
 H007 H 0.094497 0.394681 0.485225 0.063 Uiso 1 1 calc R . . . .
 C008 C 0.1354(4) 0.2463(2) 0.54248(19) 0.0569(9) Uani 1 1 d . . . . .
 C009 C 0.1474(3) 0.3263(2) 0.58616(18) 0.0510(8) Uani 1 1 d . . . . .
 H009 H 0.054306 0.334722 0.606547 0.061 Uiso 1 1 calc R . . . .
 C00A C 0.1722(4) 0.3438(3) 0.7817(2) 0.0653(11) Uani 1 1 d . . . . .
 C00B C 0.5782(4) 0.3757(3) 0.5471(3) 0.0647(10) Uani 1 1 d . . . . .
 H00B H 0.579076 0.371701 0.492899 0.078 Uiso 1 1 calc R . . . .
 C00C C 0.3253(4) 0.4134(2) 0.4289(2) 0.0599(9) Uani 1 1 d . . . . .
 H00A H 0.419395 0.440283 0.427310 0.072 Uiso 1 1 calc R . . . .
 H00C H 0.245816 0.450907 0.408910 0.072 Uiso 1 1 calc R . . . .
 C00D C 0.1481(4) 0.4810(3) 0.5754(2) 0.0616(10) Uani 1 1 d . . . . .
 C00E C 0.2381(4) 0.2885(3) 0.7257(2) 0.0609(10) Uani 1 1 d . . . . .
 H00D H 0.329806 0.265510 0.754101 0.073 Uiso 1 1 calc R . . . .
 H00E H 0.169418 0.244149 0.710337 0.073 Uiso 1 1 calc R . . . .
 C00F C 0.5116(4) 0.3673(3) 0.7164(2) 0.0708(11) Uani 1 1 d . . . . .
 H00F H 0.472491 0.363298 0.763112 0.085 Uiso 1 1 calc R . . . .
 C00G C 0.7176(4) 0.3792(3) 0.5934(3) 0.0779(13) Uani 1 1 d . . . . .
 H00G H 0.797005 0.375770 0.565739 0.093 Uiso 1 1 calc R . . . .
 C00H C 0.3129(5) 0.3393(3) 0.3761(2) 0.0730(11) Uani 1 1 d . . . . .
 H00H H 0.392274 0.301855 0.396482 0.088 Uiso 1 1 calc R . . . .
 H00I H 0.218881 0.312454 0.378121 0.088 Uiso 1 1 calc R . . . .
 C00I C 0.2461(5) 0.1888(3) 0.5538(3) 0.0773(12) Uani 1 1 d . . . . .
 H00J H 0.332504 0.198112 0.590138 0.093 Uiso 1 1 calc R . . . .
 C00J C 0.1717(5) 0.4262(3) 0.7757(2) 0.0759(12) Uani 1 1 d . . . . .
 H00K H 0.214203 0.450887 0.736049 0.091 Uiso 1 1 calc R . . . .
 C00K C 0.3220(5) 0.3592(3) 0.2909(2) 0.0681(10) Uani 1 1 d . . . . .
 C00L C 0.0082(5) 0.2298(3) 0.4881(2) 0.0805(13) Uani 1 1 d . . . . .
 H00L H -0.068461 0.267597 0.479500 0.097 Uiso 1 1 calc R . . . .
 C00M C 0.6627(4) 0.3831(3) 0.7279(3) 0.0842(14) Uani 1 1 d . . . . .
 H00M H 0.706611 0.392471 0.780340 0.101 Uiso 1 1 calc R . . . .
 C00O C 0.7566(4) 0.3869(3) 0.6744(3) 0.0866(14) Uani 1 1 d . . . . .
 H00O H 0.856843 0.395661 0.694261 0.104 Uiso 1 1 calc R . . . .
 C00P C 0.4490(5) 0.3945(3) 0.2705(3) 0.0875(14) Uani 1 1 d . . . . .
 H00P H 0.528180 0.408834 0.309877 0.105 Uiso 1 1 calc R . . . .
 C00Q C 0.1097(6) 0.3084(4) 0.8415(3) 0.1039(19) Uani 1 1 d . . . . .
 H00Q H 0.110007 0.252325 0.846791 0.125 Uiso 1 1 calc R . . . .
 C00R C 0.2294(8) 0.1171(4) 0.5111(4) 0.1017(17) Uani 1 1 d . . . . .
 H00R H 0.305415 0.078839 0.519056 0.122 Uiso 1 1 calc R . . . .
 C00S C 0.4571(7) 0.4082(4) 0.1910(4) 0.1064(19) Uani 1 1 d . . . . .
 H00S H 0.542678 0.431113 0.177513 0.128 Uiso 1 1 calc R . . . .
 C00T C -0.0058(7) 0.1581(4) 0.4465(3) 0.1022(18) Uani 1 1 d . . . . .
 H00T H -0.091965 0.148259 0.410067 0.123 Uiso 1 1 calc R . . . .
 C00U C 0.1081(6) 0.4738(4) 0.8286(3) 0.1014(17) Uani 1 1 d . . . . .
 H00U H 0.109164 0.529939 0.824587 0.122 Uiso 1 1 calc R . . . .
 C00V C 0.2048(7) 0.3418(4) 0.2315(3) 0.1025(17) Uani 1 1 d . . . . .
 H00V H 0.117368 0.320543 0.244375 0.123 Uiso 1 1 calc R . . . .
 C00W C 0.1031(9) 0.1015(4) 0.4576(3) 0.1059(18) Uani 1 1 d . . . . .
 H00W H 0.092283 0.053040 0.429471 0.127 Uiso 1 1 calc R . . . .
 C00X C 0.3411(10) 0.3885(4) 0.1327(3) 0.118(2) Uani 1 1 d . . . . .
 H00X H 0.347625 0.397507 0.079623 0.141 Uiso 1 1 calc R . . . .
 C00Y C 0.2157(9) 0.3555(5) 0.1527(3) 0.128(2) Uani 1 1 d . . . . .
 H00Y H 0.136384 0.342014 0.113080 0.154 Uiso 1 1 calc R . . . .
 C00Z C 0.0462(9) 0.3566(5) 0.8941(4) 0.143(3) Uani 1 1 d . . . . .
 H00Z H 0.005153 0.332497 0.934694 0.171 Uiso 1 1 calc R . . . .
 C010 C 0.0440(8) 0.4373(5) 0.8864(4) 0.131(3) Uani 1 1 d . . . . .
 H010 H -0.001359 0.468757 0.920606 0.157 Uiso 1 1 calc R . . . .
 O1 O 0.1106(7) 0.6342(3) 0.6786(4) 0.1493(19) Uani 1 1 d . . . . .
 H1A H 0.142569 0.608148 0.642063 0.224 Uiso 1 1 d G . . . .
 H1B H 0.144460 0.612791 0.723321 0.224 Uiso 1 1 d G . . . .

loop_
  _atom_site_aniso_label
  _atom_site_aniso_U_11
  _atom_site_aniso_U_22
  _atom_site_aniso_U_33
  _atom_site_aniso_U_23
  _atom_site_aniso_U_13
  _atom_site_aniso_U_12
 N001 0.0333(12) 0.077(2) 0.0467(13) 0.0088(13) 0.0063(10) 0.0012(12)
 O002 0.0476(13) 0.100(2) 0.0792(17) 0.0087(15) 0.0203(12) 0.0158(13)
 N003 0.0380(13) 0.071(2) 0.0551(15) 0.0137(14) 0.0152(11) 0.0104(12)
 O004 0.0630(17) 0.094(2) 0.108(2) -0.0034(18) 0.0312(16) -0.0109(16)
 C005 0.0313(14) 0.068(2) 0.0560(18) 0.0089(16) 0.0062(13) 0.0061(14)
 C006 0.0344(15) 0.059(2) 0.0623(19) 0.0088(16) 0.0124(14) 0.0070(14)
 C007 0.0320(14) 0.076(2) 0.0506(17) 0.0097(16) 0.0080(12) 0.0092(14)
 C008 0.0483(17) 0.077(3) 0.0475(17) 0.0063(16) 0.0139(14) -0.0030(17)
 C009 0.0289(13) 0.077(2) 0.0472(16) 0.0048(16) 0.0074(12) 0.0039(14)
 C00A 0.0405(17) 0.106(4) 0.0490(18) -0.0055(19) 0.0055(14) -0.0169(18)
 C00B 0.0382(16) 0.078(3) 0.082(2) 0.012(2) 0.0226(16) 0.0052(16)
 C00C 0.0567(19) 0.069(2) 0.0578(19) 0.0165(18) 0.0201(15) 0.0115(17)
 C00D 0.0440(17) 0.083(3) 0.0581(19) 0.0105(18) 0.0095(15) 0.0102(18)
 C00E 0.0484(17) 0.084(3) 0.0501(17) 0.0112(18) 0.0090(14) -0.0002(17)
 C00F 0.0429(18) 0.103(3) 0.065(2) 0.007(2) 0.0045(16) 0.0041(19)
 C00G 0.0332(16) 0.088(3) 0.116(4) 0.016(3) 0.024(2) 0.0078(18)
 C00H 0.080(3) 0.075(3) 0.070(2) 0.009(2) 0.031(2) 0.004(2)
 C00I 0.072(3) 0.084(3) 0.077(3) 0.002(2) 0.014(2) 0.009(2)
 C00J 0.067(2) 0.102(4) 0.059(2) -0.004(2) 0.0125(18) -0.004(2)
 C00K 0.076(2) 0.069(3) 0.065(2) 0.0037(19) 0.028(2) 0.010(2)
 C00L 0.064(2) 0.111(4) 0.063(2) -0.007(2) 0.0012(19) -0.003(2)
 C00M 0.0425(19) 0.119(4) 0.085(3) 0.003(3) -0.0072(19) 0.001(2)
 C00O 0.0304(17) 0.112(4) 0.114(4) 0.005(3) 0.004(2) 0.0005(19)
 C00P 0.076(3) 0.113(4) 0.081(3) 0.021(3) 0.032(2) 0.010(3)
 C00Q 0.123(4) 0.117(4) 0.087(3) -0.021(3) 0.058(3) -0.053(3)
 C00R 0.128(5) 0.086(4) 0.097(4) -0.002(3) 0.035(4) 0.021(3)
 C00S 0.120(4) 0.112(5) 0.103(4) 0.029(4) 0.065(4) 0.017(4)
 C00T 0.109(4) 0.132(5) 0.062(3) -0.023(3) 0.002(3) -0.020(4)
 C00U 0.111(4) 0.110(4) 0.088(3) -0.028(3) 0.032(3) -0.015(3)
 C00V 0.111(4) 0.120(5) 0.080(3) -0.013(3) 0.027(3) -0.026(3)
 C00W 0.151(6) 0.096(4) 0.073(3) -0.021(3) 0.027(3) -0.013(4)
 C00X 0.189(7) 0.110(5) 0.065(3) -0.004(3) 0.051(4) 0.005(5)
 C00Y 0.168(7) 0.149(6) 0.066(3) -0.018(3) 0.016(4) -0.034(5)
 C00Z 0.183(7) 0.150(6) 0.123(5) -0.050(4) 0.106(5) -0.082(5)
 C010 0.141(5) 0.149(6) 0.123(5) -0.062(5) 0.079(4) -0.052(5)
 O1 0.164(5) 0.118(4) 0.168(5) -0.041(4) 0.033(4) -0.001(3)

_geom_special_details
;
 All esds (except the esd in the dihedral angle between two l.s. planes)
 are estimated using the full covariance matrix.  The cell esds are taken
 into account individually in the estimation of esds in distances, angles
 and torsion angles; correlations between esds in cell parameters are only
 used when they are defined by crystal symmetry.  An approximate (isotropic)
 treatment of cell esds is used for estimating esds involving l.s. planes.
;
loop_
  _geom_bond_atom_site_label_1
  _geom_bond_atom_site_label_2
  _geom_bond_distance
  _geom_bond_site_symmetry_2
  _geom_bond_publ_flag
 N001 C005 1.351(4) . ?
 N001 C009 1.466(4) . ?
 N001 C00E 1.457(4) . ?
 O002 C00D 1.250(4) . ?
 N003 C006 1.333(4) . ?
 N003 C007 1.455(4) . ?
 N003 C00C 1.472(4) . ?
 O004 C00D 1.250(5) . ?
 C005 C006 1.463(5) . ?
 C005 C00F 1.406(5) . ?
 C006 C00B 1.419(4) . ?
 C007 H007 0.9800 . ?
 C007 C009 1.519(5) . ?
 C007 C00D 1.571(6) . ?
 C008 C009 1.512(5) . ?
 C008 C00I 1.375(6) . ?
 C008 C00L 1.384(5) . ?
 C009 H009 0.9800 . ?
 C00A C00E 1.519(6) . ?
 C00A C00J 1.365(7) . ?
 C00A C00Q 1.381(6) . ?
 C00B H00B 0.9300 . ?
 C00B C00G 1.380(6) . ?
 C00C H00A 0.9700 . ?
 C00C H00C 0.9700 . ?
 C00C C00H 1.513(6) . ?
 C00E H00D 0.9700 . ?
 C00E H00E 0.9700 . ?
 C00F H00F 0.9300 . ?
 C00F C00M 1.383(5) . ?
 C00G H00G 0.9300 . ?
 C00G C00O 1.375(7) . ?
 C00H H00H 0.9700 . ?
 C00H H00I 0.9700 . ?
 C00H C00K 1.510(6) . ?
 C00I H00J 0.9300 . ?
 C00I C00R 1.386(8) . ?
 C00J H00K 0.9300 . ?
 C00J C00U 1.395(7) . ?
 C00K C00P 1.392(6) . ?
 C00K C00V 1.372(7) . ?
 C00L H00L 0.9300 . ?
 C00L C00T 1.376(8) . ?
 C00M H00M 0.9300 . ?
 C00M C00O 1.355(7) . ?
 C00O H00O 0.9300 . ?
 C00P H00P 0.9300 . ?
 C00P C00S 1.390(7) . ?
 C00Q H00Q 0.9300 . ?
 C00Q C00Z 1.398(9) . ?
 C00R H00R 0.9300 . ?
 C00R C00W 1.368(9) . ?
 C00S H00S 0.9300 . ?
 C00S C00X 1.365(9) . ?
 C00T H00T 0.9300 . ?
 C00T C00W 1.353(9) . ?
 C00U H00U 0.9300 . ?
 C00U C010 1.369(9) . ?
 C00V H00V 0.9300 . ?
 C00V C00Y 1.385(8) . ?
 C00W H00W 0.9300 . ?
 C00X H00X 0.9300 . ?
 C00X C00Y 1.361(10) . ?
 C00Y H00Y 0.9300 . ?
 C00Z H00Z 0.9300 . ?
 C00Z C010 1.339(11) . ?
 C010 H010 0.9300 . ?
 O1 H1A 0.8496 . ?
 O1 H1B 0.8501 . ?

loop_
  _geom_angle_atom_site_label_1
  _geom_angle_atom_site_label_2
  _geom_angle_atom_site_label_3
  _geom_angle
  _geom_angle_site_symmetry_1
  _geom_angle_site_symmetry_3
  _geom_angle_publ_flag
 C005 N001 C009 121.6(3) . . ?
 C005 N001 C00E 122.9(3) . . ?
 C00E N001 C009 115.2(3) . . ?
 C006 N003 C007 119.3(3) . . ?
 C006 N003 C00C 124.3(3) . . ?
 C007 N003 C00C 115.9(3) . . ?
 N001 C005 C006 117.9(3) . . ?
 N001 C005 C00F 118.6(3) . . ?
 C00F C005 C006 123.4(3) . . ?
 N003 C006 C005 117.8(3) . . ?
 N003 C006 C00B 119.6(3) . . ?
 C00B C006 C005 122.4(3) . . ?
 N003 C007 H007 108.3 . . ?
 N003 C007 C009 108.4(3) . . ?
 N003 C007 C00D 111.5(3) . . ?
 C009 C007 H007 108.3 . . ?
 C009 C007 C00D 112.1(3) . . ?
 C00D C007 H007 108.3 . . ?
 C00I C008 C009 123.0(3) . . ?
 C00I C008 C00L 118.0(4) . . ?
 C00L C008 C009 119.1(4) . . ?
 N001 C009 C007 107.2(3) . . ?
 N001 C009 C008 112.7(3) . . ?
 N001 C009 H009 107.7 . . ?
 C007 C009 H009 107.7 . . ?
 C008 C009 C007 113.4(3) . . ?
 C008 C009 H009 107.7 . . ?
 C00J C00A C00E 123.4(3) . . ?
 C00J C00A C00Q 118.8(4) . . ?
 C00Q C00A C00E 117.9(5) . . ?
 C006 C00B H00B 114.3 . . ?
 C00G C00B C006 131.4(4) . . ?
 C00G C00B H00B 114.3 . . ?
 N003 C00C H00A 109.3 . . ?
 N003 C00C H00C 109.3 . . ?
 N003 C00C C00H 111.4(3) . . ?
 H00A C00C H00C 108.0 . . ?
 C00H C00C H00A 109.3 . . ?
 C00H C00C H00C 109.3 . . ?
 O002 C00D O004 127.4(4) . . ?
 O002 C00D C007 113.9(3) . . ?
 O004 C00D C007 118.7(3) . . ?
 N001 C00E C00A 114.7(3) . . ?
 N001 C00E H00D 108.6 . . ?
 N001 C00E H00E 108.6 . . ?
 C00A C00E H00D 108.6 . . ?
 C00A C00E H00E 108.6 . . ?
 H00D C00E H00E 107.6 . . ?
 C005 C00F H00F 114.0 . . ?
 C00M C00F C005 131.9(4) . . ?
 C00M C00F H00F 114.0 . . ?
 C00B C00G H00G 115.2 . . ?
 C00O C00G C00B 129.6(4) . . ?
 C00O C00G H00G 115.2 . . ?
 C00C C00H H00H 109.0 . . ?
 C00C C00H H00I 109.0 . . ?
 H00H C00H H00I 107.8 . . ?
 C00K C00H C00C 112.8(3) . . ?
 C00K C00H H00H 109.0 . . ?
 C00K C00H H00I 109.0 . . ?
 C008 C00I H00J 119.9 . . ?
 C008 C00I C00R 120.3(5) . . ?
 C00R C00I H00J 119.9 . . ?
 C00A C00J H00K 119.7 . . ?
 C00A C00J C00U 120.7(5) . . ?
 C00U C00J H00K 119.7 . . ?
 C00P C00K C00H 121.1(4) . . ?
 C00V C00K C00H 120.3(4) . . ?
 C00V C00K C00P 118.7(4) . . ?
 C008 C00L H00L 119.7 . . ?
 C00T C00L C008 120.7(5) . . ?
 C00T C00L H00L 119.7 . . ?
 C00F C00M H00M 115.1 . . ?
 C00O C00M C00F 129.8(5) . . ?
 C00O C00M H00M 115.1 . . ?
 C00G C00O H00O 116.9 . . ?
 C00M C00O C00G 126.1(4) . . ?
 C00M C00O H00O 116.9 . . ?
 C00K C00P H00P 120.1 . . ?
 C00S C00P C00K 119.7(5) . . ?
 C00S C00P H00P 120.1 . . ?
 C00A C00Q H00Q 119.9 . . ?
 C00A C00Q C00Z 120.1(6) . . ?
 C00Z C00Q H00Q 119.9 . . ?
 C00I C00R H00R 119.4 . . ?
 C00W C00R C00I 121.1(5) . . ?
 C00W C00R H00R 119.4 . . ?
 C00P C00S H00S 119.6 . . ?
 C00X C00S C00P 120.8(6) . . ?
 C00X C00S H00S 119.6 . . ?
 C00L C00T H00T 119.3 . . ?
 C00W C00T C00L 121.4(5) . . ?
 C00W C00T H00T 119.3 . . ?
 C00J C00U H00U 120.2 . . ?
 C010 C00U C00J 119.5(6) . . ?
 C010 C00U H00U 120.2 . . ?
 C00K C00V H00V 119.7 . . ?
 C00K C00V C00Y 120.6(6) . . ?
 C00Y C00V H00V 119.7 . . ?
 C00R C00W H00W 120.7 . . ?
 C00T C00W C00R 118.5(5) . . ?
 C00T C00W H00W 120.7 . . ?
 C00S C00X H00X 120.3 . . ?
 C00Y C00X C00S 119.4(5) . . ?
 C00Y C00X H00X 120.3 . . ?
 C00V C00Y H00Y 119.6 . . ?
 C00X C00Y C00V 120.7(6) . . ?
 C00X C00Y H00Y 119.6 . . ?
 C00Q C00Z H00Z 119.9 . . ?
 C010 C00Z C00Q 120.3(6) . . ?
 C010 C00Z H00Z 119.9 . . ?
 C00U C010 H010 119.7 . . ?
 C00Z C010 C00U 120.6(6) . . ?
 C00Z C010 H010 119.7 . . ?
 H1A O1 H1B 109.4 . . ?

loop_
  _geom_torsion_atom_site_label_1
  _geom_torsion_atom_site_label_2
  _geom_torsion_atom_site_label_3
  _geom_torsion_atom_site_label_4
  _geom_torsion
  _geom_torsion_site_symmetry_1
  _geom_torsion_site_symmetry_2
  _geom_torsion_site_symmetry_3
  _geom_torsion_site_symmetry_4
  _geom_torsion_publ_flag
 N001 C005 C006 N003 20.8(5) . . . . ?
 N001 C005 C006 C00B -153.9(4) . . . . ?
 N001 C005 C00F C00M 168.8(5) . . . . ?
 N003 C006 C00B C00G 164.4(4) . . . . ?
 N003 C007 C009 N001 56.8(3) . . . . ?
 N003 C007 C009 C008 -68.3(3) . . . . ?
 N003 C007 C00D O002 -178.2(3) . . . . ?
 N003 C007 C00D O004 1.1(5) . . . . ?
 N003 C00C C00H C00K 180.0(3) . . . . ?
 C005 N001 C009 C007 -32.0(4) . . . . ?
 C005 N001 C009 C008 93.5(4) . . . . ?
 C005 N001 C00E C00A 96.6(4) . . . . ?
 C005 C006 C00B C00G -21.0(7) . . . . ?
 C005 C00F C00M C00O -5.2(10) . . . . ?
 C006 N003 C007 C009 -48.1(4) . . . . ?
 C006 N003 C007 C00D 75.7(4) . . . . ?
 C006 N003 C00C C00H 93.2(4) . . . . ?
 C006 C005 C00F C00M -14.1(8) . . . . ?
 C006 C00B C00G C00O -1.6(9) . . . . ?
 C007 N003 C006 C005 8.7(5) . . . . ?
 C007 N003 C006 C00B -176.4(3) . . . . ?
 C007 N003 C00C C00H -95.0(4) . . . . ?
 C008 C00I C00R C00W -0.4(8) . . . . ?
 C008 C00L C00T C00W 0.3(8) . . . . ?
 C009 N001 C005 C006 -6.7(5) . . . . ?
 C009 N001 C005 C00F 170.5(3) . . . . ?
 C009 N001 C00E C00A -90.1(4) . . . . ?
 C009 C007 C00D O002 -56.5(4) . . . . ?
 C009 C007 C00D O004 122.9(4) . . . . ?
 C009 C008 C00I C00R -179.1(4) . . . . ?
 C009 C008 C00L C00T 179.2(4) . . . . ?
 C00A C00J C00U C010 -0.8(8) . . . . ?
 C00A C00Q C00Z C010 0.7(11) . . . . ?
 C00B C00G C00O C00M 8.6(9) . . . . ?
 C00C N003 C006 C005 -179.7(3) . . . . ?
 C00C N003 C006 C00B -4.8(6) . . . . ?
 C00C N003 C007 C009 139.6(3) . . . . ?
 C00C N003 C007 C00D -96.6(4) . . . . ?
 C00C C00H C00K C00P 62.0(5) . . . . ?
 C00C C00H C00K C00V -118.9(5) . . . . ?
 C00D C007 C009 N001 -66.7(3) . . . . ?
 C00D C007 C009 C008 168.2(3) . . . . ?
 C00E N001 C005 C006 166.2(3) . . . . ?
 C00E N001 C005 C00F -16.6(6) . . . . ?
 C00E N001 C009 C007 154.6(3) . . . . ?
 C00E N001 C009 C008 -79.9(4) . . . . ?
 C00E C00A C00J C00U 179.4(4) . . . . ?
 C00E C00A C00Q C00Z -179.3(6) . . . . ?
 C00F C005 C006 N003 -156.3(4) . . . . ?
 C00F C005 C006 C00B 29.0(6) . . . . ?
 C00F C00M C00O C00G 3.3(10) . . . . ?
 C00H C00K C00P C00S 176.6(5) . . . . ?
 C00H C00K C00V C00Y -176.2(6) . . . . ?
 C00I C008 C009 N001 -13.9(5) . . . . ?
 C00I C008 C009 C007 108.2(4) . . . . ?
 C00I C008 C00L C00T -0.3(6) . . . . ?
 C00I C00R C00W C00T 0.5(9) . . . . ?
 C00J C00A C00E N001 -13.7(5) . . . . ?
 C00J C00A C00Q C00Z 0.7(8) . . . . ?
 C00J C00U C010 C00Z 2.1(11) . . . . ?
 C00K C00P C00S C00X 0.9(9) . . . . ?
 C00K C00V C00Y C00X -1.7(11) . . . . ?
 C00L C008 C009 N001 166.7(3) . . . . ?
 C00L C008 C009 C007 -71.2(4) . . . . ?
 C00L C008 C00I C00R 0.3(6) . . . . ?
 C00L C00T C00W C00R -0.4(9) . . . . ?
 C00P C00K C00V C00Y 3.0(9) . . . . ?
 C00P C00S C00X C00Y 0.4(10) . . . . ?
 C00Q C00A C00E N001 166.3(4) . . . . ?
 C00Q C00A C00J C00U -0.6(7) . . . . ?
 C00Q C00Z C010 C00U -2.1(13) . . . . ?
 C00S C00X C00Y C00V 0.0(11) . . . . ?
 C00V C00K C00P C00S -2.6(8) . . . . ?

_shelx_SHELXL_version_number      '2016/6'
_iucr_refine_instructions_details
;
TITL nks_bbp_236_a.res in P2(1)/n
    nks_bbp_236.res
    created by SHELXL-2016/6 at 14:09:57 on 16-Apr-2018
REM Old TITL NKS_BBP_236 in P21/n #14
REM SHELXT solution in P2(1)/n
REM R1 0.246, Rweak 0.102, Alpha 0.083, Orientation as input
REM Formula found by SHELXT: C30 N4 O2
CELL 1.54184 9.110719 16.519482 17.08379 90 99.7243 90
ZERR 4 0.000261 0.000908 0.000531 0 0.003 0
LATT 1
SYMM 0.5-X,0.5+Y,0.5-Z
SFAC C H N O
UNIT 124 120 8 12

L.S. 10
PLAN  20
BOND $H
LIST 6
MORE -1
CONF
fmap 2
acta
SHEL 100 0.8
REM <olex2.extras>
REM <HklSrc "%.\\NKS_BBP_236.hkl">
REM </olex2.extras>

WGHT    0.120100    1.910400
FVAR       0.35278
N001  3    0.269718    0.327737    0.653966    11.00000    0.03332    0.07670 =
         0.04670    0.00884    0.00626    0.00117
O002  4    0.024760    0.488232    0.597491    11.00000    0.04760    0.09984 =
         0.07917    0.00873    0.02035    0.01581
N003  3    0.316019    0.391933    0.511544    11.00000    0.03798    0.07115 =
         0.05509    0.01373    0.01523    0.01040
O004  4    0.252446    0.531137    0.583752    11.00000    0.06297    0.09407 =
         0.10797   -0.00344    0.03125   -0.01089
C005  1    0.406027    0.356095    0.647018    11.00000    0.03130    0.06757 =
         0.05603    0.00893    0.00617    0.00610
C006  1    0.433571    0.377150    0.567558    11.00000    0.03437    0.05903 =
         0.06234    0.00883    0.01240    0.00696
C007  1    0.169065    0.398077    0.533698    11.00000    0.03204    0.07633 =
         0.05060    0.00966    0.00802    0.00916
AFIX  13
H007  2    0.094497    0.394681    0.485225    11.00000   -1.20000
AFIX   0
C008  1    0.135383    0.246280    0.542476    11.00000    0.04831    0.07695 =
         0.04751    0.00634    0.01386   -0.00301
C009  1    0.147422    0.326273    0.586155    11.00000    0.02886    0.07742 =
         0.04719    0.00477    0.00737    0.00395
AFIX  13
H009  2    0.054306    0.334722    0.606547    11.00000   -1.20000
AFIX   0
C00A  1    0.172158    0.343808    0.781696    11.00000    0.04050    0.10577 =
         0.04903   -0.00554    0.00547   -0.01692
C00B  1    0.578150    0.375703    0.547114    11.00000    0.03819    0.07822 =
         0.08216    0.01234    0.02263    0.00516
AFIX  43
H00B  2    0.579076    0.371701    0.492899    11.00000   -1.20000
AFIX   0
C00C  1    0.325279    0.413407    0.428889    11.00000    0.05673    0.06885 =
         0.05778    0.01646    0.02005    0.01147
AFIX  23
H00A  2    0.419395    0.440283    0.427310    11.00000   -1.20000
H00C  2    0.245816    0.450907    0.408910    11.00000   -1.20000
AFIX   0
C00D  1    0.148099    0.481026    0.575412    11.00000    0.04403    0.08309 =
         0.05814    0.01047    0.00954    0.01016
C00E  1    0.238087    0.288476    0.725678    11.00000    0.04837    0.08447 =
         0.05012    0.01121    0.00905   -0.00022
AFIX  23
H00D  2    0.329806    0.265510    0.754101    11.00000   -1.20000
H00E  2    0.169418    0.244149    0.710337    11.00000   -1.20000
AFIX   0
C00F  1    0.511588    0.367272    0.716371    11.00000    0.04290    0.10319 =
         0.06464    0.00655    0.00446    0.00409
AFIX  43
H00F  2    0.472491    0.363298    0.763112    11.00000   -1.20000
AFIX   0
C00G  1    0.717640    0.379181    0.593407    11.00000    0.03319    0.08813 =
         0.11647    0.01591    0.02441    0.00782
AFIX  43
H00G  2    0.797005    0.375770    0.565739    11.00000   -1.20000
AFIX   0
C00H  1    0.312898    0.339269    0.376133    11.00000    0.08019    0.07527 =
         0.06984    0.00898    0.03098    0.00398
AFIX  23
H00H  2    0.392274    0.301855    0.396482    11.00000   -1.20000
H00I  2    0.218881    0.312454    0.378121    11.00000   -1.20000
AFIX   0
C00I  1    0.246063    0.188806    0.553751    11.00000    0.07189    0.08396 =
         0.07655    0.00241    0.01432    0.00875
AFIX  43
H00J  2    0.332504    0.198112    0.590138    11.00000   -1.20000
AFIX   0
C00J  1    0.171679    0.426218    0.775748    11.00000    0.06687    0.10203 =
         0.05940   -0.00388    0.01248   -0.00357
AFIX  43
H00K  2    0.214203    0.450887    0.736049    11.00000   -1.20000
AFIX   0
C00K  1    0.321956    0.359236    0.290854    11.00000    0.07571    0.06883 =
         0.06517    0.00369    0.02779    0.00993
C00L  1    0.008235    0.229804    0.488068    11.00000    0.06435    0.11118 =
         0.06261   -0.00732    0.00117   -0.00252
AFIX  43
H00L  2   -0.068461    0.267597    0.479500    11.00000   -1.20000
AFIX   0
C00M  1    0.662745    0.383076    0.727920    11.00000    0.04253    0.11874 =
         0.08521    0.00267   -0.00720    0.00118
AFIX  43
H00M  2    0.706611    0.392471    0.780340    11.00000   -1.20000
AFIX   0
C00O  1    0.756638    0.386941    0.674366    11.00000    0.03043    0.11202 =
         0.11446    0.00481    0.00363    0.00051
AFIX  43
H00O  2    0.856843    0.395661    0.694261    11.00000   -1.20000
AFIX   0
C00P  1    0.449016    0.394500    0.270500    11.00000    0.07568    0.11258 =
         0.08071    0.02138    0.03175    0.01023
AFIX  43
H00P  2    0.528180    0.408834    0.309877    11.00000   -1.20000
AFIX   0
C00Q  1    0.109738    0.308359    0.841513    11.00000    0.12262    0.11658 =
         0.08666   -0.02085    0.05819   -0.05295
AFIX  43
H00Q  2    0.110007    0.252325    0.846791    11.00000   -1.20000
AFIX   0
C00R  1    0.229396    0.117056    0.511133    11.00000    0.12782    0.08628 =
         0.09653   -0.00215    0.03463    0.02102
AFIX  43
H00R  2    0.305415    0.078839    0.519056    11.00000   -1.20000
AFIX   0
C00S  1    0.457125    0.408215    0.191041    11.00000    0.11982    0.11231 =
         0.10308    0.02909    0.06528    0.01703
AFIX  43
H00S  2    0.542678    0.431113    0.177513    11.00000   -1.20000
AFIX   0
C00T  1   -0.005819    0.158050    0.446522    11.00000    0.10865    0.13217 =
         0.06157   -0.02347    0.00209   -0.01990
AFIX  43
H00T  2   -0.091965    0.148259    0.410067    11.00000   -1.20000
AFIX   0
C00U  1    0.108081    0.473805    0.828587    11.00000    0.11143    0.10963 =
         0.08820   -0.02825    0.03164   -0.01541
AFIX  43
H00U  2    0.109164    0.529939    0.824587    11.00000   -1.20000
AFIX   0
C00V  1    0.204818    0.341776    0.231542    11.00000    0.11091    0.12012 =
         0.08032   -0.01252    0.02690   -0.02649
AFIX  43
H00V  2    0.117368    0.320543    0.244375    11.00000   -1.20000
AFIX   0
C00W  1    0.103072    0.101469    0.457613    11.00000    0.15084    0.09613 =
         0.07344   -0.02092    0.02682   -0.01256
AFIX  43
H00W  2    0.092283    0.053040    0.429471    11.00000   -1.20000
AFIX   0
C00X  1    0.341068    0.388485    0.132656    11.00000    0.18893    0.10956 =
         0.06524   -0.00437    0.05065    0.00455
AFIX  43
H00X  2    0.347625    0.397507    0.079623    11.00000   -1.20000
AFIX   0
C00Y  1    0.215679    0.355498    0.152723    11.00000    0.16788    0.14902 =
         0.06571   -0.01787    0.01633   -0.03395
AFIX  43
H00Y  2    0.136384    0.342014    0.113080    11.00000   -1.20000
AFIX   0
C00Z  1    0.046153    0.356557    0.894140    11.00000    0.18340    0.14962 =
         0.12273   -0.05036    0.10626   -0.08215
AFIX  43
H00Z  2    0.005153    0.332497    0.934694    11.00000   -1.20000
AFIX   0
C010  1    0.044032    0.437257    0.886401    11.00000    0.14119    0.14878 =
         0.12340   -0.06244    0.07886   -0.05175
AFIX  43
H010  2   -0.001359    0.468757    0.920606    11.00000   -1.20000
AFIX   6
O1    4    0.110593    0.634165    0.678650    11.00000    0.16443    0.11752 =
         0.16765   -0.04145    0.03329   -0.00129
H1A   2    0.142569    0.608148    0.642063    11.00000   -1.50000
H1B   2    0.144460    0.612791    0.723321    11.00000   -1.50000
AFIX   0
HKLF 4


REM  nks_bbp_236_a.res in P2(1)/n
REM R1 =  0.1003 for    3471 Fo > 4sig(Fo)  and  0.1288 for all    5091 data
REM    328 parameters refined using      0 restraints

END  
     
WGHT      0.1201      1.9104 

REM Highest difference peak  0.467,  deepest hole -0.292,  1-sigma level  0.052
Q1    1   0.1672  0.5842  0.6331  11.00000  0.05    0.47
Q2    1   0.0595  0.5564  0.6400  11.00000  0.05    0.39
Q3    1   0.1365  0.3189  0.9096  11.00000  0.05    0.22
Q4    1   0.0038  0.3465  0.8662  11.00000  0.05    0.15
Q5    1   0.6499  0.3928  0.5829  11.00000  0.05    0.15
Q6    1   0.1703  0.2557  0.8583  11.00000  0.05    0.15
Q7    1  -0.0852  0.3455  0.9074  11.00000  0.05    0.14
Q8    1   0.1243  0.2439  0.5049  11.00000  0.05    0.14
Q9    1   0.2240  0.1518  0.5725  11.00000  0.05    0.13
Q10   1   0.1183  0.1127  0.5122  11.00000  0.05    0.13
Q11   1   0.5705  0.4027  0.4920  11.00000  0.05    0.13
Q12   1   0.1183  0.3125  0.9614  11.00000  0.05    0.13
Q13   1   0.3061  0.3189  0.2356  11.00000  0.05    0.13
Q14   1  -0.0351  0.6569  0.6787  11.00000  0.05    0.12
Q15   1   0.7491  0.3550  0.7210  11.00000  0.05    0.12
Q16   1   0.2036  0.3858  0.1505  11.00000  0.05    0.12
Q17   1   0.4212  0.4322  0.2002  11.00000  0.05    0.12
Q18   1   0.0891  0.3182  0.7891  11.00000  0.05    0.12
Q19   1   0.4957  0.3980  0.7715  11.00000  0.05    0.12
Q20   1   0.4303  0.1252  0.6256  11.00000  0.05    0.11

  REM The information below was added by Olex2.
  REM
  REM R1 = 0.1003 for 3471 Fo > 4sig(Fo) and 0.1288 for all 20638 data
  REM n/a parameters refined using n/a restraints
  REM Highest difference peak 0.47, deepest hole -0.29
  REM Mean Shift 0, Max Shift 0.000.
  
  REM +++ Tabular Listing of Refinement Information +++
  REM R1_all = 0.1288
  REM R1_gt = 0.1003
  REM wR_ref = n/a
  REM GOOF = n/a
  REM Shift_max = 0.000
  REM Shift_mean = 0
  REM Reflections_all = 20638
  REM Reflections_gt = 3471
  REM Parameters = n/a
  REM Hole = -0.29
  REM Peak = 0.47
  REM Flack = n/a
  
  
;
_olex2_submission_special_instructions 'No special instructions were received'
_oxdiff_exptl_absorpt_empirical_details
;
Empirical correction (ABSPACK) includes:
- Absorption correction using spherical harmonics
- Frame scaling
;
_oxdiff_exptl_absorpt_empirical_full_max 3.730
_oxdiff_exptl_absorpt_empirical_full_min 0.314
loop_
  _refln_index_h
  _refln_index_k
  _refln_index_l
  _refln_F_squared_meas
  _refln_F_squared_sigma
 0 0 -1 0.06 0.06
 0 0 2 27.48 2.16
 0 0 -2 17.14 2.14
 0 0 -3 0.14 0.21
 0 0 3 -0.05 0.25
 0 0 -4 0.78 0.29
 0 0 4 1.47 0.34
 0 0 5 0.65 0.34
 0 0 -5 0.29 0.26
 0 0 -6 274.59 29.39
 0 0 6 307.32 29.4
 0 0 -7 0.94 0.34
 0 0 -8 44.74 4.68
 0 0 -9 0.26 0.36
 0 0 -9 -0.09 0.41
 0 0 -10 13.9 2.45
 0 0 -10 10.81 1.41
 0 0 -10 11.09 1.37
 0 0 -11 3.91 0.45
 0 0 -11 4.78 0.74
 0 0 -11 1.1 0.98
 0 0 -11 0.85 1.42
 0 0 11 0.65 2.22
 0 0 -11 0.2 0.49
 0 0 12 1.44 2.08
 0 0 -12 1.18 1.59
 0 0 -12 1.45 0.63
 0 0 -12 3.23 0.46
 0 0 -12 1.9 1.02
 0 0 -12 2.03 0.61
 0 0 -13 -0.34 0.99
 0 0 13 -1.92 2.32
 0 0 -13 0.57 0.48
 0 0 -13 0.69 0.54
 0 0 -13 0.55 0.32
 0 0 -13 -0.26 1.27
 0 0 -14 67.03 6.52
 0 0 -14 61.18 6.75
 0 0 -14 65.17 6.8
 0 0 -14 54.47 7.56
 0 0 -15 0.32 0.55
 0 0 15 1.21 2.17
 0 0 -15 -0.59 0.64
 0 0 -15 0.14 0.38
 0 0 -16 46.76 4.71
 0 0 -16 41.55 4.97
 0 0 -17 -0.16 0.34
 0 0 -18 6.55 0.81
 0 0 -18 6.43 0.78
 0 0 -19 -0.01 0.23
 0 0 -19 0.33 0.3
 0 0 -20 1.41 0.28
 0 0 -20 1.71 0.3
 0 0 -21 0.01 0.14
 0 0 -21 0.06 0.15
 0 -1 0 0.08 0.28
 0 -1 -1 1047.88 110.16
 0 1 -1 1050.23 110.16
 0 -1 1 1105.53 110.3
 0 -1 -2 236.82 24.8
 0 1 -2 286.54 24.89
 0 1 -2 240.44 24.8
 0 -1 2 269.72 25.11
 0 1 -3 2.94 0.43
 0 1 -3 4.33 0.74
 0 -1 -3 2.8 0.42
 0 -1 3 4.39 0.48
 0 -1 4 55.11 5.44
 0 1 -4 53.28 5.43
 0 -1 -4 51.03 5.43
 0 1 -5 244.87 26
 0 -1 -5 251.3 26
 0 -1 5 276.74 26.02
 0 1 -6 99.02 10.42
 0 -1 -6 101.91 10.42
 0 -1 6 105.91 10.43
 0 -1 7 308.85 31.52
 0 1 -7 317.62 31.52
 0 -1 -7 306.99 31.52
 0 -1 -8 81.07 8.25
 0 1 -8 75.03 7.5
 0 -1 8 71.08 7.49
 0 -1 -8 73.79 7.49
 0 -1 -8 69.11 7.51
 0 -1 9 1.93 2.06
 0 -1 -9 3.84 1.63
 0 1 -9 3.22 0.6
 0 -1 -9 2.88 0.62
 0 1 -9 5.6 0.7
 0 -1 -9 2.4 0.57
 0 -1 -10 1.59 1.5
 0 1 -10 0.35 0.42
 0 -1 -10 -0.1 0.36
 0 -1 -10 0.42 0.41
 0 -1 10 2.47 2.08
 0 1 -10 0.47 0.38
 0 1 -11 47.13 5
 0 -1 -11 48.53 5.05
 0 -1 11 34.35 6.3
 0 1 -11 46.26 5.04
 0 1 -11 44.63 4.83
 0 1 -11 50.89 5.23
 0 -1 -11 48.45 5.2
 0 1 -11 50.93 5.91
 0 -1 -11 44.19 5.84
 0 -1 -11 50.15 5.01
 0 -1 -11 48.02 4.83
 0 1 -12 28.87 3.23
 0 -1 -12 30.47 3.28
 0 -1 -12 23.1 4.07
 0 -1 -12 28.65 3.23
 0 1 -12 30.38 3.04
 0 1 -12 28.36 3.44
 0 1 -12 29.93 3.27
 0 -1 12 15.5 4.35
 0 1 -12 26.97 3.99
 0 -1 -12 29.01 3.03
 0 1 -13 41.83 4.47
 0 -1 -13 42.07 4.24
 0 1 13 31.67 5.82
 0 1 -13 36.99 4.47
 0 -1 -13 38.69 5.45
 0 -1 -13 41.99 4.48
 0 -1 13 23.64 5.6
 0 1 -13 43.18 4.24
 0 1 -13 36.29 4.61
 0 1 -13 37.9 5.31
 0 -1 -13 42.1 4.5
 0 -1 -14 14.51 2.87
 0 1 -14 15 1.87
 0 -1 -14 15.39 1.58
 0 -1 14 11.97 3.51
 0 1 14 10.17 3.26
 0 1 -14 13.94 1.84
 0 -1 -14 13.27 1.83
 0 1 -14 11.28 1.97
 0 -1 -14 12.67 1.83
 0 1 -14 15.13 1.58
 0 1 -14 12.28 2.73
 0 1 -15 1.02 0.58
 0 -1 -15 1.18 0.63
 0 1 -15 0.52 0.37
 0 -1 -15 0.43 0.39
 0 -1 15 1.27 2.31
 0 1 -15 0.22 0.6
 0 1 15 -0.79 2.22
 0 -1 -16 -0.02 0.36
 0 1 -16 0.52 0.37
 0 -1 -16 -0.24 0.51
 0 1 -16 0.64 0.57
 0 -1 -17 7.34 0.91
 0 1 -17 7.47 0.91
 0 -1 -18 3.44 0.5
 0 1 -18 3.34 0.5
 0 -1 -18 2.81 0.48
 0 1 -18 2.85 0.49
 0 1 -19 0.63 0.28
 0 -1 -19 0.67 0.27
 0 -1 -19 0.55 0.31
 0 1 -19 0.94 0.3
 0 -1 -20 -0.1 0.53
 0 -1 -20 2.89 0.39
 0 1 -20 3.65 0.39
 0 -1 -20 3.6 0.4
 0 1 -20 0.54 0.46
 0 1 -20 3.39 0.4
 0 1 -21 0.51 0.17
 0 -1 -21 0.34 0.14
 0 -1 -21 0.35 0.15
 0 1 -21 0.46 0.14
 0 -2 0 3.44 0.78
 0 -2 1 396.93 42.03
 0 2 -1 405.61 41.83
 0 -2 1 426.85 41.84
 0 -2 2 17.87 2.6
 0 2 2 20.83 2.14
 0 2 -2 21.04 2.14
 0 -2 3 486.55 50.81
 0 -2 -3 473.33 50.63
 0 2 -3 505.33 50.4
 0 2 -4 238.5 23.38
 0 -2 -4 228.54 23.69
 0 -2 4 222.95 23.39
 0 -2 4 227.78 24
 0 -2 5 605.67 60.41
 0 2 -5 591.34 60.39
 0 -2 5 594.26 61.13
 0 2 -6 183.23 18.04
 0 -2 6 172.66 18.92
 0 -2 6 172.19 18.05
 0 2 -7 30.24 3.36
 0 -2 -7 37.29 4.14
 0 -2 7 33.09 3.4
 0 -2 7 33.72 4.77
 0 -2 -8 58.84 5.66
 0 -2 8 52.05 5.62
 0 -2 -8 60.14 6.38
 0 2 -8 55.87 5.63
 0 2 -8 48.78 5.64
 0 -2 8 57.46 7
 0 -2 -9 9.51 2.16
 0 -2 9 6.37 2.68
 0 2 -9 9.45 1.22
 0 -2 -9 11.14 1.25
 0 -2 9 7.6 1.16
 0 2 -9 10.82 1.19
 0 -2 -10 101.84 10.92
 0 2 -10 94.26 10.02
 0 2 -10 96.63 9.99
 0 -2 10 78.64 11.26
 0 -2 -10 101.69 10.03
 0 -2 11 0.71 2.16
 0 2 -11 2.44 0.65
 0 2 -11 3.33 1.15
 0 -2 -11 3.46 1.75
 0 2 -11 2.04 0.58
 0 -2 -11 2.45 0.4
 0 -2 -11 1.87 0.59
 0 2 -12 20.51 2.46
 0 2 -12 18.77 2.69
 0 -2 12 15.71 3.95
 0 -2 -12 22.61 2.26
 0 -2 -12 22.56 2.5
 0 -2 -12 20.26 3.45
 0 2 -12 16.2 3.09
 0 -2 -13 1.12 1.53
 0 -2 -13 2.61 0.46
 0 2 -13 3.89 0.77
 0 -2 -13 2 0.66
 0 -2 13 -0.83 2.52
 0 2 -13 2.05 1.51
 0 2 -13 2.73 0.48
 0 2 -13 3.05 1.14
 0 -2 -14 2.36 0.75
 0 -2 -14 2.56 0.5
 0 -2 14 1.3 2.61
 0 -2 -14 2.46 0.74
 0 -2 -14 1.99 1.66
 0 2 -14 3.96 0.54
 0 2 -14 2.51 0.76
 0 2 -14 2.75 1.13
 0 2 14 -0.38 2.3
 0 2 15 9.66 3.37
 0 -2 -15 17.51 2.31
 0 2 -15 16.19 2.43
 0 2 -15 20.07 2.33
 0 -2 -15 19.08 2.33
 0 -2 -15 19.42 2.05
 0 2 -15 20.59 2.05
 0 -2 15 10.16 3.62
 0 -2 -16 2.92 0.74
 0 -2 -16 2.11 0.49
 0 2 -16 2.27 0.48
 0 2 -17 29.22 3.13
 0 -2 -17 30.51 3.13
 0 2 -18 2.14 0.44
 0 -2 -18 3.02 0.48
 0 2 -18 2.37 0.43
 0 -2 -18 2.75 0.44
 0 2 -19 -0.04 0.29
 0 -2 -19 -0.36 0.26
 0 2 -19 0.21 0.25
 0 -2 -19 -0.23 0.27
 0 -2 -20 1.52 0.28
 0 2 -20 1.54 0.29
 0 -2 -20 1.54 0.26
 0 -2 -21 0.04 0.12
 0 -3 0 0.09 0.84
 0 -3 0 1.39 0.95
 0 -3 -1 8.02 0.83
 0 3 1 8.62 0.83
 0 -3 -1 7.37 0.83
 0 3 -1 7.94 0.83
 0 -3 1 11.21 1.3
 0 3 -1 7.91 0.84
 0 -3 1 8.02 1.44
 0 -3 1 9.23 0.84
 0 3 -2 0.54 0.16
 0 -3 2 0.71 1.23
 0 -3 2 0.64 0.18
 0 3 -2 0.57 0.44
 0 3 2 0.67 0.16
 0 -3 -2 0.38 0.15
 0 3 -3 689.64 68.88
 0 -3 3 581.9 69.31
 0 3 -3 717.85 69.01
 0 -3 -3 675.83 68.88
 0 -3 -4 20.32 2.17
 0 3 -4 27.15 2.45
 0 -3 4 23.71 3.27
 0 3 -4 19.25 2.18
 0 -3 -4 26.37 2.8
 0 -3 -5 310.04 33.55
 0 -3 -5 349.17 33.11
 0 3 -5 294.47 33.28
 0 3 -5 338.9 33.11
 0 -3 5 302.05 33.14
 0 -3 5 336.32 33.9
 0 3 -6 25.52 2.7
 0 -3 6 23.98 2.73
 0 -3 -6 26.9 2.7
 0 -3 6 24.89 3.89
 0 -3 7 49.05 7.21
 0 3 -7 61.31 6.18
 0 -3 -7 65.03 6.18
 0 -3 -7 64.13 6.21
 0 3 -7 54.75 6.19
 0 -3 7 55.1 6.19
 0 3 -8 196.25 22.45
 0 3 -8 235.76 22.44
 0 -3 -8 249.42 23.32
 0 -3 -8 245.89 22.48
 0 -3 8 204.88 23.55
 0 -3 -8 233.33 22.44
 0 -3 8 195.14 22.43
 0 -3 -9 0.62 0.35
 0 -3 -9 2.27 1.63
 0 3 -9 1.01 0.41
 0 -3 9 0.61 2.18
 0 -3 9 0.27 0.38
 0 -3 -9 0.04 0.37
 0 3 -10 0.17 0.41
 0 -3 -10 0.09 0.35
 0 -3 -10 0.15 0.38
 0 -3 10 1.01 2.37
 0 -3 -10 0.93 1.62
 0 3 -11 2.07 0.59
 0 -3 -11 3.22 0.66
 0 3 -11 2.26 0.41
 0 3 -11 2.5 0.63
 0 -3 -11 3.59 1.73
 0 -3 -11 2.63 0.6
 0 3 -11 2.2 0.99
 0 -3 -11 2.33 0.4
 0 -3 11 1.86 2.6
 0 3 -12 31.34 3.93
 0 3 -12 33.77 3.51
 0 -3 12 27.82 5.37
 0 -3 -12 36.86 4.93
 0 3 -12 33.98 3.72
 0 3 -12 31.76 3.73
 0 -3 -12 35.59 3.75
 0 -3 -12 33.12 3.71
 0 -3 -12 34.74 3.51
 0 3 -13 -0.37 1.06
 0 3 -13 0.21 0.5
 0 -3 -13 0.06 0.52
 0 -3 -13 0.58 1.72
 0 -3 -13 0.21 0.49
 0 -3 13 0.44 2.49
 0 3 -13 -0.44 1.32
 0 3 -13 0.26 0.52
 0 -3 -13 0.09 0.33
 0 3 -13 0.58 0.35
 0 3 -14 6.88 1.11
 0 -3 14 6.82 3.07
 0 3 -14 5.5 1.42
 0 -3 -14 7.09 1.11
 0 -3 -14 7.01 1.12
 0 -3 -14 5.03 2.18
 0 3 14 2.62 2.45
 0 -3 -14 6.62 0.83
 0 3 -14 6.5 1.08
 0 -3 -15 0.08 0.53
 0 -3 -15 0.06 0.36
 0 3 -15 0.39 0.54
 0 -3 -15 -0.3 1.74
 0 3 -15 -0.26 0.95
 0 3 -16 13.38 2.41
 0 -3 -16 21.44 2.15
 0 3 -16 20.76 2.43
 0 -3 -16 20.93 2.44
 0 -3 -17 1.5 0.42
 0 -3 -18 2.24 0.4
 0 -3 -18 1.92 0.41
 0 -3 -19 0.06 0.22
 0 -3 -19 0.38 0.27
 0 -3 -19 0.12 0.64
 0 -3 -20 -0.1 0.47
 0 -3 -20 0.69 0.21
 0 -3 -20 0.36 0.19
 0 3 -20 0.29 0.2
 0 -4 0 9377.72 981.71
 0 -4 0 9999 981.63
 0 -4 1 52.04 5.21
 0 4 -1 51.35 5.21
 0 4 -1 59.39 5.36
 0 4 -1 50.07 5.21
 0 -4 1 71.06 5.62
 0 -4 1 52.53 5.69
 0 -4 -2 216.15 23.23
 0 -4 2 241.08 23.25
 0 4 2 256.91 23.24
 0 4 -2 238.52 23.36
 0 4 -2 217.91 23.24
 0 -4 2 203.97 23.68
 0 4 -2 225.57 23.24
 0 -4 -2 228.4 23.24
 0 -4 -3 10.15 1.07
 0 -4 -3 13.87 1.63
 0 -4 -3 9.81 1.05
 0 4 -3 9.47 1.06
 0 4 -3 12.57 1.31
 0 4 -3 9.58 1.07
 0 -4 3 12.59 2.16
 0 -4 -4 121.95 12.29
 0 -4 -4 102.53 12.65
 0 4 -4 122.42 12.28
 0 4 -4 115.85 12.44
 0 -4 -4 123.14 12.27
 0 -4 4 119.52 13.05
 0 -4 -5 38.09 3.75
 0 4 -5 36.05 3.75
 0 4 -5 34.3 3.97
 0 -4 -5 37.26 3.77
 0 -4 -5 34.7 4.36
 0 -4 5 39.44 4.92
 0 4 -5 34.18 3.77
 0 -4 -6 63.84 6.14
 0 -4 6 50.49 7.13
 0 4 -6 49.07 6.33
 0 -4 -6 63.69 6.11
 0 4 -6 64.06 6.12
 0 4 -6 61.46 6.14
 0 -4 6 48.11 6.14
 0 -4 -7 0.5 0.33
 0 4 -7 0.19 0.35
 0 -4 7 0.18 0.4
 0 4 -7 0.03 0.32
 0 -4 -7 0.65 0.31
 0 -4 7 -0.25 2.28
 0 -4 -8 2.47 0.48
 0 4 -8 2.45 0.48
 0 -4 -8 2.22 0.49
 0 4 -8 2.58 0.54
 0 -4 8 0.29 2.26
 0 -4 8 2.05 0.54
 0 -4 -8 3.25 1.71
 0 -4 -9 44.86 4.51
 0 4 -9 43.39 4.51
 0 -4 -9 43.03 5.44
 0 -4 9 45.59 6.21
 0 -4 -9 46.3 4.55
 0 4 -9 46.62 4.56
 0 -4 9 34.51 4.49
 0 -4 -10 15.04 1.79
 0 -4 10 11.68 1.75
 0 4 -10 17.03 1.82
 0 -4 10 10.49 3.66
 0 -4 -10 18.12 1.86
 0 -4 -10 15.61 2.86
 0 4 -10 15.49 2.1
 0 4 -10 15.61 1.82
 0 4 -10 15.94 1.64
 0 4 -11 42.57 4.36
 0 4 -11 41.52 4.17
 0 -4 -11 43.98 4.17
 0 -4 -11 41.47 4.38
 0 -4 11 29.6 5.91
 0 -4 -11 41.57 4.35
 0 -4 -11 35.82 4.16
 0 -4 -11 36.83 5.44
 0 4 -11 42.44 4.4
 0 4 -11 37.75 4.56
 0 4 -12 23.47 3.42
 0 -4 12 18.16 4.83
 0 4 -12 29.48 3.02
 0 4 -12 32.17 3.26
 0 -4 -12 30 3.02
 0 -4 -12 24.69 4.3
 0 -4 -12 33.81 3.29
 0 -4 -12 32.79 3.26
 0 4 -12 31.62 3.27
 0 -4 -12 25.6 3.01
 0 4 -13 1.32 0.57
 0 -4 -13 -0.62 1.91
 0 4 -13 1.86 1.22
 0 4 -13 0.99 0.35
 0 -4 -13 1.02 0.56
 0 -4 -13 0.97 0.36
 0 -4 -13 1.16 0.35
 0 4 -13 0.84 0.57
 0 -4 -13 0.76 0.54
 0 4 -14 16.71 2.73
 0 4 -14 22.14 2.33
 0 -4 -14 25.12 2.64
 0 4 -14 25.33 2.63
 0 -4 -14 25.86 2.64
 0 -4 -14 17.69 3.76
 0 4 -14 22.57 2.61
 0 -4 -14 19.24 2.3
 0 -4 -14 24.21 2.34
 0 4 -15 28.98 3.25
 0 -4 -15 28.91 2.96
 0 4 -15 20.72 3.27
 0 -4 -15 27.8 3.24
 0 4 -15 29.45 2.97
 0 4 -16 1.3 0.95
 0 4 -16 2.07 0.44
 0 -4 -16 1.85 0.45
 0 -4 -17 0.22 0.3
 0 4 -17 0.47 0.34
 0 4 -17 0.41 0.32
 0 -4 -17 0.36 0.31
 0 4 -18 1.31 0.35
 0 4 -18 1.01 0.32
 0 -4 -18 1.37 0.34
 0 -4 -18 1.31 0.32
 0 -4 -19 0.26 0.23
 0 4 -19 0.25 0.24
 0 4 -19 0.25 0.24
 0 -4 -19 0.27 0.63
 0 -4 -19 0.77 0.26
 0 4 -20 0.02 0.19
 0 -4 -20 0.34 0.44
 0 4 -20 0.13 0.17
 0 -4 -20 0.16 0.16
 0 -4 -20 0.13 0.16
 0 -5 0 0.36 1.06
 0 -5 1 117.19 13.59
 0 -5 -1 141.04 13.6
 0 -5 1 147.21 13.49
 0 5 -1 123.26 13.23
 0 5 -2 338.82 34.59
 0 5 -2 334.68 34.59
 0 -5 -2 341.27 34.59
 0 -5 2 379.72 35.22
 0 5 2 364.34 34.59
 0 -5 -2 326.05 34.59
 0 5 -2 416.01 34.78
 0 5 -3 70.94 7.28
 0 5 -3 75.93 7.45
 0 -5 3 67.56 8
 0 -5 -3 73.26 7.28
 0 5 -3 73.66 7.28
 0 -5 -3 69 7.27
 0 5 -4 22.13 2.26
 0 -5 -4 18.54 2.82
 0 5 -4 20.78 2.47
 0 -5 -4 21.59 2.25
 0 5 -4 21.63 2.27
 0 -5 -4 21.92 2.26
 0 -5 4 21.5 3.41
 0 5 -5 439.52 53.43
 0 -5 -5 527.13 53.26
 0 5 -5 540.56 53.27
 0 -5 5 472.01 54.12
 0 -5 -5 420.19 53.73
 0 -5 -5 557.97 53.28
 0 5 -5 541.05 53.28
 0 -5 -6 48.86 4.83
 0 -5 -6 44.98 5.59
 0 -5 6 48.87 6.27
 0 5 -6 40.58 5.08
 0 5 -6 47.09 4.85
 0 -5 6 40.67 4.89
 0 -5 -6 49.89 4.86
 0 5 -6 48.17 4.84
 0 -5 -7 17.29 1.78
 0 -5 7 14.38 3.35
 0 -5 7 13.15 1.8
 0 5 -7 15.78 1.77
 0 -5 -7 15.94 1.75
 0 5 -7 16.62 1.76
 0 5 -8 30.43 3.12
 0 -5 -8 30.98 3.09
 0 -5 8 29.67 4.76
 0 5 -8 29.86 3.09
 0 -5 8 22.11 3.1
 0 -5 -8 30.96 3.12
 0 -5 -9 67.24 6.71
 0 -5 -9 71.14 6.76
 0 -5 9 49.38 6.7
 0 -5 9 50.79 8.21
 0 -5 -9 69.25 7.82
 0 5 -9 69.57 6.76
 0 5 -9 69.82 6.73
 0 5 -10 6.86 1.01
 0 -5 10 5.14 0.99
 0 -5 -10 8.06 0.88
 0 -5 10 8.56 3.26
 0 -5 -10 7.36 1.03
 0 5 -10 7.65 1.42
 0 -5 -10 7.17 1.01
 0 -5 -10 7 2.05
 0 5 -10 7.51 1.03
 0 5 -10 8.01 0.85
 0 5 -11 1.93 1.11
 0 5 -11 2.89 0.62
 0 -5 -11 1.96 0.56
 0 -5 -11 1.42 1.8
 0 5 -11 1.94 0.38
 0 5 -11 2.15 0.59
 0 -5 -11 1.9 0.53
 0 -5 11 0.43 2.69
 0 -5 -11 1.83 0.4
 0 -5 -12 23.66 2.71
 0 5 -12 26.89 2.96
 0 5 -12 22.08 3.13
 0 -5 12 16.36 4.67
 0 -5 -12 27.1 2.71
 0 -5 -12 25.34 4.18
 0 -5 -12 27.64 2.96
 0 5 -12 26.09 2.71
 0 5 -12 26.92 2.94
 0 -5 -12 27.88 2.94
 0 -5 -13 0.67 0.34
 0 5 -13 0.07 0.33
 0 5 -13 1.1 0.57
 0 5 -13 0.94 1.06
 0 -5 -13 0.69 0.5
 0 -5 -13 1 1.85
 0 -5 -13 1.03 0.6
 0 5 -13 0.28 0.49
 0 -5 13 3.45 3.07
 0 -5 -13 1.02 0.36
 0 5 -14 48.07 5.53
 0 5 -14 41.79 5.62
 0 -5 14 40.87 7.31
 0 -5 -14 55.4 5.58
 0 5 -14 51.92 5.29
 0 -5 -14 50.04 5.53
 0 -5 -14 48.85 5.28
 0 5 -14 52.99 5.55
 0 -5 -14 56.14 5.29
 0 5 -15 0.75 0.35
 0 -5 -15 0.41 0.36
 0 5 -15 -0.3 0.55
 0 5 -15 0.6 1
 0 5 -16 7.37 1
 0 -5 -16 9.39 1
 0 -5 -16 9.46 1.01
 0 5 -17 3 0.99
 0 5 -17 4.8 0.62
 0 5 -17 4.67 0.63
 0 -5 -17 5.08 0.63
 0 -5 -17 4.91 0.62
 0 5 -18 0.75 0.3
 0 5 -18 0.67 0.27
 0 -5 -18 0.74 0.29
 0 -5 -18 1.1 0.28
 0 5 -19 0.58 0.24
 0 -5 -19 0.56 0.22
 0 -5 -19 0.04 0.63
 0 5 -19 -0.01 0.19
 0 -5 -19 0.84 0.22
 0 -5 -20 0.25 0.39
 0 5 -20 0.04 0.13
 0 -6 0 146.62 15.27
 0 -6 1 47.62 4.75
 0 -6 1 38.99 4.96
 0 6 -1 39.18 4.39
 0 -6 -1 43.81 4.85
 0 6 -2 139.99 14.36
 0 6 -2 154.3 14.57
 0 -6 2 152.88 15.15
 0 -6 -2 189.79 15.18
 0 6 -3 372.26 37.48
 0 -6 3 410.19 38.32
 0 6 -3 377.09 37.67
 0 6 -3 370.57 37.48
 0 -6 -3 368.05 37.48
 0 6 -4 770.51 82.15
 0 -6 -4 826.75 81.96
 0 6 -4 806.32 81.97
 0 6 -4 809.51 81.97
 0 -6 4 831.14 82.85
 0 6 -5 336.32 41.32
 0 -6 -5 404.92 41.12
 0 6 -5 417.28 41.14
 0 -6 5 411.02 42.18
 0 6 -5 421.74 41.13
 0 -6 6 52.09 6.95
 0 -6 -6 70.61 6.92
 0 6 -6 73.71 6.91
 0 6 -6 54.06 7.12
 0 -6 6 68.42 8.21
 0 -6 -6 56.14 7.63
 0 6 -6 68.61 6.91
 0 -6 -6 73.03 6.9
 0 -6 7 13.08 2.02
 0 -6 -7 18.15 1.95
 0 6 -7 18.82 1.96
 0 -6 -7 19.1 1.97
 0 -6 -7 11.68 2.82
 0 6 -7 20.15 1.99
 0 -6 7 17.11 3.64
 0 6 -8 1.7 0.43
 0 -6 8 1.22 0.52
 0 -6 -8 1.94 0.44
 0 -6 -8 2.14 0.43
 0 6 -8 1.35 0.43
 0 6 -9 2.02 0.51
 0 6 -9 2.84 1.02
 0 -6 9 0.76 2.85
 0 -6 -9 3.31 0.46
 0 6 -9 2.2 0.52
 0 -6 9 2.39 0.58
 0 -6 -9 2.76 0.53
 0 -6 -9 4.67 2.12
 0 -6 -9 1.55 0.49
 0 -6 -10 1.8 0.5
 0 6 -10 2.3 0.55
 0 -6 -10 2.91 1.86
 0 -6 10 1.26 2.9
 0 -6 -10 1.52 0.41
 0 6 -10 1.84 0.5
 0 -6 10 1.47 0.54
 0 6 -10 2.34 0.36
 0 -6 -10 2 0.51
 0 6 -10 1.82 1.04
 0 6 -11 -0.37 0.48
 0 6 -11 -0.36 1.01
 0 -6 -11 0.1 0.42
 0 -6 11 -1.38 2.71
 0 6 -11 0.34 0.26
 0 -6 -11 0.02 0.33
 0 -6 -11 1.92 2.08
 0 -6 -11 0.62 0.42
 0 6 -11 0.68 0.45
 0 -6 12 25.82 5.25
 0 -6 -12 26.04 2.81
 0 6 -12 25.37 2.83
 0 -6 -12 23.85 2.61
 0 6 -12 25.44 2.6
 0 6 -12 20.43 3.04
 0 6 -13 2.68 0.7
 0 6 -13 2.19 1.13
 0 6 -13 2.13 0.44
 0 -6 -13 3.93 0.79
 0 -6 -13 2.84 0.5
 0 -6 13 3.03 3.23
 0 6 -14 5.79 0.71
 0 6 -14 5.67 0.98
 0 -6 -14 5.41 0.73
 0 6 -15 2.37 1.11
 0 6 -15 3.11 0.76
 0 6 -15 3.52 0.53
 0 6 -16 3.15 1.04
 0 -6 -16 4.5 0.56
 0 6 -16 4.2 0.59
 0 6 -16 3.59 0.55
 0 6 -17 1.17 0.75
 0 6 -17 0.77 0.29
 0 6 -17 1.46 0.34
 0 -6 -17 0.94 0.29
 0 6 -18 0.07 0.24
 0 6 -18 0.34 0.23
 0 6 -19 0.77 0.21
 0 6 -19 0.31 0.18
 0 -6 -20 0.06 0.24
 0 -6 -20 0.43 0.39
 0 -7 0 0.95 1.37
 0 7 0 5.28 0.92
 0 7 -1 351.63 37.08
 0 -7 -1 404.98 37.51
 0 -7 2 246.11 25.68
 0 -7 -2 300.67 25.72
 0 7 -2 232.32 25.08
 0 7 -3 77.51 8.26
 0 -7 -3 76.65 8.03
 0 -7 3 72.84 8.98
 0 7 -3 84.38 8.05
 0 -7 -3 104.77 9.18
 0 7 -4 5.64 0.98
 0 -7 4 7.32 2.63
 0 7 -4 5.61 0.62
 0 -7 -4 5.1 0.6
 0 7 -5 0.22 0.21
 0 7 -5 0.76 0.69
 0 -7 5 -0.48 1.94
 0 -7 -5 0.49 0.2
 0 -7 6 13.19 3.37
 0 7 -6 10.77 1.91
 0 -7 -6 15.78 1.65
 0 7 -6 16.28 1.68
 0 7 -7 2.2 0.41
 0 -7 7 1.6 2.48
 0 -7 7 0.98 0.53
 0 7 -7 1.22 0.83
 0 -7 -7 2.67 0.42
 0 7 -8 35.97 3.41
 0 -7 8 34.37 5.42
 0 -7 -8 36.74 3.39
 0 -7 9 0.44 0.48
 0 7 -9 0.3 0.37
 0 -7 -9 0.53 0.37
 0 -7 -9 0.99 0.42
 0 -7 -9 1.43 0.36
 0 -7 -10 11.71 1.32
 0 -7 -10 8.07 1.2
 0 -7 -10 11.31 1.2
 0 -7 10 9.78 3.54
 0 -7 10 6.62 1.29
 0 7 -10 9.31 1.66
 0 7 -10 11.57 1.33
 0 7 -10 11.58 1.14
 0 7 -11 9.97 1.01
 0 7 -11 8.7 1.21
 0 -7 11 5.73 1.14
 0 -7 -11 9.5 1.06
 0 -7 -11 8.94 1.19
 0 7 -11 8.06 1.56
 0 7 -12 6.46 1.51
 0 7 -12 7.39 1.12
 0 -7 -12 6.78 0.91
 0 -7 -12 8.26 1.1
 0 -7 12 5.59 3.43
 0 7 -12 7.33 0.86
 0 7 -13 -0.13 0.53
 0 -7 13 2.09 3.21
 0 7 -13 0.1 0.99
 0 -7 -13 0.02 0.37
 0 7 -13 -0.28 0.32
 0 7 -14 4.69 0.63
 0 7 -14 5.52 0.89
 0 -7 -14 7.22 3.42
 0 7 -15 0.12 0.32
 0 7 -15 0.86 0.31
 0 7 -15 0.83 0.97
 0 -7 -16 -0.13 1
 0 7 -16 0.14 0.78
 0 7 -16 0.6 0.28
 0 7 -16 0.46 0.31
 0 7 -17 2.69 0.41
 0 -7 -17 1.19 0.98
 0 7 -17 2.61 0.38
 0 7 -17 1.37 0.8
 0 7 -18 0.96 0.23
 0 -7 -18 0.27 0.73
 0 7 -18 0.69 0.24
 0 -8 0 930.7 82.85
 0 8 0 770.63 82.41
 0 8 -1 5.66 1.03
 0 -8 -1 8.9 1.88
 0 8 -2 54.94 6.1
 0 -8 2 63.37 7.01
 0 -8 -2 61.98 6.77
 0 -8 3 46.7 5.83
 0 8 -3 42.72 4.88
 0 -8 -3 58.18 5.87
 0 -8 -4 106.18 9.65
 0 8 -4 74.28 8.49
 0 -8 4 90.71 9.64
 0 -8 5 24.3 3.83
 0 -8 -5 27.63 3.76
 0 8 -5 15.82 2.18
 0 8 -6 15.34 1.56
 0 8 -6 11.03 1.84
 0 -8 -6 14.13 1.53
 0 -8 6 10.78 3.42
 0 -8 -7 1.32 0.38
 0 -8 7 1.4 2.37
 0 8 -7 1.82 0.37
 0 -8 7 1.87 0.61
 0 -8 -7 0.8 0.45
 0 -8 -7 2.6 0.38
 0 8 -7 0.69 0.76
 0 -8 8 0.52 0.56
 0 -8 -8 0.31 0.43
 0 -8 8 0.78 2.73
 0 -8 -8 0.98 0.36
 0 8 -8 0.89 0.34
 0 -8 -8 1.08 0.32
 0 -8 9 22.66 2.89
 0 -8 9 39.33 5.62
 0 -8 -9 22.52 2.74
 0 8 -9 32.94 2.86
 0 8 -10 11.71 1.28
 0 -8 10 8.24 1.3
 0 -8 -10 8.91 1.16
 0 8 -11 19.48 2.53
 0 -8 11 21.76 4.84
 0 8 -11 25.46 2.33
 0 -8 -11 18.33 2.13
 0 -8 11 12.38 2.2
 0 -8 -11 22.9 2.13
 0 8 -12 0.39 1.09
 0 -8 12 1.57 3.14
 0 8 -12 1.67 0.36
 0 -8 -12 1.55 0.47
 0 -8 -13 4.54 0.65
 0 8 -13 3.24 1.18
 0 -8 -13 3.13 3.1
 0 8 -13 3.64 0.52
 0 8 -13 3.67 0.54
 0 -8 -14 0.71 1.05
 0 -8 -14 -2.09 2.96
 0 8 -14 0.29 0.27
 0 8 -14 -0.09 0.93
 0 8 -14 0.07 0.3
 0 8 -15 0.32 0.92
 0 8 -15 0.23 0.29
 0 8 -15 0.03 0.24
 0 -8 -15 -0.88 1.11
 0 8 -16 0.2 0.79
 0 8 -16 0.33 0.27
 0 -8 -16 0.19 1
 0 8 -16 0.23 0.23
 0 8 -17 0.27 0.23
 0 8 -17 -0.05 0.62
 0 8 -17 0.23 0.2
 0 -8 -17 -0.69 0.79
 0 -8 -18 0.12 0.71
 0 -8 -19 -0.18 0.32
 0 -8 -19 0.68 0.48
 0 9 0 0.61 0.66
 0 -9 0 1.21 1.45
 0 9 1 53.32 5.8
 0 9 -1 53.27 5.78
 0 -9 -1 57.18 6.41
 0 -9 -2 3.7 1.9
 0 9 -2 4.23 0.87
 0 9 -3 0.6 0.63
 0 -9 -3 2.54 1.88
 0 -9 3 2.01 2.07
 0 9 -4 27.61 3.41
 0 -9 -4 39.01 4.6
 0 -9 4 36.07 4.73
 0 -9 5 25.52 4.34
 0 9 -5 22.39 2.9
 0 -9 -6 0.54 0.74
 0 9 -6 1.1 0.78
 0 -9 -6 0.4 0.45
 0 -9 6 0.34 2.36
 0 -9 6 0.06 0.51
 0 -9 -6 3.59 2.56
 0 -9 -6 0.47 0.32
 0 -9 7 250.07 19.29
 0 -9 7 156.66 16.76
 0 -9 -7 102.36 16.64
 0 -9 -7 202.96 16.57
 0 -9 -7 155.77 16.59
 0 -9 -7 294.16 19.37
 0 -9 -8 0.85 0.83
 0 9 -8 0.08 0.82
 0 -9 -8 0.38 0.48
 0 -9 -8 1.09 0.38
 0 -9 -8 -0.37 2.72
 0 -9 8 1.26 2.62
 0 -9 8 0.19 0.58
 0 -9 9 10.2 1.65
 0 -9 -9 16.75 1.53
 0 -9 9 15.2 4.19
 0 -9 -9 8.01 1.82
 0 -9 -9 13.47 1.56
 0 -9 -10 0.55 0.47
 0 -9 -10 -0.29 0.95
 0 -9 10 0.99 3.24
 0 -9 10 -0.27 0.53
 0 -9 -11 1.27 0.5
 0 -9 -11 0.16 1.02
 0 -9 11 1.64 0.59
 0 -9 11 -1.57 3.09
 0 -9 -12 11.49 2.54
 0 -9 -12 28.03 5.05
 0 -9 -12 26.79 2.26
 0 -9 12 23.49 5.12
 0 -9 -12 19.14 2.22
 0 9 -12 15.46 2.62
 0 9 -13 2.44 1.17
 0 -9 -13 1.36 1.1
 0 9 -14 1.64 1.08
 0 -9 -14 -0.46 1.1
 0 9 -15 4.8 1.06
 0 -9 -15 1.11 1.18
 0 9 -16 0.36 0.74
 0 -9 -16 0.06 0.97
 0 -9 -17 0.38 0.8
 0 9 -17 1.29 0.59
 0 -9 -18 0.1 0.6
 0 -9 -19 0.24 0.36
 0 -9 -19 0.11 0.24
 0 10 0 6.98 1.24
 0 10 -1 8.81 1.4
 0 -10 -1 10.78 2.36
 0 10 1 10.34 1.53
 0 -10 -2 79.93 7.2
 0 10 -2 52.16 6.11
 0 10 -3 16.94 1.88
 0 -10 -3 12.29 1.53
 0 -10 -4 16.48 2.52
 0 -10 -4 25.78 2.38
 0 -10 -4 19.99 2.41
 0 -10 4 34.55 4.7
 0 10 -4 23.79 2.73
 0 -10 -4 35.45 4.21
 0 -10 -5 72.6 6.41
 0 -10 -5 35.71 4.24
 0 -10 5 59.42 6.44
 0 10 -5 43.64 4.58
 0 -10 -5 47.92 4.21
 0 -10 -5 28.42 4.33
 0 -10 -6 0.48 0.36
 0 10 -6 1.45 0.79
 0 -10 -6 3.76 2.59
 0 -10 6 0.98 0.62
 0 -10 -6 1.41 0.77
 0 -10 6 1.89 2.49
 0 -10 -7 2.1 2.51
 0 -10 7 0.28 0.57
 0 -10 -7 0.97 0.4
 0 -10 -7 0.38 0.49
 0 -10 -7 1.26 0.88
 0 -10 -8 1.08 0.45
 0 -10 -8 1.06 0.54
 0 -10 -8 1.18 2.81
 0 -10 8 -0.07 0.6
 0 10 -8 0.68 0.8
 0 -10 -8 0.92 0.94
 0 -10 8 1.81 2.91
 0 -10 -9 -0.14 0.97
 0 10 -9 -0.09 1.04
 0 -10 -9 0.88 0.46
 0 -10 9 1.46 3.17
 0 -10 9 0.07 0.6
 0 -10 -9 1.22 0.57
 0 -10 10 3.61 3.33
 0 -10 10 2.55 0.75
 0 -10 -10 2.16 0.6
 0 -10 -10 1.38 1.12
 0 -10 -10 2.78 0.54
 0 -10 11 0.48 0.56
 0 -10 11 -0.53 3.18
 0 -10 -11 1.33 3.07
 0 -10 -11 0.75 0.5
 0 -10 -11 0.08 1.03
 0 -10 -12 2.42 1.3
 0 -10 -12 5.15 3.16
 0 -10 -12 7.04 0.88
 0 10 -13 1.19 1.09
 0 -10 -13 1.49 1.16
 0 -10 -13 1.94 0.5
 0 10 -14 1.15 1.03
 0 -10 -14 -0.15 1.08
 0 10 -15 1.18 0.84
 0 -10 -15 0.52 1.03
 0 -10 -16 -0.11 0.84
 0 10 -16 1.24 0.75
 0 10 -17 0.3 0.49
 0 -10 -17 0.83 0.75
 0 -10 -18 -0.31 0.53
 0 -10 -18 0.58 0.36
 0 -11 0 0.26 0.37
 0 11 0 0.45 0.75
 0 -11 1 1.08 0.37
 0 11 1 2.1 0.89
 0 -11 -1 0.82 0.41
 0 11 -1 0.59 0.67
 0 11 -2 55.19 5.32
 0 11 2 66.41 5.56
 0 -11 -3 15.37 1.51
 0 -11 -3 10.98 1.56
 0 11 -3 14.85 1.89
 0 -11 -4 23.44 2.9
 0 -11 -4 20.78 3.03
 0 -11 5 37.97 5.14
 0 -11 -5 17.77 2.59
 0 -11 -5 35.37 4.58
 0 -11 -5 20.47 2.43
 0 -11 -5 23.96 2.36
 0 -11 -6 7.68 1.41
 0 -11 -6 12.12 3.19
 0 -11 6 15.25 3.74
 0 -11 6 6.65 1.28
 0 -11 -6 10.11 1.09
 0 -11 7 25.79 3.44
 0 -11 -7 18.58 3.41
 0 -11 7 40.57 5.93
 0 -11 -7 44.55 5.66
 0 -11 -7 37.57 3.25
 0 -11 8 22.2 4.55
 0 -11 -8 12.61 1.69
 0 -11 -8 10.69 1.95
 0 -11 8 12.4 1.83
 0 -11 -8 18.76 1.65
 0 11 -8 9.42 1.96
 0 -11 -9 2.26 1.24
 0 -11 -9 6.09 0.8
 0 -11 9 4.07 3.28
 0 -11 9 4.47 0.93
 0 -11 -9 5.74 0.87
 0 11 -9 3.64 1.23
 0 -11 -9 4.12 3.23
 0 11 -10 8.3 1.64
 0 -11 -10 7.65 1.66
 0 -11 10 7.55 1.37
 0 -11 -10 9.05 1.27
 0 -11 10 15.34 4.31
 0 -11 -10 13.17 1.25
 0 -11 11 2.18 0.72
 0 -11 -11 2.9 0.68
 0 -11 -11 3.68 0.63
 0 -11 -11 1.53 1.23
 0 -11 -11 4.59 3.24
 0 -11 -12 1.21 2.71
 0 -11 -12 0.14 0.47
 0 -11 -12 0.24 1.14
 0 -11 -13 1.13 1.16
 0 -11 -13 1.27 0.45
 0 -11 -14 0.41 1.1
 0 11 -14 0.08 0.88
 0 -11 -15 1.98 1.02
 0 11 -15 0.62 0.78
 0 11 -16 -0.09 0.63
 0 -11 -16 1.45 0.77
 0 11 -17 -0.03 0.42
 0 -11 -17 -0.02 0.4
 0 -11 -17 0.41 0.64
 0 -12 0 1.98 0.52
 0 12 0 3.11 0.93
 0 -12 1 2.4 0.49
 0 12 1 3.08 1.04
 0 -12 -1 1.77 0.54
 0 -12 -2 0.48 0.44
 0 12 2 -0.23 0.92
 0 -12 -3 5.35 0.68
 0 12 3 6.19 1.38
 0 -12 -3 4.27 0.78
 0 -12 -4 7.98 0.94
 0 12 4 8.64 1.64
 0 -12 -4 6.61 1.02
 0 -12 5 0.48 0.7
 0 -12 -5 2.31 2.42
 0 -12 -5 0.51 0.55
 0 -12 -5 0.24 0.37
 0 -12 -5 -0.19 0.89
 0 -12 -6 4.27 2.78
 0 -12 -6 1.83 0.5
 0 -12 6 2.25 0.83
 0 -12 -6 2.59 1.01
 0 -12 -6 1.58 0.67
 0 -12 7 12.54 1.82
 0 -12 -7 28.21 4.35
 0 -12 -7 14.49 1.54
 0 -12 7 23.28 4.93
 0 -12 -7 8.43 1.9
 0 12 -8 -0.58 1.11
 0 -12 -8 0.97 1.09
 0 -12 8 0.16 0.65
 0 -12 -8 1.6 2.83
 0 -12 -8 -0.32 0.49
 0 -12 -8 0.45 0.58
 0 -12 8 3.66 3.29
 0 -12 9 0.24 0.6
 0 -12 -9 1.49 0.61
 0 -12 -9 -0.83 2.95
 0 -12 9 1.06 3.31
 0 -12 -9 1.4 1.14
 0 -12 -9 1.55 0.54
 0 12 -9 0.89 1.11
 0 -12 -10 0.8 1.08
 0 -12 10 -0.3 0.57
 0 12 -10 -1.5 1.17
 0 -12 -10 0.29 0.59
 0 -12 -11 -0.07 0.55
 0 -12 11 0.28 0.53
 0 -12 -11 0.41 2.86
 0 12 -11 0.1 1.16
 0 -12 -11 0.47 1.15
 0 -12 -12 -0.08 1.07
 0 -12 -12 1.1 0.5
 0 -12 -13 2.64 1.28
 0 -12 -13 5.2 0.71
 0 -12 -14 0.24 0.92
 0 12 -14 0.07 0.83
 0 -12 -15 -0.23 0.54
 0 12 -15 -0.69 0.73
 0 -12 -15 0.55 0.88
 0 -12 -16 1.27 0.48
 0 12 -16 0.56 0.53
 0 -12 -17 0.53 0.46
 0 -12 -17 -0.06 0.28
 0 -13 0 0.11 0.45
 0 -13 -1 3.39 0.64
 0 -13 1 3.53 0.63
 0 -13 -2 3.9 0.75
 0 -13 -3 7.74 1.1
 0 -13 -4 1.35 2.34
 0 -13 -4 0.57 0.57
 0 -13 4 0.09 0.73
 0 13 4 0.99 1.05
 0 -13 5 9.74 1.44
 0 -13 -5 6.92 1.13
 0 -13 -5 6.34 1.5
 0 -13 -6 0.72 1.07
 0 -13 -6 0.75 2.73
 0 -13 6 0.27 0.68
 0 -13 -6 0.23 0.62
 0 -13 7 17.33 2.18
 0 -13 -7 13.45 2.24
 0 -13 -8 0.93 1.13
 0 13 -8 -0.1 1.03
 0 -13 8 1.02 0.71
 0 -13 -8 2.84 2.93
 0 -13 -9 3.69 1.36
 0 13 -9 4.82 1.4
 0 -13 -9 5.26 0.89
 0 -13 9 3.81 0.93
 0 -13 -10 -0.39 1.14
 0 -13 -10 -0.36 0.66
 0 -13 -10 0.14 0.57
 0 13 -10 -0.69 1.19
 0 -13 -11 1.35 1.18
 0 -13 -11 0.03 0.51
 0 -13 -11 -0.43 0.67
 0 13 -11 -0.74 1.1
 0 -13 -12 7.77 0.95
 0 -13 -12 7.8 1.07
 0 -13 -13 1.44 0.63
 0 -13 -13 1.31 0.43
 0 -13 -13 1.3 1.07
 0 -13 -14 0.45 0.55
 0 13 -14 0.17 0.79
 0 -13 -14 1.09 0.9
 0 -13 -15 1.18 0.47
 0 -13 -15 1.01 0.8
 0 13 -15 0.91 0.6
 0 -13 -16 0.27 0.52
 0 13 -16 0.32 0.35
 0 -13 -16 0.41 0.32
 0 -14 0 15.44 1.76
 0 -14 1 1.93 0.52
 0 -14 -1 1.08 0.59
 0 -14 -2 31.58 3.39
 0 -14 -3 0.04 0.56
 0 -14 -4 -0.38 0.64
 0 -14 5 0.48 0.7
 0 -14 -5 0.47 0.66
 0 -14 -6 0.6 0.67
 0 -14 -6 1.64 1.16
 0 -14 6 0.56 0.69
 0 -14 -7 2.08 0.73
 0 -14 -7 0.61 1.16
 0 -14 -7 0.4 2.72
 0 -14 7 2 0.8
 0 14 -8 0.2 1.12
 0 -14 -8 -2.43 2.87
 0 -14 -8 -0.23 1.09
 0 -14 8 0.85 0.71
 0 14 -9 -0.1 1.08
 0 -14 -9 0.64 0.68
 0 -14 -9 1.97 1.23
 0 -14 -10 0.66 1.16
 0 -14 -10 1.97 0.63
 0 14 -10 0.47 1.12
 0 14 -11 0.25 1.01
 0 -14 -11 0.56 0.52
 0 -14 -11 0.75 1.04
 0 14 -12 2.15 1.05
 0 -14 -12 2.82 0.54
 0 -14 -13 0.57 0.96
 0 -14 -13 2.09 0.42
 0 -14 -14 0.28 0.77
 0 14 -15 0.44 0.44
 0 -15 0 -0.28 0.5
 0 -15 1 1.39 0.5
 0 -15 -1 0.56 0.56
 0 -15 1 1.42 0.87
 0 -15 2 12.07 1.7
 0 -15 -2 9.81 1.35
 0 -15 -3 0.34 0.61
 0 -15 3 0.1 0.74
 0 -15 -4 6.3 1.02
 0 -15 -5 7.49 1.13
 0 -15 5 6.7 1.31
 0 -15 -6 7 1.06
 0 -15 6 5.94 1.22
 0 15 -7 2.2 1.29
 0 -15 -7 2.69 0.76
 0 15 -8 1.66 1.31
 0 -15 -8 1.59 1.18
 0 -15 -9 1.67 1.16
 0 -15 -9 1.05 0.67
 0 15 -9 -0.28 1.08
 0 -15 -10 0.16 0.56
 0 -15 -10 0.06 1.07
 0 15 -10 -0.42 1.08
 0 -15 -11 0.64 1.04
 0 -15 -11 0.28 0.47
 0 15 -11 0.6 0.94
 0 15 -12 -0.13 0.8
 0 -15 -12 0.47 0.4
 0 -15 -13 0.47 0.26
 0 15 -14 0.48 0.51
 0 -15 -14 0.26 0.57
 0 -16 0 0.06 0.47
 0 -16 0 0.21 0.78
 0 -16 1 0.85 0.83
 0 -16 1 0.06 0.45
 0 -16 -1 -0.21 0.8
 0 -16 -1 1.45 0.6
 0 -16 -2 1.99 0.66
 0 -16 2 1.8 0.9
 0 -16 -3 0.66 0.59
 0 -16 -4 -0.53 0.63
 0 -16 -5 -0.31 0.63
 0 16 -6 -0.49 1.18
 0 -16 -6 -0.04 0.62
 0 -16 -7 4.38 0.86
 0 16 -7 3.82 1.28
 0 -16 -7 2.35 1.06
 0 16 -8 0.18 1.13
 0 -16 -8 0.41 0.61
 0 16 -9 1.41 1.07
 0 -16 -10 -0.16 0.53
 0 16 -10 1.47 0.92
 0 -16 -11 0.51 0.75
 0 16 -11 0.99 0.82
 0 -16 -11 -0.3 0.39
 0 -16 -12 -0.03 0.61
 0 -16 -12 0.28 0.31
 0 16 -12 0.59 0.66
 0 -16 -13 0.38 0.52
 0 -17 0 0.61 0.5
 0 -17 -1 -0.09 0.54
 0 -17 -2 1.22 0.61
 0 -17 -3 0.55 0.6
 0 -17 -4 9.52 1.28
 0 -17 -5 0.49 0.63
 0 17 -5 -0.28 1.06
 0 17 -6 0.27 1.12
 0 -17 -6 0.24 0.61
 0 -17 -7 -0.13 0.57
 0 17 -7 0.09 1.03
 0 17 -8 1.34 1.12
 0 -17 -8 0.24 0.56
 0 17 -9 0.21 0.9
 0 17 -10 -0.06 0.76
 0 -17 -10 -0.03 0.65
 0 -17 -10 0.53 0.44
 0 -17 -11 0.98 0.6
 0 -17 -11 0.53 0.33
 0 17 -11 0.37 0.61
 0 17 -12 0.94 0.49
 0 -18 0 0.46 0.45
 0 -18 -1 1.49 0.54
 0 -18 -2 1.09 0.55
 0 -18 -3 2.27 0.65
 0 18 -4 -0.44 1.06
 0 -18 -4 0.12 0.55
 0 -18 -5 0.61 0.58
 0 18 -5 0.17 1.11
 0 18 -6 0.24 0.97
 0 -18 -6 0.7 0.57
 0 18 -7 1.44 1.06
 0 -18 -7 1.27 0.55
 0 -18 -8 4.76 0.72
 0 18 -8 3.04 1.06
 0 18 -9 2.8 0.86
 0 -18 -10 1.03 0.33
 0 18 -10 0.33 0.58
 0 -19 -1 0.13 0.4
 0 -19 -2 3.85 0.67
 0 19 -2 3.56 1.15
 0 -19 -3 0.89 0.49
 0 19 -3 0.15 1
 0 -19 -4 1.89 0.55
 0 19 -4 1.38 0.94
 0 19 -5 1.22 0.93
 0 -19 -5 0.65 0.48
 0 -19 -6 -0.16 0.47
 0 19 -6 0.8 0.8
 0 -19 -7 1.48 0.47
 0 19 -7 1.85 0.79
 0 -19 -8 1.54 0.39
 0 19 -8 1.07 0.64
 0 20 0 0.22 0.76
 0 20 -1 1.18 0.77
 0 20 -2 -0.84 0.84
 0 -20 -3 0.29 0.36
 0 20 -3 0.16 0.77
 0 -20 -4 0.49 0.37
 0 20 -4 0.35 0.68
 0 -20 -4 -0.04 0.29
 0 20 -5 1.25 0.62
 0 -20 -5 1.44 0.38
 0 -20 -6 0.67 0.3
 1 0 -21 2.78 0.31
 1 0 -21 1.89 0.29
 1 0 -20 0.14 0.21
 1 0 -20 0.28 0.24
 1 0 -19 0.95 0.32
 1 0 -18 0.02 0.32
 1 0 -17 14.4 1.59
 1 0 -16 0.31 0.5
 1 0 -16 -0.24 0.36
 1 0 -15 41.72 4.91
 1 0 -15 49.01 4.69
 1 0 -15 41.78 4.94
 1 0 -15 32.29 5.78
 1 0 -14 -0.29 0.35
 1 0 -14 0.72 0.57
 1 0 -14 0.3 0.55
 1 0 -14 1.78 1.87
 1 0 -13 12.27 1.31
 1 0 -13 12.32 2.69
 1 0 -13 9.95 1.53
 1 0 -13 10.38 1.5
 1 0 -13 15.03 1.94
 1 0 -12 0.17 0.96
 1 0 -12 0.16 0.47
 1 0 -12 -0.27 1.48
 -1 0 12 -0.67 2.05
 1 0 -12 0.44 0.32
 1 0 -12 0.59 0.5
 1 0 -11 33.71 3.53
 1 0 -11 36.84 3.72
 -1 0 11 25.4 4.83
 1 0 -11 34.09 3.93
 1 0 -10 0.45 0.41
 -1 0 10 0.27 1.96
 1 0 -9 47.3 4.99
 1 0 -8 -0.15 0.39
 1 0 -7 308.18 31.25
 -1 0 5 137.78 14.04
 -1 0 4 0.02 0.43
 -1 0 3 3266.63 329.68
 1 0 -2 0.05 0.42
 1 0 -1 266.87 32.49
 1 0 -1 370.99 32.49
 -1 0 0 0.01 0.09
 -1 0 0 0.03 0.12
 -1 0 -1 83.44 8.72
 -1 0 -1 88.7 8.72
 -1 0 -2 -0.01 0.15
 -1 0 -2 0.51 0.35
 -1 0 -2 0.23 0.14
 -1 0 -3 151.6 14.62
 -1 0 -3 140.47 14.61
 -1 0 -3 138.31 14.71
 -1 0 -4 1.36 0.7
 1 0 4 1.23 0.26
 -1 0 -4 0.93 0.27
 -1 0 -5 225.19 22.47
 -1 0 -5 178.82 22.33
 1 0 5 251.53 22.21
 -1 0 -5 206.87 22.23
 -1 0 -5 207.44 22.24
 -1 0 -6 -0.4 0.83
 -1 0 -6 0.4 0.28
 -1 0 -6 0.18 0.28
 -1 0 -7 53.59 6.15
 -1 0 -7 57.17 6.53
 -1 0 -7 66.7 6.16
 -1 0 -8 1.19 1
 -1 0 -8 0.1 0.28
 -1 0 -8 0.47 0.37
 -1 0 -9 67.49 7.63
 -1 0 -9 73.7 8.16
 -1 0 -9 80.14 7.64
 -1 0 -10 0.62 0.26
 -1 0 -10 0.4 0.39
 -1 0 -10 0.98 1.19
 -1 0 -10 -0.09 0.4
 -1 0 -11 81.31 8.58
 -1 0 -11 78.63 9.37
 -1 0 -11 94.72 8.81
 -1 0 -11 87.51 8.8
 -1 0 -12 0.37 0.83
 -1 0 -12 -0.06 0.52
 -1 0 -12 0.97 1.37
 -1 0 -12 1.16 0.34
 1 0 12 -0.39 2.37
 -1 0 -12 1.32 0.58
 -1 0 -13 97.42 9.93
 -1 0 -13 98.21 10.2
 -1 0 -13 105.3 10.21
 -1 0 -14 0.15 0.65
 -1 0 -14 0.4 0.55
 -1 0 -14 1.17 0.42
 1 0 14 -0.84 2.26
 -1 0 -15 32.84 3.98
 -1 0 -15 36.25 3.71
 -1 0 -16 0.02 0.35
 -1 0 -16 0.41 0.39
 -1 0 -16 -0.25 0.57
 -1 0 -17 0.6 0.32
 -1 0 -17 0.88 0.4
 -1 0 -18 0.05 0.33
 -1 0 -18 -0.16 0.3
 -1 0 -19 1.03 0.3
 -1 0 -19 0.5 0.48
 -1 0 -19 0.62 0.28
 -1 0 -20 0.17 0.2
 -1 0 -20 0.22 0.22
 1 1 -21 2.37 0.27
 1 -1 -21 2.25 0.28
 1 -1 -21 1.9 0.27
 1 1 -21 2.07 0.28
 1 -1 -20 4.11 0.51
 1 1 -20 4.31 0.52
 1 -1 -20 4.34 0.53
 1 1 -20 4.01 0.52
 1 1 -19 1.73 0.36
 1 -1 -19 1.81 0.36
 1 -1 -19 1.3 0.32
 1 -1 -18 0.79 0.33
 1 1 -18 0.75 0.34
 1 1 -17 0.13 0.35
 1 -1 -17 0.02 0.35
 1 1 -16 0.55 0.37
 1 -1 -16 -0.59 1.78
 1 -1 -16 -0.18 0.39
 1 1 -16 0.69 0.51
 1 -1 -16 0.54 0.55
 -1 1 15 4.09 2.33
 1 -1 -15 2.55 2.01
 1 -1 -15 4.41 0.67
 1 -1 -15 4.9 0.92
 1 1 -15 5.94 0.98
 1 1 -15 2.88 1.83
 1 1 -15 4.66 0.91
 1 1 -15 4.97 0.67
 1 -1 -14 2.87 2
 -1 -1 14 3.52 2.61
 1 -1 -14 5.71 0.97
 1 1 -14 4.81 2.08
 1 1 -14 5.35 0.71
 1 1 -14 6.89 1.05
 1 1 -14 5.4 0.96
 1 -1 -14 5.12 0.72
 1 -1 -14 5.85 0.99
 1 1 -14 3.93 1.23
 1 1 -13 4.26 0.88
 1 -1 -13 3.88 0.84
 1 -1 -13 2.68 1.99
 1 1 -13 4.95 0.64
 1 1 -13 4.77 0.85
 1 1 -13 4.12 1.91
 1 -1 -13 4.8 0.63
 1 -1 -13 4.41 0.88
 -1 -1 13 4.1 2.5
 1 1 -13 4.63 1.26
 -1 -1 12 18.63 4.01
 1 -1 -12 27.39 3.02
 1 1 -12 23.84 2.54
 1 -1 -12 27.25 4.03
 1 1 -12 23.45 2.78
 1 -1 -12 24.58 2.79
 1 -1 -12 25.29 2.74
 1 -1 -12 23.21 2.54
 1 1 -12 26.24 3.06
 1 1 -12 24.87 2.74
 1 -1 -11 33.37 3.52
 1 -1 -11 34.23 3.69
 1 -1 -11 37.45 4.87
 1 1 -11 33.99 3.53
 1 1 -11 38.12 3.98
 1 1 -11 34.11 3.7
 1 -1 -11 35.26 3.92
 -1 -1 11 24.65 4.85
 -1 -1 10 21.87 4
 1 1 -10 22.48 2.63
 1 -1 -10 25.11 2.64
 1 -1 -9 20.93 2.18
 1 1 -9 18.3 2.17
 1 1 -8 214.6 21.72
 1 -1 -8 213.27 21.72
 -1 -1 8 207.83 22.74
 -1 -1 8 213.4 21.73
 -1 -1 7 113.91 13.79
 1 1 -7 133.56 12.96
 -1 -1 7 120.6 12.95
 1 -1 -7 128.4 12.95
 -1 -1 6 110.65 13.27
 -1 -1 6 124.53 12.52
 -1 -1 5 122.28 11.91
 -1 -1 5 100.38 12.47
 1 1 -5 111.34 12.07
 -1 -1 4 151.31 17.68
 -1 -1 4 173.05 17.22
 -1 -1 3 882 89.39
 1 -1 -2 15.6 1.73
 -1 -1 2 14.43 2.01
 1 1 -1 234.69 30.44
 -1 -1 1 286.86 30.48
 -1 1 0 43.72 4.22
 -1 -1 0 41.68 4.21
 -1 1 0 40.87 4.21
 1 1 0 45.75 4.36
 -1 1 0 48.08 4.22
 -1 1 0 41.16 4.21
 -1 -1 0 46.97 4.22
 1 1 0 44.5 4.22
 1 1 0 35.74 4.21
 -1 -1 0 42.36 4.22
 1 -1 0 42.44 4.22
 -1 -1 0 40.43 4.21
 1 -1 0 36.2 4.21
 -1 -1 -1 858.53 90.84
 -1 1 -1 879.98 90.84
 -1 -1 -1 914.71 90.84
 -1 1 -1 885.72 90.84
 -1 1 -1 923.87 90.85
 -1 1 -1 853.75 90.84
 -1 -1 -1 886.91 90.84
 -1 -1 -1 962.1 90.83
 -1 -1 -1 904.98 90.85
 -1 -1 -2 92.17 9.11
 -1 -1 -2 75.39 9.2
 -1 1 -2 85.3 9.11
 -1 1 -2 102.08 9.13
 -1 -1 -2 100.27 9.13
 -1 1 -2 87.6 9.12
 -1 -1 -2 86.15 9.11
 -1 -1 -2 84.48 9.11
 -1 1 -2 93.81 9.12
 -1 -1 -3 1057.63 91.53
 -1 -1 -3 750.86 91.59
 -1 -1 -3 910.3 91.48
 -1 1 -3 889.85 91.48
 -1 1 -3 868.78 91.48
 -1 1 -3 907.45 91.49
 -1 -1 -3 924.26 91.49
 -1 -1 -3 873.33 91.48
 -1 1 -3 980.11 91.53
 -1 1 -4 1208.87 117.61
 -1 -1 -4 1113.49 117.8
 -1 -1 -4 1112.27 117.68
 -1 -1 -4 1191.82 117.62
 -1 -1 -4 1112.27 117.61
 -1 1 -4 1154.31 117.69
 -1 1 -4 1201.13 117.62
 -1 1 -5 58.96 8.13
 1 -1 5 85.3 8.03
 -1 -1 -5 65.38 8.15
 -1 1 -5 80.82 8.05
 -1 -1 -5 76.6 8.31
 -1 -1 -5 74.74 8.04
 -1 1 -5 84.68 8.03
 -1 -1 -5 83.93 8.03
 -1 -1 -6 42.27 4.32
 -1 -1 -6 39.8 4.33
 -1 1 -6 41.29 4.34
 1 -1 6 42.63 4.31
 -1 1 -6 42.5 4.33
 -1 -1 -6 40.24 4.7
 -1 -1 -7 52.55 5.79
 -1 1 -7 55.63 5.79
 -1 1 -7 58.22 5.78
 -1 -1 -7 60.3 6.27
 -1 -1 -7 56.06 5.78
 -1 1 -8 17.95 2.17
 -1 -1 -8 20.65 2.17
 -1 1 -8 21.02 2.71
 -1 -1 -8 19.53 2.74
 -1 -1 -8 19.46 2.17
 -1 1 -8 20.11 2.17
 -1 1 -9 45.56 4.91
 -1 -1 -9 46.44 4.92
 -1 -1 -9 49.78 5.58
 -1 1 -9 46.35 4.93
 -1 1 -9 50.22 5.45
 -1 -1 -9 46.73 4.93
 -1 -1 -10 69.87 8.57
 -1 -1 -10 79.2 7.83
 -1 -1 -10 84.69 8.01
 -1 -1 -10 78.93 8.02
 1 -1 10 63.81 9.31
 -1 1 -10 70.87 8.49
 -1 1 -10 77.02 8.01
 -1 1 -10 78.47 8
 -1 1 -10 73.34 7.83
 -1 -1 -11 0.14 0.28
 -1 -1 -11 0.59 0.5
 -1 1 -11 2.49 0.39
 -1 1 -11 -0.08 0.86
 -1 1 -11 0.48 0.5
 -1 -1 -11 1.15 1.28
 -1 1 -11 -0.17 1.16
 -1 -1 -11 -0.06 0.46
 1 -1 11 -0.37 2.24
 -1 1 -12 15.04 1.67
 -1 1 -12 13.45 2.05
 1 -1 12 10.72 3.47
 -1 1 -12 13.73 1.87
 -1 1 -12 17.06 1.93
 -1 -1 -12 18.16 1.94
 -1 -1 -12 16.27 1.92
 -1 -1 -12 14.25 2.6
 -1 -1 -12 15.61 1.67
 -1 1 -13 0.56 0.6
 1 -1 13 -1.67 2.53
 -1 -1 -13 0.29 0.54
 -1 1 -13 3.32 0.76
 -1 1 -13 2.84 0.47
 -1 -1 -13 0.66 0.38
 -1 -1 -13 0.14 0.58
 -1 1 -13 1.74 1.01
 1 1 13 3.2 2.52
 -1 -1 -14 30.88 3.58
 -1 1 -14 32.98 3.59
 -1 1 -14 30.32 3.29
 1 1 14 17.95 4.83
 -1 -1 -14 33.54 3.61
 -1 -1 -14 34.24 3.3
 -1 1 -14 30.23 3.58
 1 -1 14 14.6 4.61
 -1 1 -15 1.42 0.64
 -1 1 -15 0.83 0.42
 -1 -1 -15 0.54 0.41
 -1 -1 -15 0.08 0.55
 -1 1 -16 21.66 2.26
 -1 -1 -16 20.89 2.27
 -1 1 -16 20.97 2.27
 -1 -1 -16 20.35 2.54
 -1 -1 -16 21.35 2.26
 -1 1 -16 21.43 2.57
 -1 -1 -17 4.11 0.53
 -1 1 -17 2.48 0.53
 -1 1 -17 3.44 0.52
 -1 -1 -17 2.66 0.52
 -1 -1 -18 -0.15 0.32
 -1 1 -18 -0.08 0.33
 -1 1 -18 0.02 0.3
 -1 -1 -18 0.03 0.28
 -1 -1 -19 0.68 0.26
 -1 1 -19 0.52 0.29
 -1 1 -19 0.24 0.25
 -1 -1 -19 0.45 0.51
 -1 -1 -19 0.48 0.29
 -1 1 -20 0.42 0.2
 -1 1 -20 0.66 0.23
 -1 -1 -20 0.48 0.22
 -1 -1 -20 0.38 0.2
 1 -2 -21 -0.09 0.13
 1 -2 -21 0.08 0.15
 1 -2 -21 -0.13 0.31
 1 2 -21 0.05 0.15
 1 -2 -20 0.13 0.2
 1 2 -20 0.19 0.23
 1 -2 -20 0.06 0.22
 1 2 -20 0.03 0.21
 1 -2 -19 0.85 0.32
 1 2 -19 1.23 0.33
 1 2 -19 0.82 0.3
 1 -2 -19 1.42 0.3
 1 -2 -18 -0.17 0.32
 1 2 -18 -0.3 0.34
 1 2 -17 0.23 0.34
 1 -2 -17 0.04 0.35
 1 2 -16 6.33 0.81
 1 -2 -16 6.23 0.8
 1 -2 -16 8.23 2.37
 1 -2 -16 5.99 1.06
 1 2 -15 0.76 0.38
 -1 2 15 1.45 2.1
 1 -2 -15 -0.65 1.78
 1 2 -15 1.62 1.62
 1 2 -15 0.36 0.93
 -1 -2 15 -0.42 2.36
 1 -2 -15 -0.08 0.5
 1 2 -15 -0.14 0.52
 1 -2 -15 0.44 0.38
 1 -2 -15 -0.42 0.55
 1 2 -14 46.22 7.58
 -1 2 14 35.53 7.73
 1 2 -14 69.33 6.65
 1 2 -14 62.88 6.86
 1 -2 -14 57.34 8.05
 1 2 -14 58.28 7.01
 1 -2 -14 65.41 6.93
 1 -2 -14 71.71 6.65
 -1 -2 14 42.18 8.07
 1 -2 -14 57.07 6.84
 1 2 -13 12.11 1.59
 1 2 -13 11.71 1.39
 1 -2 -13 13.85 1.69
 1 -2 -13 10.84 2.91
 1 -2 -13 13.03 1.39
 1 2 -13 11.85 1.93
 -1 -2 13 17.78 3.59
 -1 -2 12 4.01 2.49
 1 -2 -12 1.96 0.41
 1 -2 -12 1.11 0.55
 1 2 -12 2.36 0.61
 1 -2 -12 4.12 1.99
 1 2 -12 2.04 1.13
 1 -2 -11 15.87 3.12
 -1 -2 11 11.67 3.33
 1 2 -11 15.52 1.87
 1 2 -11 16.05 2.18
 1 -2 -11 15.87 1.69
 1 -2 -10 13.93 2.52
 -1 -2 10 8.78 1.22
 1 2 -10 10.26 1.26
 -1 -2 10 8.14 2.79
 1 2 -9 11.33 1.32
 -1 -2 9 7.28 2.65
 -1 -2 9 9.81 1.31
 -1 -2 8 174.54 19.07
 -1 -2 8 173.18 20.08
 1 2 -8 203.88 19.09
 1 2 -7 96.44 9.77
 -1 -2 7 91.91 10.73
 -1 -2 7 94.49 9.78
 -1 -2 6 26.23 2.89
 1 2 -6 29.32 2.87
 -1 -2 6 25.27 3.88
 1 2 -6 22.35 3.12
 1 2 -5 210.52 22.1
 -1 -2 5 219.63 21.94
 -1 -2 5 210.68 22.56
 -1 -2 4 835.24 94.49
 -1 -2 4 951.74 94.08
 1 2 -4 934.38 94.19
 -1 -2 3 147.4 15.37
 1 -2 -2 27.04 3.06
 -1 -2 2 25.89 3.17
 -1 -2 1 81.97 9.38
 -1 -2 1 98.87 9.19
 1 -2 -1 77.34 9.28
 -1 -2 0 1986.21 171.73
 1 -2 0 1525.04 171.71
 -1 2 0 1729.73 171.72
 -1 2 0 1467.61 171.8
 -1 -2 0 1755.55 171.71
 1 -2 0 1478.42 171.78
 1 -2 0 1601.01 171.71
 1 -2 0 1707.91 171.79
 1 2 0 1781.19 171.72
 1 -2 1 0.97 0.75
 -1 2 -1 0.52 0.15
 -1 -2 -1 0.56 0.19
 -1 2 -1 0.38 0.18
 -1 -2 -1 0.34 0.15
 1 -2 1 0.53 0.41
 -1 -2 -1 1.19 0.81
 -1 -2 -1 0.36 0.16
 -1 -2 -2 1716.94 191.62
 -1 -2 -2 2081.25 191.6
 1 -2 2 1687.19 191.89
 -1 2 -2 1693.56 191.62
 -1 -2 -2 1907.47 191.62
 -1 2 -2 2034.9 191.64
 -1 2 -3 198.2 20.36
 -1 2 -3 216.02 20.42
 1 -2 3 210.13 20.9
 -1 -2 -3 199.15 20.37
 -1 -2 -3 161.23 20.53
 -1 -2 -3 209.66 20.37
 -1 2 -4 189.46 18.12
 -1 2 -4 162.85 18.21
 1 -2 4 180.51 18.82
 -1 -2 -4 156.7 18.34
 -1 -2 -4 181.38 18.12
 -1 -2 -5 62.67 6.25
 -1 2 -5 64.65 6.25
 -1 2 -5 45.23 6.36
 1 -2 5 68.86 7.3
 -1 -2 -5 66.33 6.63
 -1 2 -6 2.25 0.41
 -1 -2 -6 3.3 1.14
 -1 -2 -6 1.89 0.42
 1 -2 6 2.54 0.47
 -1 2 -7 25.17 2.56
 -1 -2 -7 26.47 3.15
 -1 -2 -7 26.78 2.58
 1 -2 7 23.05 4.1
 1 -2 7 22.43 2.54
 -1 2 -7 21.12 2.55
 -1 -2 -8 96.25 9.19
 -1 2 -8 93.03 9.16
 1 -2 8 74.2 10.32
 -1 2 -8 81.09 9.16
 -1 -2 -8 87.87 9.7
 1 -2 9 17.32 3.91
 -1 2 -9 21.28 2.33
 -1 -2 -9 20.9 3.03
 -1 2 -9 20.28 2.29
 -1 -2 -9 20.69 2.31
 -1 2 -10 12.31 1.76
 -1 -2 -10 14.74 1.79
 -1 -2 -10 16.27 1.61
 -1 -2 -10 14.79 2.55
 1 -2 10 9.7 3.16
 -1 2 -10 16.11 1.79
 -1 2 -10 11.87 2.21
 -1 2 -11 0.6 0.49
 -1 -2 -11 0.41 1.24
 -1 -2 -11 0.58 0.45
 -1 -2 -11 0.78 0.3
 -1 2 -11 0.16 1.03
 -1 2 -11 0.89 0.92
 1 -2 12 -0.81 2.65
 -1 2 -12 1.05 0.62
 -1 -2 -12 0.86 0.53
 -1 -2 -12 1.79 0.38
 -1 -2 -12 2.2 1.52
 -1 2 -12 2.58 1.1
 -1 2 -13 8.8 1.49
 1 -2 13 11.18 3.43
 -1 -2 -13 8.34 2.11
 -1 2 -13 6.77 1.2
 -1 -2 -13 7.86 1.25
 -1 -2 -13 8.44 0.98
 -1 2 -13 8.44 0.99
 -1 2 -14 27.76 4
 -1 2 -14 36.14 3.74
 -1 -2 -14 42.92 4.1
 1 2 14 23.56 5.19
 -1 2 -14 37.8 4.04
 -1 -2 -14 37.44 3.74
 -1 -2 -14 36.69 4.02
 1 -2 14 19.21 5.21
 -1 2 -15 0.04 0.38
 -1 -2 -15 0.83 0.57
 -1 -2 -15 0.11 0.37
 -1 -2 -16 20.59 2.1
 -1 2 -16 19 2.09
 -1 2 -16 19.87 2.11
 -1 -2 -16 18.87 2.1
 -1 -2 -17 13.84 1.51
 -1 2 -17 12.89 1.5
 -1 2 -17 14.59 1.53
 -1 -2 -17 14.13 1.53
 -1 2 -18 0.02 0.34
 -1 -2 -18 -0.26 0.71
 -1 2 -18 -0.02 0.29
 -1 -2 -18 0.02 0.33
 -1 -2 -18 0.57 0.29
 -1 2 -19 0.52 0.29
 -1 2 -19 0.31 0.26
 -1 -2 -19 0.67 0.29
 -1 -2 -19 0.55 0.26
 -1 -2 -19 0.12 0.51
 -1 -2 -20 3.25 0.41
 1 -3 -21 0.52 0.13
 1 3 -21 0.27 0.13
 1 3 -21 0.53 0.15
 1 -3 -21 0.32 0.3
 1 -3 -21 0.44 0.14
 1 -3 -20 2.34 0.34
 1 -3 -20 2.54 0.33
 1 3 -20 2.39 0.34
 1 -3 -19 1.97 0.36
 1 -3 -19 2.41 0.39
 1 -3 -18 2.28 0.43
 1 -3 -17 9.44 1.1
 1 3 -16 2.69 0.74
 1 -3 -16 2.55 0.76
 1 3 -16 3.89 1.17
 1 -3 -16 1.25 1.68
 1 -3 -16 4.06 0.56
 1 -3 -15 4.92 0.63
 1 -3 -15 2.67 2.04
 -1 3 15 3.54 2.13
 1 3 -15 2.34 1.19
 1 3 -15 4.04 0.85
 1 -3 -15 4.35 0.87
 1 -3 -15 3.68 0.84
 -1 -3 15 4.03 2.71
 1 3 -15 4.73 0.9
 1 -3 -14 4.08 2.11
 1 -3 -14 5.46 0.94
 -1 3 14 1.04 1.93
 1 3 -14 3.62 0.87
 1 3 -14 2.97 1.22
 -1 -3 14 3.06 3.01
 1 3 -14 4.57 0.92
 1 -3 -14 6.02 0.67
 1 -3 -14 4.09 0.88
 1 -3 -13 8.21 0.98
 1 3 -13 9.39 1
 1 -3 -13 7.75 1.23
 1 3 -13 8.15 1.63
 1 3 -13 8.26 1.21
 1 -3 -13 7.34 1.19
 1 -3 -13 9.23 1.01
 1 -3 -13 4 2.31
 -1 -3 13 5.88 2.96
 1 3 -13 8.37 1.26
 -1 -3 12 0.78 2.47
 1 -3 -12 -0.08 0.29
 1 3 -12 0.59 0.54
 1 3 -12 -0.07 0.31
 1 -3 -12 0.95 1.87
 1 3 -12 0.17 0.47
 1 -3 -12 0.13 0.46
 1 3 -12 0.45 1.04
 1 -3 -12 -0.17 0.47
 1 -3 -12 -0.2 0.29
 1 3 -11 0.41 0.28
 1 3 -11 0.68 0.98
 1 -3 -11 0.18 0.46
 1 -3 -11 0.05 0.41
 1 3 -11 0.18 0.48
 -1 -3 11 0.7 0.5
 1 -3 -11 0.34 0.29
 -1 -3 11 1.07 2.16
 1 3 -11 0.5 0.46
 1 -3 -11 1.42 1.65
 -1 -3 10 6.18 2.61
 -1 -3 10 5 0.82
 1 -3 -10 5.46 0.81
 1 3 -10 4.55 0.8
 -1 -3 9 3.24 0.64
 1 -3 -9 3.28 0.62
 -1 -3 9 1.16 2.17
 1 3 -9 2.96 0.61
 1 -3 -8 300.98 28.61
 -1 -3 8 257.2 28.77
 1 3 -8 286.02 27.75
 -1 -3 8 244.35 27.73
 1 -3 -8 289.15 27.74
 1 -3 -7 415.16 40.71
 -1 -3 7 371.39 40.71
 -1 -3 7 404.49 41.7
 1 -3 -7 442.73 41.47
 1 3 -7 410.81 40.71
 1 3 -6 3.79 0.64
 -1 -3 6 5.39 2.14
 1 -3 -6 5.58 1.5
 1 -3 -6 4.41 0.65
 -1 -3 6 6.28 0.76
 1 -3 -5 144.34 13.35
 -1 -3 5 132.36 12.8
 -1 -3 5 129.89 13.57
 1 3 -5 104.87 12.92
 -1 -3 4 525.31 54.31
 -1 -3 4 535.69 53.78
 1 3 -4 531.1 53.89
 1 -3 -4 522.64 54.13
 1 -3 -3 1496.21 156.85
 1 3 -3 1590.88 156.67
 -1 -3 3 1517.77 157.01
 1 3 -2 220.52 21.25
 1 -3 -2 197.12 21.39
 -1 -3 2 195.38 21.53
 1 3 -1 99.74 9.49
 -1 -3 1 94.81 9.74
 1 -3 -1 79.08 9.55
 -1 -3 1 93.45 9.36
 -1 3 1 91.85 9.36
 -1 -3 0 1192.94 120.63
 -1 -3 0 1159.62 120.63
 1 3 0 1191.51 120.63
 1 -3 0 1190.11 120.63
 -1 3 0 1386.36 120.65
 1 -3 0 1219.02 120.8
 1 -3 0 1094.82 120.63
 -1 3 0 1222.56 120.63
 -1 3 0 1206.51 120.63
 -1 3 -1 40.45 4.4
 1 -3 1 51.85 4.58
 -1 -3 -1 39.68 4.4
 -1 -3 -1 45.71 4.4
 -1 3 -1 46.87 4.41
 1 -3 1 38.9 4.69
 -1 -3 -1 56.02 4.79
 -1 3 -1 39.91 4.4
 -1 -3 -1 41.36 4.4
 -1 3 -1 44.9 4.4
 -1 3 -1 43.95 4.41
 -1 -3 -1 44.87 4.4
 -1 3 -2 28.08 2.79
 -1 -3 -2 28.74 2.76
 1 -3 2 19.83 3.18
 -1 3 -2 28.93 2.77
 -1 3 -2 26.32 2.76
 -1 -3 -2 29.5 2.78
 -1 3 -2 24.73 2.76
 -1 -3 -2 25.32 2.76
 -1 -3 -2 25.75 2.75
 -1 3 -3 762.91 74.74
 -1 3 -3 741.56 74.67
 -1 3 -3 684.23 74.67
 1 -3 3 692.4 75.09
 -1 -3 -3 745.99 74.68
 -1 -3 -3 720.46 74.67
 -1 -3 -3 748.14 74.67
 -1 3 -3 759.39 74.67
 -1 -3 -3 799.75 74.73
 -1 3 -4 243.86 24.23
 -1 -3 -4 225.89 24.54
 -1 -3 -4 242.78 24.23
 -1 3 -4 207.55 24.33
 -1 -3 -4 252.34 24.24
 -1 -3 -4 219.11 24.33
 -1 3 -4 245.75 24.24
 1 -3 4 242.47 24.89
 -1 3 -5 3.25 0.51
 1 -3 5 3.81 2.23
 -1 -3 -5 3.62 1.17
 -1 -3 -5 3.59 0.51
 -1 3 -5 3.39 0.49
 -1 -3 -5 3.93 0.49
 -1 -3 -6 158.16 15.21
 -1 3 -6 156.18 15.22
 -1 -3 -6 161.36 15.22
 -1 -3 -6 141.41 15.64
 1 -3 6 142.19 16.16
 -1 3 -6 142.92 15.2
 1 -3 6 134.72 15.21
 -1 -3 -7 1.63 0.38
 1 -3 7 0.74 2.18
 -1 -3 -7 2.1 1.12
 -1 3 -7 1.59 0.38
 -1 -3 -7 1.37 0.38
 -1 3 -7 1.17 0.42
 1 -3 7 1.94 0.44
 -1 -3 -8 127.43 15.45
 1 -3 8 123.79 16.07
 -1 -3 -8 151.99 14.94
 -1 -3 -8 151.88 14.95
 -1 3 -8 143.33 14.93
 1 -3 9 19.54 4.12
 -1 3 -9 20.81 2.55
 -1 -3 -9 24.68 2.58
 -1 -3 -9 25.04 2.59
 -1 -3 -9 22.88 3.34
 -1 -3 -10 5.56 0.6
 -1 3 -10 4.72 0.6
 -1 3 -10 4.47 0.79
 -1 -3 -10 4.17 0.76
 -1 -3 -10 4.53 0.78
 -1 -3 -10 4.56 1.56
 -1 3 -10 3.94 0.78
 -1 -3 -11 59.91 6.21
 -1 3 -11 58.13 6.39
 -1 -3 -11 49.53 6.93
 -1 3 -11 57.16 6.01
 1 -3 11 52.77 7.89
 -1 -3 -11 60.9 6.01
 -1 -3 -11 63.72 6.24
 -1 3 -11 57.63 6.21
 -1 3 -11 55.9 6.22
 -1 3 -12 14.35 2.28
 -1 -3 -12 16.89 1.83
 -1 3 -12 16.69 2.08
 -1 -3 -12 17.89 2.09
 -1 -3 -12 21.54 2.15
 -1 3 -12 16.57 1.83
 1 -3 12 14.95 3.98
 -1 -3 -12 14.48 2.95
 -1 3 -12 18.02 2.09
 -1 3 -13 3.11 1.12
 -1 -3 -13 4.53 0.61
 -1 3 -13 4.95 0.89
 -1 -3 -13 3.62 0.86
 -1 -3 -13 4.93 0.91
 -1 3 -13 3.73 0.62
 1 -3 13 6.27 3.11
 -1 3 -13 4 0.88
 -1 -3 -14 33.86 3.69
 -1 3 -14 34.2 3.7
 -1 3 -14 24.31 3.66
 -1 -3 -14 34.48 3.38
 -1 -3 -14 34.98 3.67
 -1 3 -14 29.9 3.63
 -1 -3 -15 12.74 1.71
 -1 -3 -15 13 1.41
 -1 3 -15 12.18 1.69
 -1 3 -15 9.39 1.72
 -1 -3 -15 13.02 1.41
 -1 -3 -16 1.06 0.41
 -1 -3 -16 1.15 0.37
 -1 -3 -17 0.96 0.34
 -1 -3 -17 0.55 0.35
 -1 -3 -18 -0.48 0.75
 -1 -3 -18 0.15 0.29
 -1 -3 -18 0.12 0.27
 -1 -3 -19 0.65 0.27
 -1 -3 -19 0.24 0.52
 -1 -3 -19 0.87 0.26
 -1 -3 -20 -0.21 0.17
 -1 3 -20 0.01 0.16
 1 -4 -20 0.34 0.18
 1 4 -20 0.22 0.17
 1 -4 -20 0.11 0.18
 1 4 -20 0.35 0.2
 1 -4 -19 0.95 0.26
 1 4 -19 0.81 0.28
 1 -4 -19 1.02 0.29
 1 4 -19 0.77 0.26
 1 4 -18 2.48 0.46
 1 -4 -18 3.29 0.46
 1 4 -17 2.41 0.46
 1 -4 -17 2.73 0.48
 1 -4 -16 14.36 1.53
 1 4 -16 14.46 1.53
 1 -4 -16 14.54 1.79
 1 4 -16 13.92 1.8
 1 4 -16 9.1 1.86
 1 -4 -16 15.2 3.23
 1 4 -15 4.21 1.24
 1 -4 -15 4.35 0.62
 1 4 -15 4.26 0.86
 1 -4 -15 4.15 0.87
 1 -4 -15 3.07 2.12
 1 -4 -15 5.36 0.66
 1 4 -15 5.02 0.66
 1 -4 -14 12.49 1.5
 -1 4 14 3.76 2.41
 1 4 -14 12.41 1.54
 1 4 -14 11.61 1.24
 -1 -4 14 7.92 3.36
 1 -4 -14 9.48 1.21
 1 -4 -14 11.99 1.25
 1 4 -14 6.09 1.67
 1 -4 -14 13.22 1.55
 1 4 -14 11.16 1.48
 1 -4 -14 10.83 2.98
 1 -4 -13 4.14 0.79
 1 4 -13 3.69 0.56
 1 4 -13 4.1 0.8
 -1 -4 13 2.69 2.88
 1 -4 -13 3.33 0.79
 1 -4 -13 2.82 0.54
 1 4 -13 3.49 0.76
 1 -4 -13 4.79 0.56
 1 -4 -13 3.09 2.41
 1 4 -13 3.56 1.2
 1 4 -12 0.26 0.46
 1 -4 -12 0.22 0.48
 1 -4 -12 0.37 0.32
 1 4 -12 0.36 1.1
 1 -4 -12 0.29 0.3
 1 -4 -12 0.65 1.73
 1 -4 -12 -0.19 0.52
 1 4 -12 0.38 0.31
 -1 -4 12 -0.42 2.61
 1 4 -12 0.5 0.46
 1 4 -11 48.81 4.92
 1 4 -11 46.86 4.68
 1 -4 -11 52.17 4.89
 1 4 -11 48.81 4.87
 -1 -4 11 39.76 6.52
 1 -4 -11 50.09 4.93
 1 -4 -11 41.78 4.68
 1 -4 -11 50.46 6.32
 -1 -4 11 31.06 4.77
 1 -4 -11 49.82 4.68
 1 4 -10 5.91 0.81
 -1 -4 10 4.18 0.79
 1 -4 -10 5.82 0.82
 -1 -4 9 53.9 7.57
 1 -4 -9 66.81 6.17
 -1 -4 9 47.08 6.13
 1 4 -9 66.14 6.18
 1 -4 -8 147.25 13.32
 1 4 -8 124.08 12.15
 -1 -4 8 129.35 13.58
 1 -4 -8 130.55 12.15
 -1 -4 8 98.31 12.13
 -1 -4 7 294.03 31.69
 -1 -4 7 336.09 32.82
 1 -4 -7 334.02 32.51
 1 4 -7 252.97 31.87
 1 -4 -7 344.69 31.68
 1 4 -7 318.08 31.67
 1 -4 -6 10.26 2.04
 1 -4 -6 12.84 1.26
 -1 -4 6 9.55 2.81
 1 4 -6 10.28 1.23
 -1 -4 6 9.07 1.27
 1 4 -5 14.67 1.52
 1 -4 -5 13.14 1.5
 -1 -4 5 13.96 2.76
 -1 -4 5 13.28 1.57
 1 -4 -5 13.11 2.19
 -1 -4 4 111.63 11.66
 1 -4 -4 106.14 11.39
 -1 -4 4 106.45 10.95
 -1 -4 3 139.14 13.81
 1 -4 -3 127.33 13.55
 -1 -4 3 128.6 13.2
 1 -4 -2 450.02 48.3
 -1 -4 2 519.12 48.55
 -1 4 1 2789.19 298.62
 1 -4 -1 3177.62 298.63
 1 -4 -1 2832.22 298.89
 -1 -4 1 2835.92 298.63
 -1 4 1 2795.91 298.63
 1 4 -1 2943.36 298.77
 1 4 -1 3428.74 298.65
 -1 -4 1 3206.06 299.1
 1 4 0 445.01 47.32
 1 -4 0 431.05 47.32
 -1 4 0 500.43 47.33
 1 -4 0 580.79 47.68
 -1 -4 0 472.45 47.33
 1 -4 0 509.91 47.63
 -1 -4 0 477.34 47.33
 -1 4 0 491.31 47.33
 -1 -4 -1 94.98 9.89
 -1 4 -1 99.34 9.88
 -1 4 -1 96.61 9.92
 1 -4 1 106.33 10.11
 -1 -4 -1 99.75 9.88
 -1 4 -1 93.34 9.89
 -1 4 -1 106.74 9.9
 -1 -4 -1 91.54 9.89
 -1 -4 -1 106.9 10.25
 -1 -4 -1 105.63 9.89
 -1 4 -1 92.12 9.89
 1 -4 1 83.61 10.17
 -1 -4 -2 213.58 22.72
 -1 -4 -2 220.33 22.73
 1 -4 2 208.32 23.1
 -1 4 -2 233.02 22.78
 -1 -4 -2 266.41 22.77
 -1 4 -2 210.44 22.78
 -1 -4 -2 235.64 22.73
 -1 4 -2 218.6 22.73
 -1 4 -2 216.65 22.73
 -1 -4 -2 272.83 23.22
 -1 4 -2 223.25 22.73
 -1 -4 -3 1.83 0.29
 -1 4 -3 2.11 0.3
 -1 4 -3 2.07 0.29
 -1 -4 -3 1.36 0.28
 -1 -4 -3 1.97 0.48
 -1 4 -3 1.71 0.54
 -1 4 -3 1 0.49
 -1 4 -4 127.57 12.01
 -1 -4 -4 121.74 12
 1 -4 4 123.44 12.72
 -1 4 -4 120.41 12
 -1 -4 -4 115.35 12
 -1 -4 -4 92.6 12.09
 -1 4 -5 91.75 9.33
 -1 -4 -5 75.48 9.74
 -1 -4 -5 91.04 9.32
 -1 4 -5 93.42 9.34
 1 -4 5 80.06 10.17
 -1 -4 -5 94.2 9.33
 -1 4 -6 0.29 0.31
 -1 -4 -6 1.83 1.11
 -1 4 -6 0.34 0.29
 1 -4 6 -0.44 2
 -1 -4 -6 0.33 0.28
 -1 -4 -6 0.61 0.27
 -1 -4 -7 13.71 1.42
 -1 4 -7 12.63 1.41
 -1 -4 -7 12.02 1.4
 -1 -4 -7 13.75 2.16
 1 -4 7 9.75 1.41
 -1 4 -7 12.84 1.4
 1 -4 7 11.39 2.91
 -1 -4 -8 8.26 1.02
 -1 -4 -8 8.29 1.01
 -1 4 -8 7.24 0.99
 -1 -4 -8 9.06 1.98
 -1 4 -8 7.94 1.01
 1 -4 8 10.09 3.01
 1 -4 8 7.1 1.01
 -1 4 -9 259.55 26.62
 1 -4 9 230.8 27.95
 -1 4 -9 262.82 26.64
 -1 -4 -9 267.67 26.64
 -1 -4 -9 265.17 26.62
 -1 -4 -9 245.57 27.35
 -1 -4 -10 1.79 1.65
 -1 -4 -10 2.65 0.4
 -1 4 -10 2.15 0.58
 1 -4 10 1.13 2.41
 -1 4 -10 2.23 0.39
 -1 4 -10 2.24 0.56
 -1 4 -10 2.97 1.05
 -1 -4 -10 2.39 0.6
 -1 -4 -10 3.08 0.62
 -1 4 -11 1.13 0.56
 -1 -4 -11 1.58 0.36
 -1 -4 -11 0.9 0.5
 -1 -4 -11 1.24 1.38
 1 -4 11 1.65 2.6
 -1 -4 -11 1.27 0.33
 -1 4 -11 1.38 0.54
 -1 -4 -11 1.07 0.53
 -1 4 -11 1.72 1.08
 -1 4 -11 1.22 0.34
 1 -4 12 10.23 3.74
 -1 4 -12 14.84 1.64
 -1 4 -12 14.16 2.12
 -1 -4 -12 15.9 1.92
 -1 -4 -12 16.27 1.65
 -1 4 -12 14.54 1.89
 -1 -4 -12 14.47 1.88
 -1 4 -12 14.83 1.9
 -1 4 -13 62.46 7.67
 -1 4 -13 73.46 7.61
 -1 -4 -13 75.44 7.61
 -1 4 -13 71.71 7.61
 1 -4 13 57.91 9.31
 -1 -4 -13 74.06 7.62
 -1 4 -13 70.07 7.34
 -1 -4 -13 74 7.34
 -1 -4 -14 -0.08 0.56
 -1 -4 -14 0.74 0.38
 1 -4 14 0.96 2.66
 -1 4 -14 0.79 0.55
 -1 -4 -14 0.76 0.66
 -1 4 -14 0.6 0.4
 -1 4 -14 1.35 1.05
 -1 4 -14 0.61 0.65
 -1 -4 -15 2.53 0.45
 -1 4 -15 2.34 0.49
 -1 4 -15 2.25 0.45
 -1 4 -15 0.61 0.88
 -1 4 -15 0.81 0.61
 -1 -4 -15 2.12 0.73
 -1 -4 -15 2.51 0.46
 -1 4 -16 9.36 1.13
 -1 -4 -16 10.09 1.12
 -1 -4 -16 10.75 1.14
 -1 4 -16 9.22 1.12
 -1 -4 -17 0.12 0.3
 -1 -4 -17 0.36 0.31
 -1 4 -17 0.3 0.3
 -1 -4 -17 0.06 0.81
 -1 4 -17 0.37 0.33
 -1 4 -18 1.27 0.32
 -1 -4 -18 1.52 0.35
 -1 -4 -18 0.53 0.75
 -1 -4 -18 1.79 0.34
 -1 4 -18 1.92 0.36
 -1 4 -19 1.62 0.28
 -1 -4 -19 1.42 0.29
 -1 4 -19 1.5 0.3
 -1 -4 -19 1.27 0.27
 -1 4 -20 0.1 0.15
 -1 -4 -20 0.49 0.15
 1 5 -20 0.42 0.17
 1 5 -20 0.24 0.14
 1 -5 -19 0.04 0.2
 1 5 -19 0.05 0.19
 1 5 -19 0.01 0.21
 1 -5 -19 0.26 0.22
 1 -5 -19 0.04 0.68
 1 5 -18 0.43 0.3
 1 -5 -18 0.32 0.25
 1 5 -18 -0.04 0.24
 1 -5 -18 -0.04 0.27
 1 -5 -17 7.79 0.87
 1 5 -17 5.13 1.22
 1 5 -17 7.51 0.88
 1 -5 -16 0.25 0.32
 1 5 -16 0.55 0.35
 1 5 -16 0.89 0.92
 1 5 -15 0.22 0.5
 1 5 -15 0.97 0.38
 1 -5 -15 2.9 2.17
 1 -5 -15 0.71 0.34
 1 5 -15 2.31 1.02
 1 -5 -15 0.82 0.37
 -1 -5 14 41.7 7.95
 1 -5 -14 62.58 6.33
 1 -5 -14 64.46 6.06
 1 -5 -14 59.92 6.3
 1 5 -14 64.17 6.34
 1 -5 -14 52.58 6.05
 1 5 -14 42.97 6.37
 1 5 -14 63.95 6.32
 1 -5 -14 60.38 7.9
 1 5 -14 61.56 6.06
 1 5 -13 9.06 1.74
 1 -5 -13 9.39 1.15
 -1 -5 13 7.14 3.52
 1 5 -13 9.53 1.37
 1 -5 -13 9.58 2.86
 1 -5 -13 9.11 1.36
 1 -5 -13 9.58 1.39
 1 5 -13 10.25 1.37
 1 -5 -13 10.69 1.14
 1 5 -13 10.66 1.15
 1 -5 -12 3.55 0.48
 1 -5 -12 2.61 0.52
 1 -5 -12 3.18 0.72
 1 5 -12 2.87 0.69
 1 -5 -12 0.34 2.07
 1 5 -12 2.52 0.66
 1 5 -12 2.88 0.48
 1 -5 -12 3.3 0.67
 -1 -5 12 3.18 2.87
 1 -5 -11 3.18 0.5
 1 -5 -11 2.92 0.65
 -1 -5 11 1.77 0.58
 1 5 -11 2.12 0.6
 1 5 -11 2.72 0.64
 1 5 -11 2.87 0.44
 1 -5 -11 3.2 0.65
 -1 -5 10 16.1 3.91
 -1 -5 10 12.29 1.93
 1 5 -10 18.85 1.96
 1 5 -10 18.1 2
 1 -5 -10 19.11 2.02
 1 5 -10 16.76 1.79
 1 -5 -10 17.98 1.96
 1 5 -10 16.83 2.25
 1 -5 -10 16.78 1.83
 1 5 -9 0.95 0.43
 1 -5 -9 1.81 1.81
 -1 -5 9 1.56 0.55
 -1 -5 9 2.42 2.59
 1 -5 -9 1.79 0.44
 1 -5 -8 651.21 57.59
 -1 -5 8 473.34 57.6
 1 5 -8 437.61 57.82
 1 -5 -8 648.02 58.7
 -1 -5 8 615.33 59.09
 1 5 -8 623.56 57.6
 1 -5 -7 324.86 29.2
 -1 -5 7 302.89 30.5
 -1 -5 7 237.29 29.2
 1 -5 -7 287.5 30.06
 1 5 -7 245.32 29.42
 1 5 -7 317.63 29.21
 -1 -5 6 37.85 4.9
 1 -5 -6 51.47 4.88
 1 5 -6 52.69 4.89
 1 -5 -6 40.87 5.6
 -1 -5 6 49.27 6.27
 1 5 -6 43.26 5.11
 1 5 -5 0.6 0.27
 -1 -5 5 1 2.03
 1 -5 -5 0.33 0.26
 1 -5 -5 -0.29 1.24
 -1 -5 5 0.32 0.4
 1 5 -5 1.16 0.76
 1 -5 -4 5.69 0.66
 1 -5 -4 5.66 1.46
 1 5 -4 4.91 0.98
 -1 -5 4 3.75 1.93
 1 5 -4 5.09 0.67
 -1 -5 4 5.77 0.77
 1 -5 -3 35.48 4.57
 -1 -5 3 49.18 5.1
 -1 5 2 12.71 1.31
 -1 -5 2 11.44 2.31
 1 -5 -2 10.13 1.89
 -1 5 1 481.84 47.72
 -1 -5 1 462.94 47.73
 1 -5 -1 481.02 47.72
 -1 -5 1 462.94 47.72
 -1 5 1 469.65 47.72
 -1 -5 1 513.48 48.33
 -1 -5 0 1532.95 146.84
 -1 -5 0 1738.25 147.27
 1 -5 0 1715.16 147.24
 -1 5 0 1467.12 146.92
 1 -5 0 1241.5 146.84
 -1 5 0 1571.67 146.85
 -1 -5 0 1510.86 146.85
 -1 5 0 1525.53 146.84
 -1 5 -1 285.77 28.9
 1 -5 1 315.53 29.16
 -1 -5 -1 308.09 29.29
 -1 -5 -1 305.59 28.87
 -1 5 -1 304.81 28.88
 -1 5 -1 278.91 28.93
 -1 -5 -1 291.23 28.87
 1 -5 1 240.92 29.21
 1 -5 1 237.86 28.86
 -1 -5 -1 328.23 28.88
 -1 5 -1 283.36 28.87
 -1 5 -2 62.05 6.49
 -1 -5 -2 73.3 7.05
 -1 -5 -2 63.78 6.42
 1 -5 2 56.39 6.9
 -1 5 -2 66.07 6.42
 -1 -5 -2 63.51 6.41
 -1 5 -2 46.04 6.48
 -1 5 -2 66.18 6.42
 -1 -5 -2 65.28 6.48
 -1 -5 -3 44.8 4.57
 -1 5 -3 45.35 4.57
 1 -5 3 40.77 5.24
 -1 5 -3 45.13 4.57
 -1 5 -3 39.53 4.65
 -1 -5 -3 49.86 5.31
 -1 -5 -3 45.43 4.57
 -1 -5 -4 0.83 0.24
 1 -5 4 0.63 1.53
 -1 5 -4 0.7 0.23
 -1 5 -4 0.53 0.23
 -1 -5 -4 1.13 0.25
 -1 -5 -5 129.15 12.68
 -1 5 -5 126.71 12.68
 -1 5 -5 119.77 12.67
 -1 -5 -5 123.39 12.67
 1 -5 5 124.8 13.63
 1 -5 6 102.34 13.17
 -1 -5 -6 122.04 12.17
 -1 5 -6 120.02 12.17
 -1 5 -6 122.24 12.18
 -1 -5 -6 115.47 12.16
 -1 5 -7 0.7 0.32
 1 -5 7 -0.04 0.41
 -1 5 -7 0.61 0.35
 -1 -5 -7 0.54 0.31
 1 -5 7 1.92 2.38
 -1 -5 -7 0.47 0.32
 -1 5 -8 120.61 11.75
 1 -5 8 89.61 11.73
 -1 -5 -8 123.18 11.76
 1 -5 8 104.1 13.08
 -1 -5 -8 123.71 11.75
 -1 5 -8 121.77 11.77
 -1 5 -9 1.83 0.5
 -1 -5 -9 1.56 0.47
 -1 -5 -9 1.64 0.48
 1 -5 9 1.79 2.49
 -1 5 -9 2.06 0.51
 -1 5 -10 13.71 2.06
 -1 -5 -10 15.72 1.81
 -1 5 -10 16.14 1.62
 -1 5 -10 12.57 1.77
 -1 5 -10 14.68 1.8
 1 -5 10 11.9 3.8
 -1 -5 -10 15.27 1.79
 -1 5 -11 50.02 6.45
 -1 -5 -11 61.48 6.34
 -1 -5 -11 64.06 6.34
 -1 -5 -11 56.19 6.12
 -1 5 -11 60.6 6.34
 1 -5 11 52.88 8.09
 -1 -5 -11 62.06 6.12
 -1 5 -11 60.67 6.32
 -1 5 -11 60.84 6.12
 -1 5 -12 30.06 4.06
 -1 5 -12 36.64 3.94
 -1 -5 -12 37.72 3.94
 -1 -5 -12 37.4 3.69
 -1 5 -12 33.5 3.68
 -1 5 -12 36.18 3.94
 -1 -5 -12 38.37 3.96
 1 -5 12 23.5 5.57
 -1 -5 -13 17.45 2.23
 -1 -5 -13 19.79 1.98
 -1 5 -13 17.78 2.24
 -1 -5 -13 17.62 2.24
 -1 5 -13 17.19 2.48
 -1 5 -13 17.45 2.23
 1 -5 13 12.78 4.09
 -1 5 -13 18.47 1.98
 -1 -5 -14 13.13 1.76
 -1 5 -14 13.06 1.46
 -1 -5 -14 14.14 1.47
 -1 5 -14 9.38 1.87
 -1 5 -14 14.49 1.79
 -1 5 -14 12.82 1.49
 -1 -5 -14 13.69 1.48
 -1 5 -15 9.17 1.13
 -1 5 -15 8.34 1.39
 -1 -5 -15 10.75 1.12
 -1 5 -15 10 1.12
 -1 5 -15 8.49 1.54
 -1 -5 -15 9.87 1.14
 -1 -5 -16 0.47 0.32
 -1 -5 -16 -1.1 0.98
 -1 5 -16 0.69 0.77
 -1 -5 -16 0.38 0.34
 -1 5 -16 0.19 0.3
 -1 5 -16 0.58 0.35
 -1 -5 -17 0.94 0.32
 -1 -5 -17 0.46 0.27
 -1 -5 -17 0.06 0.83
 -1 5 -17 0.4 0.29
 -1 5 -17 0.79 0.32
 -1 -5 -18 -0.34 0.7
 -1 -5 -18 0.16 0.25
 -1 5 -18 0.02 0.23
 -1 5 -18 0.03 0.28
 -1 -5 -18 0.06 0.23
 -1 -5 -19 0.78 0.21
 -1 5 -19 0.62 0.21
 1 -6 -20 -0.26 0.41
 1 6 -19 0.6 0.22
 1 6 -19 0.45 0.19
 1 6 -18 0.06 0.26
 1 6 -18 0.11 0.22
 1 -6 -18 -0.1 0.82
 1 6 -17 3.07 0.48
 1 -6 -17 3.39 0.46
 1 6 -16 8.85 0.99
 1 6 -16 6.64 1.41
 1 6 -15 3.96 1.26
 1 6 -15 4.09 0.83
 1 -6 -15 3.98 0.61
 1 6 -15 4.8 0.62
 1 -6 -14 9.08 1.2
 1 6 -14 5.98 1.55
 1 -6 -14 8.89 2.97
 1 -6 -14 7.19 0.96
 1 6 -14 8.09 1.18
 1 6 -14 8.26 0.95
 -1 -6 14 5.49 3.09
 1 6 -13 15.04 1.62
 1 -6 -13 13.93 1.63
 1 -6 -13 15.57 3.46
 -1 -6 13 15.85 4.26
 1 6 -13 15.89 1.87
 1 -6 -13 15.45 1.85
 1 -6 -12 9.03 2.7
 1 -6 -12 11.74 1.31
 1 6 -12 11.15 1.07
 -1 -6 12 9.11 3.52
 1 -6 -12 8.11 1.09
 -1 -6 12 4.85 1.16
 1 6 -12 11.28 1.34
 1 -6 -11 26.28 2.64
 1 -6 -11 31.24 2.82
 1 6 -11 26.83 2.79
 1 6 -11 29.48 2.61
 -1 -6 11 16.88 2.73
 1 -6 -11 32.89 2.89
 1 -6 -11 16.51 2.62
 1 6 -11 30.44 2.88
 -1 -6 11 38.01 5.61
 1 6 -11 22.04 3.04
 1 -6 -10 3.74 0.61
 -1 -6 10 2.83 0.67
 1 6 -10 3.04 1.08
 -1 -6 10 3.3 2.64
 1 6 -10 3.49 0.61
 1 6 -10 3.49 0.67
 1 6 -10 2.95 0.43
 1 -6 -10 3.59 0.62
 1 -6 -10 1.45 0.53
 1 -6 -10 2.24 0.5
 -1 -6 9 40.1 5.73
 1 6 -9 62.31 5.8
 1 -6 -9 65.23 5.75
 1 6 -9 40.56 5.84
 1 -6 -9 53.51 6.95
 1 -6 -9 63.63 5.79
 1 6 -9 62.72 5.76
 -1 -6 9 52.92 7.44
 1 -6 -9 52.42 5.63
 1 6 -8 9.09 1.06
 -1 -6 8 8.69 3.11
 1 -6 -8 8.44 1.03
 1 -6 -8 4.15 2
 1 6 -8 7.59 1.48
 1 -6 -8 9.89 1.09
 -1 -6 8 6.32 1.11
 -1 -6 7 64.2 7.89
 1 -6 -7 59.14 7.36
 1 6 -7 69.24 6.38
 -1 -6 7 49.12 6.4
 1 6 -7 48.47 6.6
 1 -6 -7 69.19 6.36
 -1 -6 6 1.55 2.41
 1 6 -6 3.34 0.53
 -1 -6 6 2.49 0.68
 1 -6 -6 3.96 0.51
 1 6 -6 2.49 0.93
 1 -6 -6 2.05 1.51
 1 6 -5 416.8 39.51
 1 6 -5 352.88 39.71
 1 -6 -5 362.27 40.15
 1 -6 -5 408.29 39.5
 -1 -6 5 341.61 39.57
 -1 -6 5 430.74 40.66
 1 6 -4 8.13 1.32
 1 6 -4 9.86 1.09
 1 -6 -4 11.01 1.09
 -1 -6 4 8.32 1.2
 1 -6 -4 8.67 1.97
 -1 -6 4 8.22 2.49
 -1 -6 3 403.29 40.09
 1 6 -3 340.46 39.42
 1 6 -3 392.97 39.24
 1 -6 -3 393.3 39.23
 1 6 -2 513.81 52.25
 -1 -6 2 546.69 52.82
 1 -6 -2 532.06 52.02
 -1 6 2 509.22 52.02
 1 -6 -2 504.84 52.02
 1 -6 -1 36.45 4.03
 -1 -6 1 31.96 3.25
 -1 -6 1 32.42 4.22
 1 6 -1 30.46 3.5
 1 -6 0 29.03 3.76
 -1 -6 0 27 3.76
 -1 6 0 35.13 3.43
 1 -6 1 100.11 11.81
 -1 6 -1 108.31 11.41
 -1 -6 -1 129.7 11.9
 1 -6 1 120.88 11.72
 1 -6 2 -0.12 1.22
 -1 6 -2 0.16 0.16
 -1 6 -2 0.06 0.37
 -1 6 -2 0.22 0.16
 -1 6 -3 104.77 10.26
 -1 -6 -3 100.48 10.24
 -1 -6 -3 124.69 11.11
 1 -6 3 89.69 10.94
 -1 6 -3 105.37 10.25
 -1 6 -3 83.04 10.33
 1 -6 4 55.18 6.86
 -1 6 -4 49.81 6.12
 -1 -6 -4 68.44 7.04
 -1 6 -4 61.28 6.01
 -1 -6 -4 58.3 6
 -1 6 -4 59.81 6
 -1 6 -5 98.33 9.98
 1 -6 5 91.26 10.97
 -1 6 -5 98.59 9.97
 -1 -6 -5 96.66 9.96
 -1 -6 -5 98.2 9.97
 1 -6 6 5.48 2.26
 -1 -6 -6 6.13 0.73
 -1 6 -6 5.93 0.74
 -1 -6 -6 5.5 0.72
 -1 6 -6 4.88 0.71
 -1 -6 -7 76.09 7.76
 -1 6 -7 73.93 7.76
 -1 -6 -7 75.36 7.75
 1 -6 7 77.04 9.19
 -1 6 -7 75.77 7.77
 -1 -6 -8 40.52 3.96
 1 -6 8 39.67 5.8
 -1 -6 -8 40.37 3.97
 -1 6 -8 39.47 3.97
 -1 6 -8 42.57 3.98
 1 -6 8 25.64 3.93
 -1 -6 -9 96.28 10.11
 -1 6 -9 110.28 10.28
 -1 6 -9 85.21 10.37
 -1 -6 -9 108.13 10.26
 1 -6 9 113.2 12.24
 -1 6 -9 109.74 10.27
 1 -6 9 75.64 10.21
 -1 -6 -9 119.62 10.29
 -1 6 -10 2.53 0.62
 -1 6 -10 3.63 1.15
 -1 6 -10 2.53 0.41
 -1 -6 -10 2.3 0.58
 -1 -6 -10 2.34 0.57
 -1 6 -10 2.1 0.62
 -1 -6 -10 2.71 0.48
 -1 6 -11 135.15 12.99
 -1 6 -11 129.21 12.97
 -1 -6 -11 132.84 12.97
 -1 -6 -11 129.99 12.98
 1 -6 11 118.77 14.92
 -1 6 -11 127.67 12.75
 -1 6 -11 105.78 13.07
 -1 -6 -11 120.09 12.77
 -1 6 -12 1.02 1.13
 -1 6 -12 2.87 0.49
 -1 -6 -12 3.15 0.76
 1 -6 12 3.92 3.28
 -1 6 -12 3.73 0.77
 -1 -6 -13 7.11 1.11
 1 -6 13 5.03 3.35
 -1 6 -13 6.63 0.84
 -1 -6 -13 8.06 2.91
 -1 6 -13 4.43 1.39
 -1 6 -13 6.73 1.07
 -1 6 -13 6.91 0.82
 -1 6 -14 0.96 0.4
 -1 -6 -14 0.77 0.34
 -1 6 -14 0.85 0.6
 -1 6 -14 0.74 0.32
 -1 6 -15 2.51 1.08
 -1 6 -15 4.36 0.63
 -1 -6 -15 4.64 0.6
 -1 6 -15 4.57 0.6
 -1 -6 -16 1.34 0.35
 -1 6 -16 1.77 0.37
 -1 6 -16 1.9 0.82
 -1 6 -16 1.48 0.36
 -1 -6 -17 -0.54 0.83
 -1 6 -17 0.21 0.29
 -1 6 -17 0.19 0.25
 -1 6 -18 2.61 0.37
 -1 6 -18 2.23 0.35
 -1 -6 -19 -0.03 0.49
 -1 -6 -19 0.22 0.33
 -1 6 -19 0.1 0.16
 1 -7 -20 0.04 0.34
 1 7 -19 0.8 0.16
 1 7 -19 1.18 0.19
 1 7 -18 0.62 0.22
 1 7 -18 0.38 0.2
 1 7 -17 0.04 0.27
 1 7 -17 0.05 0.22
 1 7 -17 0.49 0.72
 1 -7 -17 0.12 0.94
 1 7 -16 1.3 0.35
 1 7 -16 2.69 0.97
 1 7 -15 0.48 0.32
 1 -7 -15 0.63 0.37
 1 7 -14 0.4 0.49
 1 -7 -14 -0.11 0.38
 1 7 -14 0.25 0.31
 1 7 -13 2.84 0.45
 1 -7 -13 2.33 0.53
 1 7 -13 3.2 0.69
 -1 -7 12 0.06 0.48
 1 -7 -12 0.39 2.32
 1 7 -12 0.19 1.05
 1 -7 -12 -0.07 0.39
 1 -7 -12 0.8 0.44
 1 7 -12 0.48 0.44
 1 7 -12 0.75 0.32
 1 -7 -12 0.86 0.49
 1 -7 -11 0.49 0.37
 1 7 -11 0.5 0.28
 1 7 -11 1.54 1.05
 1 -7 -11 0.25 0.42
 -1 -7 11 1.44 3.12
 1 -7 -11 0.58 0.42
 -1 -7 11 0.12 0.47
 1 7 -11 0.06 0.42
 1 7 -10 0.25 0.25
 1 7 -10 -0.42 0.93
 1 -7 -10 -0.08 0.32
 1 -7 -10 0.53 0.45
 1 -7 -10 -0.17 0.37
 -1 -7 10 1.33 2.8
 -1 -7 10 -0.23 0.47
 1 7 -10 0.05 0.37
 1 -7 -10 -0.33 1.97
 1 7 -9 0.23 0.84
 1 -7 -9 0.91 1.82
 -1 -7 9 0.5 0.51
 1 -7 -9 0.92 0.43
 1 7 -9 0.93 0.42
 1 -7 -9 1.93 0.42
 -1 -7 8 12.07 3.49
 -1 -7 8 8.46 1.27
 1 7 -8 5.35 1.49
 1 -7 -8 11.29 1.17
 1 7 -8 5.96 1.38
 1 -7 -8 12.26 2.73
 1 7 -8 10.42 1.21
 1 -7 -8 10.62 1.12
 -1 -7 7 1.35 0.54
 1 -7 -7 0.96 1.73
 1 -7 -7 0.66 0.27
 1 7 -7 1.04 0.34
 1 7 -7 0.78 0.81
 -1 -7 7 0.65 2.25
 -1 -7 6 18.55 2.22
 1 7 -6 18.67 2.42
 1 -7 -6 21.77 3.33
 1 7 -6 19.07 2.1
 1 -7 -6 20.1 2.07
 -1 -7 6 19.9 3.75
 1 -7 -5 207.84 19.45
 -1 -7 5 200.12 20.78
 -1 -7 5 162.11 19.56
 1 7 -5 176.55 19.72
 1 -7 -5 183.83 20.28
 -1 -7 4 0.9 2.13
 1 7 -4 1.3 0.68
 1 -7 -4 1.57 0.25
 -1 -7 3 883.06 83.45
 1 -7 -3 852.22 82.38
 -1 7 3 796.9 82.39
 1 7 -3 784.81 82.4
 1 7 -3 810.71 82.67
 -1 -7 2 125.22 10.82
 1 7 -2 107.34 9.88
 1 -7 -2 131.65 10.62
 -1 -7 2 92.68 9.55
 1 7 -1 97.2 10.64
 1 -7 -1 116.44 11.08
 -1 -7 0 1.71 1.27
 -1 7 0 0.87 0.45
 1 -7 0 1.54 1.22
 1 7 0 0.64 0.62
 -1 -7 -1 7.84 1.76
 -1 7 -1 6.93 0.97
 1 -7 1 9.91 1.66
 -1 7 -2 37.02 4.08
 1 -7 2 38 4.73
 -1 -7 -2 49.09 4.85
 -1 -7 -3 95.52 9.4
 -1 -7 -3 111.73 10.33
 -1 7 -3 78.63 9.51
 1 -7 3 92.86 10.27
 -1 7 -3 93.51 9.41
 -1 7 -4 43.02 4.3
 -1 7 -4 35 4.42
 -1 -7 -4 53.44 5.43
 1 -7 4 39.54 5.27
 -1 -7 -4 42.57 4.29
 -1 -7 -5 69.22 7.06
 -1 7 -5 68.82 7.07
 1 -7 5 67.38 8.17
 -1 7 -6 26.66 2.78
 -1 -7 -6 25.43 2.76
 1 -7 6 27.23 4.31
 -1 -7 -7 0.47 0.32
 -1 7 -7 1.09 0.36
 -1 -7 -7 0.52 1.96
 1 -7 7 -0.63 2.27
 -1 -7 -8 19.06 2.09
 -1 -7 -8 23.59 2.22
 1 -7 8 16.13 2.24
 1 -7 8 24.14 4.25
 -1 -7 -8 30.87 4.25
 -1 7 -8 23.12 2.23
 -1 7 -8 13.76 2.37
 -1 7 -9 27.5 2.4
 -1 -7 -9 29.17 2.4
 -1 7 -9 16.83 2.54
 -1 -7 -9 20.48 2.2
 1 -7 9 17.67 2.35
 1 -7 9 32.1 4.96
 -1 -7 -9 16.94 2.2
 -1 -7 -9 27.66 4.33
 1 -7 10 165.23 17.45
 -1 7 -10 150.59 15.01
 -1 -7 -10 155.91 15.21
 -1 7 -10 149.09 15.01
 -1 7 -10 117.8 15.31
 -1 7 -10 154.24 15.23
 -1 -7 -10 143.71 15.04
 -1 -7 -10 185.3 17.16
 -1 -7 -11 0.87 0.51
 -1 7 -11 0.93 1.06
 -1 -7 -11 3.35 2.81
 -1 7 -11 1 0.33
 -1 7 -11 1.61 0.33
 -1 7 -11 0.75 0.48
 -1 -7 -11 1.33 0.43
 1 -7 11 -0.48 2.89
 -1 -7 -12 63.58 7.28
 -1 7 -12 46.43 4.87
 -1 7 -12 37.5 5.24
 -1 -7 -12 52.27 5.14
 -1 7 -12 51.62 5.16
 1 -7 12 49.16 7.47
 -1 7 -12 47.19 4.86
 -1 7 -13 7.17 0.89
 -1 7 -13 7.86 0.89
 -1 7 -13 7.22 1.52
 1 -7 13 4.08 3.3
 -1 -7 -13 5.96 1.45
 -1 7 -13 7.79 1.18
 -1 -7 -13 6.97 3.02
 -1 7 -14 11.73 1.25
 -1 7 -14 12.03 1.23
 -1 7 -14 8.05 1.71
 -1 7 -15 5.7 1.4
 -1 7 -15 8.69 0.97
 -1 7 -15 8.77 1
 -1 7 -16 -0.06 0.69
 -1 7 -16 0.58 0.28
 -1 7 -16 0.81 0.31
 -1 7 -17 -0.12 0.24
 -1 7 -17 0.47 0.23
 -1 7 -18 0.21 0.17
 -1 -7 -18 0.23 0.65
 -1 -7 -19 0.63 0.43
 -1 -7 -19 0.02 0.31
 1 -8 -19 0.46 0.54
 1 -8 -18 -0.63 0.65
 1 8 -17 4.42 0.47
 1 8 -17 2.82 0.87
 1 8 -17 3.47 0.45
 1 8 -16 2.54 0.93
 1 8 -16 2.65 0.41
 1 8 -16 2.68 0.39
 1 -8 -15 7.75 1
 1 8 -15 8.96 0.97
 1 -8 -14 2.03 0.49
 1 8 -14 2.16 0.4
 1 8 -13 0.18 0.28
 1 -8 -13 0.49 0.42
 1 -8 -13 0.45 0.44
 1 8 -13 -0.09 1.27
 -1 -8 13 2.66 3.18
 1 8 -12 3.28 0.44
 1 -8 -12 2.9 0.55
 -1 -8 12 1.13 0.58
 1 8 -12 0.86 1.08
 1 -8 -12 2.6 0.6
 -1 -8 12 1.06 2.91
 -1 -8 11 26.29 4.99
 -1 -8 11 13.59 1.92
 1 8 -11 24.11 2.01
 1 8 -11 15.23 2.19
 1 -8 -11 13.94 1.81
 1 8 -10 0.09 0.37
 1 8 -10 -0.53 0.95
 -1 -8 10 0.48 2.97
 -1 -8 10 0.06 0.53
 1 -8 -10 -0.37 0.48
 1 8 -9 -0.57 0.87
 1 8 -9 1.07 0.37
 -1 -8 9 0.86 0.58
 1 -8 -9 0.21 0.44
 -1 -8 9 -0.44 2.77
 1 -8 -9 0.38 0.37
 -1 -8 8 28.78 4.93
 1 -8 -8 31.82 2.63
 1 -8 -8 26.26 2.56
 1 -8 -8 16.96 2.57
 1 8 -8 19.7 2.82
 1 8 -8 19.57 2.98
 1 8 -8 29.99 2.66
 -1 -8 8 21.16 2.73
 1 -8 -7 60.67 6.41
 -1 -8 7 65.29 8.44
 1 8 -7 68 6.47
 1 -8 -7 70.52 6.44
 1 8 -7 47.77 6.73
 -1 -8 7 51.53 6.55
 -1 -8 6 23.43 4.13
 -1 -8 6 15.85 2.36
 1 -8 -6 21.57 2.21
 1 8 -6 18.87 2.59
 1 8 -6 23.45 2.26
 -1 -8 5 -0.15 0.44
 1 8 -5 0.33 0.69
 -1 -8 4 107.7 9.94
 1 8 -4 75.68 8.48
 1 -8 -3 1.36 1.77
 1 8 -3 3.24 0.85
 -1 -8 3 3.04 2.01
 1 -8 -2 124.31 11.18
 1 8 -2 92.8 10.44
 1 -8 -1 93.21 9.01
 -1 8 1 79.16 8.41
 1 8 -1 78.96 8.54
 -1 8 0 81.36 8.42
 1 8 0 74.82 8.54
 1 -8 0 96.09 8.96
 -1 8 -1 222.04 23.68
 -1 -8 -1 285.92 24.37
 1 -8 2 47.02 5.88
 -1 8 -2 47.92 5.14
 -1 -8 -2 55.74 5.92
 1 -8 3 5.22 1.77
 -1 8 -3 4.58 0.78
 -1 -8 -3 5.41 1.84
 -1 8 -4 0.25 0.46
 1 -8 4 -0.22 1.76
 -1 -8 -4 -0.19 1.74
 -1 -8 -5 14.85 1.6
 -1 -8 -5 19.19 3.07
 -1 8 -5 14.57 1.62
 1 -8 5 14.73 3.19
 -1 -8 -6 4.48 0.66
 -1 8 -6 4.43 0.67
 -1 -8 -6 1.71 0.87
 -1 -8 -6 7.35 0.66
 1 -8 6 7.34 2.38
 -1 -8 -7 3.47 0.53
 1 -8 7 4.71 2.66
 -1 -8 -7 2.87 0.48
 -1 8 -7 3.29 0.54
 -1 -8 -7 1.5 0.81
 -1 -8 -7 3.62 0.59
 -1 -8 -8 9.09 1.22
 -1 8 -8 14.45 1.36
 1 -8 8 11.43 3.39
 -1 -8 -8 14.67 1.34
 -1 -8 -8 14.52 3.32
 1 -8 8 9.82 1.38
 -1 -8 -9 2.07 2.39
 -1 8 -9 -0.17 0.95
 -1 -8 -9 0.83 0.91
 -1 8 -9 0.53 0.37
 -1 -8 -9 0.44 0.41
 1 -8 9 0.24 0.51
 -1 -8 -10 4.77 1.47
 -1 8 -10 7.65 1.58
 -1 -8 -10 15.18 3.54
 1 -8 10 15.29 3.97
 -1 8 -10 13.64 1.33
 -1 -8 -10 7.38 1.11
 -1 -8 -10 10.78 1.12
 -1 -8 -11 2.67 2.97
 1 -8 11 4.44 3.25
 -1 -8 -11 0.08 1.08
 -1 8 -11 0.57 0.29
 -1 8 -11 0.67 1.04
 -1 8 -12 0.16 0.26
 -1 -8 -12 -1.13 2.49
 1 -8 12 -1.53 2.89
 -1 8 -12 0.42 0.3
 -1 8 -12 0.19 1
 -1 -8 -12 0.16 1.08
 -1 8 -13 7.74 1.92
 -1 -8 -13 17.31 3.82
 -1 8 -13 13.82 1.53
 -1 8 -13 16.82 1.53
 -1 -8 -13 6.44 1.9
 -1 -8 -14 0.68 1.12
 -1 8 -14 0.45 0.28
 -1 8 -14 1.34 1
 -1 8 -14 0.37 0.31
 -1 8 -15 -0.08 0.28
 -1 -8 -15 0.07 1.01
 -1 8 -15 0.03 0.26
 -1 8 -15 0.43 0.83
 -1 8 -16 0.49 0.68
 -1 8 -16 0.55 0.24
 -1 -8 -16 0.89 0.97
 -1 8 -16 0.74 0.28
 -1 -8 -18 0.38 0.43
 -1 -8 -19 -0.02 0.35
 1 -9 -19 0.47 0.43
 1 -9 -18 0.33 0.62
 1 -9 -17 0.15 0.78
 1 9 -17 0.35 0.63
 1 -9 -16 0.85 0.89
 1 9 -16 1.24 0.91
 1 -9 -15 1.81 1.14
 1 -9 -14 4.04 1.88
 1 -9 -14 17.48 1.6
 1 -9 -13 14.05 1.31
 1 -9 -13 10.43 1.27
 1 -9 -13 17.73 4.51
 1 -9 -13 3.57 1.65
 1 9 -13 7.99 1.76
 -1 -9 12 0.32 0.52
 -1 -9 12 -2.16 3.32
 1 -9 -12 0.18 0.47
 1 9 -12 0.29 1.01
 -1 -9 11 4.28 0.82
 1 9 -11 0.95 1.08
 -1 -9 11 5.3 3.55
 1 -9 -11 4.47 0.72
 1 -9 -10 23.09 2.77
 -1 -9 10 20.68 2.88
 1 -9 -10 31.47 2.75
 1 9 -10 21 3.08
 -1 -9 10 32.78 5.61
 1 -9 -9 3.16 0.77
 -1 -9 9 4.8 0.91
 -1 -9 9 8.03 3.54
 1 9 -9 4.11 1.1
 1 -9 -9 6.52 0.74
 -1 -9 8 4.8 0.91
 1 9 -8 6.62 1.34
 1 -9 -8 3.82 0.8
 1 -9 -8 5.82 0.72
 1 9 -8 4.38 1.09
 -1 -9 8 6.52 3.27
 -1 -9 7 50.18 5.99
 1 -9 -7 25.69 3.35
 -1 -9 7 35.15 3.57
 1 9 -7 32.5 3.8
 1 -9 -7 42.45 3.36
 1 -9 -7 20.35 3.46
 1 -9 -6 14.92 1.53
 1 9 -6 12.17 1.93
 -1 -9 6 11.36 1.72
 1 9 -5 10.47 1.54
 1 -9 -5 8.34 1.16
 -1 -9 5 10.92 1.35
 -1 -9 4 10.37 2.95
 1 9 -4 9.44 1.45
 -1 -9 4 8.12 1.2
 -1 -9 3 13.49 2.92
 1 -9 -3 15.27 2.77
 1 9 -3 8.4 1.47
 1 9 -2 0.32 0.72
 1 -9 -2 1.06 1.65
 1 9 -1 0.65 0.78
 -1 9 1 1.32 0.64
 1 9 0 143.18 15.55
 -1 9 0 147.24 15.4
 1 -9 0 176.4 16.02
 1 9 1 227.83 23.34
 -1 9 -1 216.68 23.13
 -1 -9 -1 278.3 23.96
 -1 -9 -2 1.61 1.66
 -1 9 -2 0.73 0.48
 -1 -9 -3 7.39 2.27
 1 -9 3 7.04 2.16
 1 -9 4 68.05 8.74
 -1 -9 -4 81.02 8.75
 -1 -9 -5 3.07 2.08
 -1 -9 -5 0.99 0.79
 -1 -9 -5 3.33 0.45
 -1 -9 -5 2.61 0.55
 -1 -9 -6 1.19 0.84
 1 -9 6 2.55 2.28
 -1 -9 -6 3.3 0.59
 -1 -9 -6 3.09 0.48
 -1 -9 -7 0.39 0.34
 -1 -9 -7 0.48 0.42
 -1 -9 -7 0.98 0.87
 1 -9 7 -0.36 2.26
 -1 -9 -8 2.28 2.58
 -1 -9 -8 0.62 0.45
 -1 -9 -8 1.04 0.41
 1 -9 8 0.4 2.4
 -1 -9 -8 0.13 0.91
 1 -9 8 0.52 0.55
 -1 -9 -9 0.9 0.99
 -1 -9 -9 2.45 2.52
 -1 9 -9 3.18 1.16
 1 -9 9 1.37 0.64
 -1 -9 -9 1.76 0.54
 -1 -9 -10 20.79 2.07
 -1 -9 -10 12.56 2.34
 1 -9 10 17.5 2.21
 -1 -9 -10 34.91 4.85
 1 -9 10 28.54 4.9
 -1 9 -10 17.38 2.47
 -1 -9 -11 2.69 2.71
 -1 -9 -11 2.16 0.54
 -1 -9 -11 2.11 1.14
 1 -9 11 3.49 3.03
 -1 9 -11 2.62 1.16
 -1 -9 -12 -0.24 1.07
 -1 9 -12 2.22 1.15
 -1 -9 -12 2.23 2.67
 -1 -9 -13 1.96 1.18
 -1 -9 -13 3.44 2.51
 -1 9 -13 -0.27 1.07
 -1 -9 -14 1.03 1.05
 -1 9 -14 0.48 0.99
 -1 -9 -15 0.39 0.95
 -1 9 -15 0.99 0.83
 -1 -9 -16 0.61 0.89
 -1 9 -16 0.39 0.62
 -1 -9 -17 -0.37 0.53
 -1 -9 -17 0.47 0.73
 -1 -9 -18 1.23 0.39
 1 -10 -18 1.57 0.59
 1 10 -17 0.26 0.57
 1 -10 -17 -0.34 0.71
 1 -10 -16 0.27 0.85
 1 -10 -15 1.22 1.04
 1 -10 -14 2.25 0.52
 1 -10 -14 0.72 1.11
 1 10 -14 1.33 1.09
 1 -10 -13 0.16 0.44
 1 10 -13 0.91 0.98
 1 -10 -13 0.46 1.12
 1 10 -12 10.58 1.75
 -1 -10 12 7.78 1.34
 1 -10 -12 6.61 1.58
 -1 -10 11 3.26 3.3
 -1 -10 11 2.95 0.71
 1 -10 -11 2.46 0.59
 1 -10 -11 0.5 3.56
 1 -10 -11 1.47 1.18
 1 10 -11 1.84 1.2
 1 -10 -11 2.29 0.66
 1 -10 -10 1.03 1.09
 1 -10 -10 3.39 3.37
 1 -10 -10 3.38 0.56
 1 -10 -10 0.99 0.61
 -1 -10 10 2.37 0.74
 1 10 -10 2.09 1.12
 -1 -10 10 5.31 3.88
 1 -10 -9 23.23 1.98
 1 -10 -9 16.87 2.01
 -1 -10 9 29.16 5.06
 -1 -10 9 17.53 2.18
 1 -10 -9 7.91 2.16
 1 10 -9 14.8 2.31
 1 -10 -9 32.91 5.29
 -1 -10 8 4.71 3.33
 1 -10 -8 2.01 1.06
 1 -10 -8 3.01 0.75
 1 -10 -8 5.71 0.69
 1 10 -8 3.44 1.11
 1 10 -8 4.19 1.19
 -1 -10 8 4.49 0.88
 1 -10 -7 1.56 0.45
 1 -10 -7 1.59 0.9
 -1 -10 7 1.11 0.63
 1 -10 -7 -0.38 2.83
 1 10 -7 1.3 0.91
 -1 -10 7 3.48 3.14
 1 10 -6 20.67 2.74
 1 -10 -6 27.2 4.59
 1 -10 -6 16.72 2.35
 -1 -10 6 21.38 2.55
 1 -10 -6 25.41 2.32
 -1 -10 6 24.03 4.53
 1 -10 -5 0.39 0.33
 -1 -10 5 -0.74 2.52
 -1 -10 5 0.65 0.58
 1 -10 -5 2.14 2.55
 1 -10 -5 0.3 0.46
 1 10 -5 0.5 0.8
 -1 -10 4 27.52 4.27
 -1 -10 4 16.35 2.11
 1 10 -4 17.2 2.3
 1 -10 -4 21.81 1.91
 1 -10 -4 12.41 1.94
 1 -10 -4 32.33 3.95
 1 -10 -3 57.85 5.13
 1 10 -3 45.51 3.91
 1 -10 -2 13.13 1.74
 1 -10 -2 28.72 3.38
 1 10 -2 18.48 2.15
 -1 10 2 22.47 2.12
 1 -10 -1 1.82 1.55
 -1 10 1 2.48 0.74
 1 10 -1 1.68 0.84
 1 10 0 160.78 16.71
 -1 -10 -1 13.85 1.62
 1 10 1 19.79 2.18
 -1 -10 -2 8.54 1.05
 -1 -10 -2 12.33 2.52
 -1 -10 -3 14.52 1.58
 -1 -10 -3 11.99 1.74
 1 -10 4 -0.29 1.96
 -1 -10 -4 0.2 0.76
 -1 -10 -4 0.45 0.3
 -1 -10 -4 0.46 0.38
 -1 -10 -4 2.69 2.01
 -1 -10 -5 25.78 3.69
 -1 -10 -5 17.84 1.77
 1 -10 5 25.21 3.81
 -1 -10 -6 -0.29 2.13
 -1 -10 -6 0.5 0.37
 -1 -10 -6 0.37 0.47
 -1 -10 -6 0.7 0.85
 1 -10 6 1.05 2.38
 1 -10 7 -1.16 2.59
 -1 -10 -7 0.2 0.36
 -1 -10 -7 0.76 0.97
 -1 -10 -7 -0.15 0.5
 1 -10 7 0.68 0.6
 1 -10 8 0.79 0.6
 -1 -10 -8 -0.28 0.94
 -1 -10 -8 0.68 2.48
 1 -10 8 -1.27 2.76
 -1 -10 -8 -0.02 0.41
 -1 -10 -8 0.12 0.47
 -1 10 -9 2.14 0.98
 -1 -10 -9 1.48 1.07
 -1 -10 -9 0.22 0.52
 1 -10 9 0.36 0.6
 -1 -10 -9 0.36 2.58
 1 -10 9 3.21 3.06
 1 -10 10 -0.07 0.53
 -1 -10 -10 1.01 1.09
 -1 -10 -10 0.22 0.49
 -1 -10 -10 0.37 2.84
 -1 10 -10 -0.49 0.99
 -1 -10 -11 4.82 1.47
 -1 10 -11 6.89 1.54
 -1 -10 -11 7.49 0.97
 -1 -10 -11 9.4 3.21
 -1 -10 -12 -0.16 1.09
 -1 -10 -12 0.64 0.44
 -1 10 -12 -0.67 1.04
 -1 -10 -13 2.23 1.22
 -1 10 -13 1.48 0.97
 -1 10 -14 1.2 0.87
 -1 -10 -14 -0.35 1.07
 -1 10 -15 1.8 0.84
 -1 -10 -15 1.04 0.99
 -1 -10 -16 1.52 0.63
 -1 -10 -16 0.7 0.86
 -1 10 -16 2.04 0.67
 -1 -10 -17 2.26 0.52
 -1 -10 -17 0.41 0.69
 -1 -10 -18 0.04 0.27
 -1 -10 -18 0.97 0.46
 1 -11 -18 0.57 0.39
 1 -11 -18 0.63 0.26
 1 -11 -17 1.12 0.64
 1 11 -17 0.29 0.5
 1 -11 -16 0.23 0.75
 1 -11 -15 1.49 0.9
 1 11 -14 1.93 1.02
 1 -11 -14 1.61 0.43
 1 -11 -14 0.8 0.95
 1 11 -13 -0.17 0.96
 1 -11 -13 -0.36 1.04
 1 -11 -13 0.19 0.44
 1 -11 -12 10.05 1.15
 1 11 -12 8 1.61
 1 -11 -12 11.22 1.14
 -1 -11 12 6.94 1.21
 1 -11 -11 0.87 0.53
 -1 -11 11 0.69 0.54
 1 -11 -11 -0.47 3.3
 1 -11 -11 -0.62 1.07
 1 -11 -11 1.48 0.59
 1 11 -11 -0.39 1.08
 1 -11 -10 1.81 1.3
 -1 -11 10 6.04 3.7
 -1 -11 10 4 0.93
 1 -11 -10 5.25 0.87
 1 11 -10 5.17 1.36
 1 -11 -10 6.83 0.81
 1 -11 -10 3.86 3.32
 1 -11 -9 4.51 1.44
 1 -11 -9 11.12 1.07
 1 -11 -9 7.49 1.13
 -1 -11 9 6.13 1.21
 1 11 -9 5.2 1.53
 -1 -11 9 16.54 4.58
 1 -11 -9 14.83 4.2
 1 -11 -8 -1.7 2.95
 1 -11 -8 0.5 0.45
 -1 -11 8 1.45 0.72
 1 -11 -8 0.07 0.96
 1 11 -8 0.27 0.93
 -1 -11 8 -0.51 3.16
 1 11 -8 0.27 0.9
 1 -11 -7 2.43 0.52
 1 -11 -7 3.16 2.89
 1 -11 -7 1.17 0.88
 -1 -11 7 1.92 3.13
 1 11 -7 1.38 0.94
 -1 -11 7 2.19 0.73
 -1 -11 6 2.15 0.72
 1 -11 -6 2.36 0.5
 1 -11 -6 2.84 2.76
 1 11 -6 1.52 0.89
 -1 -11 6 0.46 2.87
 1 -11 -6 1.97 0.63
 1 -11 -5 115.31 10.23
 1 11 -5 93.07 10.62
 1 -11 -5 82.45 10.26
 -1 -11 5 95.98 10.47
 1 11 -4 1.46 0.8
 -1 -11 4 1.56 0.76
 1 -11 -4 1.06 0.5
 1 -11 -4 -0.28 2.14
 1 -11 -4 1.74 0.39
 1 11 -3 64.03 6.33
 -1 11 3 74.25 6.36
 -1 -11 2 4.95 0.68
 1 -11 -2 4.8 0.76
 1 11 -2 5.94 1.2
 1 11 -1 0.1 0.89
 1 -11 -1 0.37 0.41
 1 -11 -1 0.85 1.76
 -1 -11 1 0.9 0.37
 -1 -11 0 16.1 1.68
 1 -11 0 13.53 1.67
 1 11 1 3.07 1.05
 -1 -11 -1 1.77 0.49
 -1 -11 -2 8.83 1.08
 -1 -11 -2 6.36 1.32
 -1 -11 -3 37.93 3.79
 -1 -11 -3 29.28 3.91
 -1 -11 -4 0.86 0.48
 -1 -11 -4 0.54 1.98
 -1 -11 -4 1.13 0.87
 -1 -11 -5 2.63 2.14
 -1 -11 -5 1.99 0.95
 -1 -11 -6 4.21 1.14
 -1 -11 -6 8.03 2.81
 1 -11 6 6.97 2.96
 -1 -11 -7 2.82 0.68
 -1 -11 -7 2.23 1.07
 1 -11 7 3.65 0.87
 -1 -11 -8 1.19 1.16
 1 -11 8 0.47 0.67
 -1 -11 -8 1.43 0.59
 -1 11 -9 9.84 2.17
 -1 -11 -9 19.06 1.88
 1 -11 9 15.88 2.04
 -1 -11 -9 13.44 2.18
 1 -11 10 2.7 0.77
 -1 -11 -10 3.58 0.71
 -1 11 -10 3.68 1.31
 -1 -11 -10 2.34 1.29
 -1 11 -11 4.31 1.31
 -1 -11 -11 3.65 1.34
 -1 -11 -11 2.57 0.63
 -1 11 -12 2.76 1.16
 -1 -11 -12 2.23 0.53
 -1 -11 -12 2.45 1.26
 -1 -11 -13 3.91 1.33
 -1 11 -13 6.89 1.34
 -1 -11 -14 -0.53 1.03
 -1 11 -14 0.07 0.82
 -1 -11 -15 0.55 0.9
 -1 11 -15 0.1 0.64
 -1 -11 -15 -0.55 0.6
 -1 11 -16 1.16 0.52
 -1 -11 -16 1.8 0.55
 -1 -11 -16 0.6 0.77
 -1 -11 -17 0.88 0.58
 -1 -11 -17 0.69 0.39
 1 12 -17 2.09 0.47
 1 -12 -17 1.65 0.37
 1 -12 -16 0.48 0.67
 1 -12 -16 0.59 0.43
 1 -12 -15 -0.34 0.79
 1 12 -15 0.51 0.74
 1 -12 -14 2.54 0.46
 1 -12 -14 0.82 0.94
 1 12 -14 1.11 0.88
 1 -12 -13 1.2 1.04
 1 -12 -13 0.2 0.44
 1 12 -13 -0.16 1.01
 1 -12 -12 7.09 0.97
 1 -12 -12 8.63 0.93
 -1 -12 11 -0.07 0.52
 1 -12 -11 -0.6 1.05
 1 -12 -11 -1.74 3
 1 -12 -11 0.25 0.56
 1 -12 -11 0.52 0.48
 1 12 -11 0.1 1.07
 1 -12 -10 -0.44 2.99
 1 -12 -10 1.21 0.66
 1 -12 -10 1.88 1.09
 1 12 -10 1.58 1.05
 1 -12 -10 1.25 0.53
 -1 -12 10 0.31 0.57
 -1 -12 9 2.24 3.22
 1 -12 -9 -0.22 1.05
 1 -12 -9 2.15 3.11
 1 -12 -9 1.18 0.53
 1 12 -9 0.98 1.08
 1 -12 -9 0.71 0.64
 -1 -12 9 0.79 0.66
 1 -12 -8 10.37 3.62
 1 -12 -8 5.44 1.38
 -1 -12 8 7.75 3.95
 1 -12 -8 9.04 0.97
 -1 -12 8 6.17 1.18
 1 12 -8 3.41 1.31
 -1 -12 7 1.95 0.82
 1 -12 -7 3.64 0.61
 1 -12 -7 2.9 0.81
 1 -12 -6 12.43 1.37
 1 -12 -6 10.45 1.46
 -1 -12 6 11.23 1.64
 1 -12 -5 3.86 0.6
 -1 -12 5 3.08 0.85
 1 -12 -5 3.3 0.74
 1 -12 -5 5.04 2.8
 1 12 -5 3.04 1.03
 1 -12 -4 8.23 2.88
 1 12 -4 5.49 1.22
 1 -12 -4 4.31 0.88
 1 -12 -4 6.18 0.75
 1 12 -3 3.51 1.01
 -1 -12 3 2.94 0.85
 1 -12 -3 2.79 2.06
 1 -12 -3 1.43 0.58
 1 -12 -2 0.82 0.5
 1 -12 -2 1.82 2
 1 12 -2 1.33 0.85
 -1 -12 2 1.28 0.42
 -1 -12 2 -0.15 0.58
 -1 -12 1 31.13 3.41
 1 -12 -1 31.64 3.43
 1 12 0 8.56 1.51
 -1 -12 0 6.46 0.86
 1 -12 0 5.72 0.82
 1 12 1 20.34 2.48
 -1 -12 -1 15.21 1.77
 1 12 2 51.02 4.75
 -1 -12 -2 36 3.99
 1 12 3 -0.14 1.1
 -1 -12 -3 0.97 0.88
 -1 -12 -3 0.42 0.47
 -1 -12 -4 4.92 2.43
 1 12 4 2.26 1.2
 -1 -12 -4 2.11 0.96
 -1 -12 -4 1.96 0.57
 -1 -12 -5 0.64 2.41
 -1 -12 -5 0.34 1.02
 -1 -12 -5 0.1 0.49
 -1 -12 -6 11.02 3.18
 -1 -12 -6 3.92 1.22
 -1 -12 -7 5.32 0.9
 1 -12 7 4.32 1.05
 -1 -12 -7 5.41 1.37
 -1 -12 -7 6.41 0.97
 1 -12 8 3.01 0.83
 -1 -12 -8 3.16 0.73
 -1 -12 -8 2.2 1.23
 1 -12 9 0.79 0.62
 -1 -12 -9 -0.39 2.6
 -1 -12 -9 1.62 1.17
 -1 -12 -9 1.03 0.62
 -1 -12 -10 2.69 2.75
 -1 -12 -10 0.17 0.55
 -1 -12 -10 1.3 1.2
 1 -12 10 0.15 0.57
 -1 12 -10 0.4 1.17
 -1 12 -11 -0.19 1.05
 -1 -12 -11 0.75 0.53
 -1 -12 -11 2.16 1.19
 -1 -12 -12 2.42 1.19
 -1 12 -12 0.78 1
 -1 -12 -12 1.22 0.47
 -1 -12 -12 1.52 0.72
 -1 -12 -13 0.43 0.66
 -1 -12 -13 1.16 1.1
 -1 12 -13 1.05 0.93
 -1 -12 -14 0.53 1
 -1 -12 -14 -0.1 0.62
 -1 12 -14 0.12 0.74
 -1 -12 -15 -0.67 0.83
 -1 12 -15 0.43 0.59
 -1 -12 -15 0.36 0.53
 -1 -12 -16 0.8 0.66
 -1 12 -16 0.07 0.35
 -1 -12 -16 0.29 0.42
 1 -13 -16 0.37 0.51
 1 13 -15 0.8 0.65
 1 -13 -15 1.02 0.77
 1 -13 -15 1.24 0.44
 1 -13 -14 0.86 0.33
 1 13 -14 1.08 0.85
 1 -13 -14 0.76 0.53
 1 -13 -14 -0.1 0.87
 1 -13 -13 0.27 0.44
 1 -13 -13 0.12 0.94
 1 13 -13 0.15 0.93
 1 -13 -12 -0.07 1.02
 1 13 -12 0.41 1.06
 1 -13 -12 0.64 0.52
 1 -13 -11 1.05 1.06
 1 -13 -11 0.48 0.54
 1 13 -11 1.73 1.22
 1 -13 -10 0.3 0.61
 1 -13 -10 0.39 0.5
 1 -13 -10 1.29 2.95
 1 13 -10 0.87 1.07
 -1 -13 10 -0.07 0.57
 1 -13 -10 0.94 1.12
 1 -13 -9 -1.29 3.11
 1 -13 -9 -0.03 0.48
 1 13 -9 0.1 1.05
 1 -13 -9 0.94 1.07
 -1 -13 9 -0.4 0.63
 1 -13 -8 6.35 3.41
 -1 -13 8 5.07 1.08
 1 13 -8 3.83 1.35
 1 -13 -8 6.77 0.88
 1 -13 -7 -0.81 2.69
 1 -13 -7 -0.41 0.62
 1 13 -7 0.77 1.11
 -1 -13 7 0.26 0.7
 1 -13 -7 0.78 0.45
 1 -13 -6 22.3 2.15
 1 -13 -6 16.72 2.23
 -1 -13 6 16.21 2.4
 1 -13 -5 9.92 1.1
 1 -13 -5 7.19 1.23
 1 -13 -4 4.26 2.6
 1 -13 -4 1.87 0.63
 1 -13 -4 1.64 0.45
 1 -13 -3 1.25 2.15
 -1 -13 3 -0.18 0.71
 1 -13 -3 0.03 0.55
 -1 -13 2 -0.07 0.4
 1 13 -2 -0.35 0.85
 1 -13 -2 -0.03 0.51
 -1 -13 2 -0.09 0.67
 -1 -13 1 0.75 0.71
 1 -13 -1 0.62 0.48
 1 13 -1 -0.37 0.88
 -1 -13 1 0.47 0.45
 1 -13 0 2.3 0.56
 1 13 0 1.29 1
 -1 -13 0 2.2 0.56
 -1 -13 0 2.45 0.82
 -1 -13 -1 79.97 8.65
 1 13 1 110.84 9.42
 1 13 2 -1.18 1.2
 -1 -13 -2 -0.1 0.49
 1 13 3 27.59 3.35
 -1 -13 -3 21.55 2.54
 -1 -13 -3 25.1 2.76
 -1 -13 -4 3.42 0.74
 -1 -13 -4 3.19 1.25
 1 13 4 4.6 1.46
 -1 -13 -5 0.37 1.1
 -1 -13 -5 0.15 0.57
 1 13 5 -0.17 1.24
 -1 -13 -6 5.65 0.98
 -1 -13 -6 4.37 1.38
 1 13 6 7.5 1.8
 1 -13 6 6.02 1.14
 -1 -13 -7 4.05 1.47
 1 -13 7 4.31 1.01
 1 -13 8 2.39 0.79
 -1 -13 -8 3.07 0.76
 -1 -13 -8 4.03 0.81
 -1 -13 -9 15.25 1.76
 1 -13 9 13.14 1.89
 -1 -13 -9 18.64 1.86
 -1 -13 -10 3.67 1.44
 -1 -13 -10 4.93 0.85
 -1 -13 -10 5.8 0.97
 -1 -13 -11 2.98 0.64
 -1 -13 -11 2.8 0.77
 -1 13 -11 1.08 1.05
 -1 -13 -11 1.67 1.23
 -1 -13 -12 0.42 1.14
 -1 -13 -12 0.25 0.41
 -1 -13 -12 -0.04 0.59
 -1 13 -12 -0.24 0.86
 -1 13 -13 -0.39 0.83
 -1 -13 -13 0.37 1.03
 -1 -13 -13 0.1 0.62
 -1 13 -14 -0.05 0.65
 -1 -13 -14 -0.05 0.86
 -1 -13 -14 0.57 0.54
 -1 -13 -15 0.5 0.45
 -1 -13 -15 0.92 0.73
 -1 13 -15 -0.03 0.45
 1 14 -15 0.5 0.52
 1 14 -14 0.35 0.66
 1 -14 -14 0.87 0.73
 1 -14 -14 0.73 0.26
 1 -14 -13 0.46 0.39
 1 -14 -13 0.7 0.9
 1 14 -13 0.75 0.81
 1 14 -12 0.74 0.98
 1 -14 -12 0.52 0.49
 1 -14 -12 2.22 0.98
 1 -14 -11 1.43 1.07
 1 -14 -11 2.3 0.63
 1 14 -11 0.34 1.01
 1 -14 -10 -0.39 0.59
 1 14 -10 1.37 1.18
 1 -14 -10 0.07 1.06
 1 14 -9 -0.48 1.1
 1 -14 -8 0.41 2.81
 -1 -14 8 -0.34 0.66
 1 14 -8 -0.2 1.07
 1 -14 -8 -0.37 0.71
 1 -14 -7 7.27 3.26
 1 -14 -7 5.48 0.76
 -1 -14 7 4.98 1.02
 1 14 -7 3.25 1.32
 1 -14 -7 3.41 0.85
 1 -14 -6 5.43 0.98
 1 -14 -6 5.3 0.78
 -1 -14 6 4.49 1.08
 1 -14 -5 3.74 2.86
 1 -14 -5 3 0.77
 -1 -14 4 16.38 2.12
 1 -14 -4 15.2 1.86
 1 -14 -3 8.9 1.29
 -1 -14 3 12.34 1.61
 -1 -14 2 10.37 1.29
 -1 -14 2 14.18 1.75
 1 -14 -2 10.17 1.36
 -1 -14 1 0.54 0.48
 1 -14 -1 2.27 0.6
 -1 -14 1 2.25 0.9
 -1 -14 0 40.09 3.76
 -1 -14 0 31.23 3.34
 1 -14 0 28.91 3.32
 -1 -14 -1 4.12 0.98
 -1 -14 -1 3.68 0.74
 -1 -14 -2 17.5 2.11
 -1 -14 -2 21.08 2.39
 -1 -14 -3 4.45 1.29
 -1 -14 -3 9.2 1.16
 1 14 4 14.95 2.2
 -1 -14 -4 8.63 1.29
 -1 -14 -5 4.68 0.87
 1 -14 5 3.94 1.03
 1 14 5 5.22 1.63
 1 -14 6 0.87 0.74
 -1 -14 -6 1.01 0.68
 1 14 6 0.19 1.35
 -1 -14 -6 1.36 1.25
 -1 -14 -7 7.13 1.61
 1 -14 7 6.47 1.26
 1 14 7 10.14 2.06
 -1 14 -8 2.52 1.22
 -1 -14 -8 2.92 0.76
 -1 -14 -8 2.42 1.36
 -1 -14 -9 0.61 0.74
 -1 -14 -9 0.47 1.21
 -1 -14 -9 0.25 0.62
 -1 -14 -10 0.16 0.54
 -1 -14 -10 0.16 0.66
 -1 -14 -10 -0.23 1.15
 -1 -14 -11 1.52 1.18
 -1 -14 -11 3.48 0.65
 -1 -14 -11 3.23 0.8
 -1 14 -11 4.14 1.24
 -1 -14 -12 0.46 0.38
 -1 -14 -12 -0.1 0.61
 -1 -14 -12 0.25 1.05
 -1 14 -12 -0.76 0.88
 -1 -14 -13 0.21 0.94
 -1 14 -13 -0.05 0.7
 -1 -14 -13 2.14 0.61
 -1 -14 -14 0.4 0.43
 -1 14 -14 0.08 0.53
 -1 -14 -15 0.69 0.48
 1 15 -15 0.38 0.32
 1 15 -14 0.75 0.55
 1 -15 -13 -0.01 0.3
 1 15 -13 0.35 0.67
 1 -15 -12 0.35 0.42
 1 15 -12 -1.45 0.86
 1 -15 -11 0.36 0.5
 1 15 -11 0.59 0.95
 1 -15 -10 0.33 0.6
 1 15 -10 0.75 1.03
 1 15 -9 6.23 1.49
 1 15 -8 0.38 1.05
 1 -15 -8 0.97 0.68
 1 -15 -7 0.4 0.67
 1 15 -7 1.27 1.18
 1 15 -6 1.28 1.04
 1 -15 -6 1.06 0.71
 -1 -15 5 12.72 1.84
 1 -15 -5 12.68 1.59
 1 -15 -4 3.27 0.79
 -1 -15 4 3.31 0.95
 1 -15 -3 9.84 1.33
 -1 -15 3 10.71 1.62
 -1 -15 2 2.67 0.95
 1 -15 -2 2.47 0.69
 -1 -15 2 1.49 0.51
 -1 -15 1 3.27 0.63
 -1 -15 1 4.35 1.01
 1 -15 -1 2.32 0.68
 -1 -15 0 0.68 0.8
 1 -15 0 0.54 0.52
 -1 -15 0 0.44 0.52
 -1 -15 -1 0.5 0.59
 -1 -15 -1 0.37 0.72
 -1 -15 -2 2.51 0.7
 -1 -15 -3 1.22 0.68
 -1 -15 -4 2.86 0.73
 -1 -15 -4 1.77 1.02
 1 -15 4 2.24 0.94
 -1 -15 -5 -0.04 0.62
 1 -15 5 1.01 0.84
 -1 -15 -5 -0.35 0.96
 -1 -15 -6 5.29 0.93
 -1 15 -7 2.92 1.32
 -1 15 -8 3.69 1.38
 -1 -15 -9 5.76 0.9
 -1 15 -9 4.74 1.47
 -1 -15 -10 1.34 0.58
 -1 -15 -11 0.02 0.41
 -1 15 -11 0.14 0.98
 -1 15 -12 0.46 0.77
 -1 -15 -12 0.02 0.33
 -1 15 -13 0.37 0.58
 -1 -15 -13 0.68 0.68
 -1 -15 -14 0.31 0.48
 1 -16 -13 -0.02 0.44
 1 16 -13 0.18 0.51
 1 16 -12 0.05 0.66
 1 -16 -12 0.48 0.35
 1 -16 -11 0.05 0.44
 1 16 -11 1.23 0.85
 1 16 -10 0.64 0.91
 1 -16 -9 1.99 0.65
 1 16 -9 -0.24 0.97
 1 -16 -8 0.53 0.64
 1 16 -8 1.66 1.05
 1 -16 -7 1.31 0.7
 1 16 -7 0.65 1.1
 1 -16 -6 0.92 0.67
 1 16 -6 -0.1 1.02
 1 -16 -5 0.35 0.65
 1 16 -5 -0.1 1.15
 1 -16 -4 0.3 0.61
 1 -16 -3 -0.18 0.59
 1 -16 -2 1.38 0.64
 -1 -16 2 1.56 0.53
 1 -16 -1 1.29 0.57
 -1 -16 1 1.33 0.54
 -1 -16 0 1.08 0.56
 1 -16 0 1.03 0.51
 -1 -16 -1 1.35 0.6
 -1 -16 -2 1.3 0.65
 -1 -16 -3 1.32 0.65
 -1 -16 -4 3.99 0.84
 -1 -16 -5 -0.56 0.95
 -1 -16 -5 0.45 0.66
 -1 -16 -6 2.1 0.69
 -1 -16 -6 0.17 0.99
 -1 16 -7 0.57 1.15
 -1 -16 -7 0.04 0.62
 -1 -16 -7 0.56 0.91
 -1 -16 -8 2.85 1.05
 -1 16 -8 1.69 1.18
 -1 -16 -9 0.49 0.54
 -1 -16 -9 -0.4 0.92
 -1 16 -9 -0.32 1.04
 -1 -16 -10 -0.23 0.86
 -1 -16 -10 0.29 0.43
 -1 -16 -11 0.45 0.37
 -1 -16 -11 0.04 0.76
 -1 16 -12 0.04 0.57
 -1 -16 -12 0.7 0.69
 -1 -16 -13 0.46 0.46
 1 17 -12 0.54 0.5
 1 17 -11 0.23 0.62
 1 -17 -11 0.13 0.35
 1 17 -10 0.23 0.72
 1 -17 -9 0.4 0.53
 1 17 -9 -0.07 0.82
 1 -17 -8 0.06 0.55
 1 17 -8 -0.08 0.94
 1 17 -7 2.14 1.16
 1 -17 -7 3.25 0.76
 1 -17 -6 0.79 0.64
 1 17 -6 -0.35 1.02
 1 -17 -5 1.75 0.66
 1 17 -5 0.45 1.05
 1 -17 -4 0.93 0.63
 1 17 -4 1.57 1.11
 1 -17 -3 1.14 0.64
 1 -17 -2 0.42 0.53
 1 -17 -1 0.21 0.5
 -1 -17 1 -0.2 0.47
 -1 -17 0 0.42 0.53
 -1 -17 -1 1.03 0.57
 -1 -17 -2 1.14 0.63
 -1 -17 -3 1.65 0.66
 -1 -17 -4 0.42 0.61
 -1 -17 -5 0.72 0.63
 -1 17 -6 1.37 1.21
 -1 -17 -6 0.4 0.6
 -1 -17 -7 2.68 0.68
 -1 17 -7 2.39 1.17
 -1 -17 -7 1.85 0.98
 -1 -17 -8 1.78 0.92
 -1 17 -8 1.93 1.1
 -1 -17 -9 2.41 0.57
 -1 -17 -9 1.28 0.85
 -1 17 -9 0.93 0.91
 -1 -17 -10 1.04 0.41
 -1 -17 -10 0.69 0.74
 -1 17 -11 0.28 0.6
 -1 -17 -11 0.05 0.54
 1 18 -10 -0.75 0.59
 1 -18 -9 -0.02 0.41
 1 18 -9 0.1 0.69
 1 18 -8 0.83 0.82
 1 -18 -8 0.7 0.49
 1 -18 -7 1.26 0.56
 1 18 -7 -0.47 0.85
 1 -18 -6 1.96 0.63
 1 18 -6 2.15 0.98
 1 18 -5 0.47 1.04
 1 -18 -5 0.8 0.59
 1 -18 -4 0.69 0.56
 1 18 -4 -0.16 1.02
 1 -18 -3 0.93 0.55
 1 18 -3 1.67 1.06
 1 -18 -2 0.44 0.49
 -1 -18 1 0.37 0.45
 1 -18 -1 0.49 0.46
 -1 -18 0 1.47 0.52
 -1 -18 -1 1.34 0.56
 -1 -18 -2 -0.27 0.56
 -1 -18 -3 0.67 0.6
 -1 -18 -4 1.59 0.66
 -1 -18 -5 -0.15 0.54
 -1 18 -5 -0.17 1.04
 -1 -18 -6 2.97 0.66
 -1 18 -6 2.12 1.09
 -1 18 -7 -0.71 0.97
 -1 -18 -7 -0.46 0.48
 -1 18 -8 0.12 0.81
 -1 -18 -9 0.09 0.37
 -1 18 -9 0.24 0.63
 1 19 -8 -0.15 0.52
 1 -19 -8 0.18 0.33
 1 19 -7 1.7 0.74
 1 -19 -7 3.12 0.54
 1 -19 -6 1.82 0.52
 1 19 -6 0.93 0.79
 1 19 -5 1.03 0.85
 1 -19 -5 -0.05 0.45
 1 -19 -4 0.7 0.49
 1 19 -4 -0.06 0.87
 1 19 -3 -0.34 0.81
 1 -19 -3 0.32 0.45
 1 -19 -2 0.39 0.42
 1 19 -2 -0.41 0.88
 1 19 -1 0.13 0.9
 -1 -19 -1 -0.42 0.43
 -1 -19 -1 -0.21 0.43
 -1 -19 -2 0.39 0.48
 -1 19 -3 -0.78 0.95
 -1 -19 -3 0.05 0.5
 -1 19 -4 0.96 0.98
 -1 -19 -4 0.25 0.49
 -1 -19 -5 1.82 0.54
 -1 19 -5 0.82 0.9
 -1 -19 -6 2.23 0.52
 -1 19 -6 1.64 0.87
 -1 -19 -7 0.5 0.4
 -1 19 -7 0.56 0.67
 -1 19 -8 0.19 0.52
 1 -20 -5 0.2 0.31
 1 -20 -4 0.4 0.32
 1 -20 -3 -0.06 0.31
 -1 20 -1 0.93 0.9
 -1 20 -2 0.48 0.87
 -1 -20 -3 -0.1 0.34
 -1 20 -3 0.68 0.76
 -1 -20 -4 0.44 0.32
 -1 20 -4 0.26 0.71
 -1 20 -5 0.13 0.59
 2 0 -21 0.03 0.15
 2 0 -21 0.14 0.16
 2 0 -20 0.23 0.23
 2 0 -19 -0.26 0.29
 2 0 -18 0.35 0.32
 2 0 -17 0.2 0.34
 2 0 -16 4.72 0.91
 2 0 -16 4.2 2.11
 2 0 -16 4.3 0.64
 2 0 -15 0.2 0.52
 2 0 -15 -0.08 0.51
 -2 0 15 1.11 2.02
 2 0 -15 -0.08 0.36
 2 0 -15 -1.31 2.01
 2 0 -14 48.27 7.34
 2 0 -14 59.29 6.27
 2 0 -14 54.37 6.31
 -2 0 14 38.69 7.3
 2 0 -14 62.35 6.05
 -2 0 13 0.34 1.95
 2 0 -13 -0.17 0.3
 2 0 -13 -0.06 0.54
 2 0 -12 11.56 1.49
 -2 0 12 9.62 2.8
 2 0 -11 0.45 0.44
 -2 0 11 -1.71 2
 2 0 -11 0.25 1.01
 -2 0 10 13.91 3.34
 2 0 -10 21.62 2.36
 2 0 -9 -0.04 0.46
 -2 0 9 1.15 1.91
 -2 0 8 330.36 34.38
 -2 0 7 -0.53 1.62
 2 0 -6 196.99 19.85
 -2 0 6 184.63 20.18
 -2 0 5 -0.12 1.45
 2 0 -5 0.88 0.76
 2 0 -4 398.54 36.94
 -2 0 4 312.97 37.06
 2 0 -3 0.33 0.65
 -2 0 3 -0.26 1.07
 2 0 -2 177.51 16.46
 -2 0 2 143.53 16.48
 -2 0 1 0.06 0.23
 2 0 -1 0.03 0.47
 2 0 -1 0.65 0.5
 2 0 0 1173.87 106.33
 2 0 0 948.35 106.33
 -2 0 0 1046.57 106.28
 -2 0 -1 0.2 0.24
 -2 0 -1 0.33 0.24
 -2 0 -2 13.05 1.51
 -2 0 -2 15.15 1.51
 -2 0 -3 0.37 0.24
 -2 0 -3 0.66 0.49
 -2 0 -3 -0.02 0.2
 -2 0 -3 0.27 0.24
 -2 0 -3 -0.03 0.24
 -2 0 -4 500.88 51.87
 -2 0 -4 489.66 51.86
 -2 0 -4 571.59 51.91
 -2 0 -4 508.63 51.86
 -2 0 -5 -0.02 0.25
 -2 0 -5 0.4 0.42
 -2 0 -5 0.12 0.28
 -2 0 -5 0.19 0.3
 -2 0 -6 115.86 12.61
 -2 0 -6 109.75 12.6
 -2 0 -6 128.32 12.49
 -2 0 -6 127.29 12.49
 -2 0 -7 -0.07 0.8
 -2 0 -7 0.82 0.37
 -2 0 -7 -0.04 0.36
 -2 0 -7 -0.07 0.63
 -2 0 -8 52.46 5.82
 -2 0 -8 50.76 5.57
 -2 0 -8 56.15 5.58
 -2 0 -9 0.93 0.81
 -2 0 -9 0.09 0.39
 -2 0 -9 0.44 0.39
 -2 0 -10 15.01 2.05
 -2 0 -10 17.77 2.1
 -2 0 -10 14.66 1.87
 -2 0 -11 0.88 0.34
 -2 0 -11 0.31 0.52
 -2 0 -11 0.33 0.5
 2 0 12 8.27 3.24
 -2 0 -12 8.88 1.36
 -2 0 -12 9.4 1.38
 -2 0 -12 9.65 1.1
 -2 0 -13 0.34 0.39
 2 0 13 2.16 2.61
 -2 0 -13 0.97 0.7
 -2 0 -13 -0.08 0.65
 -2 0 -13 0.54 0.35
 -2 0 -14 12.13 1.61
 -2 0 -14 9.97 1.55
 -2 0 -14 11.4 1.27
 -2 0 -14 10.79 1.24
 -2 0 -15 -0.19 0.33
 -2 0 -15 0.18 0.58
 -2 0 -15 0.02 0.39
 -2 0 -16 15.05 1.62
 -2 0 -16 14.23 1.6
 -2 0 -17 0.19 0.36
 -2 0 -17 0.21 0.3
 -2 0 -17 -0.04 0.58
 -2 0 -18 0.24 0.28
 -2 0 -18 0.47 0.33
 -2 0 -19 0.05 0.24
 -2 0 -20 6.75 0.73
 2 -1 -21 3.01 0.39
 2 -1 -21 3.32 0.38
 2 1 -21 3.06 0.37
 2 1 -21 3.33 0.39
 2 -1 -20 -0.01 0.22
 2 1 -20 0.01 0.2
 2 -1 -20 0.33 0.23
 2 1 -20 0.11 0.23
 2 1 -19 1.15 0.33
 2 -1 -19 1.83 0.34
 2 -1 -18 2.68 0.46
 2 1 -18 2.79 0.47
 2 -1 -17 2.61 0.49
 2 1 -17 2.94 0.48
 2 -1 -16 52.89 6.36
 2 1 -16 62.42 6.12
 2 -1 -16 52 7.53
 2 -1 -16 61.39 6.12
 2 1 -16 41.58 7.17
 2 1 -16 58.47 6.38
 2 1 -15 1.43 0.41
 -2 -1 15 2.32 2.37
 2 -1 -15 0.99 0.41
 2 -1 -15 1.96 0.68
 2 -1 -15 2.06 1.92
 2 1 -15 0.92 1.82
 -2 1 15 0.35 1.89
 2 1 -15 2.03 0.69
 2 1 -15 2.09 0.66
 -2 -1 14 4.87 2.68
 2 1 -14 7.34 0.88
 2 -1 -14 7.68 0.89
 2 -1 -14 7.04 1.11
 2 -1 -14 10.3 2.69
 2 1 -14 6.54 2.36
 -2 1 14 5.08 2.41
 2 -1 -14 6.58 1.14
 2 1 -14 5.95 1.12
 2 1 -14 6.99 1.11
 2 1 -13 -0.19 0.33
 2 -1 -13 -0.02 0.32
 2 -1 -13 0.32 1.88
 2 1 -13 -0.12 0.49
 2 -1 -13 -0.43 0.55
 -2 -1 13 -0.71 2.07
 -2 1 13 -0.32 1.84
 -2 1 12 6.61 2.46
 2 -1 -12 10.16 1.3
 2 -1 -12 7.85 2.51
 2 1 -12 9.03 1.27
 2 1 -12 8.04 1.56
 -2 -1 12 7.55 2.56
 2 1 -11 23.15 2.64
 -2 1 11 15.56 3.55
 2 1 -11 28.05 2.93
 -2 -1 11 20.65 3.91
 2 -1 -11 22.61 2.63
 -2 -1 10 1.35 1.72
 -2 1 10 1.24 1.87
 2 -1 -10 0.15 0.42
 2 1 -10 1.3 0.53
 2 1 -9 3.21 0.61
 -2 1 9 -0.22 1.55
 2 -1 -9 2.46 0.59
 -2 -1 9 1.69 2.07
 -2 -1 8 69.32 8.24
 2 1 -7 -0.38 0.81
 -2 -1 7 0.74 1.83
 2 1 -6 19.87 2.59
 -2 -1 6 18.61 3.05
 -2 -1 6 22.73 2.38
 2 1 -5 499.92 51.12
 -2 -1 5 523.14 50.97
 -2 -1 5 443.32 51.38
 2 -1 -4 464.6 47.15
 2 1 -4 478.75 47.12
 -2 -1 4 488.33 47.01
 -2 -1 4 372.57 47.29
 -2 1 3 301.83 35.16
 2 -1 -3 388.27 35.13
 2 1 -3 357.93 35.1
 -2 -1 3 318.96 35.26
 2 -1 -2 1066.25 94.8
 2 1 -2 1001.15 94.8
 -2 -1 2 1032.09 94.74
 -2 -1 2 875.68 94.88
 -2 1 2 753.81 94.73
 -2 -1 1 646.23 68.54
 2 -1 -1 759.4 68.6
 -2 1 1 662.88 68.54
 -2 -1 1 700.86 68.73
 2 1 -1 681.65 68.63
 -2 -1 0 227.63 23.91
 -2 1 0 230.93 23.91
 2 -1 0 294.04 23.94
 -2 1 0 226.39 23.91
 -2 1 0 228.66 23.9
 -2 -1 0 224.33 23.9
 -2 -1 0 245.71 23.92
 -2 -1 -1 3350.54 343.03
 -2 1 -1 3497.59 343.03
 -2 1 -1 3326.68 343.03
 -2 1 -1 3502.06 343.03
 -2 -1 -1 3422.75 343.03
 -2 1 -1 3367.65 343.02
 -2 -1 -1 3310.55 343.03
 -2 -1 -1 3423.5 343.02
 -2 -1 -2 269.87 19.89
 -2 -1 -2 199.12 19.73
 -2 1 -2 191.41 19.74
 -2 -1 -2 193.83 19.74
 -2 1 -2 186.94 19.73
 -2 -1 -2 188.36 19.74
 -2 1 -2 185.54 19.74
 -2 -1 -2 187.02 19.73
 -2 1 -2 199.96 19.73
 -2 -1 -3 31.33 3.31
 -2 1 -3 29.29 3.12
 -2 -1 -3 30.2 3.12
 -2 1 -3 31.23 3.12
 -2 -1 -3 29.23 3.13
 -2 1 -3 28.16 3.13
 -2 1 -3 31.7 3.15
 -2 -1 -3 29.12 3.12
 -2 -1 -3 31.74 3.15
 -2 -1 -4 41.07 4.51
 -2 -1 -4 44.35 4.51
 -2 -1 -4 50.37 4.79
 -2 1 -4 43.57 4.52
 -2 1 -4 45.25 4.56
 -2 1 -4 41.99 4.51
 -2 -1 -4 42.67 4.51
 -2 1 -4 44.67 4.51
 -2 -1 -4 44.89 4.55
 -2 1 -5 24.28 2.61
 -2 1 -5 21.87 2.56
 -2 1 -5 25.56 2.68
 -2 -1 -5 24.66 2.58
 -2 1 -5 25.67 2.58
 -2 -1 -5 25.61 2.67
 -2 -1 -5 23.32 2.57
 -2 -1 -5 22.91 2.57
 -2 1 -5 25.28 2.57
 -2 1 -6 213.38 20.31
 -2 1 -6 176.85 20.34
 -2 1 -6 183.34 20.42
 -2 1 -6 207.17 20.3
 -2 -1 -6 205.89 20.3
 -2 -1 -6 207.66 20.3
 -2 -1 -6 187.23 20.43
 -2 1 -7 -0.08 0.74
 -2 -1 -7 -0.14 0.33
 -2 1 -7 0.53 0.34
 -2 -1 -7 0.33 0.34
 -2 1 -7 0.53 0.58
 -2 1 -7 0.74 0.34
 -2 -1 -7 -0.3 0.78
 -2 -1 -7 0.09 0.81
 -2 -1 -8 131.87 14.29
 -2 1 -8 122.64 14.11
 -2 -1 -8 128.52 13.98
 -2 1 -8 146.28 13.99
 -2 -1 -8 144.5 13.99
 -2 1 -8 138.68 13.99
 -2 1 -9 83.12 8.75
 -2 -1 -9 83.46 9.14
 -2 1 -9 79.34 8.76
 -2 -1 -9 91.91 8.77
 -2 -1 -9 85.62 8.73
 -2 -1 -9 83.04 8.76
 -2 -1 -10 13.09 1.64
 2 -1 10 11.59 3.38
 -2 1 -10 12.34 1.63
 -2 -1 -10 13.24 1.66
 -2 1 -10 13.63 1.67
 -2 1 -10 12.14 1.44
 -2 -1 -10 13.1 1.44
 -2 -1 -11 29.64 3.14
 -2 1 -11 28.17 3.13
 -2 -1 -11 28.21 2.89
 -2 -1 -11 27.95 3.13
 -2 1 -11 25.37 2.88
 -2 1 -11 31.41 3.16
 2 -1 11 27.32 4.82
 -2 -1 -12 1.69 0.73
 -2 -1 -12 1.45 0.4
 -2 1 -12 1.75 0.41
 -2 1 -12 0.99 0.59
 -2 -1 -12 1.55 0.63
 2 -1 12 2.52 2.83
 -2 1 -12 1.85 0.67
 2 1 13 0.85 2.5
 -2 -1 -13 4.65 1.08
 -2 1 -13 6.08 1.08
 -2 -1 -13 6.31 1.09
 -2 1 -13 5.51 0.74
 -2 1 -13 3.42 0.98
 -2 -1 -13 6.51 0.78
 2 -1 13 4.33 2.88
 -2 -1 -13 6.54 0.75
 -2 1 -13 5.15 0.76
 -2 1 -14 45.52 4.79
 -2 1 -14 47.18 4.78
 -2 -1 -14 46.56 4.78
 -2 -1 -14 48.96 5.13
 -2 1 -14 49.28 5.13
 -2 1 -14 46.41 5.1
 2 1 14 28.48 6.26
 -2 -1 -14 47.05 4.79
 2 -1 14 23.26 6.07
 -2 -1 -15 1.68 0.42
 -2 1 -15 1.33 0.41
 -2 1 -15 1.15 0.66
 -2 1 -15 1.45 0.46
 -2 -1 -15 1.58 0.45
 -2 -1 -15 2.04 0.72
 -2 -1 -16 7.45 0.89
 -2 -1 -16 7.19 0.86
 -2 1 -16 6.44 0.85
 -2 1 -16 6.79 0.89
 -2 1 -17 1.78 0.43
 -2 -1 -17 1.92 0.41
 -2 1 -17 0.41 0.34
 -2 -1 -17 1.64 0.37
 -2 -1 -17 0.04 0.65
 -2 1 -18 -0.18 0.28
 -2 -1 -18 -0.01 0.26
 -2 1 -18 0.25 0.31
 -2 -1 -18 -0.17 0.3
 -2 -1 -19 0.25 0.25
 -2 1 -19 0.48 0.24
 -2 -1 -20 0.01 0.15
 -2 1 -20 0.22 0.17
 2 -2 -21 -0.06 0.15
 2 2 -21 -0.03 0.15
 2 -2 -21 -0.02 0.13
 2 -2 -20 1.71 0.31
 2 2 -20 2.25 0.33
 2 2 -20 2.09 0.32
 2 -2 -20 2.16 0.33
 2 -2 -19 8.31 0.92
 2 2 -19 7.88 0.92
 2 2 -18 2.71 0.47
 2 -2 -18 3.1 0.49
 2 2 -17 3.91 0.59
 2 -2 -17 4.05 0.59
 2 2 -16 1.05 0.38
 2 2 -16 0.57 1.57
 2 -2 -16 1.2 0.38
 2 -2 -16 1.02 2.06
 2 -2 -16 0.6 0.55
 2 -2 -15 3.33 0.79
 2 2 -15 2.75 0.75
 -2 2 15 1.34 1.95
 2 2 -15 3.47 0.56
 2 2 -15 2.98 1.96
 2 -2 -15 3.26 2.39
 -2 -2 15 2.43 2.38
 2 -2 -15 4.14 0.58
 2 -2 -15 3.77 0.8
 2 -2 -14 -0.39 0.56
 2 -2 -14 0.36 2.01
 2 -2 -14 0.28 0.34
 -2 2 14 -0.66 1.8
 2 2 -14 -0.14 0.36
 2 2 -14 -0.26 0.52
 -2 -2 14 -2.39 2.47
 2 -2 -14 0.23 0.52
 2 2 -13 0.9 0.39
 2 -2 -13 0.76 0.36
 2 -2 -13 1.01 2
 2 -2 -13 0.97 0.34
 2 2 -13 -0.28 1.1
 -2 2 13 -0.31 1.75
 2 2 -13 0.93 0.55
 -2 -2 13 -0.76 2.24
 -2 -2 12 35.73 5.71
 -2 2 12 30.85 5.21
 2 -2 -12 35.99 3.98
 2 2 -12 46.69 4.48
 2 -2 -12 38.37 3.99
 2 2 -12 45.72 4.24
 -2 2 11 10.13 2.74
 2 2 -11 10.58 1.46
 2 2 -11 13.41 1.83
 2 2 -10 33.6 3.67
 2 2 -9 11.51 1.43
 -2 -2 9 11.94 1.48
 -2 -2 8 0.13 0.44
 2 2 -8 -0.22 0.96
 2 2 -7 22.57 2.75
 -2 -2 7 21.79 2.44
 -2 -2 6 102.31 10.58
 2 2 -6 104.68 10.8
 -2 -2 5 500.22 50.19
 2 2 -5 487.61 50.33
 -2 -2 4 41.03 4.3
 2 2 -4 41.18 4.42
 -2 -2 3 114.8 11.63
 2 2 -3 112.36 11.71
 2 2 -2 565.08 57
 -2 -2 2 586.57 56.93
 2 -2 -2 531.92 56.96
 -2 -2 1 529.47 55.65
 2 -2 -1 575.14 55.69
 2 2 -1 572.64 55.76
 -2 -2 0 131.11 14.79
 -2 -2 0 162.85 14.82
 -2 -2 0 143.87 14.81
 2 -2 0 124.92 14.86
 2 -2 0 174.82 14.79
 -2 2 0 133.25 14.79
 2 -2 1 165.52 21.33
 -2 2 -1 193.4 21.26
 -2 -2 -1 213.05 21.25
 -2 -2 -1 218.74 21.27
 2 -2 1 221.47 21.23
 -2 2 -1 219.53 21.26
 -2 -2 -2 226.14 22.42
 -2 -2 -2 207.17 22.43
 -2 -2 -2 292.48 22.68
 2 -2 2 217.09 22.72
 -2 2 -2 230.64 22.44
 -2 2 -2 207.14 22.42
 -2 2 -3 2515.56 226.98
 -2 -2 -3 2657.86 227.19
 2 -2 3 2207.86 227.41
 -2 -2 -3 2389.26 226.95
 -2 -2 -3 2201.55 226.96
 -2 2 -3 1926.09 226.94
 -2 2 -3 2245.34 226.96
 -2 -2 -4 128.8 10.59
 -2 -2 -4 99.32 10.19
 -2 -2 -4 104.3 10.19
 -2 2 -4 97.37 10.19
 -2 2 -4 89.61 10.18
 -2 2 -4 107.02 10.24
 -2 -2 -5 14.76 1.63
 -2 2 -5 14.15 1.62
 -2 2 -5 18.67 1.65
 -2 2 -5 11.98 1.57
 -2 -2 -5 15.44 1.63
 -2 2 -5 16.03 1.78
 -2 -2 -6 9.53 1.01
 -2 2 -6 6.6 1.23
 -2 2 -6 7.54 0.98
 -2 2 -6 8.09 0.98
 -2 2 -6 7.1 1.03
 -2 2 -7 21.22 2.36
 -2 2 -7 19.01 2.44
 -2 -2 -7 20.76 2.34
 2 -2 7 22.44 3.8
 -2 2 -7 23.97 2.36
 -2 -2 -8 8.34 1.09
 -2 2 -8 7.45 1.08
 -2 2 -8 9.01 1.1
 2 -2 8 11.63 3.14
 -2 -2 -9 0.2 0.26
 2 -2 9 -1.01 2.28
 -2 2 -9 1.67 0.66
 -2 2 -9 0.1 0.46
 -2 2 -9 0.23 0.45
 -2 -2 -9 0.25 0.38
 -2 -2 -9 1.42 0.61
 -2 2 -10 1.32 0.57
 -2 -2 -10 1.65 0.52
 -2 -2 -10 1.5 0.35
 -2 2 -10 4.49 0.74
 -2 2 -10 1.31 0.55
 2 -2 10 0.74 2.52
 -2 -2 -11 1.9 0.4
 -2 2 -11 1.95 0.65
 2 -2 11 3.99 2.61
 -2 -2 -11 1.83 0.59
 -2 -2 -12 -0.33 0.35
 -2 -2 -12 0.07 0.49
 -2 -2 -12 -0.19 0.3
 -2 2 -12 0.07 0.58
 2 -2 12 1.7 2.64
 -2 -2 -13 91.09 9.05
 -2 2 -13 94.24 9.36
 -2 -2 -13 85.15 9.34
 -2 -2 -13 90.76 9.06
 -2 -2 -13 88.23 9.34
 -2 2 -13 85.04 9.05
 2 -2 13 65.87 10.71
 -2 2 -14 4.5 0.62
 2 -2 14 1.8 2.57
 -2 -2 -14 2.75 0.84
 -2 2 -14 4.14 0.62
 -2 -2 -14 3.2 0.6
 -2 -2 -14 3.78 0.57
 2 2 14 0.84 2.23
 -2 2 -15 10.61 1.31
 -2 -2 -15 11.92 1.65
 -2 2 -15 10.28 1.28
 -2 -2 -15 12.8 1.3
 -2 -2 -15 11.99 1.32
 -2 2 -16 12.29 1.36
 -2 -2 -16 13.47 1.36
 -2 2 -16 12.29 1.38
 -2 -2 -16 13.02 1.38
 -2 2 -17 -0.36 0.32
 -2 -2 -17 0.35 0.31
 -2 2 -17 0.45 0.34
 -2 -2 -17 -0.3 0.68
 -2 -2 -17 0.04 0.36
 -2 2 -18 0.36 0.32
 -2 2 -18 0.37 0.29
 -2 -2 -18 0.06 0.52
 -2 -2 -18 -0.16 0.35
 -2 -2 -18 0.84 0.28
 -2 -2 -18 0.37 0.31
 -2 -2 -19 1.01 0.26
 -2 -2 -20 0.19 0.15
 2 3 -21 2.29 0.3
 2 -3 -21 2.38 0.3
 2 3 -21 2.87 0.32
 2 -3 -21 2.71 0.31
 2 3 -20 0.96 0.23
 2 -3 -20 1.12 0.23
 2 -3 -20 0.77 0.23
 2 -3 -19 2.68 0.41
 2 -3 -18 1.61 0.36
 2 -3 -17 2.25 0.44
 2 -3 -16 17.59 3.73
 2 3 -16 17.02 3.26
 2 -3 -16 17.97 2.38
 2 3 -16 18.1 2.37
 2 -3 -16 22.01 2.16
 2 3 -15 3.56 0.85
 2 -3 -15 4.95 0.92
 -2 -3 15 0.43 2.49
 2 -3 -15 3.31 2.19
 -2 3 15 4.55 2.22
 2 -3 -15 5.1 0.9
 2 -3 -15 4.45 0.62
 2 3 -15 4.4 0.88
 2 -3 -15 5.75 0.66
 2 -3 -14 7.23 0.94
 2 3 -14 8.91 1.23
 -2 3 14 7.07 2.6
 2 3 -14 7.54 1.23
 2 -3 -14 6 2.58
 2 -3 -14 8.5 1.25
 -2 -3 14 3.85 2.96
 2 -3 -14 11.14 1.29
 2 3 -14 6.15 1.55
 2 -3 -14 8.63 0.97
 2 3 -13 0.09 0.92
 2 -3 -13 0.97 0.53
 2 -3 -13 0.45 0.33
 2 -3 -13 -0.22 0.51
 -2 3 13 -0.31 1.66
 2 -3 -13 1.09 2.13
 2 3 -13 0.8 0.53
 2 -3 -13 0.36 0.33
 2 3 -13 0.73 0.56
 2 3 -13 0.55 0.36
 2 3 -12 7.36 1.11
 2 -3 -12 8.22 0.89
 2 3 -12 6.9 0.88
 -2 3 12 5.15 2.19
 2 3 -12 7 1.47
 2 -3 -12 6.93 0.91
 2 -3 -12 7.83 1.1
 2 3 -11 8.8 1.13
 2 -3 -11 6.68 0.91
 2 -3 -11 7.72 1.09
 2 3 -11 7.97 1.44
 2 -3 -10 18.45 2.08
 2 3 -10 17.68 2.06
 -2 -3 10 14.18 2.03
 2 3 -10 22.2 2.36
 2 -3 -9 30.41 3.29
 2 3 -9 31.51 3.3
 -2 -3 9 27.38 3.28
 -2 -3 8 138.66 14.53
 2 -3 -8 179.97 15.7
 2 3 -8 135.34 14.84
 2 3 -7 100.1 11.3
 -2 -3 7 105.33 11.08
 2 3 -6 332.06 34.49
 -2 -3 6 341.25 34.31
 2 3 -5 101.61 10.45
 -2 -3 5 99.57 10.29
 2 -3 -4 73.56 7.53
 2 3 -4 62.68 7.06
 -2 -3 4 69.24 6.98
 2 -3 -3 19.3 2.67
 2 3 -3 21.53 2.32
 -2 -3 3 19.65 2.22
 -2 3 2 2.02 0.68
 -2 -3 2 1.24 0.31
 2 -3 -2 1.44 1.04
 2 3 -2 1.58 0.55
 -2 3 2 1.83 0.31
 -2 3 1 58.7 5.71
 -2 3 1 55.58 5.69
 -2 -3 1 62.24 5.77
 -2 3 1 44.24 5.75
 2 3 -1 54.71 5.83
 -2 -3 1 58.43 5.7
 2 -3 -1 51.73 5.93
 -2 3 0 48.74 5.1
 -2 -3 0 50.06 5.11
 -2 -3 0 53.63 5.13
 -2 3 0 52.53 5.12
 2 -3 0 42.36 5.21
 -2 -3 0 53.82 5.15
 -2 -3 0 48.78 5.1
 -2 3 0 48.24 5.11
 -2 -3 -1 302.31 30.02
 -2 3 -1 272.06 30
 -2 -3 -1 278.23 30.02
 -2 -3 -1 327.34 30.03
 -2 3 -1 300.29 30.03
 -2 -3 -1 297.2 30.01
 -2 3 -1 303.54 30.02
 2 -3 1 242.92 30.11
 2 -3 1 346 30.07
 -2 -3 -1 296.96 30.02
 -2 3 -1 299.2 30.02
 -2 -3 -2 2.4 0.34
 -2 3 -2 2.38 0.38
 -2 3 -2 2.11 0.37
 -2 -3 -2 2.48 1.05
 -2 3 -2 2.68 0.36
 -2 -3 -2 2.47 0.38
 2 -3 2 1.56 1.01
 -2 -3 -2 2.13 0.37
 -2 -3 -2 1.54 0.31
 -2 -3 -2 2.13 0.37
 -2 3 -2 2.72 0.37
 -2 3 -3 53.99 5.93
 2 -3 3 51.45 6.39
 -2 -3 -3 63.07 5.93
 -2 3 -3 55.35 5.93
 -2 -3 -3 69.14 6.32
 -2 -3 -3 54.5 5.93
 -2 3 -3 55.06 5.93
 -2 -3 -3 53.51 5.92
 -2 3 -3 66.24 5.97
 -2 -3 -3 64.79 5.96
 2 -3 4 67.05 7.85
 -2 -3 -4 71.3 7.19
 -2 -3 -4 96.81 7.75
 -2 -3 -4 74.35 7.19
 -2 3 -4 61.84 7.17
 -2 3 -4 71.79 7.19
 -2 -3 -4 80.06 7.24
 -2 3 -4 68.68 7.24
 -2 -3 -4 66.63 7.17
 -2 3 -4 66.89 7.18
 -2 3 -5 0.91 0.58
 2 -3 5 -0.36 1.7
 -2 3 -5 1.77 0.39
 -2 3 -5 1.4 0.34
 -2 -3 -5 1.46 0.35
 -2 3 -5 1.38 0.36
 -2 -3 -5 1.53 0.39
 -2 -3 -5 0.59 0.56
 -2 -3 -5 1.11 0.36
 -2 -3 -5 1.07 1.43
 -2 3 -6 2.58 0.82
 -2 3 -6 3.17 0.56
 -2 -3 -6 3.58 0.55
 -2 3 -6 3.01 0.53
 -2 -3 -6 3.05 0.89
 -2 -3 -6 3.35 0.56
 2 -3 6 2.2 1.92
 -2 -3 -7 18.27 2.11
 -2 -3 -7 21.08 2.15
 -2 3 -7 19.17 2.13
 -2 -3 -8 24.31 2.53
 -2 3 -8 21.92 2.5
 -2 -3 -8 21.75 2.49
 2 -3 8 22.06 4
 -2 3 -9 0.15 0.51
 -2 3 -9 -0.03 0.25
 -2 3 -9 0.15 0.47
 -2 -3 -9 -0.14 0.41
 -2 3 -9 0.1 0.43
 -2 -3 -9 0.8 0.41
 -2 -3 -9 0.34 0.24
 -2 -3 -10 3.84 0.79
 -2 3 -10 4.13 0.81
 -2 3 -10 5.09 0.85
 2 -3 10 6.71 2.78
 -2 3 -10 4.47 0.6
 -2 -3 -10 4.53 0.6
 -2 -3 -10 5.44 0.83
 -2 3 -10 4.68 0.84
 -2 -3 -11 69.8 7.53
 -2 -3 -11 70.49 7.28
 -2 -3 -11 67.65 7.51
 2 -3 11 47.57 8.77
 -2 -3 -11 68.9 7.29
 -2 3 -11 65.06 7.5
 -2 3 -11 64.1 7.28
 -2 3 -11 68.18 7.53
 -2 -3 -12 25.99 3.03
 -2 3 -12 26.76 2.76
 -2 -3 -12 26.32 3.04
 -2 3 -12 26.3 3.04
 -2 -3 -12 26.2 2.77
 -2 3 -12 27.57 3.06
 2 -3 12 17.48 4.49
 -2 3 -12 24.26 2.76
 -2 -3 -12 28.13 2.76
 -2 -3 -13 4 0.92
 -2 -3 -13 4.56 0.62
 -2 3 -13 3.91 0.94
 2 -3 13 0.91 2.57
 -2 3 -13 3.45 0.91
 -2 -3 -13 4.48 0.66
 -2 -3 -13 4.79 0.98
 -2 3 -13 4.46 0.64
 -2 -3 -14 7.51 0.89
 -2 -3 -14 5.91 1.15
 -2 -3 -14 6.78 0.9
 -2 3 -14 7.83 1.22
 -2 -3 -15 1.65 0.72
 -2 -3 -15 2.75 0.47
 -2 -3 -15 2.64 0.51
 -2 3 -15 1.92 0.73
 -2 -3 -16 1.98 0.42
 -2 -3 -16 1.35 0.43
 -2 -3 -17 2.28 0.42
 -2 -3 -17 2.47 0.44
 -2 -3 -18 0.7 0.31
 -2 -3 -18 0.47 0.55
 -2 -3 -18 0.3 0.27
 -2 -3 -18 0.41 0.38
 -2 3 -19 -0.1 0.23
 -2 -3 -19 -0.02 0.21
 2 -4 -21 0.21 0.3
 2 4 -20 0.06 0.16
 2 -4 -20 -0.15 0.16
 2 4 -20 0.19 0.19
 2 -4 -20 0.12 0.18
 2 4 -19 1.59 0.32
 2 -4 -19 1.17 0.3
 2 4 -18 0.68 0.29
 2 -4 -18 0.41 0.27
 2 4 -17 0.51 0.32
 2 -4 -17 0.37 0.32
 2 -4 -16 -0.35 2.05
 2 -4 -16 0.51 0.31
 2 -4 -16 0.24 0.28
 2 4 -16 0.2 0.34
 2 -4 -16 -0.35 0.51
 2 4 -16 0.14 0.45
 2 -4 -15 5.86 0.78
 2 -4 -15 5.26 1.02
 2 -4 -15 4.1 2.4
 2 -4 -15 7.28 0.8
 2 4 -15 6.92 1.06
 2 4 -15 6.27 0.81
 2 4 -14 0.58 0.33
 -2 4 14 0.95 1.74
 2 4 -14 -0.19 1
 2 4 -14 0.97 0.57
 2 4 -14 0.83 0.53
 2 -4 -14 -0.07 0.49
 2 -4 -14 1.13 0.36
 2 -4 -14 0.64 0.55
 2 -4 -14 0.45 0.35
 2 -4 -14 -0.38 2.28
 2 -4 -13 8.5 1.07
 2 -4 -13 11.69 1.33
 2 -4 -13 9.65 1.07
 2 -4 -13 10.18 1.36
 2 4 -13 9.16 1.07
 2 4 -13 7.6 1.27
 2 4 -13 9.57 1.29
 2 4 -13 7.81 1.62
 2 4 -12 9.38 1.22
 2 4 -12 6.85 1.53
 2 -4 -12 10.01 1.24
 2 4 -12 7.93 1
 2 -4 -12 8.86 1
 2 -4 -12 8.63 1.04
 2 -4 -11 0.18 0.38
 2 4 -11 0.06 0.47
 2 -4 -11 -1.3 1.94
 2 -4 -11 -0.17 0.5
 -2 -4 11 -0.11 0.49
 2 4 -11 0.26 0.95
 2 -4 -10 36.3 4.27
 2 -4 -10 55.76 6.03
 -2 -4 10 36.81 4.41
 2 4 -10 46.68 4.66
 2 4 -10 45.98 4.46
 2 -4 -10 50.93 4.48
 2 4 -9 3.69 0.72
 2 -4 -9 5.78 2.12
 -2 -4 9 3.33 0.72
 2 -4 -9 5.35 0.77
 2 -4 -8 248.68 22.92
 2 4 -8 184.02 22.01
 -2 -4 8 181.07 21.73
 2 4 -8 229.25 21.76
 2 -4 -8 243.89 21.77
 2 -4 -7 288.39 24.03
 2 4 -7 208.73 23.16
 -2 -4 7 215.44 23.95
 -2 -4 7 225.11 22.94
 -2 -4 6 130.73 14.83
 2 -4 -6 152.59 14.66
 2 4 -6 130.22 14.03
 -2 -4 6 135.28 13.85
 -2 -4 5 91.49 11.57
 2 -4 -5 125.22 11.62
 2 4 -5 101.52 11
 -2 -4 5 107.53 10.87
 2 -4 -4 138.14 14.25
 2 4 -4 126.74 13.81
 -2 -4 4 140.59 13.72
 -2 -4 4 123.25 14.33
 2 -4 -3 352.57 36.02
 2 4 -3 340.04 35.72
 -2 -4 3 315.85 36.08
 -2 -4 3 368.18 35.63
 -2 -4 2 50.37 5.96
 2 -4 -2 53.53 5.74
 -2 -4 2 48.43 5.33
 2 4 -2 57.16 5.54
 -2 4 2 54.82 5.33
 2 4 -1 33.11 4.16
 -2 -4 1 40.54 4.03
 -2 4 1 40.3 4.03
 2 -4 -1 32.29 4.26
 -2 -4 1 39.79 4.09
 -2 4 1 40.41 4.02
 -2 -4 1 38.75 4.02
 -2 -4 0 231.96 23.94
 -2 -4 0 265.38 24.01
 -2 4 0 240.54 23.94
 -2 4 0 229.1 23.95
 -2 -4 0 230.16 23.95
 -2 -4 -1 33.06 3.47
 -2 4 -1 33.07 3.47
 -2 -4 -1 34.71 3.5
 2 -4 1 40.02 3.67
 -2 -4 -1 33.43 3.49
 2 -4 1 27.41 3.68
 -2 4 -1 32.57 3.49
 -2 -4 -1 36.17 3.52
 -2 4 -1 33.26 3.49
 -2 4 -1 34.76 3.49
 -2 4 -2 47.02 4.9
 -2 -4 -2 49.51 4.9
 -2 4 -2 50.8 4.88
 -2 -4 -2 43.91 4.89
 -2 -4 -2 48.7 4.89
 2 -4 2 36.47 5.18
 -2 -4 -2 47.3 4.9
 -2 4 -2 47.35 4.9
 -2 -4 -2 49.85 4.88
 -2 4 -2 46.2 4.89
 -2 -4 -2 48.12 5.3
 -2 -4 -3 10.93 1.22
 -2 4 -3 11.62 1.22
 -2 -4 -3 10.45 1.22
 2 -4 3 9.73 1.92
 -2 -4 -3 12.22 1.83
 -2 4 -3 10.89 1.23
 -2 -4 -3 9.78 1.15
 -2 4 -3 11.06 1.22
 -2 -4 -3 12.28 1.26
 -2 -4 -3 12.36 1.23
 -2 4 -3 12.75 1.28
 -2 -4 -4 177.56 17.95
 -2 4 -4 167.61 17.94
 -2 -4 -4 174.15 17.94
 -2 4 -4 182.06 17.95
 -2 -4 -4 189.05 18.45
 -2 4 -4 178.32 17.95
 2 -4 4 158.24 18.5
 -2 4 -4 172.68 18.02
 -2 -4 -4 176.94 17.94
 -2 -4 -4 189.78 18.02
 -2 -4 -5 7.93 1.87
 -2 -4 -5 6.22 0.77
 -2 4 -5 6.29 0.77
 -2 4 -5 5.21 0.97
 -2 -4 -5 5.79 0.76
 -2 4 -5 5.26 0.76
 2 -4 5 7.87 2.35
 -2 -4 -5 5.49 0.97
 -2 -4 -6 163.69 21.21
 -2 -4 -6 221.41 21.08
 -2 -4 -6 223.81 21.09
 -2 4 -6 220.02 21.09
 -2 4 -6 221.25 21.08
 2 -4 6 208.96 22.08
 -2 4 -6 140.96 21.2
 -2 -4 -6 249.61 21.85
 -2 4 -7 -0.04 0.32
 2 -4 7 1.83 2.19
 -2 -4 -7 -0.34 1.62
 -2 -4 -7 0.19 0.32
 -2 -4 -7 0.36 0.36
 -2 4 -7 0.51 0.38
 -2 4 -8 38.03 4.08
 -2 4 -8 39.48 4.08
 -2 -4 -8 36.52 4.06
 2 -4 8 36.53 5.46
 -2 -4 -8 38.98 4.08
 -2 4 -9 19.07 2.01
 -2 -4 -9 17.27 1.78
 2 -4 9 19.13 3.66
 -2 4 -9 17.04 1.79
 -2 -4 -9 19.94 2
 -2 4 -9 19.5 2.02
 -2 -4 -9 18.46 2
 -2 -4 -9 16.79 1.79
 -2 4 -9 10.63 1.87
 -2 -4 -10 29.22 3.27
 -2 -4 -10 30.76 3.04
 -2 4 -10 29.04 3.04
 2 -4 10 32.29 5.23
 -2 -4 -10 39.52 4.56
 -2 4 -10 29.75 3.28
 -2 -4 -10 28.4 3.25
 -2 -4 -10 31.26 3.06
 -2 4 -10 28.21 3.26
 -2 4 -10 27.9 3.42
 -2 4 -10 29.14 3.05
 -2 4 -10 23.72 3.16
 -2 4 -11 24.53 2.9
 -2 4 -11 25.3 2.89
 -2 4 -11 27.47 3.31
 -2 -4 -11 35.94 4.51
 -2 4 -11 24.25 3.12
 -2 -4 -11 26.56 3.16
 2 -4 11 19.56 4.69
 -2 4 -11 29.22 3.17
 -2 -4 -11 27.37 3.14
 -2 -4 -11 27.24 2.89
 -2 -4 -11 25.37 2.9
 -2 4 -12 21.84 2.35
 -2 4 -12 20.53 2.36
 -2 4 -12 24.66 2.67
 -2 -4 -12 22.71 2.37
 -2 -4 -12 22.57 2.35
 -2 -4 -12 23.24 2.67
 -2 4 -12 20.49 2.76
 -2 4 -12 24.38 2.68
 -2 -4 -12 25.04 2.67
 2 -4 12 13.52 4.29
 -2 -4 -13 0.49 0.39
 -2 4 -13 0.71 0.68
 -2 4 -13 0.49 0.59
 -2 -4 -13 -0.08 0.57
 2 -4 13 -0.47 2.62
 -2 -4 -13 0.55 0.33
 -2 4 -13 0.02 0.38
 -2 -4 -13 0.55 0.62
 -2 4 -13 0.69 0.37
 -2 -4 -14 0.25 0.37
 -2 4 -14 0.44 0.36
 -2 -4 -14 0.17 0.63
 -2 -4 -14 0.78 0.37
 -2 4 -14 0.26 0.56
 -2 4 -14 0.13 0.39
 -2 -4 -15 6.69 0.76
 -2 -4 -15 6.34 0.78
 -2 4 -15 6.07 0.77
 -2 4 -15 5.62 0.75
 -2 4 -16 4.13 0.61
 -2 4 -16 3.97 0.63
 -2 -4 -16 5.48 0.64
 -2 -4 -16 5.07 0.62
 -2 4 -17 1.05 0.34
 -2 -4 -17 1.45 0.34
 -2 4 -17 1.04 0.36
 -2 -4 -17 0.84 0.35
 -2 -4 -17 0.32 0.73
 -2 -4 -18 0.63 0.26
 -2 4 -18 0.1 0.25
 -2 -4 -18 0.99 0.57
 -2 -4 -18 0.14 0.38
 -2 -4 -19 -0.12 0.19
 -2 4 -19 -0.06 0.2
 2 5 -20 1.45 0.23
 2 5 -20 1.4 0.22
 2 5 -19 2.05 0.33
 2 -5 -19 1.9 0.32
 2 5 -19 2.15 0.33
 2 -5 -19 2.27 0.33
 2 5 -18 0.97 0.3
 2 -5 -18 0.79 0.28
 2 -5 -17 2.04 0.39
 2 5 -17 1.99 0.4
 2 -5 -16 4.14 0.58
 2 5 -16 4.25 0.6
 2 -5 -16 4.72 0.61
 2 -5 -15 3.59 0.53
 2 -5 -15 2.83 0.52
 2 5 -15 3.82 0.79
 2 5 -15 4.52 1.27
 2 -5 -15 3.01 2.15
 2 5 -15 3.26 0.52
 2 -5 -14 13.13 1.53
 2 -5 -14 14.14 1.75
 2 5 -14 14.08 1.76
 -2 5 14 8.3 2.71
 2 5 -14 9.27 2
 2 -5 -14 13.19 3.36
 2 -5 -14 15.15 1.82
 2 5 -14 14.86 1.81
 2 5 -14 13.92 1.53
 2 -5 -14 14.87 1.53
 2 5 -13 3.63 0.77
 2 -5 -13 3.16 0.57
 2 5 -13 3.55 0.55
 2 -5 -13 3.28 0.74
 2 5 -13 2.43 1.12
 2 -5 -13 4 0.81
 2 5 -13 2.99 0.77
 2 -5 -13 4.35 0.55
 2 -5 -12 1.32 0.44
 2 -5 -12 1.51 0.57
 2 -5 -12 -0.37 2.21
 2 5 -12 0.82 0.34
 2 5 -12 0.73 1.01
 2 5 -12 0.94 0.55
 2 -5 -12 1.3 0.36
 -2 -5 12 0.97 0.55
 -2 -5 12 -0.44 2.88
 2 -5 -12 1.08 0.55
 2 5 -12 1.43 0.55
 2 -5 -11 6.75 0.91
 2 5 -11 5.41 0.88
 2 -5 -11 5.5 0.75
 -2 -5 11 5.74 3.09
 2 5 -11 4.74 0.66
 -2 -5 11 4 0.85
 2 5 -11 6.42 1.32
 2 -5 -10 17.9 3.5
 2 -5 -10 13.53 1.67
 -2 -5 10 18.46 3.85
 2 5 -10 14.43 2.07
 2 -5 -10 19.69 1.88
 2 5 -10 18.9 1.88
 -2 -5 10 11.65 1.77
 -2 -5 9 50.02 6.37
 2 -5 -9 56.41 6.13
 2 5 -9 38.96 4.59
 -2 -5 9 33.18 4.41
 2 5 -9 45.04 4.46
 2 -5 -9 47.46 4.46
 -2 -5 8 5.25 0.98
 -2 -5 8 7.33 2.62
 2 -5 -8 6.2 2.37
 2 -5 -8 7.63 0.95
 2 5 -8 7.54 0.97
 2 -5 -7 15.66 2.73
 -2 -5 7 10.98 1.54
 2 -5 -7 13 1.5
 2 -5 -6 185.62 17.31
 -2 -5 6 173.17 17.48
 -2 -5 6 153.72 16.35
 2 -5 -5 280.52 26.03
 2 5 -5 229.31 25.4
 -2 -5 5 297.19 26.37
 -2 -5 5 246.53 25.28
 2 5 -4 184.54 19.83
 -2 -5 4 193.49 19.72
 2 -5 -4 199.87 20.26
 -2 -5 4 216.92 20.57
 2 -5 -3 73.52 8.74
 -2 -5 3 78.02 8.35
 -2 5 3 85.18 8.26
 2 5 -3 75.89 8.46
 -2 -5 3 82.09 9.04
 -2 -5 3 80.69 8.26
 2 -5 -2 185.87 21.32
 2 5 -2 196.36 21.17
 -2 -5 2 230.3 21.76
 -2 5 2 211.6 20.96
 -2 5 2 206.58 20.97
 -2 -5 2 207.19 20.97
 -2 5 1 29.82 3.13
 2 5 -1 25.73 3.33
 -2 -5 1 31.58 3.13
 -2 -5 1 28.07 3.21
 -2 -5 1 30.05 3.14
 -2 5 1 31.91 3.12
 -2 5 0 209.96 20.66
 -2 -5 0 199.98 20.66
 -2 -5 0 193.41 20.72
 2 -5 0 216.93 21
 -2 -5 0 208.37 20.66
 -2 5 0 200.81 20.66
 -2 5 -1 125.65 12.74
 -2 -5 -1 125.42 12.76
 -2 5 -1 124.08 12.76
 -2 -5 -1 123.43 12.79
 -2 -5 -1 123.72 12.74
 2 -5 1 140.16 12.98
 -2 -5 -1 126.73 12.75
 2 -5 1 102.73 12.98
 -2 5 -1 131.8 12.75
 -2 5 -2 96.57 10.24
 -2 -5 -2 107.18 10.23
 -2 -5 -2 95.75 10.23
 2 -5 2 76.48 10.53
 -2 -5 -2 99.63 10.25
 -2 5 -2 101.72 10.23
 -2 -5 -2 98.39 10.24
 -2 5 -2 100.99 10.26
 -2 -5 -2 110.64 10.25
 -2 5 -2 100.42 10.24
 -2 -5 -3 19.99 2.24
 -2 -5 -3 20.87 2.24
 -2 5 -3 20.29 2.3
 -2 5 -3 20.16 2.24
 2 -5 3 16.14 2.85
 -2 5 -3 21.38 2.25
 -2 5 -3 20.52 2.23
 -2 -5 -3 22.63 2.28
 -2 -5 -3 22.88 2.24
 -2 -5 -3 21.72 2.22
 -2 -5 -3 25.06 2.98
 -2 5 -4 0.44 0.55
 -2 -5 -4 0.04 0.48
 -2 5 -4 0.19 0.25
 2 -5 4 1.79 1.48
 -2 -5 -4 0.26 0.29
 -2 -5 -4 0.19 0.31
 -2 -5 -4 0.19 0.26
 -2 -5 -4 -0.73 1.3
 -2 5 -4 0.23 0.28
 -2 5 -5 20.59 2.06
 -2 5 -5 19.83 2.05
 -2 -5 -5 22.09 2.93
 -2 -5 -5 18.88 2.04
 -2 -5 -5 16.07 2.22
 -2 -5 -5 19.46 2.04
 -2 5 -5 12.72 2.22
 2 -5 5 15.75 2.95
 2 -5 6 32.82 4.6
 -2 -5 -6 30.12 3.32
 -2 -5 -6 30.39 3.32
 -2 5 -6 31.71 3.33
 -2 5 -6 31.97 3.33
 -2 -5 -6 37.31 4.35
 2 -5 7 1.36 2.13
 -2 5 -7 -0.15 0.38
 -2 -5 -7 -0.96 1.75
 -2 5 -7 -0.16 0.35
 -2 -5 -7 0.15 0.34
 -2 -5 -7 0.19 0.33
 -2 -5 -8 0.32 0.37
 -2 -5 -8 0.35 0.4
 -2 -5 -8 0.21 1.74
 -2 5 -8 0.42 0.38
 -2 5 -8 0.31 0.4
 2 -5 8 0.94 2.31
 -2 -5 -9 9.44 1.22
 -2 5 -9 9.7 1
 -2 5 -9 9.78 1.23
 -2 -5 -9 9.5 1.21
 -2 -5 -9 10.69 2.62
 -2 5 -9 7.78 1.19
 -2 5 -9 8.53 1.01
 2 -5 9 4.72 2.78
 -2 5 -9 6.93 1.44
 -2 5 -10 86.04 8.98
 -2 -5 -10 85.58 8.99
 -2 5 -10 85.2 8.98
 -2 -5 -10 104.16 10.24
 -2 5 -10 81.33 8.75
 -2 5 -10 77.18 9.09
 2 -5 10 74.41 10.58
 -2 -5 -10 88.31 8.75
 -2 -5 -10 92.05 8.99
 -2 5 -10 88.26 8.75
 -2 5 -11 45.56 4.87
 2 -5 11 44.93 6.75
 -2 5 -11 44.99 4.59
 -2 5 -11 36.82 4.92
 -2 -5 -11 49.25 6.07
 -2 5 -11 44.15 4.6
 -2 -5 -11 44.35 4.85
 -2 -5 -11 48.12 4.87
 -2 -5 -11 41.56 4.59
 -2 5 -11 52.12 4.9
 -2 -5 -11 46.43 4.59
 -2 5 -12 4.28 1.27
 2 -5 12 5.62 3.16
 -2 -5 -12 4.89 0.64
 -2 5 -12 5.28 0.66
 -2 -5 -12 5.68 0.68
 -2 -5 -12 7.24 1.04
 -2 5 -12 3.9 0.91
 -2 5 -12 3.87 0.92
 -2 5 -12 4.5 0.68
 -2 -5 -12 4.33 0.97
 -2 5 -13 62.46 6.4
 -2 -5 -13 69.41 6.75
 -2 5 -13 58.7 6.68
 -2 -5 -13 69.11 6.4
 -2 -5 -13 72.63 6.75
 -2 5 -13 69.56 6.74
 -2 5 -13 63.57 6.39
 -2 5 -13 50.47 6.66
 -2 -5 -13 66.76 6.4
 -2 -5 -14 7.9 0.86
 -2 5 -14 4.73 1.25
 -2 5 -14 7.07 0.87
 -2 5 -14 7.82 1.22
 -2 -5 -14 4.1 1.26
 -2 5 -14 6.53 0.85
 -2 -5 -14 7.39 0.88
 -2 -5 -15 9.93 1.04
 -2 5 -15 8.55 1.03
 -2 -5 -15 10.02 1.06
 -2 5 -15 8.44 1.06
 -2 5 -16 0.02 0.34
 -2 -5 -16 -0.06 0.83
 -2 5 -16 0.05 0.3
 -2 -5 -16 0.21 0.33
 -2 -5 -16 -0.08 0.29
 -2 5 -17 3.59 0.5
 -2 5 -17 3.64 0.48
 -2 -5 -17 2.85 0.47
 -2 -5 -18 0.47 0.4
 -2 -5 -18 0.32 0.55
 -2 5 -18 -0.13 0.23
 -2 -5 -18 -0.11 0.23
 -2 5 -19 0.24 0.16
 2 -6 -20 -0.55 0.44
 2 6 -19 0.39 0.21
 2 6 -19 0.22 0.18
 2 -6 -19 0.11 0.61
 2 6 -18 3.14 0.44
 2 6 -17 1.86 0.36
 2 -6 -16 1.86 0.42
 2 6 -16 2.27 1.09
 2 6 -16 2.76 0.44
 2 6 -15 14.18 1.61
 2 6 -15 9.41 1.8
 2 6 -15 12.85 1.34
 2 -6 -15 11.14 1.34
 2 -6 -15 6.63 2.76
 2 6 -14 2.88 0.71
 2 6 -14 2.84 0.48
 2 -6 -14 2.65 0.52
 2 -6 -14 1.61 2.28
 2 6 -14 1.85 1.13
 2 -6 -14 3.36 0.72
 -2 6 14 0.3 1.64
 -2 -6 14 0.48 2.94
 2 -6 -13 10.22 1.33
 2 -6 -13 14.07 1.55
 2 6 -13 12.75 1.32
 2 6 -13 11.52 1.55
 -2 -6 13 16.43 4.04
 2 6 -13 8.34 1.79
 2 -6 -12 5.72 2.72
 2 6 -12 7.93 1.52
 2 6 -12 7.5 1.16
 2 6 -12 9.58 0.97
 -2 -6 12 4.38 1.08
 2 -6 -12 9.72 1.17
 2 -6 -12 8.55 1.02
 -2 -6 12 7.89 3.45
 2 6 -11 6.17 0.93
 -2 -6 11 4.73 0.92
 -2 -6 11 7.89 3.19
 2 6 -11 5.36 1.34
 2 -6 -11 6.69 0.81
 2 6 -11 5.34 0.72
 2 -6 -11 6.61 0.92
 2 -6 -11 7.18 2.61
 2 6 -10 4.04 1.19
 -2 -6 10 10.14 3.43
 -2 -6 10 4.85 0.93
 2 -6 -10 5.91 0.8
 2 -6 -10 4.65 2.4
 2 -6 -10 7.66 0.93
 2 6 -10 7.83 0.96
 2 6 -10 5.3 0.71
 2 -6 -9 56.24 6.36
 2 6 -9 33.89 5.12
 -2 -6 9 36.03 4.82
 -2 -6 9 56.99 7
 2 -6 -9 54.26 4.87
 2 6 -9 56.79 4.89
 2 6 -9 39.62 4.98
 -2 -6 8 74.09 8.63
 2 -6 -8 72.58 8.12
 2 6 -8 49.99 7.03
 -2 -6 8 53.46 6.82
 2 -6 -8 74.7 6.83
 2 6 -8 75.18 6.84
 2 -6 -7 26.74 3.84
 -2 -6 7 24.95 4.28
 2 6 -7 19.32 2.81
 2 -6 -7 25.64 2.53
 -2 -6 7 19.82 2.56
 2 6 -7 24.27 2.54
 -2 -6 6 54.37 6.54
 2 -6 -6 61.94 7.49
 -2 -6 6 69.52 8.04
 2 -6 -6 68.72 6.5
 2 -6 -5 4.76 1.65
 -2 -6 5 4.88 0.81
 -2 -6 5 1.41 2.25
 -2 -6 4 15.63 2.84
 2 -6 -4 10.77 2.18
 -2 -6 4 12.07 1.58
 -2 6 4 14.02 1.45
 -2 -6 3 134.67 14.28
 -2 -6 3 132.17 13.33
 -2 6 3 132.72 13.33
 2 -6 -3 112.27 13.85
 -2 6 2 201.17 19.13
 -2 -6 2 190.99 19.13
 2 6 -2 170.18 19.36
 -2 -6 2 170.34 19.23
 -2 -6 2 216.74 20.15
 -2 -6 2 183.77 19.14
 -2 -6 1 25.09 2.79
 -2 6 1 29.56 2.79
 2 6 -1 24.11 3.05
 -2 6 1 29.33 2.81
 -2 -6 1 25.46 2.9
 -2 -6 1 25.74 2.8
 -2 -6 0 20.76 2.29
 -2 6 0 23.11 2.28
 -2 -6 0 23.22 2.28
 2 -6 0 22.93 2.82
 -2 -6 0 18.55 2.37
 -2 -6 -1 6.01 0.63
 -2 6 -1 6.33 0.64
 2 -6 1 4.38 1.14
 2 -6 1 4.09 1.29
 -2 -6 -1 3.45 0.71
 -2 -6 -1 5.09 0.65
 2 -6 2 13.22 2.3
 -2 6 -2 16.85 1.77
 -2 6 -2 16.35 1.78
 -2 -6 -2 18.12 1.77
 -2 -6 -2 15.3 1.81
 -2 6 -2 15.28 1.82
 -2 -6 -2 17.3 1.8
 -2 -6 -3 50.93 5.16
 -2 6 -3 50.71 5.17
 -2 -6 -3 55.82 5.25
 2 -6 3 39.09 5.66
 -2 -6 -3 50.62 5.17
 -2 -6 -3 48.33 5.16
 -2 -6 -3 51.05 5.16
 -2 6 -3 51.15 5.17
 -2 6 -3 43.94 5.26
 -2 6 -4 1.16 0.66
 -2 -6 -4 0.39 0.54
 -2 6 -4 1.67 0.35
 -2 -6 -4 1.01 0.31
 -2 -6 -4 1.41 0.39
 2 -6 4 1.77 1.48
 -2 -6 -4 1.3 0.28
 -2 6 -4 1.17 0.34
 -2 6 -5 0.71 0.34
 -2 6 -5 1.05 0.36
 2 -6 5 0.4 1.58
 -2 -6 -5 1.44 0.38
 -2 -6 -5 1.18 0.35
 -2 -6 -5 2.22 1.58
 -2 -6 -6 0.48 0.33
 2 -6 6 0.96 2.06
 -2 -6 -6 0.03 0.32
 -2 -6 -6 -0.18 1.55
 -2 6 -6 -0.34 0.34
 -2 6 -6 -0.04 0.3
 -2 -6 -7 17.48 1.75
 -2 -6 -7 13.64 2.78
 -2 -6 -7 14.77 1.73
 -2 6 -7 15.08 1.74
 -2 6 -7 13.54 1.72
 2 -6 7 11.94 3.12
 -2 6 -8 15.6 2.65
 -2 -6 -8 32.07 3.97
 -2 6 -8 23.11 2.56
 -2 -6 -8 22.87 2.55
 -2 -6 -8 24.76 2.57
 -2 6 -8 25.1 2.57
 2 -6 8 24.43 4.15
 -2 6 -9 3.11 1.01
 -2 6 -9 4.76 0.59
 -2 6 -9 4.49 0.6
 -2 -6 -9 7.5 2.42
 -2 6 -9 6.36 0.87
 2 -6 9 2.26 2.41
 -2 6 -9 5.97 0.87
 -2 -6 -9 6.08 0.85
 -2 -6 -9 4.61 0.8
 -2 -6 -9 2.3 1.03
 -2 -6 -10 2.72 0.66
 -2 6 -10 2.17 0.43
 -2 -6 -10 2.44 2.04
 -2 -6 -10 3.55 0.72
 -2 6 -10 2.53 0.4
 -2 6 -10 3.05 0.7
 2 -6 10 1.25 2.43
 -2 -6 -10 0.37 0.89
 -2 6 -10 3.57 0.72
 -2 6 -10 2.33 1.05
 -2 6 -11 6.6 1.43
 -2 -6 -11 9.06 1.2
 -2 6 -11 6.83 1.12
 -2 6 -11 8.08 0.88
 -2 -6 -11 9.44 2.69
 -2 6 -11 7.12 0.89
 -2 -6 -11 3.95 1.24
 -2 6 -12 6.92 1.26
 -2 6 -12 9.44 1.64
 -2 -6 -12 6.14 1.5
 -2 6 -12 9.08 1.03
 -2 -6 -12 9.85 1.34
 -2 6 -12 9.03 1.02
 -2 6 -13 59.03 5.53
 -2 6 -13 55.53 5.17
 -2 6 -13 56.26 5.19
 -2 6 -13 39.11 5.44
 -2 6 -14 7.76 1.23
 -2 -6 -14 7.67 0.87
 -2 6 -14 7.34 0.87
 -2 6 -14 7.5 0.89
 -2 6 -14 6.6 1.29
 -2 6 -15 1.93 0.41
 -2 -6 -15 1.82 0.38
 -2 6 -15 1.37 0.36
 -2 -6 -16 0.39 0.84
 -2 -6 -16 0.55 0.3
 -2 6 -16 0.67 0.31
 -2 6 -16 0.73 0.33
 -2 6 -17 1.11 0.3
 -2 -6 -17 0.83 0.77
 -2 -6 -18 0.99 0.41
 -2 6 -18 0.66 0.23
 -2 -6 -18 -0.03 0.54
 2 -7 -20 -0.17 0.34
 2 -7 -19 0.03 0.57
 2 7 -19 -0.02 0.11
 2 7 -19 -0.02 0.15
 2 7 -18 1.04 0.25
 2 -7 -18 0.87 0.78
 2 7 -18 1.72 0.27
 2 7 -17 0.08 0.25
 2 7 -16 -0.03 0.28
 2 7 -16 -0.07 0.9
 2 -7 -16 0.44 0.33
 2 -7 -15 3.83 0.6
 2 7 -15 3.87 0.55
 2 7 -15 5.08 1.2
 2 7 -14 3.08 0.47
 2 7 -14 2.55 0.67
 2 7 -14 1.91 1.06
 2 -7 -14 2.59 0.53
 -2 -7 13 12.13 3.91
 2 -7 -13 8.87 1.27
 2 -7 -13 12.12 1.28
 -2 -7 13 6.32 1.34
 2 7 -13 13.7 1.49
 2 7 -13 12.85 1.22
 2 7 -13 9.27 1.74
 2 7 -12 0.09 0.97
 2 -7 -12 1.74 0.52
 2 -7 -12 1.2 2.3
 2 -7 -12 0.67 0.44
 2 7 -12 1.44 0.54
 -2 -7 12 0.64 0.5
 -2 -7 12 1.97 3.03
 2 -7 -12 0.61 0.48
 2 7 -12 0.89 0.33
 2 7 -11 8.37 1.73
 2 -7 -11 11.25 1.3
 2 -7 -11 9.72 3.01
 2 7 -11 11.33 1.44
 -2 -7 11 7.27 1.36
 -2 -7 11 10.36 3.89
 2 7 -11 11.62 1.21
 2 -7 -11 12.74 1.41
 2 7 -10 2.72 1.03
 2 -7 -10 0.35 1.9
 2 7 -10 0.87 0.3
 -2 -7 10 0.6 0.52
 -2 -7 10 0.89 2.75
 2 -7 -10 0.75 0.4
 2 7 -10 0.66 0.45
 2 7 -9 0.32 0.85
 2 7 -9 1.46 0.97
 2 -7 -9 0.4 0.33
 -2 -7 9 -0.06 0.45
 2 -7 -9 2.85 1.94
 2 -7 -9 0.48 0.4
 -2 -7 9 2.43 2.65
 -2 -7 8 -0.37 2.6
 2 -7 -8 2.27 0.52
 -2 -7 8 2.1 0.65
 2 -7 -8 2.27 1.95
 2 7 -8 2.89 1.03
 2 -7 -8 2.5 0.51
 2 7 -8 1.65 0.96
 2 -7 -7 2.01 1.87
 -2 -7 7 2.33 2.84
 2 -7 -7 0.63 0.32
 2 7 -7 1.33 0.81
 -2 -7 7 0.27 0.5
 -2 -7 6 2.09 2.31
 -2 -7 6 0.3 0.45
 2 -7 -6 0.22 1.41
 2 -7 -6 0.23 0.28
 2 7 -6 -0.09 0.72
 2 -7 -5 36.19 3.45
 -2 -7 5 33.86 4.99
 2 -7 -5 32.41 4.41
 2 7 -5 24.83 3.67
 -2 -7 5 25.97 3.53
 -2 7 5 35.82 3.42
 -2 -7 4 107.27 10.89
 -2 7 4 102.26 9.52
 2 -7 -4 93.85 10.35
 2 7 -4 74.69 9.74
 -2 -7 4 82.78 9.64
 -2 -7 3 16 3.28
 -2 7 3 18.16 1.89
 -2 -7 2 106.97 10.83
 -2 7 2 109.53 10.81
 -2 -7 2 94.81 10.94
 2 -7 -1 56.57 5.92
 -2 7 1 46.28 5.2
 -2 -7 1 42.58 5.28
 -2 7 1 54.83 5.16
 -2 -7 1 51.05 5.17
 -2 -7 0 101.34 9.86
 2 -7 0 93.91 10.32
 -2 -7 0 73.63 9.93
 -2 7 0 102.76 9.85
 2 -7 1 9.51 1.55
 -2 7 -1 6.98 0.88
 -2 -7 -1 7.52 1.03
 -2 -7 -1 9.79 0.94
 -2 -7 -2 28.48 2.8
 -2 -7 -2 24.19 2.78
 2 -7 2 23.13 3.36
 -2 -7 -3 0.44 0.47
 -2 -7 -3 0.54 0.34
 -2 7 -3 0.68 0.28
 -2 -7 -4 11.79 1.3
 -2 -7 -4 10.38 2.17
 2 -7 4 8.81 2.2
 -2 7 -4 11.54 1.31
 -2 7 -5 13.85 1.61
 -2 -7 -5 16.99 2.68
 -2 -7 -5 15.14 1.6
 -2 -7 -6 10.44 1.08
 -2 -7 -6 12.47 2.33
 -2 7 -6 10.32 1.11
 2 -7 6 8.4 2.59
 -2 7 -7 0.18 0.36
 -2 -7 -7 0.45 1.84
 2 -7 7 1.18 2.14
 -2 -7 -7 -0.1 0.69
 -2 -7 -7 0.16 0.33
 -2 -7 -8 17.6 1.59
 -2 -7 -8 18.34 3.06
 -2 7 -8 17.12 1.62
 -2 7 -8 9.6 1.71
 2 -7 8 14.31 3.4
 2 -7 8 11.35 1.54
 -2 -7 -8 10.08 1.39
 2 -7 9 52.09 7.55
 -2 -7 -9 72.11 7.41
 -2 7 -9 55.28 5.7
 -2 -7 -9 60.71 5.92
 -2 7 -9 55.35 5.69
 -2 7 -9 45.2 6.02
 -2 7 -9 60.31 5.94
 -2 -7 -10 91.72 8.61
 -2 7 -10 90.02 8.62
 -2 7 -10 80.86 8.35
 -2 7 -10 80.99 8.34
 -2 7 -10 66.54 8.67
 -2 -7 -10 105.83 10.11
 -2 7 -11 17.58 1.93
 -2 7 -11 18.16 1.92
 -2 -7 -11 20.04 3.66
 -2 7 -11 19.45 2.23
 -2 7 -11 13.23 2.35
 -2 -7 -11 21.04 2.23
 -2 7 -12 140.35 13.94
 -2 7 -12 157.83 14.29
 -2 7 -12 110.03 14.23
 -2 7 -12 136.21 13.94
 -2 7 -13 0.61 0.34
 -2 7 -13 1.58 0.65
 -2 -7 -13 0.15 1.08
 -2 7 -13 1.34 0.97
 -2 7 -13 0.72 0.37
 -2 7 -14 28.69 2.89
 -2 7 -14 31.93 2.89
 -2 7 -14 21.74 3.15
 -2 7 -15 0.46 0.33
 -2 7 -15 0.28 0.69
 -2 7 -15 -0.05 0.29
 -2 -7 -15 -0.38 0.95
 -2 -7 -16 2.25 0.99
 -2 7 -16 3.91 0.51
 -2 7 -17 -0.1 0.22
 -2 -7 -17 0.33 0.7
 -2 -7 -17 0.16 0.49
 -2 -7 -18 -0.49 0.54
 -2 -7 -18 0.37 0.37
 2 -8 -19 0.41 0.5
 2 -8 -18 0.28 0.69
 2 8 -17 1.47 0.28
 2 8 -17 1.34 0.25
 2 8 -17 1.43 0.82
 2 -8 -16 7.05 0.88
 2 8 -16 8.34 0.85
 2 8 -15 0.44 0.28
 2 8 -15 0.24 0.94
 2 -8 -15 0.62 0.39
 2 8 -14 2.06 0.36
 2 -8 -14 1.3 0.47
 2 8 -14 0.44 1.07
 2 -8 -14 1.81 0.48
 2 -8 -13 4.23 0.65
 2 -8 -13 2.44 0.63
 -2 -8 13 2.7 0.72
 2 8 -13 3.26 1.25
 2 8 -13 4.26 0.52
 2 8 -12 0.4 0.29
 2 8 -12 0.56 0.99
 2 -8 -12 0.58 0.52
 2 -8 -12 3.4 2.58
 -2 -8 12 2.59 3.18
 -2 -8 12 1.18 0.56
 2 -8 -11 0.81 2.43
 2 -8 -11 0.24 0.55
 -2 -8 11 -0.39 0.53
 2 8 -11 0.09 0.98
 2 8 -11 0.11 0.4
 2 -8 -10 1.51 0.51
 -2 -8 10 1.39 0.6
 2 8 -10 1.84 0.51
 2 -8 -10 -0.76 2.02
 -2 -8 10 2.37 3.09
 2 8 -10 2.02 0.99
 -2 -8 9 0.69 0.58
 2 -8 -9 0.41 0.44
 2 -8 -9 1.05 2.21
 -2 -8 9 -2.21 2.75
 2 8 -9 0.28 0.91
 2 8 -9 0.16 0.9
 2 8 -9 0.7 0.39
 2 -8 -8 11.8 1.24
 2 -8 -8 10.54 1.23
 2 8 -8 9.65 1.6
 2 -8 -8 10.15 2.58
 2 8 -8 10.02 1.68
 -2 -8 8 7.79 1.35
 2 -8 -7 1.98 0.47
 2 -8 -7 2.83 2.15
 2 -8 -7 2.32 0.42
 2 8 -7 2.08 0.89
 -2 -8 7 2.23 0.67
 -2 -8 7 0.74 2.65
 2 8 -7 2.12 0.91
 -2 -8 6 0.67 0.53
 -2 8 6 1.09 0.28
 -2 -8 6 -0.33 2.35
 2 8 -6 0.5 0.82
 2 -8 -6 0.92 0.27
 -2 -8 5 59.58 7.77
 -2 8 5 80.07 7.65
 2 8 -5 57.82 7.92
 -2 -8 5 86.36 9.42
 2 -8 -5 80.32 7.66
 2 8 -4 19 2.5
 -2 -8 4 26.27 3.93
 -2 -8 3 208.01 17.11
 2 8 -3 139.83 15.65
 2 8 -2 10.54 1.72
 -2 -8 2 12.17 1.51
 2 8 -1 194.81 20.93
 -2 -8 1 194.3 20.74
 -2 -8 0 50.33 5.63
 2 -8 0 68.2 6.22
 -2 -8 -1 231.17 23.52
 -2 -8 -2 39.27 3.86
 -2 -8 -2 24.14 2.79
 2 -8 3 157.01 14.62
 -2 -8 -3 131.3 13.76
 -2 8 -4 22.18 2.22
 2 -8 4 10.04 2.89
 2 -8 5 1.38 1.87
 -2 -8 -5 -0.41 1.71
 -2 8 -5 -0.16 0.28
 -2 -8 -5 0.81 0.64
 -2 -8 -5 0.15 0.27
 -2 -8 -6 102.05 11.89
 -2 -8 -6 166.39 12.02
 -2 -8 -6 74.01 11.95
 2 -8 6 132.66 13.36
 -2 -8 -6 168.45 13.42
 -2 8 -6 151.52 12.02
 -2 -8 -7 18.25 3.45
 -2 -8 -7 50.19 5.11
 -2 8 -7 47.73 3.54
 -2 -8 -7 49.43 3.53
 -2 -8 -7 25.67 3.34
 2 -8 8 0.23 0.44
 -2 -8 -8 -0.53 1.89
 -2 8 -8 1.32 0.47
 -2 -8 -8 0.76 0.43
 -2 -8 -8 0.3 0.86
 -2 8 -8 0.24 0.87
 -2 -8 -9 0.77 0.45
 -2 -8 -9 0.07 0.96
 -2 8 -9 1.32 0.51
 -2 8 -9 0.35 0.93
 -2 -8 -9 1.71 2.08
 -2 8 -10 40.44 3.44
 -2 -8 -10 44.07 5.21
 -2 8 -10 26.39 3.55
 -2 -8 -10 20.68 3.41
 -2 -8 -11 35.43 4.74
 -2 8 -11 27.56 2.87
 -2 8 -11 28.42 2.86
 -2 8 -12 1.39 0.34
 -2 -8 -12 -0.6 2.08
 -2 8 -12 0.86 0.36
 -2 8 -12 0.27 1
 -2 8 -13 1.41 0.33
 -2 8 -13 0.52 0.33
 -2 8 -13 -0.33 0.96
 -2 8 -14 0.02 0.26
 -2 8 -14 -0.14 0.8
 -2 8 -15 -0.08 0.26
 -2 8 -15 -0.47 0.68
 -2 -8 -15 0.68 0.88
 -2 -8 -16 0.61 0.83
 -2 -8 -17 0.31 0.66
 -2 -8 -18 5.79 0.84
 -2 -8 -18 2.93 0.54
 2 -9 -19 0.14 0.39
 2 -9 -18 -0.51 0.63
 2 -9 -17 -0.78 0.75
 2 9 -17 0.93 0.68
 2 9 -16 1.1 0.8
 2 -9 -16 -0.46 0.91
 2 -9 -16 1.64 0.39
 2 -9 -15 -0.4 0.93
 2 9 -15 0.31 1.02
 2 -9 -15 0.06 0.38
 2 -9 -14 0.53 0.44
 2 -9 -14 1.5 0.45
 2 9 -14 0.17 1.04
 2 9 -13 2.1 1.2
 2 -9 -13 3.04 0.58
 -2 -9 13 0.96 0.55
 2 9 -12 1.5 1.15
 -2 -9 12 1.13 0.57
 2 -9 -12 1.93 0.61
 -2 -9 12 4.27 3.28
 2 -9 -11 4.74 0.67
 2 -9 -11 2.17 0.69
 -2 -9 11 2.09 0.7
 -2 -9 11 4.2 3.48
 2 9 -11 4.02 1.26
 2 -9 -10 0.97 0.47
 2 -9 -10 0.37 0.6
 -2 -9 10 0.5 2.97
 -2 -9 10 0.33 0.55
 2 9 -10 0.36 0.93
 2 -9 -9 0.34 0.44
 -2 -9 9 0.27 0.52
 2 9 -9 -0.29 0.93
 2 9 -9 0.09 0.92
 2 9 -8 1.12 0.87
 2 9 -8 0.39 0.86
 2 -9 -8 0.13 0.42
 -2 -9 8 0.33 0.57
 2 9 -7 5.86 1.5
 2 9 -7 8.69 1.63
 -2 -9 7 8.98 1.38
 2 9 -6 36.16 4.48
 -2 -9 6 33.09 4.23
 2 -9 -6 41.92 4.09
 2 -9 -5 42.46 4.43
 2 9 -5 41.17 4.83
 -2 -9 5 42.53 4.63
 2 9 -4 3.74 0.98
 2 -9 -4 5.74 2.36
 -2 -9 4 4.98 2.84
 2 9 -3 12.6 1.78
 -2 -9 3 10.33 1.48
 -2 -9 2 0.26 0.52
 2 -9 -2 -0.18 1.56
 2 9 -2 0.09 0.82
 2 9 -1 33.19 3.88
 -2 -9 1 31.07 3.64
 2 -9 0 0.96 1.31
 2 9 0 1.15 0.87
 -2 -9 0 0.44 0.48
 2 9 1 0.59 0.79
 -2 -9 -1 -0.23 0.48
 -2 -9 -2 82.94 8.59
 -2 -9 -3 2.03 0.71
 -2 -9 -3 1.79 0.49
 -2 -9 -4 13.91 1.88
 -2 -9 -4 16.32 1.73
 -2 -9 -5 68.54 6.64
 -2 -9 -5 52.43 6.73
 -2 -9 -6 1.29 0.48
 -2 -9 -6 1.06 0.87
 -2 -9 -7 1.63 2.19
 -2 -9 -7 0.49 0.83
 -2 -9 -7 0.41 0.43
 -2 -9 -8 14.28 1.57
 -2 -9 -8 11.1 1.85
 2 -9 8 12.76 1.71
 -2 -9 -9 15.61 1.64
 -2 -9 -9 9.94 1.93
 -2 9 -9 12.5 2.03
 -2 -9 -10 -0.32 2.28
 -2 -9 -10 1.58 0.48
 -2 -9 -10 0.6 1.09
 -2 9 -10 0.19 1.03
 -2 -9 -11 -2.24 2.38
 -2 -9 -11 -0.08 1.07
 -2 9 -11 0.1 1.04
 -2 -9 -12 0.31 1.02
 -2 9 -12 1.63 1.06
 -2 9 -13 0.64 0.96
 -2 -9 -13 0.59 1.07
 -2 9 -14 1.38 0.88
 -2 9 -15 1.7 0.71
 -2 -9 -15 2.76 0.73
 -2 -9 -16 0.18 0.55
 -2 -9 -17 0.61 0.65
 -2 -9 -17 -0.16 0.45
 2 -10 -18 0.62 0.5
 2 -10 -17 -0.12 0.67
 2 10 -17 0.49 0.59
 2 -10 -16 -0.05 0.77
 2 10 -16 0.29 0.73
 2 10 -15 3.74 1.09
 2 -10 -15 6.67 0.71
 2 -10 -14 3.69 0.58
 2 -10 -14 1.01 0.94
 2 10 -14 2.66 1.1
 2 10 -13 -0.09 1.1
 -2 -10 13 0.19 0.48
 2 -10 -13 0.54 0.49
 2 -10 -13 -1.59 1.04
 2 -10 -13 -1.01 3.5
 -2 -10 12 1.15 0.58
 2 10 -12 0.84 1.14
 2 -10 -12 2.01 0.53
 2 -10 -12 2.36 0.64
 2 -10 -12 -0.22 1.09
 2 -10 -11 20.16 1.56
 -2 -10 11 18.53 4.67
 2 -10 -11 12.88 1.58
 -2 -10 11 10.55 1.64
 2 -10 -11 4.02 1.79
 2 10 -11 9.66 1.91
 2 -10 -10 0.74 0.49
 -2 -10 10 2.68 3.53
 -2 -10 10 0.35 0.6
 2 -10 -10 0.27 0.6
 2 -10 -10 0.14 0.98
 2 10 -10 1.96 1.02
 -2 -10 9 4.28 0.94
 2 10 -9 3.27 1.21
 2 -10 -9 3.21 0.84
 2 10 -9 4.14 1.18
 2 -10 -9 6.71 0.8
 2 -10 -8 25.26 2.18
 2 10 -8 16.39 2.63
 -2 -10 8 15.88 2.32
 2 10 -8 13 2.42
 -2 -10 8 26.6 5.08
 -2 -10 7 7.09 1.15
 2 10 -7 5.76 1.3
 2 -10 -7 11.66 3.66
 2 -10 -7 5.15 1.04
 2 10 -7 6.85 1.44
 -2 -10 7 10.48 3.55
 2 -10 -7 9.5 0.97
 2 -10 -6 15.48 1.63
 -2 -10 6 25.03 4.38
 2 -10 -6 22.52 4.13
 2 10 -6 13.23 2.09
 -2 -10 6 11.9 1.81
 -2 -10 5 12.59 3.5
 2 -10 -5 8.38 0.97
 2 -10 -5 11.79 3.06
 2 10 -5 4.88 1.33
 2 10 -4 1.45 0.82
 2 -10 -4 -0.27 1.96
 2 -10 -4 1.01 0.38
 -2 -10 3 5.87 0.76
 2 10 -3 7.6 1.37
 -2 -10 3 6.18 1.05
 2 -10 -2 36.2 5.02
 -2 -10 2 51.92 5.01
 2 -10 -2 88.23 6.67
 -2 -10 2 62.92 5.31
 2 10 -2 67.98 5.65
 -2 -10 1 4.79 0.82
 2 -10 -1 8.06 1.91
 2 -10 -1 2.55 0.59
 -2 -10 1 3.12 0.55
 2 10 -1 6.2 1.21
 -2 -10 0 10.13 1.26
 -2 -10 0 8.1 1.05
 -2 -10 0 8.26 1.18
 -2 -10 -1 12.32 1.86
 2 10 1 18.75 2.28
 -2 -10 -1 18.84 1.89
 -2 -10 -1 14.42 1.67
 -2 -10 -2 12.52 1.91
 -2 -10 -2 15.37 1.73
 -2 -10 -2 17.64 1.9
 -2 -10 -3 6.39 0.79
 -2 -10 -3 6.51 0.9
 -2 -10 -3 4.72 0.73
 -2 -10 -3 3.68 1.05
 -2 -10 -4 8.48 1.03
 -2 -10 -4 5.91 1.23
 -2 -10 -5 5.8 0.93
 -2 -10 -5 5.28 1.22
 -2 -10 -6 0.44 0.86
 -2 -10 -6 1.39 2.03
 -2 -10 -6 0.15 0.47
 -2 -10 -7 0.07 0.96
 -2 -10 -7 0.86 0.52
 -2 -10 -7 -0.3 2.24
 -2 -10 -8 4.38 0.79
 -2 -10 -8 3.59 1.24
 2 -10 8 5.4 0.96
 -2 -10 -9 0.91 1.09
 -2 -10 -9 2.29 2.57
 -2 10 -9 1.14 1.04
 -2 -10 -9 0.19 0.48
 -2 10 -10 2.25 1.13
 -2 -10 -10 2.64 0.6
 -2 -10 -10 4.32 2.5
 -2 -10 -10 1.65 1.09
 -2 -10 -11 3.96 0.66
 -2 -10 -11 6.15 2.57
 -2 -10 -11 3.01 1.21
 -2 10 -11 2.46 1.17
 -2 10 -12 1.85 1.11
 -2 -10 -12 3.63 1.26
 -2 -10 -13 0.43 1.16
 -2 10 -13 6.85 1.21
 -2 -10 -14 1.1 1.1
 -2 10 -14 1.44 0.79
 -2 -10 -14 1.59 0.75
 -2 10 -15 1.43 0.62
 -2 -10 -15 2.36 0.7
 -2 -10 -16 0.53 0.54
 -2 -10 -17 -0.17 0.38
 -2 -10 -17 0.03 0.53
 2 -11 -17 0.35 0.52
 2 11 -17 1.15 0.53
 2 11 -16 0.05 0.62
 2 -11 -16 -0.21 0.68
 2 11 -15 0.06 0.8
 2 -11 -15 0.62 0.87
 2 -11 -14 -0.18 0.38
 2 -11 -14 0.36 0.9
 2 11 -14 0.07 0.96
 2 -11 -13 0.86 0.47
 2 11 -13 -0.17 0.91
 2 -11 -13 0.87 0.51
 2 -11 -13 0.2 0.97
 2 -11 -12 -0.07 0.98
 -2 -11 12 -0.13 0.5
 2 -11 -12 0.61 0.49
 2 -11 -12 -1.5 3.51
 2 -11 -12 0.44 0.56
 2 11 -12 -0.18 0.99
 2 -11 -11 1.97 0.54
 2 -11 -11 1.03 0.6
 2 -11 -11 3.04 3.53
 -2 -11 11 1.27 0.61
 2 11 -11 1.89 1.18
 2 -11 -11 0.78 1.01
 2 11 -10 3.62 1.2
 2 -11 -10 8.12 3.89
 -2 -11 10 3.42 0.86
 -2 -11 10 7.25 3.79
 2 -11 -10 4.89 0.91
 2 -11 -10 5.52 0.78
 -2 -11 9 21.9 4.87
 2 -11 -9 25.39 4.96
 2 11 -9 8.78 2.17
 -2 -11 9 11.52 1.85
 2 11 -9 12.99 2.11
 2 -11 -9 18.9 1.73
 -2 -11 8 5.33 3.67
 2 -11 -8 1.8 0.55
 2 -11 -8 3.18 3.43
 2 11 -8 0.57 0.87
 -2 -11 8 1.78 0.74
 2 11 -8 2.25 1.15
 2 -11 -7 12.01 1.14
 -2 -11 7 7.19 3.71
 2 -11 -7 14.45 3.74
 2 -11 -7 6.71 1.21
 2 11 -7 7.45 1.61
 -2 -11 7 8.27 1.35
 2 11 -7 5.76 1.48
 2 11 -6 13.17 2.04
 -2 -11 6 13.99 1.8
 2 -11 -6 16.83 1.55
 2 -11 -5 0.92 0.43
 2 11 -5 1.95 1.01
 2 -11 -5 2.3 2.55
 2 -11 -5 0.8 0.61
 2 -11 -4 55.92 5.94
 2 11 -4 42.75 4.58
 2 -11 -4 46.18 4.04
 -2 -11 4 42.35 4.33
 2 -11 -3 31.28 4.05
 -2 -11 3 38.77 4.02
 2 11 -3 51.24 4.66
 -2 -11 3 47.1 4.34
 -2 -11 2 0.62 0.56
 -2 -11 2 0.65 0.39
 2 -11 -2 1.57 1.81
 2 -11 -2 0.99 0.51
 2 11 -2 0.35 0.9
 2 -11 -1 1.27 0.48
 -2 -11 1 1.48 0.68
 2 -11 -1 3.28 1.67
 2 11 -1 1.59 1.06
 -2 -11 1 0.23 0.6
 -2 -11 1 1.08 0.41
 -2 -11 0 0.91 0.56
 -2 -11 0 0.74 0.41
 2 11 0 0.25 0.97
 -2 -11 0 0.31 0.66
 2 11 1 4.19 1.26
 -2 -11 -1 2.78 0.57
 -2 -11 -1 3.48 0.76
 2 11 2 4.2 1.25
 -2 -11 -2 6.01 0.87
 -2 -11 -2 3.95 1.07
 -2 -11 -2 3.42 0.67
 2 11 3 11.33 1.9
 -2 -11 -3 9.77 1.22
 -2 -11 -3 7.1 1.46
 -2 -11 -3 11.29 1.27
 -2 -11 -4 1.48 0.92
 -2 -11 -4 1.54 0.57
 -2 -11 -4 1.46 0.53
 -2 -11 -5 5.74 1.5
 -2 -11 -5 10.95 1.25
 -2 -11 -6 0.48 1.02
 -2 -11 -6 1.24 2.28
 -2 -11 -6 0.71 0.62
 -2 -11 -6 0.98 0.54
 -2 -11 -7 1.69 0.7
 -2 -11 -7 2.38 0.62
 -2 -11 -7 2.64 1.12
 2 -11 8 1.41 0.68
 -2 -11 -8 0.81 0.53
 -2 -11 -8 1.31 1.03
 -2 -11 -8 1.68 2.36
 -2 11 -8 1.81 1.05
 -2 -11 -8 0.64 0.69
 -2 -11 -9 8.37 1.77
 -2 -11 -9 12.65 1.45
 -2 -11 -9 14.74 1.6
 -2 11 -9 7.57 1.79
 -2 -11 -10 34 3.24
 -2 -11 -10 29.35 3.09
 -2 11 -10 24.6 3.44
 -2 -11 -10 20.66 3.38
 -2 -11 -11 6.84 1.56
 -2 11 -11 7.14 1.62
 -2 -11 -11 7.46 1
 -2 -11 -11 8.73 1.26
 -2 -11 -12 -0.15 1.12
 -2 11 -12 0.33 0.95
 -2 -11 -12 -0.97 0.81
 -2 -11 -13 1.1 1.07
 -2 11 -13 0.49 0.83
 -2 -11 -13 1.14 0.77
 -2 11 -14 -0.16 0.68
 -2 -11 -14 0.48 1.03
 -2 -11 -14 -0.25 0.65
 -2 -11 -15 0.72 0.86
 -2 11 -15 0.48 0.49
 -2 -11 -15 0.12 0.56
 -2 -11 -16 0.3 0.52
 -2 -11 -16 0.18 0.43
 -2 -11 -17 0.01 0.28
 2 12 -17 0.17 0.39
 2 12 -16 0.5 0.57
 2 -12 -16 0.46 0.63
 2 -12 -15 -0.25 0.73
 2 12 -15 1.7 0.75
 2 -12 -14 0.76 0.39
 2 -12 -14 1.03 0.41
 2 -12 -14 0.1 0.82
 2 12 -14 0.67 0.89
 2 -12 -13 0.47 0.43
 2 -12 -13 0.42 0.92
 2 12 -13 0.54 0.94
 2 -12 -13 -0.05 0.46
 2 -12 -12 0.41 0.48
 2 12 -12 0.26 1.02
 2 -12 -12 1.49 0.98
 2 -12 -12 -0.07 0.55
 2 -12 -11 -0.08 0.48
 2 -12 -11 2.32 3.39
 2 -12 -11 0.22 0.59
 -2 -12 11 0.28 0.53
 2 12 -11 0.73 0.96
 2 -12 -10 6.09 3.61
 2 -12 -10 4.3 0.67
 2 -12 -10 4.13 0.85
 -2 -12 10 1.98 0.75
 2 12 -10 2.93 1.18
 2 12 -9 11.47 2.12
 -2 -12 9 11.91 1.89
 2 -12 -8 0.94 0.7
 2 -12 -8 1.85 0.52
 -2 -12 8 1.05 0.65
 2 -12 -8 3.09 3.19
 2 12 -8 0.59 0.93
 2 12 -8 1.6 1.13
 2 -12 -7 0.15 0.42
 2 -12 -7 -0.4 2.75
 2 12 -7 0.42 1
 2 12 -7 -0.27 0.96
 2 -12 -7 -0.29 0.67
 -2 -12 7 -0.33 0.61
 2 12 -6 9.07 1.59
 2 -12 -6 9.16 1.02
 2 -12 -6 6.6 1.15
 2 12 -6 5.75 1.42
 2 -12 -5 9.81 1.49
 2 -12 -5 14.1 1.41
 2 12 -5 9.46 1.9
 2 12 -4 34.52 3.54
 -2 -12 4 31.36 3.2
 2 -12 -3 24.43 2.98
 -2 -12 3 27.18 2.93
 -2 -12 3 30.26 3.26
 2 12 -3 34.77 3.58
 -2 -12 2 11.99 1.43
 2 12 -2 15.19 2.11
 -2 -12 2 13.9 1.75
 2 -12 -2 11.52 1.5
 2 12 -1 43.6 4.15
 -2 -12 1 40.04 3.71
 -2 -12 1 31.19 3.36
 2 -12 -1 28.47 3.38
 -2 -12 0 -0.13 0.66
 -2 -12 0 -0.29 0.6
 2 12 0 -0.28 1.07
 -2 -12 0 0.13 0.44
 -2 -12 -1 0.07 0.54
 -2 -12 -1 -0.09 0.71
 2 12 1 1.31 1.14
 -2 -12 -1 0.14 0.46
 2 12 2 2.46 1.29
 -2 -12 -2 2.02 0.56
 -2 -12 -2 1.64 0.67
 2 12 3 2.08 1.28
 -2 -12 -3 1.28 0.53
 -2 -12 -3 1 1
 2 12 4 15.96 2.43
 -2 -12 -4 13.46 1.56
 -2 -12 -4 8.93 1.84
 -2 -12 -4 13.5 1.59
 -2 -12 -5 0.72 1.08
 -2 -12 -5 -0.46 0.58
 -2 -12 -6 3.66 0.74
 -2 -12 -6 3.21 0.81
 -2 -12 -6 1.89 1.16
 -2 -12 -7 11.28 1.28
 -2 -12 -7 7.91 1.15
 2 -12 7 6.99 1.32
 -2 -12 -7 6.21 1.56
 -2 -12 -8 0.58 0.72
 2 -12 8 0.5 0.67
 -2 -12 -8 0.04 0.55
 -2 -12 -8 0.4 1.18
 -2 12 -8 0.59 1.02
 -2 -12 -9 2.69 0.64
 -2 -12 -9 0.49 1.14
 -2 12 -9 1.49 1.1
 -2 -12 -9 1.91 0.8
 -2 -12 -10 22.41 2.12
 -2 -12 -10 18.36 1.94
 -2 12 -10 14.67 2.37
 -2 -12 -11 8.51 1.05
 -2 -12 -11 5.2 1.65
 -2 12 -11 4.43 1.4
 -2 -12 -12 2.08 1.2
 -2 12 -12 1.85 0.99
 -2 -12 -12 2.82 0.81
 -2 -12 -13 0.07 0.65
 -2 -12 -13 0.06 1.07
 -2 12 -13 -0.12 0.79
 -2 12 -14 -0.22 0.6
 -2 -12 -14 1.43 0.95
 -2 -12 -14 -0.48 0.61
 -2 -12 -15 0.61 0.8
 -2 -12 -15 2.07 0.59
 -2 -12 -16 -0.27 0.38
 -2 -12 -16 0.02 0.34
 2 13 -16 0.13 0.45
 2 13 -15 0.5 0.58
 2 -13 -14 0.78 0.36
 2 13 -14 -0.06 0.74
 2 13 -13 -0.48 0.86
 2 -13 -13 1.17 0.48
 2 -13 -12 1.38 0.51
 2 -13 -12 1.01 0.55
 2 13 -12 0.79 0.98
 2 -13 -11 6.23 0.85
 2 13 -11 5.74 1.3
 2 -13 -11 5.49 0.97
 2 -13 -10 -0.14 0.47
 2 13 -10 -1.28 1.12
 2 -13 -9 0.86 2.92
 2 -13 -9 2.06 0.54
 2 13 -9 0.76 0.97
 -2 -13 9 0.15 0.56
 -2 -13 8 0.66 0.65
 2 13 -8 -0.48 1.03
 2 -13 -8 0.35 0.48
 2 -13 -8 -0.84 2.95
 2 -13 -8 -0.21 0.66
 2 -13 -7 1.14 0.48
 2 -13 -7 2.41 2.88
 2 -13 -7 0.3 0.69
 2 13 -7 0.47 1.01
 -2 -13 7 0.6 0.69
 2 -13 -6 6.77 0.81
 2 -13 -6 8.32 3.24
 2 13 -6 3.54 1.29
 2 -13 -6 4.81 0.99
 2 13 -6 3.38 1.19
 2 -13 -5 1.39 0.71
 2 -13 -5 0.09 0.4
 -2 -13 5 0.17 0.68
 2 -13 -5 -0.35 2.47
 2 13 -5 1.37 0.96
 2 13 -4 2.2 1.15
 -2 -13 4 1.8 0.79
 2 -13 -4 1.52 0.67
 -2 -13 3 4.31 0.94
 2 13 -3 5.65 1.33
 -2 -13 3 2.93 0.62
 2 -13 -3 3.31 0.79
 -2 -13 2 1.09 0.47
 -2 -13 2 0.75 0.65
 2 -13 -2 2.18 0.6
 -2 -13 1 2.27 0.56
 -2 -13 1 2.23 0.85
 2 13 -1 3.74 1.29
 2 -13 -1 1.82 0.58
 -2 -13 0 22.53 2.04
 2 13 0 24.16 2.57
 -2 -13 -1 1 0.87
 2 13 1 1.28 1.26
 -2 -13 -1 0.15 0.5
 -2 -13 -1 0.84 0.63
 -2 -13 -2 0.52 0.85
 2 13 2 0.67 1.23
 -2 -13 -2 1.56 0.58
 -2 -13 -3 7.27 1.07
 2 13 3 10.87 2.04
 2 13 4 2.19 1.44
 -2 -13 -4 1.03 0.62
 -2 -13 -5 1.78 0.7
 -2 -13 -5 1.57 1.16
 2 13 5 0.19 1.38
 -2 -13 -5 0.95 0.61
 2 13 6 16.78 2.62
 -2 -13 -6 13.21 1.61
 2 13 7 3.9 1.71
 -2 -13 -7 2.46 1.3
 -2 -13 -7 2.53 0.73
 2 -13 7 0.98 0.81
 -2 -13 -7 4.07 0.87
 -2 -13 -8 32.84 3.42
 -2 -13 -8 23.31 3.69
 2 -13 8 28.52 3.59
 -2 13 -8 24.87 3.7
 -2 -13 -9 8.85 1.2
 -2 -13 -9 7.83 1.75
 -2 13 -9 6.97 1.58
 -2 -13 -9 10.58 1.33
 -2 -13 -10 1.23 0.75
 -2 13 -10 0.18 1.06
 -2 -13 -10 -0.4 0.52
 -2 -13 -10 1.41 1.36
 -2 -13 -11 0.03 0.44
 -2 -13 -11 0.04 0.73
 -2 13 -11 0.24 0.95
 -2 -13 -11 -0.29 1.1
 -2 -13 -12 2.04 0.74
 -2 -13 -12 1.18 1.12
 -2 13 -12 -0.61 0.84
 -2 -13 -13 2.04 0.66
 -2 13 -13 0.56 0.7
 -2 -13 -14 0.62 0.83
 -2 13 -14 0.72 0.48
 -2 -13 -14 1.31 0.74
 -2 -13 -14 1.01 0.56
 -2 -13 -15 2.17 0.51
 2 14 -16 0.19 0.28
 2 14 -15 -0.03 0.46
 2 -14 -14 0.97 0.31
 2 14 -14 1.13 0.67
 2 -14 -13 0.64 0.41
 2 14 -13 0.88 0.8
 2 -14 -12 2.68 0.58
 2 14 -12 0.49 0.94
 2 -14 -11 5.82 0.76
 2 14 -11 4.25 1.25
 2 -14 -11 3.33 0.8
 2 -14 -10 0.92 0.49
 2 14 -10 0.09 0.97
 2 14 -9 1 1.06
 2 -14 -9 0.66 0.49
 2 -14 -9 0.2 0.68
 2 -14 -8 2.56 0.59
 -2 -14 8 2.11 0.78
 2 -14 -8 2.59 0.78
 2 14 -8 2.74 1.22
 2 -14 -7 4.35 2.98
 2 -14 -7 6.06 0.78
 2 -14 -7 4.19 0.94
 2 14 -7 2.19 1.23
 2 -14 -6 0.17 0.42
 2 -14 -6 -1.52 2.66
 2 14 -6 -0.76 1
 -2 -14 6 -0.09 0.66
 2 -14 -6 0.97 0.7
 -2 -14 5 0.72 0.65
 2 -14 -5 0.72 2.49
 2 -14 -5 0.21 0.66
 -2 -14 4 15.39 1.63
 2 -14 -4 11.65 1.71
 -2 -14 4 15.94 2
 -2 -14 3 0.63 0.71
 2 14 -3 1.57 1.06
 2 -14 -3 1.24 0.63
 -2 -14 3 0.81 0.46
 2 14 -2 11.82 1.95
 -2 -14 2 10.91 1.41
 -2 -14 2 14.03 1.79
 2 -14 -2 12.99 1.48
 2 -14 -1 0.67 0.52
 -2 -14 1 0.45 0.48
 2 14 -1 1.18 1.12
 -2 -14 1 -0.17 0.66
 -2 -14 0 16.58 1.99
 2 14 0 20.74 2.77
 -2 -14 0 18.65 2.26
 -2 -14 -1 0.27 0.56
 -2 -14 -1 0.98 0.92
 2 14 1 0.33 1.24
 -2 -14 -2 9.37 1.33
 -2 -14 -2 12.2 1.65
 2 14 2 14.78 2.26
 -2 -14 -3 1.48 0.64
 -2 -14 -3 0.69 0.94
 2 14 3 2.39 1.47
 2 14 4 -0.57 1.29
 -2 -14 -4 0.56 0.61
 -2 -14 -4 0.72 0.97
 -2 -14 -5 0.04 0.62
 2 14 5 0.59 1.46
 2 14 6 6.05 1.84
 2 -14 6 1.69 0.87
 -2 -14 -7 6.3 1.58
 -2 -14 -7 9.53 1.21
 -2 -14 -7 5.43 1.01
 -2 -14 -8 0.18 0.74
 -2 -14 -8 0.39 0.59
 -2 -14 -8 1.38 1.33
 -2 14 -8 -0.3 1.12
 -2 -14 -9 1.8 1.36
 -2 -14 -9 1.11 0.61
 -2 14 -9 1.12 1.08
 -2 -14 -9 1.71 0.77
 -2 -14 -10 1.54 1.19
 -2 -14 -10 0.85 0.52
 -2 -14 -10 1.78 0.78
 -2 14 -10 1.51 1.05
 -2 -14 -11 1.06 1.14
 -2 -14 -11 2.51 0.54
 -2 14 -11 2.44 1
 -2 -14 -11 2.81 0.76
 -2 14 -12 0.28 0.76
 -2 -14 -12 0.23 0.58
 -2 14 -13 1.53 0.61
 -2 -14 -13 2.45 0.82
 -2 -14 -13 2.01 0.59
 -2 -14 -14 -0.64 0.58
 -2 -14 -14 0.67 0.41
 2 15 -14 0.38 0.47
 2 15 -13 -0.24 0.6
 2 -15 -13 0.62 0.32
 2 15 -12 0.88 0.81
 2 -15 -12 0.36 0.45
 2 -15 -11 1.72 0.59
 2 15 -11 0.89 0.89
 2 15 -10 0.93 0.94
 2 15 -9 3.46 1.23
 2 -15 -9 3.77 0.82
 2 15 -8 0.09 1.06
 2 -15 -8 0.31 0.63
 2 15 -7 -0.09 1.05
 2 -15 -7 2.2 0.74
 2 -15 -6 0.45 0.67
 2 15 -6 -0.66 1
 2 -15 -5 0.2 0.63
 -2 -15 5 0.72 0.71
 2 15 -5 -0.28 1.02
 -2 -15 4 0.37 0.68
 -2 -15 4 0.1 0.45
 2 -15 -4 0.24 0.63
 -2 -15 3 1.92 0.53
 2 -15 -3 2.78 0.71
 -2 -15 3 2.03 0.85
 2 -15 -2 13.97 1.57
 -2 -15 2 16.52 1.9
 -2 -15 2 10.88 1.48
 -2 -15 1 13.94 1.63
 2 -15 -1 13.31 1.64
 -2 -15 1 15.56 1.94
 -2 -15 0 1.15 0.61
 -2 -15 -1 14.78 1.73
 -2 -15 -2 3.42 1.05
 -2 -15 -2 3.37 0.77
 -2 -15 -3 3.92 1.2
 -2 -15 -3 5.16 0.87
 -2 -15 -4 0.67 1.01
 -2 -15 -4 0.04 0.64
 -2 -15 -5 0.37 1
 -2 -15 -5 -0.04 0.65
 -2 -15 -6 0.75 1.03
 -2 -15 -6 1.13 0.72
 -2 -15 -7 -0.49 1.05
 -2 15 -8 -0.19 1.05
 -2 -15 -8 0.37 0.6
 -2 -15 -8 0.48 1.03
 -2 -15 -9 0.87 0.56
 -2 -15 -9 0.91 0.96
 -2 15 -9 -0.51 1.03
 -2 -15 -9 2.59 0.76
 -2 -15 -10 3.54 0.81
 -2 -15 -10 2.4 0.57
 -2 15 -10 2.48 1.02
 -2 -15 -10 0.94 1.02
 -2 -15 -11 0.39 0.38
 -2 15 -11 0.47 0.81
 -2 -15 -11 0.37 0.86
 -2 -15 -11 0.27 0.56
 -2 -15 -12 0.83 0.53
 -2 15 -12 0.8 0.64
 -2 -15 -12 1.91 0.8
 -2 -15 -13 -0.26 0.59
 2 -16 -13 0.13 0.22
 2 16 -13 0.93 0.48
 2 -16 -12 0.25 0.34
 2 16 -12 0.63 0.61
 2 -16 -11 0.6 0.46
 2 16 -11 1.11 0.79
 2 16 -10 -1.37 0.89
 2 16 -9 -0.44 0.94
 2 -16 -9 0.35 0.56
 2 -16 -8 -0.18 0.6
 2 16 -8 0.16 0.96
 2 -16 -7 -0.67 0.64
 2 16 -7 0.26 0.98
 2 16 -6 -0.27 1.08
 2 -16 -6 -0.27 0.65
 2 -16 -5 1.06 0.7
 2 16 -5 0.18 1.01
 2 -16 -4 0.82 0.67
 2 16 -4 0.54 1.04
 -2 -16 3 1.49 0.51
 -2 -16 3 1.6 0.52
 2 -16 -3 1.6 0.62
 -2 -16 2 0.14 0.48
 2 -16 -2 0.3 0.56
 -2 -16 1 3.76 0.71
 2 -16 -1 3.64 0.7
 -2 -16 0 2.09 0.65
 -2 -16 -1 1.71 0.64
 -2 -16 -2 0.6 0.61
 -2 -16 -3 9.83 1.22
 -2 -16 -3 6.49 1.39
 -2 -16 -4 -0.44 0.66
 -2 -16 -4 0.53 0.99
 -2 -16 -5 1.59 1.02
 -2 -16 -5 0.4 0.62
 -2 -16 -6 3.78 1.13
 -2 -16 -6 3.88 0.81
 -2 -16 -7 0.68 0.98
 -2 -16 -8 1.29 0.58
 -2 16 -8 0.58 1.11
 -2 -16 -8 1.34 0.98
 -2 -16 -9 -0.08 0.49
 -2 -16 -9 -1.03 0.9
 -2 16 -9 1.23 0.98
 -2 -16 -10 0.52 0.84
 -2 -16 -10 0.9 0.42
 -2 16 -10 -0.3 0.75
 -2 16 -11 -0.09 0.59
 -2 -16 -11 0.04 0.69
 -2 -16 -12 0.33 0.57
 2 17 -12 0.31 0.42
 2 17 -11 0.08 0.57
 2 -17 -11 0.12 0.37
 2 -17 -10 0.87 0.46
 2 17 -10 1.6 0.75
 2 -17 -9 0.34 0.51
 2 17 -9 0.24 0.76
 2 -17 -8 0.47 0.56
 2 17 -8 1.87 0.95
 2 -17 -7 11.9 1.35
 2 17 -7 7.46 1.6
 2 -17 -6 2.79 0.72
 2 17 -6 1.57 1.05
 2 -17 -5 0.91 0.62
 2 17 -5 0.81 0.95
 2 -17 -4 0.03 0.58
 2 17 -4 0.5 0.98
 -2 -17 3 0.79 0.51
 2 -17 -3 1.5 0.57
 2 17 -3 1.08 1.04
 -2 -17 2 0.59 0.44
 2 -17 -2 0.3 0.51
 -2 -17 2 0.1 0.51
 -2 -17 1 0.52 0.53
 -2 -17 1 0.22 0.49
 -2 -17 0 0.09 0.5
 -2 -17 -1 0.84 0.59
 -2 -17 -2 1.13 0.62
 -2 -17 -3 0.91 0.61
 -2 -17 -4 0.21 0.95
 -2 -17 -4 0.88 0.62
 -2 -17 -5 0.63 0.94
 -2 -17 -5 0.3 0.56
 -2 17 -6 1.9 1.29
 -2 -17 -6 0.71 0.91
 -2 -17 -6 2.1 0.66
 -2 -17 -7 1.39 0.93
 -2 -17 -8 0.65 0.49
 -2 17 -8 -0.07 0.89
 -2 -17 -8 0.04 0.84
 -2 17 -9 1.36 0.78
 -2 -17 -9 0.52 0.4
 -2 -17 -9 0.43 0.78
 -2 -17 -10 0.67 0.68
 -2 17 -10 0.33 0.59
 2 18 -10 0.95 0.45
 2 -18 -10 0.53 0.31
 2 -18 -9 0.12 0.41
 2 18 -9 0.53 0.61
 2 18 -8 1.03 0.74
 2 -18 -8 2.32 0.54
 2 -18 -7 0.81 0.51
 2 18 -7 0.17 0.77
 2 -18 -6 8.72 1.05
 2 18 -6 5.64 1.28
 2 -18 -5 3.26 0.67
 2 18 -5 2.58 0.96
 2 -18 -4 0.66 0.52
 2 18 -4 0.41 0.9
 2 -18 -3 0.92 0.52
 -2 -18 2 0.89 0.46
 2 -18 -2 0.67 0.48
 -2 -18 1 0.44 0.48
 -2 -18 0 0.03 0.48
 -2 -18 0 0.66 0.49
 -2 -18 -1 0.77 0.55
 -2 -18 -2 0.7 0.57
 -2 -18 -3 -0.74 0.56
 -2 -18 -4 -0.03 0.56
 -2 -18 -5 -0.17 0.52
 -2 18 -5 0.87 1.04
 -2 -18 -6 0.73 0.53
 -2 18 -6 1.23 0.99
 -2 -18 -7 1.09 0.7
 -2 18 -8 1.36 0.79
 -2 -18 -8 1.03 0.65
 -2 -18 -9 0.29 0.3
 -2 18 -9 0.18 0.49
 2 -19 -8 0.41 0.3
 2 -19 -7 0.37 0.35
 2 -19 -6 0.27 0.4
 2 -19 -5 0.1 0.39
 2 -19 -4 1.87 0.49
 2 -19 -3 0.19 0.39
 -2 -19 1 0.84 0.45
 -2 -19 0 1.5 0.49
 -2 -19 -1 0.34 0.46
 -2 -19 -2 0.89 0.48
 -2 -19 -3 0.65 0.47
 -2 19 -3 -0.44 0.93
 -2 -19 -4 -0.21 0.45
 -2 19 -4 0.48 0.89
 -2 -19 -5 0.08 0.42
 -2 19 -5 1.72 0.87
 -2 -19 -6 0.52 0.39
 -2 19 -6 0.68 0.74
 -2 -19 -7 0.03 0.31
 -2 20 -1 -0.18 0.78
 -2 -20 -1 0.15 0.3
 -2 -20 -2 -0.07 0.31
 -2 20 -2 0.56 0.77
 -2 -20 -3 0.32 0.32
 -2 20 -3 0.46 0.67
 -2 20 -4 -0.26 0.56
 3 0 -21 0.26 0.14
 3 0 -21 0.02 0.15
 3 0 -20 0.13 0.19
 3 0 -19 4.03 0.53
 3 0 -18 0.31 0.3
 3 0 -17 2.45 0.46
 3 0 -16 0.08 0.33
 3 0 -16 -0.33 1.64
 3 0 -16 0.31 0.51
 3 0 -15 0.28 0.36
 3 0 -15 -1.67 1.86
 3 0 -15 0.07 0.5
 -3 0 15 -1.39 2.14
 3 0 -15 -0.47 0.56
 3 0 -14 0.12 0.36
 3 0 -14 0.68 1.86
 3 0 -14 0.34 0.56
 -3 0 14 2.71 2.26
 -3 0 13 81.03 12.54
 3 0 -13 121.73 11.7
 3 0 -12 1.5 1.01
 3 0 -12 0.06 0.51
 -3 0 12 -0.3 1.83
 3 0 -11 0.41 0.46
 -3 0 11 0.74 0.44
 -3 0 11 1.91 1.84
 3 0 -11 -0.25 0.93
 -3 0 10 1.23 1.77
 3 0 -10 -0.08 0.85
 -3 0 9 8.9 2.32
 -3 0 8 2.3 1.68
 3 0 -7 7.64 1.36
 -3 0 7 4.23 1.91
 3 0 -6 0.09 0.78
 -3 0 6 1.49 1.42
 -3 0 5 171.85 18.59
 3 0 -5 183.5 18.42
 3 0 -4 0.71 0.65
 -3 0 4 0.08 1.06
 3 0 -3 6.41 1
 -3 0 3 4.88 1.13
 -3 0 3 4.93 0.68
 3 0 -2 -0.12 0.51
 -3 0 2 -0.15 0.27
 -3 0 1 511.95 53.26
 3 0 -1 561.45 53.34
 -3 0 1 522.5 53.24
 -3 0 0 -0.04 0.24
 -3 0 0 -0.08 0.25
 3 0 0 0.23 0.44
 -3 0 0 0.02 0.26
 -3 0 -1 33.77 3.7
 -3 0 -1 35.98 3.68
 -3 0 -1 36.67 3.71
 -3 0 -1 35.33 3.69
 -3 0 -2 0.3 0.29
 -3 0 -2 0.46 0.32
 -3 0 -2 0.16 0.25
 -3 0 -2 -0.15 0.29
 -3 0 -3 439.56 40.7
 -3 0 -3 405.16 40.67
 -3 0 -3 398.31 40.69
 -3 0 -3 370.56 40.68
 -3 0 -4 -0.23 0.37
 -3 0 -4 0.86 0.41
 -3 0 -4 0.34 0.33
 -3 0 -4 0.03 0.29
 -3 0 -5 815.34 82.92
 -3 0 -5 824.55 82.91
 -3 0 -5 802.45 82.93
 -3 0 -5 842.57 82.97
 -3 0 -6 -0.22 0.54
 -3 0 -6 0.12 0.36
 -3 0 -6 -0.25 0.38
 -3 0 -6 0.19 0.38
 -3 0 -7 13.85 1.9
 -3 0 -7 13.45 1.66
 -3 0 -7 15.31 1.71
 -3 0 -8 0.17 0.57
 -3 0 -8 0.58 0.26
 -3 0 -8 -0.2 0.79
 -3 0 -8 -0.05 0.43
 -3 0 -8 0.26 0.42
 -3 0 -8 0.17 0.42
 -3 0 -8 0.04 0.21
 -3 0 -8 0.82 0.47
 -3 0 -9 138.58 12.69
 -3 0 -9 82.19 12.75
 -3 0 -9 146.65 12.96
 -3 0 -9 135.23 12.7
 -3 0 -9 163.3 12.99
 -3 0 -9 107.14 12.75
 -3 0 -9 123.97 12.85
 -3 0 -10 0.41 0.28
 -3 0 -10 1.39 0.69
 -3 0 -10 0.29 0.3
 -3 0 -10 0.07 0.53
 -3 0 -10 -0.14 0.49
 -3 0 -11 7.4 1.05
 -3 0 -11 11.01 1.42
 3 0 11 6.56 2.92
 -3 0 -11 8.76 1.38
 -3 0 -11 7.54 1.07
 -3 0 -12 -0.16 0.35
 -3 0 -12 -0.13 0.39
 -3 0 -12 -0.17 0.6
 3 0 12 0.43 2.44
 -3 0 -12 0.08 0.67
 -3 0 -13 8.43 1.43
 -3 0 -13 9.71 1.44
 -3 0 -13 8.94 1.07
 -3 0 -13 9.44 1.1
 -3 0 -14 -0.4 0.39
 -3 0 -14 -0.38 0.63
 -3 0 -14 0.11 0.36
 -3 0 -15 0.85 0.38
 -3 0 -15 1 0.43
 -3 0 -16 -0.1 0.38
 -3 0 -16 0.34 0.34
 -3 0 -17 0.36 0.3
 -3 0 -18 -0.16 0.25
 -3 0 -19 4.54 0.54
 3 1 -21 0.94 0.18
 3 -1 -21 0.75 0.17
 3 -1 -21 0.62 0.16
 3 1 -21 0.62 0.16
 3 -1 -20 1.3 0.26
 3 1 -20 1.05 0.25
 3 1 -19 0.6 0.27
 3 -1 -19 0.51 0.27
 3 1 -18 0.19 0.29
 3 -1 -18 0.43 0.3
 3 1 -17 3.79 0.55
 3 -1 -17 3.72 0.56
 3 -1 -16 13.62 3.62
 3 1 -16 21.73 3.8
 3 -1 -16 22.92 2.64
 3 1 -16 19.28 2.58
 3 1 -16 24.39 2.36
 3 -1 -16 21.27 2.35
 3 1 -15 4.6 0.64
 -3 1 15 1.65 2.05
 3 -1 -15 3.54 2.3
 3 1 -15 5.53 2.35
 3 -1 -15 4.31 0.63
 3 1 -15 3.78 0.88
 3 1 -15 4.52 0.84
 -3 -1 15 2.96 2.34
 3 -1 -15 4.66 0.92
 3 1 -14 14.71 1.87
 3 1 -14 14.64 2.12
 3 -1 -14 12.23 1.83
 -3 1 14 9.66 2.85
 -3 -1 14 12.87 3.42
 3 1 -14 15.55 1.63
 3 -1 -14 15.53 1.64
 3 -1 -13 25.59 2.93
 -3 1 13 26.82 4.4
 -3 -1 13 26.64 4.6
 3 1 -13 30.74 3.23
 3 1 -13 36.87 3.51
 3 -1 -13 29.56 3.21
 3 1 -12 7.21 1.14
 3 -1 -12 7.72 1.16
 -3 1 12 6.52 2.28
 -3 -1 12 5.09 2.38
 3 1 -12 11.31 1.59
 3 -1 -12 7.07 0.93
 3 -1 -11 9.66 1.36
 -3 1 11 8.45 2.36
 -3 -1 11 15.15 3.04
 3 1 -11 14.72 1.78
 3 1 -11 8.49 1.34
 3 -1 -10 8.25 1.3
 -3 1 10 4.84 1.97
 -3 -1 10 5.56 2.22
 3 1 -10 6.06 1.28
 -3 1 9 2.05 1.51
 -3 -1 9 6.13 2.2
 -3 -1 8 175.39 16.87
 3 1 -8 153.26 16.32
 -3 1 8 144.61 16.61
 3 1 -7 2.66 0.96
 -3 -1 7 1.62 1.64
 -3 1 7 2.13 1.38
 3 1 -6 1.08 0.9
 -3 1 6 0.12 1.19
 -3 -1 6 -0.15 1.41
 3 -1 -5 16.49 2.03
 -3 1 5 10.73 2.1
 -3 -1 5 14.93 2.45
 3 1 -5 13.89 1.86
 -3 -1 4 156.21 16.15
 -3 1 4 142.76 15.96
 3 -1 -4 158.48 15.95
 3 1 -4 161.52 15.93
 3 -1 -3 252.33 23.1
 3 1 -3 217.89 23.06
 -3 1 3 212.31 23.01
 -3 -1 3 214.69 23.21
 -3 -1 3 226.49 22.93
 -3 1 3 231.08 22.93
 -3 -1 2 372.72 38.17
 3 -1 -2 400.85 38.28
 3 1 -2 367.68 38.28
 -3 -1 2 405.22 38.44
 -3 1 2 366.99 38.17
 -3 1 1 5.91 0.84
 -3 -1 1 7.41 0.87
 3 1 -1 9.01 1.06
 -3 -1 1 5.43 0.83
 -3 1 1 6.88 0.84
 -3 1 0 13.36 1.53
 -3 1 0 13.76 1.51
 -3 -1 0 16.07 1.56
 -3 1 0 12.51 1.54
 3 1 0 11.44 1.61
 -3 -1 0 14.5 1.54
 3 -1 0 14.69 1.59
 -3 -1 0 14.2 1.51
 -3 1 -1 203.79 20.43
 -3 -1 -1 205.03 20.42
 -3 1 -1 197.94 20.41
 -3 -1 -1 201.74 20.44
 -3 -1 -1 201.32 20.44
 -3 1 -1 196.93 20.44
 3 -1 1 208.26 20.45
 -3 1 -1 205.03 20.44
 -3 -1 -1 193.46 20.43
 -3 1 -2 118.96 12.11
 -3 -1 -2 115 12.11
 -3 -1 -2 113.95 12.11
 -3 1 -2 124.6 12.09
 -3 1 -2 118.46 12.11
 -3 1 -2 116.24 12.11
 -3 -1 -2 119.59 12.09
 -3 -1 -2 122.58 12.11
 -3 1 -3 29.86 2.85
 -3 -1 -3 25.22 2.83
 -3 -1 -3 27.33 2.81
 -3 1 -3 25.39 2.82
 -3 1 -3 26.43 2.84
 -3 -1 -3 24.58 2.82
 -3 -1 -3 27.89 2.84
 -3 1 -3 27.1 2.82
 -3 1 -4 262.41 26.78
 -3 -1 -4 260.59 26.81
 -3 1 -4 257.41 26.81
 -3 -1 -4 264.58 26.79
 -3 1 -4 251.24 26.8
 -3 -1 -4 244.66 26.79
 -3 1 -4 291.85 26.83
 -3 -1 -4 292.77 26.84
 -3 -1 -5 397.52 40.73
 -3 1 -5 403.22 40.73
 -3 1 -5 406.45 40.72
 -3 -1 -5 396.42 40.74
 -3 1 -5 406.67 40.74
 -3 1 -5 412.7 40.78
 -3 -1 -5 407.64 40.77
 -3 -1 -5 389.84 40.72
 -3 1 -6 0.64 0.4
 -3 -1 -6 0.69 0.39
 -3 -1 -6 0.46 0.38
 -3 -1 -6 0.72 0.56
 -3 1 -6 1.28 0.61
 -3 1 -6 0.18 0.38
 -3 -1 -6 1.29 0.69
 -3 1 -6 0.84 0.44
 -3 -1 -6 0.28 0.4
 -3 -1 -7 48.35 6.15
 -3 -1 -7 56.87 6.01
 -3 1 -7 57.99 6.01
 -3 1 -7 67.59 6.04
 -3 -1 -7 62.08 6.02
 -3 1 -7 44.45 6.12
 -3 1 -8 45.01 4.28
 -3 -1 -8 29.22 4.34
 -3 1 -8 33.87 4.32
 -3 -1 -8 44.93 4.27
 -3 1 -8 46.27 4.27
 -3 -1 -8 32.89 4.67
 -3 -1 -8 49.87 4.52
 -3 1 -8 52.85 4.54
 -3 1 -8 30.34 4.34
 -3 -1 -8 40.99 4.45
 -3 -1 -8 34.74 4.33
 -3 1 -8 53.63 4.52
 -3 -1 -8 52.51 4.52
 -3 1 -8 34.99 4.71
 -3 -1 -8 44.37 4.28
 -3 1 -8 42.13 4.43
 -3 -1 -9 0.31 0.26
 -3 1 -9 0.54 0.6
 -3 1 -9 0.63 0.3
 -3 1 -9 0.92 0.27
 3 -1 9 1.76 2.42
 -3 -1 -9 0.64 0.25
 -3 -1 -9 0.69 0.65
 -3 1 -9 0.79 0.52
 -3 1 -9 1.09 0.53
 -3 1 -9 0.09 0.53
 -3 -1 -9 0.21 0.53
 -3 -1 -9 0.23 0.48
 -3 -1 -9 0.18 0.45
 -3 -1 -9 0.43 0.52
 -3 -1 -10 29.63 3.2
 -3 -1 -10 31.47 3.2
 -3 1 -10 29.71 3.19
 -3 -1 -10 32.09 3.48
 -3 1 -10 31.79 3.47
 -3 -1 -10 34.81 3.49
 -3 1 -10 26.91 3.19
 3 -1 10 22.38 4.81
 -3 1 -10 36.13 3.51
 -3 -1 -10 29.62 3.34
 -3 1 -10 29.96 3.34
 -3 1 -10 27.28 3.36
 -3 -1 -11 1.52 0.42
 -3 1 -11 2.05 0.43
 -3 -1 -11 1.89 0.41
 -3 1 -11 1.51 0.4
 -3 1 -11 1.63 0.66
 3 -1 11 1.23 2.4
 -3 -1 -11 0.93 0.62
 -3 1 -11 2.36 0.73
 -3 -1 -11 2.17 0.75
 -3 -1 -12 0.23 0.38
 -3 1 -12 0.42 0.4
 -3 -1 -12 0.08 0.62
 -3 -1 -12 0.51 0.6
 -3 -1 -12 0.26 0.33
 -3 1 -12 0.08 0.36
 -3 1 -12 0.9 0.64
 3 1 12 -0.43 2.45
 -3 1 -12 0.08 0.63
 -3 1 -13 13.55 1.59
 3 1 13 6.51 3.02
 -3 -1 -13 10.38 1.13
 -3 1 -13 11.53 1.14
 -3 -1 -13 10.67 1.53
 -3 -1 -13 8.86 1.46
 -3 1 -13 9.34 1.48
 -3 1 -13 11.05 1.16
 -3 -1 -13 9.35 1.14
 -3 1 -14 0.83 0.44
 -3 1 -14 0.56 0.64
 -3 -1 -14 0.49 0.36
 -3 1 -14 0.51 0.37
 -3 -1 -14 0.85 0.42
 -3 -1 -14 0.37 0.59
 -3 -1 -14 0.77 0.69
 -3 -1 -15 0.82 0.43
 -3 1 -15 0.8 0.41
 -3 -1 -15 0.93 0.38
 -3 1 -15 0.78 0.36
 -3 -1 -16 0.59 0.4
 -3 1 -16 0.52 0.4
 -3 -1 -16 0.53 0.35
 -3 1 -16 0.53 0.34
 -3 -1 -17 -0.18 0.31
 -3 1 -17 0.49 0.31
 -3 1 -18 -0.14 0.27
 -3 -1 -18 0.17 0.26
 -3 -1 -19 0.89 0.23
 -3 1 -19 0.92 0.24
 3 -2 -21 1.33 0.21
 3 2 -21 1.47 0.23
 3 -2 -21 1.95 0.23
 3 -2 -20 0.86 0.23
 3 2 -20 0.72 0.23
 3 -2 -19 2.75 0.44
 3 2 -19 3.37 0.44
 3 -2 -18 3.33 0.49
 3 2 -18 3.33 0.5
 3 -2 -17 1.45 0.39
 3 2 -17 1.6 0.38
 3 -2 -16 3.33 0.56
 3 2 -16 3.35 0.55
 3 -2 -16 3.37 0.79
 3 -2 -16 2.15 1.99
 3 2 -16 2.08 1.86
 3 2 -15 7.32 1.54
 3 -2 -15 8.88 1.34
 3 -2 -15 7.76 2.82
 -3 2 15 5.96 2.36
 3 -2 -15 8.06 1.03
 3 -2 -15 9.75 1.08
 3 2 -15 10.88 1.09
 3 -2 -14 12.86 1.37
 3 -2 -14 14.5 1.65
 3 -2 -14 10.57 1.35
 3 2 -14 13.79 1.64
 3 2 -14 12.45 1.38
 -3 2 14 10.44 2.76
 -3 -2 14 11.98 3.26
 3 2 -14 12.21 1.87
 3 -2 -13 2.16 0.51
 -3 2 13 2.61 1.82
 3 2 -13 3.83 0.81
 -3 -2 13 3.7 2.59
 3 2 -13 4.02 1.19
 3 -2 -13 6 2.54
 3 2 -12 59.53 5.81
 3 -2 -12 75.84 7.56
 3 -2 -12 49.02 5.56
 -3 2 12 47.17 6.68
 3 2 -12 65.37 6.03
 -3 -2 12 62.67 7.4
 3 2 -11 7.02 1.36
 -3 2 11 4.21 2.1
 -3 -2 11 8.17 2.71
 3 2 -11 8.41 1.14
 -3 2 10 2.91 1.78
 -3 -2 10 0.29 1.77
 3 2 -10 2.86 1.03
 3 2 -9 0.77 1.02
 -3 2 9 0.2 1.42
 -3 -2 9 0.51 1.95
 3 2 -8 43.03 5
 -3 2 8 38.61 5.31
 -3 -2 8 52.37 5.81
 -3 -2 7 83.81 8.55
 3 2 -7 75.21 7.76
 -3 2 7 61.25 7.94
 3 2 -6 49.79 5.52
 -3 2 6 46.87 5.75
 -3 -2 6 59.3 6.23
 3 2 -5 43.76 4.74
 -3 -2 5 43.32 4.58
 -3 2 5 39.07 4.87
 -3 -2 5 49.62 5.32
 -3 -2 4 16.08 2.62
 3 -2 -4 14.86 2.1
 3 2 -4 19.99 2.13
 -3 -2 4 19.53 1.98
 -3 2 4 13.58 2.1
 3 -2 -3 41.09 3.95
 3 2 -3 36.96 3.91
 -3 2 3 30.62 3.73
 -3 -2 3 39.59 4.26
 -3 -2 3 37.89 3.73
 3 -2 -2 227.25 22.29
 3 2 -2 210.35 22.32
 -3 -2 2 212.88 22.56
 -3 -2 2 219.53 22.19
 -3 2 1 1.2 0.37
 3 -2 -1 1.58 0.48
 3 2 -1 0.77 0.56
 -3 -2 1 1.07 0.31
 -3 -2 0 232.2 23.07
 3 -2 0 219.35 23.12
 3 -2 0 265.45 23.07
 3 2 0 217.91 23.16
 -3 2 0 218.09 23.05
 -3 -2 0 210.72 23.04
 -3 -2 -1 13 1.47
 -3 -2 -1 13.55 1.5
 -3 2 -1 13.83 1.49
 -3 2 -2 0.55 0.33
 -3 2 -2 0.45 0.35
 -3 -2 -2 0.3 0.31
 -3 2 -2 0.35 0.26
 3 -2 2 0.33 0.67
 -3 -2 -2 0.58 0.29
 -3 2 -3 11.96 1.26
 3 -2 3 10.65 1.83
 -3 2 -3 10.43 1.22
 -3 2 -3 9.15 1.2
 -3 -2 -3 10.4 1.23
 -3 -2 -3 11.31 1.21
 -3 2 -4 332.02 30.66
 -3 -2 -4 301.58 30.62
 -3 -2 -4 315.69 30.61
 -3 2 -4 279.56 30.59
 3 -2 4 286.73 31.2
 -3 2 -4 293.89 30.62
 -3 -2 -5 0.27 0.78
 3 -2 5 -0.97 1.82
 -3 2 -5 -0.17 0.36
 -3 2 -5 -0.03 0.32
 -3 -2 -5 0.06 0.32
 -3 -2 -5 0.14 0.36
 -3 2 -5 0.29 0.35
 -3 2 -5 0.76 0.47
 -3 2 -6 58 5.35
 -3 -2 -6 64.8 5.64
 -3 -2 -6 54.28 5.34
 -3 2 -6 48.63 5.33
 -3 -2 -6 47.75 5.3
 -3 2 -6 44.61 5.29
 3 -2 6 48.46 6.46
 -3 2 -6 47.91 5.43
 -3 2 -7 27.77 2.89
 -3 -2 -7 31.51 3.24
 -3 -2 -7 26.45 2.89
 -3 2 -7 25.85 2.89
 3 -2 7 26.4 4.28
 -3 2 -7 20.04 3.05
 -3 2 -8 0.62 0.58
 -3 -2 -8 0.12 0.24
 -3 -2 -8 0.24 0.22
 -3 2 -8 0.16 0.5
 -3 -2 -8 -0.22 0.47
 -3 2 -8 0.11 0.45
 -3 -2 -8 0.28 0.46
 -3 2 -8 0.13 0.46
 -3 2 -8 0.36 0.43
 -3 -2 -8 0.68 0.45
 -3 2 -9 0.45 0.62
 -3 -2 -9 0.35 0.28
 -3 -2 -9 0.79 0.48
 -3 2 -9 0.29 0.55
 -3 -2 -9 0.59 0.25
 -3 -2 -9 0.35 0.57
 3 -2 9 1.74 2.27
 -3 2 -9 0.47 0.51
 -3 2 -10 41.51 4.31
 -3 -2 -10 38.17 4.15
 -3 -2 -10 40.9 4.44
 3 -2 10 31.84 5.74
 -3 2 -10 41.59 4.43
 -3 -2 -10 36.92 4.16
 -3 2 -10 30.24 4.28
 -3 -2 -11 2.02 0.53
 -3 -2 -11 3.55 0.52
 -3 -2 -11 3.87 0.83
 -3 2 -11 2.63 0.79
 -3 2 -12 2.32 0.51
 -3 -2 -12 2.99 0.82
 -3 2 -12 3.06 0.84
 -3 -2 -12 2.65 0.45
 -3 -2 -12 2.03 0.47
 -3 -2 -12 0.58 0.8
 -3 -2 -12 2.14 0.78
 -3 2 -13 1.48 0.48
 -3 -2 -13 1.32 0.45
 -3 -2 -13 2.1 0.81
 -3 -2 -13 1.44 0.41
 -3 2 -13 1.39 0.41
 -3 -2 -13 0.82 0.67
 -3 2 -13 2.11 0.82
 3 2 13 -0.43 2.36
 -3 -2 -13 0.22 0.73
 -3 2 -14 4.83 0.73
 -3 -2 -14 5.78 0.72
 -3 -2 -14 5.63 0.73
 -3 2 -14 5.27 0.71
 -3 -2 -14 6.9 1.15
 -3 2 -15 4.11 0.67
 -3 -2 -15 4.46 0.67
 -3 2 -15 5.64 0.67
 -3 -2 -15 4.8 0.64
 -3 -2 -16 -0.1 0.36
 -3 -2 -16 0.03 0.42
 -3 -2 -16 0.17 0.33
 -3 2 -16 -0.04 0.33
 -3 2 -16 0.41 0.36
 -3 -2 -17 0.17 0.31
 -3 2 -17 0.44 0.31
 -3 -2 -18 -0.35 0.26
 -3 2 -18 0.1 0.28
 -3 -2 -19 0.34 0.2
 3 3 -21 1.91 0.2
 3 3 -21 1.21 0.18
 3 -3 -21 1.24 0.18
 3 -3 -20 0.41 0.19
 3 -3 -19 0.15 0.23
 3 -3 -18 0.84 0.29
 3 -3 -17 0.22 0.31
 3 -3 -16 25.18 2.88
 3 -3 -16 32.82 2.93
 3 -3 -16 24.86 4.56
 3 3 -16 21.63 4.04
 3 -3 -16 28.3 3.19
 3 3 -16 27.59 3.17
 3 3 -15 1.5 1.05
 3 -3 -15 0.27 0.35
 3 -3 -15 0.22 0.3
 3 -3 -15 -1.16 2.22
 3 3 -15 -0.08 0.49
 3 -3 -15 -0.31 0.54
 3 -3 -14 8.93 0.97
 3 -3 -14 8.11 1.19
 3 3 -14 7.08 1.17
 3 -3 -14 7.88 0.97
 -3 3 14 3.21 1.97
 -3 -3 14 4.82 2.77
 3 3 -14 8.77 1.56
 3 -3 -13 0.42 0.41
 3 3 -13 1.09 1.12
 3 -3 -13 0.75 2.12
 3 3 -13 0.47 0.56
 3 -3 -13 0.07 0.53
 -3 3 13 0.28 1.63
 -3 -3 13 3.9 2.49
 3 -3 -12 2.52 0.56
 3 -3 -12 3.15 2.2
 3 3 -12 1.54 0.68
 3 -3 -12 3.54 0.79
 -3 3 12 5.51 2
 -3 -3 12 2.97 2.52
 3 3 -12 4.8 1.14
 3 -3 -11 44.87 5.3
 3 3 -11 59.19 5.53
 -3 -3 11 57.46 7.18
 3 3 -11 58.8 5.71
 3 -3 -11 62.22 5.54
 3 -3 -11 60.46 7.15
 3 -3 -10 57.93 6.15
 3 3 -10 41.26 4.51
 -3 3 10 28.55 5.1
 -3 -3 10 45.26 6.04
 3 -3 -10 42.7 4.53
 3 3 -10 44.93 4.72
 -3 -3 9 32.63 4.48
 3 -3 -9 39.53 4.64
 3 3 -9 27.4 3.49
 -3 3 9 21.67 3.67
 -3 -3 8 20.63 2.26
 3 3 -8 16.02 2.47
 -3 -3 8 22.67 3.53
 -3 -3 7 82.06 8.48
 3 3 -7 67.9 7.61
 -3 -3 7 70.24 7.39
 3 3 -6 100.33 10.69
 -3 -3 6 106.78 11.38
 -3 -3 6 101.85 10.51
 -3 -3 5 11.72 2.44
 3 3 -5 11.3 1.56
 -3 -3 5 10.5 1.35
 -3 -3 4 2.73 0.62
 -3 -3 4 1.56 1.64
 -3 3 4 0.99 0.9
 3 3 -4 2.06 0.79
 -3 3 4 3 0.46
 -3 -3 3 61.06 5.43
 -3 3 3 35.74 4.58
 3 3 -3 51.44 4.83
 -3 3 3 40.03 4.58
 -3 -3 3 49.31 4.61
 -3 3 3 51.13 4.61
 3 -3 -2 112.73 11.28
 3 3 -2 106.74 11.09
 -3 -3 2 112.2 10.98
 -3 -3 2 120.21 11.5
 -3 -3 2 102.24 10.92
 -3 3 2 105.74 10.91
 -3 3 1 0.09 0.3
 -3 -3 1 0.23 0.32
 3 -3 -1 0.69 0.73
 -3 -3 1 0.18 0.27
 -3 3 1 0.5 0.27
 3 3 -1 0.31 0.58
 -3 -3 1 0.34 0.38
 -3 -3 0 127.82 13.08
 3 3 0 115.27 13.21
 -3 3 0 125.75 13.08
 -3 3 0 135.28 13.1
 -3 -3 0 132.95 13.1
 -3 3 -1 22.45 2.58
 -3 -3 -1 21.72 2.58
 -3 -3 -1 23.84 2.6
 -3 -3 -1 25.26 2.62
 -3 3 -1 33.47 2.66
 -3 3 -1 24.46 2.6
 -3 3 -2 33.94 3.42
 -3 3 -2 31.51 3.41
 -3 -3 -2 32.4 3.39
 -3 -3 -2 34.39 3.41
 -3 -3 -2 32.7 3.42
 -3 3 -2 32.75 3.42
 -3 3 -2 30.87 3.38
 -3 -3 -2 31.7 3.41
 -3 3 -3 23.27 2.61
 -3 -3 -3 23.81 2.61
 -3 -3 -3 25.65 2.58
 -3 -3 -3 23.41 2.61
 -3 3 -3 22.65 2.61
 -3 3 -3 23.18 2.58
 -3 -3 -3 27.04 2.63
 -3 3 -3 27.35 2.64
 3 -3 3 22.32 2.96
 -3 3 -4 83.52 8.57
 -3 3 -4 72.02 8.53
 -3 -3 -4 113.83 9
 -3 -3 -4 84.03 8.57
 -3 3 -4 79.82 8.57
 -3 -3 -4 77.25 8.55
 3 -3 4 75.63 9.05
 -3 3 -4 86.67 8.61
 -3 -3 -4 92.37 8.61
 -3 -3 -4 90.64 8.56
 -3 -3 -5 60.57 6.35
 -3 3 -5 63.52 6.43
 -3 -3 -5 63.91 6.36
 -3 3 -5 57.21 6.35
 -3 -3 -5 64.04 6.34
 -3 3 -5 48.96 6.3
 -3 -3 -5 83.39 6.79
 3 -3 5 56.44 7.06
 -3 3 -5 65.34 6.36
 -3 -3 -5 67.51 6.43
 -3 3 -6 28.62 2.7
 -3 -3 -6 25.15 2.67
 -3 -3 -6 34.92 3.23
 -3 -3 -6 26.3 2.69
 -3 3 -6 24.59 2.68
 -3 -3 -6 22.91 2.65
 -3 3 -6 19.01 2.62
 3 -3 6 28.83 3.92
 -3 3 -6 20.71 2.79
 -3 -3 -6 25.34 2.83
 -3 3 -7 15.51 1.83
 -3 -3 -7 17.27 1.84
 -3 3 -7 14.81 1.81
 -3 -3 -7 18.79 2.35
 3 -3 7 13.03 2.95
 -3 3 -7 13.01 2.08
 -3 -3 -7 10.76 2
 -3 -3 -7 17.58 1.84
 -3 3 -8 3.65 0.86
 -3 -3 -8 5.08 0.83
 -3 -3 -8 5.42 0.6
 -3 3 -8 6.14 0.61
 3 -3 8 4.23 2.28
 -3 -3 -8 5.82 1.39
 -3 -3 -8 6.46 0.88
 -3 3 -8 6.01 0.88
 -3 3 -8 3.09 0.74
 -3 3 -8 3 0.78
 -3 -3 -8 2.7 0.77
 -3 3 -8 6.05 0.89
 -3 -3 -8 3.15 0.76
 -3 3 -8 5.1 0.61
 -3 -3 -8 6.5 0.97
 -3 -3 -8 4.97 0.61
 -3 3 -9 1.29 0.67
 -3 -3 -9 1.48 0.37
 -3 3 -9 1.84 0.39
 -3 -3 -9 2.14 0.62
 -3 3 -9 1.36 0.65
 -3 -3 -9 0.53 0.71
 -3 -3 -9 1.98 0.35
 -3 3 -9 1.59 0.35
 -3 -3 -9 1.36 0.55
 -3 3 -9 2 0.6
 3 -3 9 2.05 2.16
 -3 -3 -9 1.2 0.64
 -3 3 -9 1.68 0.6
 -3 3 -10 4.92 1.24
 -3 3 -10 8.81 1.09
 -3 -3 -10 9.53 1.09
 -3 -3 -10 20.86 1.54
 -3 -3 -10 9.9 1.08
 -3 3 -10 9.79 1.08
 -3 -3 -10 10.39 1.37
 -3 3 -10 9.72 1.39
 -3 3 -10 25.58 1.67
 -3 3 -10 9.86 1.39
 -3 -3 -10 3.71 1.25
 -3 -3 -10 10.59 1.4
 -3 -3 -11 0.56 0.35
 -3 3 -11 1.29 0.67
 -3 -3 -11 1.21 0.66
 -3 -3 -11 1.65 0.67
 -3 -3 -11 0.59 0.33
 -3 3 -11 0.54 0.32
 -3 3 -11 0.64 0.38
 -3 3 -11 0.95 0.61
 -3 -3 -11 -0.38 0.73
 -3 -3 -12 2.43 0.47
 -3 -3 -12 1.82 0.73
 -3 -3 -12 2.66 0.46
 -3 3 -12 2.51 0.47
 -3 3 -12 3.05 0.82
 -3 -3 -12 2.06 0.8
 -3 3 -12 1.82 0.76
 -3 -3 -12 0.45 0.82
 -3 -3 -13 46.1 4.12
 -3 -3 -13 42.7 4.12
 -3 -3 -13 47.96 4.53
 -3 3 -13 46.71 4.53
 -3 -3 -14 6.9 0.79
 -3 -3 -14 6.97 1.17
 -3 3 -14 4.97 1.08
 -3 -3 -14 6.12 0.78
 -3 -3 -15 0.06 0.38
 -3 -3 -15 0.02 0.35
 -3 -3 -15 0.69 0.73
 -3 -3 -16 1.09 0.35
 -3 -3 -16 0.41 0.49
 -3 -3 -16 0.48 0.66
 -3 -3 -17 -0.69 0.31
 -3 -3 -17 -0.02 0.37
 -3 -3 -18 1.66 0.33
 -3 3 -18 1.97 0.36
 -3 -3 -19 0.1 0.17
 -3 3 -19 -0.03 0.17
 3 -4 -20 0.15 0.16
 3 4 -20 0.07 0.17
 3 -4 -20 0.16 0.15
 3 4 -20 0.06 0.15
 3 -4 -19 1.14 0.27
 3 4 -19 1.63 0.3
 3 -4 -18 -0.01 0.27
 3 4 -18 -0.07 0.26
 3 -4 -17 2.68 0.45
 3 4 -17 2.59 0.44
 3 -4 -16 -0.19 0.31
 3 4 -16 0.56 0.32
 3 -4 -16 0.27 0.29
 3 4 -16 0.8 0.97
 3 -4 -15 19.39 2.23
 3 4 -15 15.43 2.64
 3 4 -15 21.74 2.25
 3 -4 -15 22.08 2.53
 3 4 -15 19.19 2.49
 3 -4 -15 23.82 2.25
 3 -4 -14 3.06 0.52
 -3 -4 14 4.64 2.92
 3 -4 -14 2.82 2.52
 3 -4 -14 2.63 0.48
 3 4 -14 2.97 0.72
 3 -4 -14 3.32 0.72
 -3 4 14 1.12 1.72
 3 4 -14 2.11 0.48
 3 4 -14 4.18 1.19
 3 -4 -13 5.1 0.76
 3 4 -13 6.48 0.77
 3 -4 -13 6.82 2.77
 3 4 -13 6.91 1.03
 3 -4 -13 8.88 1.08
 -3 4 13 2.45 1.8
 -3 -4 13 3.72 2.79
 3 -4 -13 5.46 0.82
 3 4 -13 5.66 1.41
 3 -4 -12 0.16 0.4
 3 -4 -12 0.75 1.91
 3 4 -12 0.07 0.57
 3 -4 -12 0.52 0.57
 -3 -4 12 0.4 2.58
 -3 4 12 -0.52 1.56
 3 4 -12 0.89 1.02
 3 -4 -11 48.88 5.59
 3 -4 -11 65.25 5.83
 3 -4 -11 67.82 7.58
 3 4 -11 57.3 5.79
 3 4 -11 59.86 5.97
 -3 -4 11 60.2 7.58
 3 4 -10 6.2 0.93
 3 -4 -10 5.49 0.92
 3 -4 -10 5.95 2.47
 3 4 -10 7.03 1.34
 3 4 -10 3.15 1.32
 -3 -4 10 5.64 0.95
 -3 -4 10 8.85 2.95
 3 -4 -9 57.72 5.93
 3 4 -9 33.91 4.63
 -3 -4 9 46.99 5.96
 -3 -4 9 35.17 4.3
 3 4 -9 48.54 4.54
 3 4 -8 128.48 14.35
 -3 -4 8 131.47 14.09
 -3 -4 8 158.26 15.46
 -3 -4 7 310.52 26.79
 3 -4 -7 331.03 26.74
 3 4 -7 231.12 25.71
 -3 -4 7 238.26 25.5
 3 -4 -6 32.54 3.74
 -3 -4 6 25.65 3.74
 3 4 -6 21.76 2.82
 -3 -4 6 22.7 2.62
 3 -4 -5 3.56 1.56
 3 4 -5 2.41 0.85
 -3 -4 5 2.34 0.6
 -3 -4 5 2.66 1.88
 -3 -4 4 10.81 1.33
 3 -4 -4 14.65 2.22
 3 4 -4 11.02 1.56
 -3 -4 4 14.14 2.46
 -3 4 4 12.24 1.33
 3 -4 -3 16.8 2.47
 -3 -4 3 18.42 2.81
 3 4 -3 15.34 2.06
 -3 4 3 11.12 1.89
 -3 4 3 19.91 1.86
 -3 -4 3 19.67 1.86
 -3 4 2 97.58 9.88
 -3 -4 2 100.33 9.87
 3 -4 -2 90.36 10.22
 3 4 -2 86.17 10.04
 -3 -4 2 95.12 9.93
 -3 4 2 98.65 9.86
 -3 -4 1 79.4 7.89
 -3 4 1 75.61 7.89
 -3 4 1 81.66 7.89
 -3 -4 1 78.73 7.9
 3 -4 -1 67.88 8.1
 3 4 -1 70.73 8.06
 -3 -4 1 75.27 7.93
 -3 -4 0 149.06 14.74
 -3 4 0 149.7 14.74
 3 4 0 126.19 14.9
 -3 -4 0 139.02 14.77
 -3 4 0 146.19 14.76
 -3 -4 0 148.32 14.76
 -3 -4 -1 104.83 10.18
 -3 -4 -1 102.17 10.2
 -3 4 -1 104.71 10.21
 -3 -4 -1 83.91 10.16
 -3 4 -1 105.18 10.18
 -3 4 -1 100.62 10.19
 -3 -4 -1 102.3 10.19
 -3 4 -2 143.25 14.63
 -3 -4 -2 153.12 14.63
 -3 4 -2 141.42 14.63
 -3 4 -2 141.28 14.63
 -3 -4 -2 137.45 14.62
 -3 -4 -2 146.74 14.61
 -3 4 -2 147.07 14.61
 -3 -4 -2 138.32 14.63
 -3 -4 -3 12.52 1.52
 -3 -4 -3 15.24 1.56
 -3 4 -3 13.99 1.54
 -3 -4 -3 12.92 1.49
 -3 4 -3 13.67 1.5
 -3 4 -3 13.34 1.54
 -3 -4 -3 12.72 1.53
 -3 4 -3 14.27 1.56
 -3 4 -4 24.5 2.78
 -3 -4 -4 27.58 2.77
 -3 -4 -4 30.75 3.34
 -3 -4 -4 24.15 2.77
 -3 4 -4 25.3 2.79
 -3 4 -4 26.2 2.76
 -3 4 -4 24.38 2.82
 -3 -4 -4 28.64 2.83
 -3 -4 -4 25.4 2.78
 -3 -4 -5 146.77 12.89
 -3 -4 -5 125.18 12.47
 -3 -4 -5 123 12.39
 -3 4 -5 127.63 12.41
 -3 -4 -5 116.14 12.37
 -3 4 -5 110.18 12.36
 -3 -4 -5 119.17 12.38
 -3 4 -5 117.88 12.49
 -3 4 -5 125.22 12.4
 -3 4 -6 3.8 1.04
 -3 -4 -6 3.87 0.97
 -3 -4 -6 4.98 1.49
 -3 -4 -6 5.46 0.8
 -3 4 -6 4.82 0.78
 -3 4 -6 5.86 0.79
 -3 -4 -6 5.8 0.8
 -3 4 -7 -0.67 0.87
 -3 4 -7 0.24 0.43
 -3 -4 -7 0.24 0.43
 -3 -4 -7 -0.94 1.19
 -3 -4 -7 -0.2 0.37
 -3 4 -7 -0.1 0.38
 -3 -4 -7 0.38 0.8
 -3 4 -8 23.52 2.14
 -3 -4 -8 27.02 2.42
 -3 -4 -8 23.35 2.14
 -3 4 -8 21.98 2.14
 -3 -4 -8 24.91 3.01
 -3 -4 -8 28.67 2.44
 -3 4 -8 25.84 2.42
 -3 4 -8 11.42 2.22
 -3 -4 -8 11.78 2.21
 -3 4 -8 17.61 2.3
 -3 4 -8 14.31 2.21
 -3 -4 -8 14.05 2.2
 -3 -4 -8 11.2 2.26
 -3 4 -8 25.27 2.41
 -3 -4 -8 23.01 2.15
 -3 -4 -9 15.72 2.23
 -3 4 -9 16.45 2.23
 -3 4 -9 24.73 2.41
 -3 -4 -9 21.81 2.1
 -3 -4 -9 20.48 2.11
 -3 -4 -9 25.77 2.43
 -3 4 -9 25.52 2.44
 -3 -4 -9 9.9 2.23
 -3 -4 -9 24.77 2.39
 -3 4 -9 20.25 2.11
 -3 4 -9 22.63 2.1
 -3 4 -9 13.67 2.22
 -3 -4 -10 17.15 1.92
 -3 -4 -10 14.96 1.61
 -3 -4 -10 16.69 1.61
 -3 4 -10 15.09 1.6
 -3 -4 -10 18.34 1.94
 -3 4 -10 17.75 1.95
 -3 4 -10 17.99 1.95
 -3 -4 -10 7.7 1.81
 -3 4 -10 14.12 1.61
 -3 4 -10 10.45 1.74
 -3 -4 -11 1.33 0.8
 -3 -4 -11 0.29 0.35
 -3 4 -11 0.15 0.62
 -3 -4 -11 0.84 0.6
 -3 -4 -11 0.09 0.3
 -3 4 -11 0.35 0.32
 -3 -4 -11 0.95 0.63
 -3 4 -11 1.36 0.69
 -3 4 -11 0.29 0.34
 -3 4 -12 5.31 0.74
 -3 -4 -12 6.81 0.72
 -3 -4 -12 5.29 1.07
 -3 -4 -12 4.89 1.04
 -3 4 -12 5.46 1.05
 -3 -4 -12 5.5 0.73
 -3 4 -12 4.99 0.7
 -3 4 -12 6.02 1.09
 -3 -4 -13 10.97 1.17
 -3 4 -13 11.49 1.19
 -3 -4 -13 10.66 1.54
 -3 4 -13 9.04 1.49
 -3 -4 -13 10.91 1.2
 -3 4 -13 9.37 1.18
 -3 4 -14 7.96 0.97
 -3 -4 -14 8.53 0.97
 -3 -4 -14 8.93 0.96
 -3 4 -14 7.34 0.94
 -3 4 -14 7.72 1.3
 -3 4 -15 0.34 0.39
 -3 4 -15 0.33 0.34
 -3 -4 -15 0.33 0.33
 -3 -4 -15 0.41 0.76
 -3 -4 -15 0.52 0.39
 -3 -4 -16 2.01 0.45
 -3 -4 -16 1.26 0.75
 -3 -4 -16 2.33 0.6
 -3 -4 -17 -0.2 0.28
 -3 4 -17 -0.07 0.29
 -3 -4 -17 0.43 0.53
 -3 -4 -17 0.23 0.39
 -3 -4 -18 0.64 0.24
 -3 4 -18 0.27 0.23
 3 5 -20 0.66 0.16
 3 5 -20 0.3 0.14
 3 -5 -20 0.17 0.45
 3 -5 -19 0.66 0.21
 3 5 -19 0.65 0.22
 3 -5 -18 0.01 0.23
 3 5 -18 0.13 0.23
 3 -5 -17 0.23 0.28
 3 5 -17 0.18 0.26
 3 -5 -17 0.13 0.25
 3 -5 -16 9.17 0.94
 3 -5 -16 7.17 0.93
 3 5 -16 8.16 0.94
 3 -5 -15 0.2 0.31
 3 5 -15 0.41 0.35
 3 -5 -15 -0.2 0.34
 3 5 -15 0.07 0.47
 3 5 -15 0.09 1.02
 3 -5 -14 41.86 4.71
 3 5 -14 45.64 4.91
 3 5 -14 35.7 5.01
 3 -5 -14 46.51 4.91
 3 -5 -14 42.55 6.56
 3 -5 -14 50.35 4.7
 3 -5 -14 42.54 4.94
 3 5 -14 43.69 4.94
 -3 -5 14 41.27 6.74
 3 5 -14 47.67 4.69
 3 -5 -13 2.05 0.4
 3 5 -13 1.76 0.42
 3 -5 -13 2.12 0.51
 3 5 -13 2.1 1.08
 3 5 -13 1.44 0.57
 3 -5 -13 1.85 0.6
 -3 5 13 1.08 1.48
 -3 -5 13 0.44 2.62
 3 -5 -13 3.25 2.37
 3 -5 -12 21.07 2.14
 3 5 -12 18.46 2.11
 3 -5 -12 16.12 1.92
 3 -5 -12 15.38 3.62
 -3 5 12 12.17 2.78
 3 5 -12 15.63 2.33
 -3 -5 12 18.62 4.17
 3 -5 -11 12.18 1.49
 3 -5 -11 13.21 1.63
 3 5 -11 11.09 1.88
 -3 -5 11 15.17 3.68
 3 5 -11 13.39 1.64
 -3 -5 10 20.67 3.94
 3 -5 -10 16.4 3.43
 3 5 -10 13.7 2.21
 3 -5 -10 12.53 1.54
 -3 -5 10 11.42 1.67
 3 5 -10 11.3 1.89
 3 5 -10 15.15 1.7
 3 -5 -10 16.13 1.72
 3 -5 -9 11.35 2.9
 -3 -5 9 12.54 3.18
 3 5 -9 7.51 1.61
 3 -5 -9 10.68 1.3
 -3 -5 9 7.73 1.26
 3 5 -9 10.72 1.29
 3 5 -9 9.85 1.52
 3 -5 -8 63.01 6.63
 3 5 -8 44.49 5.37
 -3 -5 8 46.25 5.09
 -3 -5 8 57.1 6.68
 3 -5 -7 9.79 2.28
 3 5 -7 7.61 1.35
 -3 -5 7 10.46 2.68
 -3 -5 7 6.9 1.06
 3 -5 -6 3.4 1.67
 -3 -5 6 1.71 2.3
 3 5 -6 2.2 0.91
 -3 -5 6 1.94 0.56
 3 -5 -5 -0.18 1.3
 -3 5 5 0.03 0.29
 3 5 -5 0.23 0.69
 -3 -5 5 2.17 1.82
 -3 -5 5 0.04 0.47
 -3 -5 4 112.68 11.27
 3 -5 -4 107.2 11.91
 3 5 -4 93.61 11.44
 -3 -5 4 115.03 12.2
 -3 5 4 114.9 11.26
 3 -5 -3 44.58 5.31
 3 5 -3 45.96 5.01
 -3 -5 3 47.46 4.78
 -3 -5 3 42.65 4.84
 -3 -5 3 54.13 5.88
 -3 5 3 46.29 4.76
 -3 -5 2 547.46 54.04
 -3 5 2 564.77 54.03
 -3 5 2 542.74 54.03
 3 -5 -2 464.92 54.35
 3 5 -2 485.21 54.23
 -3 -5 2 499.83 54.08
 -3 -5 2 542.28 54.02
 -3 -5 1 47.8 4.83
 -3 5 1 50.23 4.81
 -3 -5 1 49.26 4.82
 3 5 -1 37.01 5.01
 -3 -5 1 42.81 4.88
 -3 5 1 45.28 4.82
 -3 -5 0 49.44 4.82
 3 5 0 38.76 5.01
 -3 5 0 46.57 4.82
 -3 -5 0 45.07 4.86
 -3 -5 0 48.08 4.84
 -3 5 0 47.08 4.83
 -3 -5 -1 82.15 8.05
 -3 -5 -1 82.1 8.07
 -3 5 -1 80.7 8.05
 -3 -5 -1 68.55 8.06
 -3 5 -1 80.67 8.07
 -3 -5 -2 7.64 0.83
 -3 5 -2 8.09 0.84
 -3 -5 -2 7.53 0.88
 -3 5 -2 6.8 0.87
 -3 -5 -2 4.78 0.79
 -3 -5 -2 7.31 0.87
 -3 5 -2 6.76 0.88
 -3 5 -3 38.01 4.53
 -3 -5 -3 44.38 4.55
 -3 -5 -3 42.12 4.54
 -3 -5 -3 43.36 4.52
 -3 5 -3 43.32 4.52
 -3 5 -3 44.53 4.56
 -3 5 -3 46.51 4.58
 -3 -5 -3 47.49 4.58
 -3 5 -4 116.89 11.48
 -3 -5 -4 146.07 12.04
 -3 5 -4 106.08 11.4
 -3 -5 -4 108.74 11.4
 -3 -5 -4 108.73 11.41
 -3 5 -4 109.84 11.41
 -3 -5 -4 110.87 11.39
 -3 5 -4 110.09 11.39
 -3 -5 -4 115.97 11.46
 -3 -5 -5 2.87 0.73
 -3 -5 -5 2.93 0.53
 -3 5 -5 1.8 0.49
 -3 5 -5 3 0.56
 -3 5 -5 2.74 0.55
 -3 -5 -5 1.9 0.48
 -3 -5 -5 2.31 0.5
 -3 5 -5 1.11 0.68
 -3 5 -6 3.29 1
 -3 -5 -6 5.67 0.76
 -3 -5 -6 6.88 1.65
 -3 5 -6 4.39 0.72
 -3 -5 -6 1.84 0.91
 -3 5 -6 4.63 0.72
 -3 -5 -6 4.45 0.72
 -3 -5 -7 19.7 2.7
 -3 -5 -7 19.59 1.89
 -3 5 -7 17.94 1.87
 -3 5 -7 21.27 1.91
 -3 -5 -7 18.48 1.87
 -3 5 -7 12.85 1.78
 -3 5 -8 1.68 0.35
 -3 5 -8 1.2 0.59
 -3 5 -8 1.71 0.59
 -3 5 -8 1.68 0.6
 -3 5 -8 1.78 0.33
 -3 -5 -8 1.7 0.58
 -3 -5 -8 2.12 0.54
 -3 5 -8 1.93 0.59
 -3 -5 -8 1.81 0.78
 -3 -5 -8 1.2 0.6
 -3 5 -9 25.79 2.83
 -3 -5 -9 34.69 3.93
 -3 -5 -9 32.24 3.14
 -3 5 -9 30.79 3.12
 -3 -5 -9 26.77 2.83
 -3 5 -9 27.52 2.82
 -3 5 -9 40.98 3.15
 -3 5 -9 28.4 3.1
 -3 -5 -9 38.32 3.09
 -3 -5 -9 26.82 3.06
 -3 -5 -9 28.09 2.82
 -3 -5 -9 14.22 2.95
 -3 5 -9 20.98 2.95
 -3 -5 -10 23.17 2.43
 -3 5 -10 23.56 2.42
 -3 -5 -10 26.95 2.75
 -3 5 -10 25.55 2.75
 -3 5 -10 28.6 2.78
 -3 -5 -10 26.73 2.74
 -3 5 -10 24.16 2.43
 -3 -5 -10 24.49 2.42
 -3 5 -10 17.16 2.54
 -3 -5 -11 15.71 1.7
 -3 5 -11 17.57 1.71
 -3 5 -11 17.78 2.07
 -3 -5 -11 17.7 2.05
 -3 5 -11 15.9 2.04
 -3 5 -11 13.47 1.7
 -3 -5 -11 15.23 1.71
 -3 -5 -11 8.07 1.94
 -3 -5 -11 17.29 2.05
 -3 5 -11 23.81 2.02
 -3 -5 -12 25.21 2.71
 -3 5 -12 22.73 2.35
 -3 -5 -12 23.95 2.35
 -3 -5 -12 23.5 2.7
 -3 5 -12 21.01 2.66
 -3 -5 -12 13.02 2.55
 -3 5 -12 24.78 2.71
 -3 5 -12 22.35 2.34
 -3 -5 -12 20.98 2.35
 -3 -5 -13 17.43 1.67
 -3 5 -13 14.88 1.66
 -3 5 -13 17.1 2.05
 -3 5 -13 15.54 1.68
 -3 -5 -13 14.82 1.67
 -3 -5 -14 2.45 1.01
 -3 -5 -14 3.25 0.51
 -3 5 -14 3.17 0.51
 -3 5 -14 2.24 0.52
 -3 -5 -14 3.26 0.53
 -3 -5 -15 0.36 0.33
 -3 5 -15 0.39 0.33
 -3 -5 -15 0.53 0.8
 -3 -5 -16 2.91 0.49
 -3 5 -16 4.18 0.52
 -3 -5 -16 3.25 0.68
 -3 5 -17 -0.01 0.25
 -3 -5 -17 0.15 0.26
 -3 -5 -17 0.15 0.55
 -3 -5 -17 0.04 0.42
 -3 5 -18 -0.02 0.2
 3 -6 -20 0.45 0.37
 3 6 -19 3.65 0.39
 3 6 -19 3.02 0.37
 3 6 -18 6.56 0.75
 3 -6 -17 0.34 0.27
 3 6 -17 0.83 0.82
 3 6 -17 -0.11 0.26
 3 6 -16 0.72 0.32
 3 -6 -16 0.87 0.32
 3 6 -16 -0.07 0.93
 3 -6 -15 3.51 0.57
 3 6 -15 4.1 0.76
 3 6 -15 2 1.04
 3 6 -15 4.02 0.55
 3 -6 -14 1.38 0.44
 3 -6 -14 1.63 2.27
 3 -6 -14 0.9 0.47
 3 6 -14 1.46 0.37
 3 6 -14 1.4 0.6
 3 6 -14 0.71 1.09
 3 -6 -13 14.78 1.71
 3 6 -13 9.92 1.94
 -3 -6 13 14.79 3.9
 3 -6 -13 11.5 3.38
 3 6 -13 14.11 1.75
 3 -6 -13 13.08 1.53
 3 6 -13 13.62 1.48
 3 -6 -12 4 0.72
 3 -6 -12 4.83 2.77
 -3 6 12 1 1.41
 3 -6 -12 5.34 0.84
 -3 -6 12 7.23 3.32
 3 6 -12 4.6 0.61
 3 6 -12 2.81 1.19
 3 6 -11 32.23 4.05
 3 -6 -11 41.4 5.73
 3 -6 -11 32.04 3.74
 3 -6 -11 49.71 4
 -3 -6 11 27.85 3.86
 -3 -6 11 41.33 6.11
 3 6 -11 41.6 3.95
 3 -6 -10 0.36 2.02
 3 6 -10 3.38 0.63
 3 -6 -10 1.48 0.53
 -3 -6 10 0.69 0.54
 -3 -6 10 2.81 2.62
 3 6 -10 2.09 1.05
 3 -6 -9 0.67 0.49
 3 6 -9 0.2 0.47
 3 -6 -9 -0.05 0.4
 3 6 -9 0.62 0.94
 -3 -6 9 0.24 0.5
 -3 -6 9 0.37 2.63
 3 -6 -9 -1.63 1.87
 -3 -6 8 65.48 7.53
 3 -6 -8 73.73 7.44
 3 -6 -8 55.34 5.69
 3 6 -8 49.57 6.09
 -3 -6 8 52.02 5.81
 3 6 -8 55.87 5.93
 3 -6 -7 2.34 1.79
 3 6 -7 0.2 0.77
 -3 -6 7 0.8 0.48
 -3 -6 7 0.31 2.35
 -3 -6 6 9.63 2.94
 3 -6 -6 8.15 2.04
 3 6 -6 5.59 1.27
 -3 -6 6 5.55 0.99
 -3 6 6 8.6 0.94
 -3 -6 5 0.92 0.35
 -3 6 5 1.75 0.38
 3 6 -5 0.41 0.71
 -3 -6 5 0.77 0.53
 3 -6 -4 0.81 1.49
 -3 -6 4 -0.05 0.29
 -3 6 4 0.2 0.24
 3 6 -4 0.55 0.71
 -3 6 3 87.48 8.83
 -3 -6 3 91.11 8.83
 3 -6 -3 77.6 9.36
 -3 -6 3 74.61 8.9
 3 6 -3 74.39 9.05
 -3 6 3 93.05 8.82
 -3 -6 2 26.46 2.78
 -3 6 2 25.49 2.74
 -3 6 2 25.18 2.76
 3 6 -2 28.04 3.1
 -3 -6 2 29.22 2.9
 -3 -6 2 25.74 2.75
 -3 -6 1 162.18 15.84
 -3 6 1 167.47 15.84
 3 6 -1 125.96 16.05
 -3 -6 1 140.43 15.91
 -3 6 1 153.64 15.85
 -3 -6 1 160.32 15.86
 -3 -6 0 1.34 0.47
 -3 6 0 1.46 0.35
 -3 -6 0 1.59 0.36
 3 6 0 0.82 0.68
 -3 -6 0 1.94 0.35
 -3 6 0 1.9 0.32
 -3 -6 -1 7.29 0.94
 -3 6 -1 7.58 0.9
 -3 -6 -1 8.06 0.92
 -3 -6 -1 8.06 0.97
 -3 6 -1 7.71 0.94
 -3 6 -2 59.12 5.83
 -3 -6 -2 54.32 5.81
 -3 -6 -2 57.09 5.78
 -3 6 -2 60.37 5.79
 -3 -6 -2 45 5.75
 -3 6 -2 60.86 5.83
 -3 -6 -2 63.12 5.83
 -3 -6 -3 18.48 2.09
 -3 6 -3 21.05 2.12
 -3 6 -3 17.59 2.1
 -3 -6 -3 19.09 2.07
 -3 6 -3 17.86 2.06
 -3 6 -3 19.84 2.16
 -3 -6 -3 20.36 2.14
 -3 6 -4 16.56 1.75
 -3 -6 -4 15.69 1.73
 -3 6 -4 15.61 1.73
 -3 -6 -4 15.35 1.72
 -3 -6 -4 17.86 2.51
 -3 -6 -4 14.49 1.69
 -3 6 -4 13.5 1.69
 -3 6 -4 13.48 1.81
 -3 -6 -4 15.93 1.81
 -3 6 -5 -0.3 0.72
 -3 -6 -5 -0.21 0.61
 -3 6 -5 -0.16 0.38
 -3 -6 -5 0.46 1.2
 -3 -6 -5 0.12 0.33
 -3 6 -5 0.32 0.35
 -3 -6 -5 0.04 0.36
 -3 -6 -6 6.73 0.85
 -3 6 -6 5.4 0.81
 -3 -6 -6 5.6 0.81
 -3 -6 -6 2.45 0.88
 -3 -6 -6 3.64 1.15
 -3 6 -6 5.39 0.82
 -3 -6 -7 8.75 1.11
 -3 6 -7 7.96 1.1
 -3 -6 -7 11.29 2.09
 -3 6 -7 8.39 0.88
 -3 6 -7 7.82 1.09
 -3 -6 -7 7.96 1.08
 -3 6 -7 8.09 0.89
 -3 6 -8 9.56 1.14
 -3 6 -8 6.92 0.85
 -3 -6 -8 9.45 1.15
 -3 6 -8 7.36 1.09
 -3 -6 -8 12.09 2.26
 -3 -6 -8 9.52 1.14
 -3 6 -8 7.12 0.86
 -3 -6 -8 3.84 1.1
 -3 -6 -8 8.89 1.13
 -3 6 -9 0.95 0.3
 -3 -6 -9 1.37 0.58
 -3 6 -9 0.74 0.54
 -3 -6 -9 0.76 0.52
 -3 -6 -9 0.63 0.78
 -3 6 -9 0.91 0.32
 -3 6 -10 -0.13 0.33
 -3 6 -10 0.05 0.31
 -3 6 -10 0.15 0.53
 -3 -6 -10 0.31 0.88
 -3 -6 -10 0.28 0.51
 -3 6 -11 48.23 4.73
 -3 6 -11 52.62 5.1
 -3 -6 -11 54.42 5.09
 -3 6 -11 48.19 4.74
 -3 6 -12 0.02 0.37
 -3 -6 -12 0.84 0.37
 -3 6 -12 0.45 0.34
 -3 6 -12 0.5 0.62
 -3 -6 -12 0.4 0.91
 -3 6 -13 20.43 2.14
 -3 6 -13 20.17 2.12
 -3 6 -13 20.67 2.46
 -3 -6 -13 21.54 2.12
 -3 -6 -14 2.05 0.42
 -3 6 -14 2.19 0.43
 -3 -6 -14 2.38 0.96
 -3 -6 -15 7.53 0.81
 -3 6 -15 6.5 0.8
 -3 -6 -15 6.35 0.99
 -3 6 -16 -0.04 0.28
 -3 -6 -16 0.6 0.72
 -3 -6 -16 0.23 0.54
 -3 6 -17 0.42 0.25
 -3 -6 -17 0.2 0.57
 -3 -6 -17 0.17 0.43
 3 -7 -19 0.43 0.49
 3 7 -19 0.11 0.13
 3 7 -18 0.15 0.2
 3 -7 -18 -0.85 0.65
 3 7 -17 0.16 0.24
 3 -7 -17 0.38 0.27
 3 7 -17 -0.18 0.76
 3 -7 -16 -0.31 0.32
 3 7 -16 0.42 0.87
 3 7 -16 -0.01 0.26
 3 -7 -15 7.83 1.05
 3 7 -15 5.46 1.42
 3 7 -14 0.25 0.31
 3 -7 -14 0.12 0.39
 3 -7 -14 0.42 2.18
 3 7 -14 0.96 0.52
 3 -7 -14 -0.27 0.43
 3 7 -14 0.09 1.07
 3 7 -13 1.87 0.39
 3 -7 -13 1.93 0.53
 3 -7 -13 0.83 2.28
 3 7 -13 1.6 0.61
 3 7 -13 1.26 1.07
 -3 -7 13 2.88 3.1
 3 7 -12 4.49 0.57
 3 -7 -12 4.1 2.64
 -3 -7 12 3.06 0.79
 -3 -7 12 3.81 3.06
 3 7 -12 2.7 0.74
 3 7 -12 3 1.16
 3 -7 -12 4.66 0.78
 3 -7 -11 17.79 1.94
 3 -7 -11 20.03 3.87
 -3 -7 11 13.47 1.94
 -3 -7 11 20.68 4.51
 3 7 -11 15.54 2.16
 3 7 -11 16.15 1.73
 3 -7 -10 22.69 2.45
 3 -7 -10 31.34 4.68
 3 7 -10 16.11 2.91
 -3 -7 10 17.55 2.54
 -3 -7 10 24.71 4.95
 3 -7 -10 29.24 2.62
 3 7 -10 22.7 2.81
 3 -7 -9 5.91 0.89
 3 -7 -9 6.09 2.45
 3 -7 -9 6.54 0.92
 -3 -7 9 5.36 0.96
 3 7 -9 7.66 1.34
 3 7 -8 12.34 1.73
 3 -7 -8 10.2 1.36
 -3 -7 8 9.35 1.46
 3 -7 -8 15.02 1.48
 3 -7 -7 30.48 3.63
 3 -7 -7 45.66 5.22
 -3 -7 7 32.99 3.77
 3 7 -7 30.6 3.83
 -3 7 7 43.05 3.71
 -3 -7 6 -0.16 0.5
 3 -7 -6 -0.48 1.43
 -3 7 6 0.64 0.32
 -3 7 5 0.48 0.29
 3 7 -5 -0.36 0.73
 3 -7 -4 13.65 2.69
 3 7 -4 13.13 2.07
 -3 -7 4 12.36 1.87
 -3 7 4 19.16 1.77
 -3 -7 3 3.54 0.55
 -3 7 3 3.69 0.51
 3 7 -3 3.43 0.94
 -3 -7 3 3.97 0.73
 -3 7 2 26.88 2.53
 3 7 -2 18.44 2.82
 -3 -7 2 20.62 2.65
 -3 -7 2 23.98 2.55
 -3 -7 1 0.71 0.28
 -3 -7 1 0.76 0.46
 3 7 -1 0.77 0.74
 -3 7 1 1.32 0.28
 -3 7 0 12.3 1.29
 3 7 0 8.63 1.66
 -3 -7 0 10.37 1.39
 -3 -7 0 12.2 1.31
 -3 7 -1 47.9 4.73
 -3 -7 -1 47.27 4.76
 -3 -7 -1 40.89 4.78
 -3 7 -2 47.3 4.68
 -3 -7 -2 54.9 4.74
 -3 -7 -3 117.11 10.76
 -3 7 -3 111.82 10.7
 -3 7 -3 91.88 10.65
 -3 -7 -4 -0.06 0.55
 -3 7 -4 -0.15 0.34
 -3 -7 -5 0.24 0.74
 -3 -7 -5 1.07 1.56
 -3 -7 -5 2.08 0.48
 -3 7 -5 2.66 0.52
 -3 -7 -5 1.06 0.75
 -3 7 -6 19.43 1.95
 -3 -7 -6 24.64 3.01
 -3 -7 -6 18.93 1.93
 -3 -7 -6 11.78 1.93
 -3 -7 -6 15.36 1.79
 -3 -7 -7 1.23 1.58
 -3 -7 -7 0.31 0.41
 -3 7 -7 -0.21 0.43
 -3 -7 -7 0.36 0.41
 -3 -7 -7 1.06 0.84
 -3 -7 -8 57.03 5.07
 -3 7 -8 48.79 4.79
 -3 7 -8 47.6 4.79
 -3 -7 -8 60.98 6.19
 -3 7 -8 54.95 5.07
 -3 -7 -8 29.43 4.95
 -3 7 -8 37.01 5.07
 -3 -7 -9 71.62 6.62
 -3 7 -9 66.87 6.33
 -3 -7 -9 78.66 7.68
 -3 7 -9 75.73 6.65
 -3 7 -9 51.78 6.63
 -3 7 -9 62.72 6.33
 -3 -7 -10 10.11 1.3
 -3 7 -10 8.2 0.99
 -3 7 -10 9.35 0.99
 -3 7 -10 9.95 1.31
 -3 7 -10 6.97 1.48
 -3 7 -11 16.23 1.75
 -3 7 -11 17.47 1.75
 -3 7 -12 1.24 0.36
 -3 7 -12 0.4 0.65
 -3 -7 -12 0.35 0.9
 -3 7 -13 0.63 0.36
 -3 -7 -13 1.68 1.01
 -3 7 -14 2.25 0.46
 -3 -7 -14 3.13 1.02
 -3 -7 -14 3.38 0.82
 -3 7 -15 -0.3 0.3
 -3 -7 -15 1 0.82
 -3 -7 -15 -0.14 0.61
 -3 7 -16 0.17 0.25
 -3 -7 -16 0.04 0.72
 -3 -7 -16 1.04 0.53
 -3 7 -17 1.18 0.21
 -3 -7 -17 0.86 0.57
 -3 -7 -17 1.21 0.45
 3 -8 -19 0.68 0.45
 3 -8 -18 0.35 0.62
 3 8 -17 1.19 0.24
 3 -8 -17 0.91 0.3
 3 8 -17 0.7 0.69
 3 8 -16 1.23 0.29
 3 -8 -16 1.64 0.39
 3 8 -16 1.19 0.84
 3 8 -15 0.38 0.27
 3 -8 -15 0.14 0.37
 3 -8 -15 0.48 0.38
 3 8 -15 0.46 0.9
 3 -8 -14 2.03 0.55
 3 -8 -14 2.81 0.53
 3 8 -14 2.57 0.41
 3 -8 -13 -0.03 0.49
 3 8 -13 0.19 0.27
 3 -8 -13 -0.87 2.54
 3 8 -13 -0.44 1
 3 8 -12 -0.05 0.29
 3 -8 -12 0.87 2.37
 -3 -8 12 -0.07 0.5
 3 8 -12 -0.64 0.99
 -3 -8 12 1.49 3.13
 3 8 -11 4.16 1.21
 3 -8 -11 6.68 3.04
 -3 -8 11 3.9 0.95
 3 8 -11 5.72 0.68
 3 -8 -11 6.39 0.85
 3 -8 -10 33.49 3.06
 3 8 -10 24.23 3.33
 3 8 -10 25.49 3.59
 -3 -8 10 23.11 3.14
 3 -8 -9 1.72 0.54
 3 -8 -9 -1.08 2.07
 3 8 -9 1.83 0.99
 -3 -8 9 1.44 0.6
 3 8 -9 1.92 0.96
 3 8 -8 13.28 2.12
 3 -8 -8 15.88 1.66
 -3 -8 8 12.06 1.75
 3 8 -8 13.51 1.92
 -3 -8 7 7.84 0.96
 3 -8 -7 10.12 2.69
 3 8 -7 5 1.33
 3 -8 -7 6.43 1.01
 -3 -8 7 6.27 1.12
 3 8 -7 6.9 1.34
 -3 8 7 10.63 1.02
 3 -8 -7 8.36 1.01
 3 -8 -6 69.18 7.83
 -3 -8 6 72.86 7.8
 3 -8 -6 95.3 9.33
 -3 -8 6 64.3 7.96
 3 -8 -6 89.18 7.9
 -3 -8 6 81.67 7.93
 3 8 -6 58.95 7.97
 -3 8 6 93 7.88
 3 -8 -5 13.19 1.78
 -3 -8 5 14.48 1.74
 -3 8 4 13.29 1.34
 -3 -8 4 8.9 1.49
 -3 -8 4 11.86 1.36
 -3 8 3 41.4 4.08
 -3 -8 3 32.21 4.21
 -3 -8 3 40.68 4.11
 3 -8 -2 99.56 9.48
 3 8 -2 68.71 8.79
 -3 -8 2 67.14 8.59
 -3 8 2 91.12 8.47
 -3 -8 2 83.18 8.49
 -3 8 1 43.53 3.9
 3 8 -1 28.8 4.22
 -3 -8 1 27.78 4
 -3 -8 1 38.58 3.91
 -3 -8 0 14.56 1.45
 -3 8 0 13.53 1.41
 3 8 0 8.74 1.8
 -3 -8 0 10.61 1.53
 -3 8 -1 76.94 7.41
 3 8 1 61.16 7.75
 -3 -8 -1 56.6 7.46
 -3 -8 -1 85.73 7.47
 -3 -8 -2 34.26 3.01
 -3 -8 -2 23.16 2.9
 -3 -8 -3 2.7 0.78
 -3 -8 -3 4.45 0.67
 -3 -8 -3 3.68 0.88
 -3 -8 -4 2.31 0.52
 -3 8 -4 2.87 0.53
 -3 -8 -4 1.72 0.5
 -3 -8 -4 2.19 0.74
 -3 8 -5 1.22 0.45
 -3 -8 -5 1.03 0.41
 -3 -8 -5 0.94 0.47
 -3 -8 -6 5.06 2.04
 -3 8 -6 4.46 0.69
 -3 -8 -6 2.01 0.56
 -3 -8 -7 1.16 1.68
 -3 8 -7 -0.06 0.45
 -3 -8 -7 0.24 0.43
 -3 -8 -8 2.2 1.88
 -3 -8 -8 2.43 0.57
 -3 8 -8 2.08 0.62
 -3 8 -8 2.33 1.04
 -3 8 -9 34.56 3.05
 -3 -8 -9 34.75 4.3
 -3 -8 -9 18.2 3
 -3 8 -9 22.97 3.11
 -3 8 -10 8.65 0.95
 -3 -8 -10 5.74 1.42
 -3 8 -10 7.41 1.52
 -3 8 -11 40.9 3.75
 -3 8 -11 32.59 4.11
 -3 8 -12 -0.14 0.32
 -3 -8 -12 0.86 1
 -3 8 -13 2.25 0.43
 -3 -8 -13 2.83 1.04
 -3 -8 -13 2.5 0.79
 -3 8 -14 0.86 0.32
 -3 -8 -14 1.15 0.93
 -3 -8 -15 0.15 0.84
 -3 8 -15 0.91 0.29
 -3 -8 -16 1.09 0.53
 -3 -8 -16 0.5 0.76
 -3 -8 -16 2.56 0.58
 -3 -8 -17 -0.02 0.37
 -3 -8 -17 0.42 0.47
 3 -9 -18 0.46 0.53
 3 -9 -17 1.58 0.31
 3 -9 -17 0.04 0.7
 3 9 -17 0.72 0.65
 3 -9 -16 0.8 0.35
 3 9 -16 0.3 0.76
 3 -9 -16 0.1 0.81
 3 -9 -15 0.04 0.38
 3 -9 -15 0.26 0.36
 3 -9 -15 -0.94 0.87
 3 9 -15 0.71 0.89
 3 9 -14 1.77 1.04
 3 -9 -14 2.12 0.54
 3 -9 -13 1.35 0.55
 3 9 -13 0.78 1.05
 -3 -9 12 5.1 1.1
 3 -9 -12 5.95 1.02
 3 9 -12 4.98 1.38
 3 9 -11 2.55 1.1
 -3 -9 11 3.15 0.81
 3 -9 -10 4.41 0.75
 3 9 -10 3.84 1.36
 -3 -9 10 3.09 0.8
 3 9 -10 3.32 1.2
 3 -9 -9 8.04 0.97
 3 9 -9 5.56 1.41
 -3 -9 9 5.3 1.04
 3 9 -9 6.37 1.38
 3 -9 -8 8.6 1.08
 3 9 -8 7.05 1.4
 3 9 -8 8.31 1.57
 -3 -9 8 6.93 1.18
 3 9 -7 3.37 1.1
 3 -9 -7 5.04 0.74
 -3 -9 7 3.92 0.64
 3 9 -7 4.75 1.18
 -3 -9 7 4.11 0.84
 3 -9 -6 35.47 3.79
 -3 -9 6 38.88 3.76
 3 9 -6 32 4.21
 -3 -9 6 41.42 3.92
 3 9 -6 26.22 3.94
 -3 -9 5 11.28 1.31
 -3 -9 5 9.78 3.55
 3 -9 -5 8.61 1.1
 -3 -9 5 8.47 1.03
 3 9 -5 6.78 1.46
 -3 -9 4 7.95 1.09
 -3 -9 4 6.81 0.84
 -3 -9 4 4.79 1.02
 3 -9 -4 7.29 0.9
 3 -9 -4 9.66 2.61
 3 9 -4 7.23 1.32
 -3 -9 3 29.45 2.83
 -3 -9 3 25.14 2.88
 -3 -9 3 23.25 2.68
 -3 -9 2 50.17 5.34
 -3 -9 2 52.98 5.43
 -3 -9 2 50.36 5.24
 -3 -9 1 59.71 5.38
 -3 -9 1 46.45 5.26
 -3 -9 1 53.03 5.44
 -3 -9 0 17.87 1.89
 -3 -9 0 15.59 1.72
 3 9 1 32.37 3.94
 -3 -9 -1 30.22 3.55
 -3 -9 -1 37.84 3.5
 -3 -9 -1 34.57 3.55
 -3 -9 -1 30.22 3.44
 -3 -9 -2 38.67 3.22
 -3 -9 -2 20.73 3.25
 3 9 2 38.47 3.83
 -3 -9 -2 28.89 3.22
 -3 -9 -2 28.68 3.15
 -3 -9 -3 0.65 0.75
 -3 -9 -3 1.36 0.51
 -3 -9 -4 2.39 0.56
 -3 -9 -4 1.43 0.85
 -3 -9 -4 3.61 0.63
 -3 -9 -5 24.89 3.68
 -3 -9 -5 31.69 3.53
 -3 -9 -6 3.37 0.69
 -3 -9 -6 4 1.09
 -3 -9 -6 5.24 0.79
 -3 -9 -7 19.62 2.2
 -3 -9 -7 23.82 2.3
 -3 -9 -8 1.41 0.51
 -3 -9 -8 1.72 0.7
 -3 9 -8 -0.26 0.96
 -3 9 -9 3.03 1.2
 -3 -9 -9 6.06 0.82
 -3 9 -10 21.78 3.33
 -3 -9 -10 32.9 3.18
 -3 9 -11 11.24 1.9
 -3 -9 -11 13.69 1.67
 -3 -9 -12 -0.07 0.99
 -3 9 -12 0.07 0.82
 -3 -9 -12 0.18 0.72
 -3 -9 -13 15.52 1.5
 -3 -9 -13 5.46 1.54
 -3 -9 -14 1.05 0.98
 -3 -9 -14 -0.19 0.68
 -3 -9 -15 0.14 0.81
 -3 -9 -15 0.85 0.61
 -3 -9 -16 0.45 0.67
 -3 -9 -16 0.5 0.46
 -3 -9 -17 0.66 0.35
 3 -10 -17 0.58 0.59
 3 10 -17 0.54 0.53
 3 -10 -16 0.49 0.31
 3 -10 -16 0.33 0.69
 3 10 -16 0.8 0.68
 3 -10 -15 0.06 0.38
 3 -10 -15 0.21 0.34
 3 -10 -15 -0.31 0.81
 3 10 -15 1.17 0.82
 3 -10 -14 0.84 0.46
 3 -10 -14 -0.18 0.87
 3 10 -14 0.75 0.95
 3 -10 -13 1.84 0.58
 3 -10 -13 2.83 0.55
 3 10 -13 1.74 1.1
 3 -10 -12 0.14 0.44
 -3 -10 12 0.21 0.48
 3 10 -12 0.27 1
 3 -10 -12 0.22 0.57
 3 10 -11 9.38 1.61
 -3 -10 11 6.27 1.21
 3 -10 -11 7.27 1.21
 3 -10 -10 -0.12 0.46
 3 10 -10 0.16 1.08
 -3 -10 10 -0.43 0.58
 3 -10 -10 -0.25 0.64
 3 10 -10 0.55 0.95
 3 -10 -9 33.22 2.82
 3 10 -9 22.36 3.31
 -3 -10 9 19.31 2.89
 -3 -10 9 25.22 5.7
 3 10 -9 20.95 3.09
 3 -10 -8 0.71 0.51
 3 10 -8 0.58 0.93
 -3 -10 8 0.64 0.59
 3 10 -8 -0.17 0.9
 -3 -10 7 1.22 0.64
 3 -10 -7 1.52 0.55
 -3 -10 7 1.74 0.49
 3 10 -7 1.74 1
 -3 -10 7 2.43 3.09
 3 10 -7 1.14 0.98
 3 -10 -6 3.75 0.64
 3 10 -6 2.19 1.11
 -3 -10 6 3.83 0.59
 3 10 -6 1.68 0.95
 -3 -10 5 20.54 2.23
 3 10 -5 18.63 2.7
 -3 -10 5 20.02 2.47
 3 -10 -5 22.78 2.27
 -3 -10 5 18.16 2.38
 3 10 -4 55.49 6.08
 -3 -10 4 54.65 5.8
 -3 -10 4 50.94 5.56
 -3 -10 4 56.73 5.71
 -3 -10 3 4.12 0.83
 3 -10 -3 6.47 2.14
 3 10 -3 3.82 1.17
 -3 -10 3 4.37 0.6
 -3 -10 3 1.46 0.79
 -3 -10 2 4.91 0.95
 -3 -10 2 6.87 0.76
 3 10 -2 5.8 1.37
 -3 -10 2 3.13 0.92
 -3 -10 1 16.3 1.77
 3 10 -1 16.6 2.29
 -3 -10 1 16.4 1.95
 -3 -10 1 23.16 1.91
 -3 -10 0 24.78 2.31
 -3 -10 0 19.49 2.37
 -3 -10 0 17.23 2.33
 -3 -10 0 20.25 2.22
 -3 -10 -1 23.19 2.59
 -3 -10 -1 19.06 2.43
 -3 -10 -1 28.31 2.52
 -3 -10 -1 23.16 2.57
 -3 -10 -2 3.57 0.66
 -3 -10 -2 2.66 0.99
 -3 -10 -2 3.12 0.58
 -3 -10 -3 2.31 0.61
 -3 -10 -3 1.09 0.86
 -3 -10 -4 1.88 0.53
 -3 -10 -4 1.99 0.91
 -3 -10 -4 1.95 0.6
 -3 -10 -5 0.36 0.45
 -3 -10 -5 0.32 0.99
 -3 -10 -5 0.4 0.56
 -3 -10 -6 6.04 0.87
 -3 -10 -6 4.37 1.19
 -3 -10 -6 6.27 0.97
 -3 -10 -7 3.77 0.75
 -3 -10 -7 4.11 1.17
 -3 -10 -7 6.15 0.94
 -3 -10 -8 0.19 0.51
 -3 -10 -8 -0.07 0.98
 -3 10 -8 0.09 0.96
 -3 -10 -8 0.04 0.69
 -3 -10 -9 7.34 1.61
 -3 10 -9 7.81 1.6
 -3 -10 -9 11.88 1.38
 -3 -10 -9 9.23 1.2
 -3 10 -10 1.83 1.07
 -3 -10 -10 1.98 0.56
 -3 -10 -10 2.08 0.82
 -3 10 -11 11.16 1.84
 -3 -10 -11 14.04 1.69
 -3 10 -12 18.09 2.73
 -3 -10 -12 28.52 2.71
 -3 -10 -13 2.09 0.78
 -3 -10 -14 0.87 0.94
 -3 -10 -14 2.07 0.71
 -3 -10 -15 -0.4 0.55
 -3 -10 -15 0.26 0.76
 -3 -10 -15 -0.25 0.6
 -3 -10 -16 0.17 0.44
 3 11 -17 -0.03 0.46
 3 11 -16 0.41 0.62
 3 11 -15 0.4 0.73
 3 -11 -15 -0.08 0.32
 3 -11 -14 -0.08 0.39
 3 -11 -14 -0.12 0.39
 3 11 -14 -0.21 0.8
 3 -11 -13 0.6 0.46
 3 11 -13 1.47 0.94
 3 -11 -13 0.52 0.54
 3 -11 -12 7.43 0.85
 3 -11 -12 4.9 0.93
 3 -11 -11 -0.31 0.51
 3 -11 -11 -2.03 3.89
 3 -11 -11 -0.08 0.61
 -3 -11 11 -0.57 0.51
 3 11 -11 -1.33 1.03
 3 -11 -10 -0.17 0.51
 3 -11 -10 -1.53 3.61
 3 11 -10 -0.97 1.02
 -3 -11 10 -0.07 0.51
 3 11 -10 -0.09 0.93
 3 -11 -9 0.26 0.51
 3 -11 -9 -1.94 3.54
 3 11 -9 -0.93 1.03
 -3 -11 9 2.24 3.44
 -3 -11 9 -0.3 0.54
 3 11 -9 0.64 1.01
 3 11 -8 3.38 1.14
 3 11 -8 3.6 1.29
 3 -11 -8 4.95 0.72
 -3 -11 8 2.03 0.8
 3 -11 -8 3.71 0.89
 3 -11 -7 0.72 0.46
 -3 -11 7 0.37 0.45
 3 -11 -7 0.42 3.05
 3 11 -7 1.14 0.91
 3 11 -7 0.52 0.94
 3 -11 -6 14.15 1.43
 -3 -11 6 12.31 1.39
 3 11 -6 11.13 1.97
 -3 -11 6 11.94 1.66
 3 -11 -5 110.15 10.31
 -3 -11 5 95.85 10.29
 3 11 -5 89.35 10.77
 -3 -11 5 90.25 10.52
 -3 -11 4 19.37 1.96
 3 11 -4 23.11 2.64
 -3 -11 4 18.81 2.22
 -3 -11 4 17.02 1.93
 -3 -11 3 4.25 0.94
 -3 -11 3 3.47 0.86
 3 11 -3 4.63 1.23
 -3 -11 3 3.34 0.61
 3 11 -2 4.39 1.2
 -3 -11 2 2.78 0.73
 -3 -11 2 2.89 0.55
 3 -11 -2 1.8 0.62
 -3 -11 2 2.1 0.81
 -3 -11 1 1.87 0.65
 -3 -11 1 3.26 0.84
 3 11 -1 2.06 1.17
 -3 -11 1 2.1 0.49
 3 -11 -1 0.85 0.52
 -3 -11 0 0.44 0.54
 -3 -11 0 1.48 0.61
 -3 -11 0 0.32 0.7
 3 11 0 0.57 1.01
 -3 -11 0 0.67 0.43
 -3 -11 -1 15.12 1.92
 -3 -11 -1 13.39 1.75
 3 11 1 18.46 2.6
 -3 -11 -1 13.47 1.86
 -3 -11 -2 4.38 0.76
 3 11 2 4.32 1.45
 -3 -11 -2 2.77 0.64
 -3 -11 -2 2.85 0.88
 -3 -11 -3 4.13 0.7
 3 11 3 2.73 1.35
 -3 -11 -3 1.88 1.05
 -3 -11 -3 5.52 0.83
 -3 -11 -4 4.18 1.33
 -3 -11 -4 9.15 1.13
 -3 -11 -5 1.69 0.62
 -3 -11 -5 2.25 1.11
 -3 -11 -5 2.72 0.73
 -3 -11 -6 0.14 0.51
 -3 -11 -6 1.03 1.01
 -3 -11 -6 -0.08 0.67
 -3 -11 -7 5.82 0.94
 -3 -11 -7 3.06 1.35
 -3 -11 -8 5.48 0.9
 -3 -11 -8 4.39 1.42
 -3 11 -8 2.57 1.24
 -3 -11 -9 1.03 0.55
 -3 -11 -9 0.4 1.11
 -3 11 -9 0.67 1.04
 -3 -11 -9 1.17 0.77
 -3 -11 -10 2.52 0.61
 -3 -11 -10 0.31 1.21
 -3 11 -10 2.33 1.09
 -3 -11 -10 2.79 0.84
 -3 11 -11 11.02 1.75
 -3 -11 -11 15.7 1.62
 -3 11 -12 -0.7 0.81
 -3 -11 -12 0.21 0.76
 -3 -11 -13 0.76 0.69
 -3 -11 -14 3.23 0.76
 -3 -11 -14 2.3 0.82
 -3 -11 -15 0.5 0.54
 -3 -11 -15 -0.23 0.5
 -3 -11 -16 0.57 0.35
 3 12 -16 0.19 0.52
 3 -12 -15 0.98 0.31
 3 -12 -15 0.74 0.35
 3 12 -15 1.28 0.65
 3 -12 -14 0.21 0.39
 3 -12 -14 -0.17 0.37
 3 12 -14 0.24 0.72
 3 -12 -13 0.4 0.43
 3 12 -13 0.84 0.9
 3 -12 -13 0.48 0.49
 3 -12 -12 1.05 0.6
 3 -12 -12 1.64 0.53
 3 12 -12 0.08 0.93
 3 -12 -11 -0.42 0.46
 3 -12 -11 0.31 0.63
 3 12 -11 -0.94 1.03
 3 -12 -10 -0.47 3.15
 -3 -12 10 0.73 0.57
 3 12 -10 2.5 1.1
 3 -12 -10 2.22 0.56
 3 -12 -9 4.82 0.72
 3 12 -9 2.21 1.18
 -3 -12 9 4.24 0.85
 3 -12 -9 2.07 0.85
 3 12 -9 2.99 1.19
 3 -12 -8 1.53 0.53
 3 -12 -8 1.29 3
 3 -12 -8 0.45 0.7
 3 12 -8 1.52 1.03
 3 12 -8 0.64 0.99
 3 -12 -7 8.69 1.45
 3 -12 -7 13.43 1.33
 3 12 -7 11.2 1.95
 3 12 -7 6.24 1.64
 3 -12 -6 0.79 0.71
 -3 -12 6 3.55 0.57
 -3 -12 6 2.62 0.8
 3 -12 -6 3.23 2.79
 3 12 -6 2.17 1.09
 3 -12 -6 2.96 0.57
 3 12 -6 0.69 0.99
 3 -12 -5 23.13 2.15
 -3 -12 5 21.59 2.16
 3 12 -5 19.6 2.75
 -3 -12 5 16.77 2.37
 3 -12 -5 14.66 2.23
 3 12 -5 14.57 2.45
 -3 -12 4 10.52 1.15
 3 -12 -4 6.4 1.22
 3 12 -4 11.09 1.82
 -3 -12 4 9.08 1.39
 -3 -12 4 9.81 1.14
 3 -12 -3 2.37 0.68
 -3 -12 3 1.55 0.89
 3 12 -3 3.18 1.19
 -3 -12 3 2.85 0.56
 -3 -12 3 3.03 0.81
 -3 -12 2 3.73 0.95
 -3 -12 2 2.18 0.76
 3 12 -2 3.93 1.24
 3 -12 -2 3.03 0.71
 -3 -12 2 3.5 0.62
 -3 -12 1 2.63 0.89
 -3 -12 1 1.83 0.5
 3 12 -1 1.49 1.14
 -3 -12 1 0.65 0.61
 3 -12 -1 1.11 0.52
 -3 -12 0 27.24 2.76
 -3 -12 0 22.24 2.52
 -3 -12 0 19.57 2.65
 -3 -12 -1 1.18 0.85
 -3 -12 -1 2.78 0.74
 3 12 1 0.98 1.17
 -3 -12 -1 1.26 0.54
 -3 -12 -2 0.56 0.61
 -3 -12 -2 0.21 0.78
 3 12 2 0.17 1.24
 -3 -12 -2 -0.06 0.52
 -3 -12 -3 7.27 1.06
 3 12 3 10.87 1.99
 -3 -12 -3 6.62 1.31
 -3 -12 -3 8.85 1.18
 3 12 4 9.27 2
 -3 -12 -4 7.92 1.19
 -3 -12 -5 9.15 1.3
 3 12 5 12.95 2.33
 -3 -12 -5 12.62 1.42
 -3 -12 -6 8.29 1.16
 -3 -12 -6 5.52 1.53
 -3 -12 -6 8.56 1.26
 -3 -12 -7 0.04 0.56
 3 -12 7 -0.82 0.67
 -3 -12 -7 -0.16 1.14
 -3 -12 -7 1.02 0.74
 -3 12 -8 11.99 2.03
 -3 -12 -8 12.89 1.6
 -3 -12 -8 8.91 1.99
 -3 -12 -9 0.13 0.51
 -3 12 -9 1.31 1.03
 -3 -12 -9 -0.09 0.78
 -3 -12 -9 0.64 1.24
 -3 12 -10 5.37 1.29
 -3 -12 -10 5.1 0.85
 -3 -12 -10 5.38 1.48
 -3 -12 -10 8.36 1.13
 -3 -12 -11 2.57 1.26
 -3 12 -11 3.06 1.06
 -3 -12 -12 1.66 1.08
 -3 12 -12 1.39 0.78
 -3 -12 -12 2.51 0.79
 -3 -12 -13 0.65 0.93
 -3 -12 -13 -0.09 0.81
 -3 -12 -13 -0.07 0.6
 -3 -12 -14 0.33 0.65
 -3 -12 -14 -0.06 0.55
 -3 -12 -15 0.6 0.45
 -3 -12 -15 1.43 0.45
 3 13 -16 -0.25 0.38
 3 13 -15 2.17 0.66
 3 -13 -15 2.62 0.37
 3 -13 -14 0.37 0.34
 3 13 -14 0.36 0.65
 3 -13 -13 0.36 0.41
 3 -13 -13 1 0.45
 3 13 -13 -0.18 0.74
 3 -13 -12 0.62 0.45
 3 -13 -12 0.52 0.51
 3 13 -12 1.48 0.93
 3 -13 -11 4.33 0.68
 3 -13 -11 3.44 0.81
 3 13 -11 2.04 0.96
 3 -13 -10 0.37 0.46
 3 13 -10 1.01 0.93
 -3 -13 9 4.22 0.95
 3 -13 -9 5.69 1.02
 3 13 -9 4.58 1.26
 3 -13 -9 7.11 0.85
 3 -13 -8 4.62 0.69
 3 -13 -8 2.58 0.86
 3 -13 -8 3.61 3.05
 3 13 -8 2.29 1.19
 3 13 -8 2.71 1.13
 3 -13 -7 11.89 3.6
 3 13 -7 8.06 1.72
 3 -13 -7 12.07 1.2
 -3 -13 7 7.74 1.35
 3 -13 -7 8.14 1.34
 3 13 -7 7.6 1.64
 3 -13 -6 6.52 0.79
 -3 -13 6 5.72 0.81
 3 13 -6 3.28 1.25
 3 -13 -6 5.26 1
 -3 -13 6 3.65 0.96
 3 13 -6 5.08 1.27
 3 13 -5 0.35 1
 -3 -13 5 1.58 0.5
 3 13 -5 -0.15 1.01
 -3 -13 5 0.16 0.61
 3 -13 -5 0.3 0.7
 3 -13 -4 17.99 2.34
 -3 -13 4 21.69 2.24
 3 13 -4 23.54 2.95
 -3 -13 4 19.71 2.5
 3 13 -3 44.17 4.77
 -3 -13 3 36.54 4.08
 -3 -13 3 41.24 4.39
 -3 -13 3 42.94 4.29
 3 -13 -3 37.64 4.15
 -3 -13 2 -0.16 0.59
 3 13 -2 0.31 1.01
 -3 -13 2 -0.09 0.49
 3 -13 -2 0.99 0.56
 -3 -13 2 0.42 0.87
 -3 -13 1 1.31 0.66
 -3 -13 1 1.13 0.91
 3 13 -1 1.12 1.21
 -3 -13 1 0.4 0.51
 3 -13 -1 0.03 0.49
 3 13 0 1 1.29
 -3 -13 0 0.55 0.86
 -3 -13 0 0.86 0.55
 3 13 1 -0.17 1.2
 -3 -13 -1 0.1 0.54
 -3 -13 -1 0.39 0.89
 3 13 2 0.18 1.29
 -3 -13 -2 -0.06 0.92
 -3 -13 -2 -0.41 0.57
 -3 -13 -3 3.9 1.3
 3 13 3 14.65 2.25
 -3 -13 -3 7.86 1.11
 -3 -13 -3 10.77 1.29
 -3 -13 -4 3.29 1.09
 3 13 4 2.77 1.5
 -3 -13 -4 1.62 0.67
 -3 -13 -4 4.63 0.87
 -3 -13 -5 0.44 0.98
 -3 -13 -5 0.41 0.78
 3 13 5 1.42 1.51
 3 13 6 0.21 1.43
 -3 -13 -6 -0.37 0.62
 -3 -13 -6 -0.23 0.75
 -3 -13 -7 11.46 1.33
 3 13 7 11.96 2.32
 -3 -13 -7 7.4 1.16
 3 -13 7 7.5 1.36
 -3 -13 -7 4.7 1.64
 -3 -13 -8 3.84 0.82
 -3 -13 -8 2.92 1.42
 -3 13 -8 2.67 1.26
 -3 -13 -8 6.52 1.02
 -3 -13 -9 7.69 1.14
 -3 -13 -9 5.25 0.85
 -3 13 -9 5.09 1.33
 -3 -13 -10 4.34 0.92
 -3 -13 -10 2.2 0.58
 -3 -13 -10 2.34 1.3
 -3 13 -10 3.43 1.11
 -3 -13 -11 0.74 0.91
 -3 -13 -11 0.46 1.15
 -3 13 -11 1.34 0.87
 -3 -13 -11 0.68 0.69
 -3 -13 -12 0.82 0.86
 -3 -13 -12 0.11 0.63
 -3 13 -12 0.27 0.6
 -3 -13 -13 0.67 0.6
 -3 -13 -14 0.31 0.57
 -3 -13 -14 1.31 0.48
 3 14 -15 -0.23 0.38
 3 -14 -14 0.68 0.29
 3 14 -14 0.56 0.55
 3 -14 -13 0.85 0.42
 3 14 -13 -0.05 0.68
 3 -14 -12 -0.12 0.39
 3 -14 -12 1.25 0.51
 3 14 -12 0.06 0.73
 3 -14 -11 6.35 0.82
 3 14 -11 4.32 1.15
 3 -14 -10 -0.07 0.43
 3 -14 -10 0.18 0.61
 3 14 -10 -0.15 0.9
 3 -14 -9 1 0.68
 3 -14 -9 0.6 0.49
 3 14 -9 0.41 0.94
 3 14 -8 1.3 1.06
 3 -14 -8 1.31 0.72
 3 -14 -8 0.65 0.47
 3 -14 -7 5.26 0.69
 -3 -14 7 2.85 0.82
 3 -14 -7 3.17 0.9
 3 14 -7 4.07 1.16
 3 -14 -6 0.99 0.44
 -3 -14 6 0.16 0.57
 3 -14 -6 0.91 0.73
 -3 -14 6 1.13 0.49
 3 14 -6 0.98 0.95
 3 14 -5 0.9 0.99
 -3 -14 5 -0.17 0.6
 3 -14 -5 0.8 0.67
 -3 -14 5 0.44 0.5
 -3 -14 4 0.92 0.67
 -3 -14 4 0.42 0.51
 3 14 -4 0.15 1.13
 3 -14 -4 1.75 0.69
 -3 -14 3 3.88 0.84
 -3 -14 3 2.32 0.6
 -3 -14 3 2.65 0.62
 3 14 -3 2.46 1.2
 3 -14 -3 3 0.72
 -3 -14 2 0.08 0.59
 3 14 -2 -1.08 1.08
 -3 -14 2 0.24 0.52
 3 -14 -2 0.32 0.55
 -3 -14 2 -0.76 0.96
 3 -14 -1 12.51 1.51
 3 14 -1 15.08 2.26
 -3 -14 1 12.4 1.77
 -3 -14 1 12.17 1.51
 -3 -14 0 1.27 0.97
 -3 -14 0 2.54 0.66
 3 14 0 2.41 1.4
 3 14 1 0.53 1.35
 -3 -14 -1 1.32 0.7
 3 14 2 4.33 1.54
 -3 -14 -2 2.05 0.65
 -3 -14 -2 1.69 1.05
 3 14 3 1.17 1.45
 -3 -14 -3 1.05 1.05
 -3 -14 -3 1.86 0.66
 -3 -14 -4 0.82 1.01
 -3 -14 -4 0.8 0.77
 3 14 4 -0.4 1.36
 -3 -14 -4 0.42 0.63
 -3 -14 -5 0.45 0.98
 -3 -14 -5 0.42 0.8
 -3 -14 -6 0.58 1.01
 -3 -14 -6 0.07 0.62
 -3 -14 -6 0.38 0.75
 -3 -14 -7 4.29 0.88
 -3 -14 -7 7.37 1.06
 -3 -14 -7 4.96 1.28
 -3 14 -7 4.02 1.36
 -3 -14 -8 0.14 0.74
 -3 -14 -8 0.5 0.56
 -3 -14 -8 0.62 1.05
 -3 14 -8 -0.27 1.09
 -3 -14 -9 1.24 0.58
 -3 -14 -9 1.75 1.05
 -3 14 -9 2.27 1.13
 -3 -14 -9 3.12 0.86
 -3 -14 -10 6.59 1.29
 -3 -14 -10 8.78 1.09
 -3 -14 -11 1.36 0.68
 -3 -14 -11 1.51 0.95
 -3 14 -11 0.15 0.7
 -3 -14 -12 0.09 0.58
 -3 -14 -12 -0.63 0.8
 -3 -14 -13 -0.29 0.46
 3 15 -14 0.24 0.38
 3 -15 -13 -0.09 0.3
 3 15 -13 0.08 0.53
 3 -15 -12 0.54 0.42
 3 15 -12 0.24 0.62
 3 15 -11 0.93 0.78
 3 -15 -10 0.73 0.44
 3 -15 -10 0.57 0.58
 3 15 -10 1.53 0.9
 3 -15 -9 0.58 0.43
 3 -15 -9 0.71 0.59
 3 15 -9 0.59 0.91
 3 -15 -8 1.11 0.45
 3 -15 -8 0.46 0.66
 3 15 -8 1.26 0.93
 3 -15 -7 4.76 0.68
 3 -15 -7 4.42 0.9
 3 -15 -6 1.63 0.71
 3 15 -6 0.51 0.92
 -3 -15 5 1.18 0.52
 3 -15 -5 1.81 0.7
 3 -15 -4 0.31 0.63
 -3 -15 4 -0.31 0.48
 -3 -15 3 -0.03 0.5
 3 -15 -3 0.48 0.59
 -3 -15 2 2.69 0.65
 -3 -15 2 1.66 0.59
 3 -15 -2 2.49 0.67
 -3 -15 1 4.32 1.11
 3 15 -1 3.95 1.34
 -3 -15 1 2.59 0.7
 -3 -15 0 1.1 1
 3 15 0 -0.83 1.17
 -3 -15 0 -0.03 0.55
 -3 -15 -1 0.3 0.96
 3 15 1 0.35 1.19
 -3 -15 -1 -0.28 0.59
 -3 -15 -2 1.82 0.67
 -3 -15 -2 1.04 0.98
 -3 -15 -3 1.93 1.03
 -3 -15 -3 1.56 0.66
 -3 -15 -4 -0.06 1.03
 -3 -15 -4 0.11 0.63
 -3 -15 -5 0.31 1.05
 -3 -15 -5 -0.26 0.66
 -3 -15 -6 1.03 0.81
 -3 -15 -6 1.42 1.1
 -3 -15 -7 6.85 1.1
 -3 -15 -7 4.33 1.22
 -3 -15 -7 4.69 0.89
 -3 15 -7 5.21 1.42
 -3 -15 -8 2.75 0.84
 -3 -15 -8 1.14 1.04
 -3 -15 -8 -0.21 0.58
 -3 15 -8 1.8 1.09
 -3 -15 -9 -0.19 0.71
 -3 -15 -9 0.37 0.93
 -3 -15 -9 0.23 0.48
 -3 15 -9 0.42 0.87
 -3 -15 -10 2.9 1.04
 -3 15 -10 2.13 0.86
 -3 -15 -10 3 0.79
 -3 -15 -11 1.38 0.81
 -3 15 -11 0.52 0.51
 -3 -15 -11 0.46 0.29
 -3 -15 -11 0.36 0.57
 -3 -15 -12 0.3 0.59
 -3 -15 -12 0.59 0.46
 3 16 -13 -0.46 0.33
 3 -16 -12 0.18 0.31
 3 16 -12 0.31 0.46
 3 16 -11 0.04 0.6
 3 -16 -10 0.05 0.47
 3 16 -10 0.53 0.72
 3 -16 -9 1.45 0.59
 3 16 -9 1.46 0.85
 3 -16 -8 -0.66 0.61
 3 16 -8 1.88 0.89
 3 -16 -7 -0.14 0.61
 3 16 -7 -0.79 0.85
 3 -16 -6 5.88 0.97
 -3 -16 5 -0.37 0.45
 3 -16 -5 0.68 0.62
 -3 -16 4 1.7 0.55
 3 -16 -4 0.7 0.63
 -3 -16 3 1.2 0.56
 3 -16 -3 0.97 0.6
 -3 -16 2 1.1 0.56
 3 -16 -2 0.58 0.53
 -3 -16 1 -0.13 0.55
 -3 -16 1 0.24 0.55
 -3 -16 0 0.13 0.53
 -3 -16 0 -0.22 0.95
 -3 -16 -1 5.85 1.17
 -3 -16 -1 2.53 0.7
 -3 -16 -2 0.35 0.96
 -3 -16 -2 0.39 0.59
 -3 -16 -3 0.53 0.61
 -3 -16 -3 0.77 1
 -3 -16 -4 0.85 0.65
 -3 -16 -4 -0.41 1.05
 -3 -16 -5 1.29 1.04
 -3 -16 -5 -0.34 0.6
 -3 16 -6 -0.09 1.03
 -3 -16 -6 1.19 1.02
 -3 -16 -7 0.97 1
 -3 -16 -7 -0.39 0.53
 -3 16 -7 -0.16 0.96
 -3 -16 -8 0.55 0.92
 -3 16 -8 0.69 0.92
 -3 -16 -9 0.53 0.86
 -3 16 -9 0.11 0.71
 -3 -16 -10 1.16 0.35
 -3 -16 -10 1.2 0.81
 -3 16 -10 0.65 0.54
 -3 -16 -11 0.81 0.61
 3 17 -11 0.55 0.4
 3 -17 -10 1.05 0.43
 3 17 -10 0.07 0.49
 3 -17 -9 0.33 0.46
 3 17 -9 0.18 0.58
 3 -17 -8 0.65 0.5
 3 17 -8 0.87 0.72
 3 -17 -7 1.43 0.59
 3 -17 -6 2.25 0.67
 3 -17 -5 0.74 0.6
 -3 -17 4 1.97 0.53
 3 -17 -4 2.24 0.63
 -3 -17 3 1.69 0.53
 3 -17 -3 0.43 0.51
 -3 -17 2 -0.03 0.49
 -3 -17 1 0.03 0.49
 -3 -17 0 -0.11 0.51
 -3 -17 -1 -0.16 0.57
 -3 -17 -2 0.51 0.59
 -3 -17 -2 0.15 0.93
 -3 -17 -3 1.13 0.62
 -3 -17 -3 1.71 1
 -3 -17 -4 1.13 0.98
 -3 -17 -4 1.14 0.61
 -3 -17 -5 2.31 0.96
 -3 -17 -5 2.85 0.68
 -3 17 -5 0.9 1.08
 -3 -17 -6 0.38 0.9
 -3 17 -6 0.52 1.02
 -3 -17 -7 0.93 0.87
 -3 17 -7 0.58 0.85
 -3 17 -8 8.45 1.19
 -3 -17 -8 5.27 1.15
 -3 17 -9 0.57 0.5
 -3 -17 -9 0.46 0.7
 -3 -17 -9 0.14 0.31
 -3 -17 -10 0.4 0.49
 3 -18 -10 0.1 0.25
 3 -18 -9 0.56 0.35
 3 -18 -8 -0.1 0.41
 3 -18 -7 1.01 0.48
 3 -18 -6 1.45 0.51
 3 -18 -5 0.74 0.49
 3 -18 -4 0.42 0.44
 -3 -18 3 1.85 0.48
 3 -18 -3 1.06 0.47
 -3 -18 2 0.45 0.46
 -3 -18 1 0.48 0.48
 -3 -18 0 0.85 0.52
 -3 -18 -1 0.15 0.51
 -3 -18 -2 0.51 0.51
 -3 -18 -3 -0.6 0.52
 -3 -18 -4 -0.17 0.5
 -3 -18 -4 0.43 0.79
 -3 -18 -5 0.52 0.78
 -3 -18 -5 1.37 0.51
 -3 18 -5 1.68 0.95
 -3 -18 -6 0.91 0.47
 -3 18 -6 0.06 0.79
 -3 -18 -6 0.27 0.71
 -3 -18 -7 2.7 0.71
 -3 18 -7 0.35 0.63
 3 -19 -7 1.42 0.35
 3 -19 -6 -0.03 0.31
 3 -19 -5 0.65 0.35
 -3 -19 2 1.04 0.38
 -3 -19 1 0.05 0.41
 -3 -19 0 0.23 0.41
 -3 -19 -1 0.2 0.44
 -3 -19 -2 -0.26 0.43
 -3 -19 -3 0.37 0.42
 -3 -19 -4 0.35 0.4
 -3 -19 -5 0.6 0.37
 -3 19 -5 0.44 0.6
 -3 20 0 0.05 0.59
 -3 20 -1 0.36 0.61
 4 0 -21 0.21 0.13
 4 0 -21 0.16 0.1
 4 0 -20 2.36 0.33
 4 0 -19 0.01 0.22
 4 0 -18 4.56 0.58
 4 0 -17 0.02 0.31
 4 0 -16 0.83 0.37
 4 0 -16 0.65 1.8
 4 0 -16 0.74 0.5
 4 0 -15 0.22 0.36
 4 0 -14 5.27 0.78
 4 0 -14 10.85 2.72
 -4 0 14 4.13 2.07
 4 0 -14 11.56 1.24
 4 0 -13 0.71 0.6
 -4 0 13 -1.24 1.97
 -4 0 12 3.18 0.64
 4 0 -12 2.95 0.77
 -4 0 12 4.33 2.15
 -4 0 11 0.12 0.47
 -4 0 11 -1.31 1.67
 -4 0 10 195.75 19.29
 4 0 -10 199.06 19.56
 4 0 -9 1.95 0.92
 -4 0 9 0.43 0.46
 -4 0 9 0.42 1.38
 -4 0 8 59.21 6.95
 4 0 -7 -0.11 0.87
 -4 0 7 0.46 1.21
 4 0 -6 29.07 3.51
 -4 0 6 30.88 3.73
 -4 0 5 -0.14 0.38
 4 0 -5 0.08 0.72
 -4 0 5 -0.1 0.97
 4 0 -4 66.27 7.49
 -4 0 4 73.79 7.54
 -4 0 4 71.73 7.31
 -4 0 3 0.22 0.37
 4 0 -3 0.06 0.62
 -4 0 2 320.43 32.37
 4 0 -2 327.58 32.47
 -4 0 2 313.59 32.34
 -4 0 1 0.06 0.36
 4 0 -1 0.97 0.52
 -4 0 1 -0.03 0.33
 -4 0 0 104.02 10.66
 -4 0 0 103.85 10.68
 4 0 0 105.4 10.76
 -4 0 -1 -0.26 0.38
 4 0 1 -0.05 0.47
 -4 0 -1 0.1 0.37
 -4 0 -1 -0.08 0.33
 -4 0 -2 184.38 18.62
 -4 0 -2 181.29 18.65
 -4 0 -2 183.2 18.64
 -4 0 -3 0.04 0.35
 -4 0 -3 -0.12 0.39
 -4 0 -3 0.45 0.42
 -4 0 -3 -0.19 0.33
 -4 0 -4 36.27 4.16
 -4 0 -4 43.6 4.15
 -4 0 -4 36.91 4.17
 -4 0 -4 39.88 4.19
 -4 0 -5 -0.05 0.45
 -4 0 -5 0.14 0.4
 -4 0 -5 0.05 0.42
 -4 0 -5 -0.23 0.36
 -4 0 -6 1.32 0.31
 -4 0 -6 1.17 0.61
 -4 0 -6 1.74 0.3
 -4 0 -6 1.87 0.52
 -4 0 -6 1.62 0.51
 -4 0 -6 2.4 0.57
 -4 0 -7 -0.24 0.63
 -4 0 -7 0.15 0.25
 -4 0 -7 0.35 0.68
 -4 0 -7 0.2 0.23
 -4 0 -7 -0.06 0.45
 -4 0 -7 -0.12 0.44
 -4 0 -7 0.11 0.47
 -4 0 -7 0.05 0.43
 -4 0 -7 -0.26 0.43
 -4 0 -8 11.27 1.44
 -4 0 -8 6.18 1.64
 -4 0 -8 10.99 1.14
 -4 0 -8 11.25 1.44
 -4 0 -8 6.9 1.27
 -4 0 -8 8.78 1.25
 -4 0 -8 14.25 1.48
 -4 0 -8 10.92 1.15
 -4 0 -9 0.04 0.29
 -4 0 -9 0.16 0.71
 -4 0 -9 0.31 0.27
 -4 0 -9 -0.21 0.58
 -4 0 -9 0.16 0.63
 -4 0 -9 0.22 0.53
 -4 0 -9 -0.17 0.59
 -4 0 -10 1.12 0.78
 -4 0 -10 -0.18 0.35
 -4 0 -10 0.08 0.32
 -4 0 -10 -0.32 0.61
 -4 0 -10 -0.16 0.55
 -4 0 -10 0.24 0.74
 -4 0 -11 -0.45 0.41
 -4 0 -11 0.19 0.37
 -4 0 -11 0.17 0.67
 -4 0 -11 0.8 0.69
 -4 0 -12 -0.14 0.41
 -4 0 -12 -0.07 0.38
 -4 0 -12 -0.19 0.62
 -4 0 -13 -0.28 0.41
 -4 0 -13 0.29 0.38
 -4 0 -13 0.09 0.61
 -4 0 -14 -0.28 0.37
 -4 0 -15 -0.2 0.37
 -4 0 -16 0.66 0.35
 -4 0 -17 0.01 0.27
 -4 0 -18 6.14 0.7
 4 1 -21 2.52 0.25
 4 -1 -21 1.93 0.24
 4 1 -21 1.89 0.24
 -4 1 21 1.14 0.23
 4 -1 -21 2.19 0.24
 4 -1 -20 0.74 0.21
 4 1 -20 0.65 0.2
 4 -1 -19 0.45 0.24
 4 1 -19 -0.03 0.22
 4 -1 -18 0.84 0.3
 4 1 -18 1.11 0.3
 4 -1 -17 5.59 0.74
 4 1 -17 6.15 0.75
 4 -1 -16 12.31 1.37
 4 -1 -16 12.51 2.97
 4 1 -16 10.51 2.69
 4 1 -16 12.33 1.63
 4 1 -16 12.24 1.36
 4 -1 -15 36.56 3.61
 4 1 -15 35.69 3.62
 4 -1 -15 32.34 3.59
 4 -1 -14 12.47 1.47
 4 -1 -14 15.61 3.37
 -4 -1 14 14.71 3.19
 4 1 -14 14.73 1.77
 4 -1 -13 46.84 5.41
 -4 -1 13 54.97 5.44
 4 -1 -13 74.67 7.56
 -4 1 13 48.08 6.65
 -4 -1 13 53.04 6.98
 4 1 -13 58.2 5.69
 4 -1 -13 55.91 5.68
 4 1 -12 5.75 1.23
 -4 -1 12 5.02 0.73
 4 1 -12 3.08 0.79
 4 -1 -12 3.28 0.8
 -4 1 12 4.03 1.97
 -4 -1 12 4 2.3
 -4 1 11 23.51 2.65
 4 1 -11 24.33 2.99
 -4 1 11 18.82 3.59
 -4 -1 11 23.95 3.98
 -4 -1 11 25.86 2.63
 -4 -1 10 19.41 2.02
 -4 1 10 18.68 2.04
 -4 1 10 12.09 2.78
 -4 -1 10 15.76 3.16
 4 1 -10 16.95 2.31
 -4 -1 9 28.33 2.87
 4 1 -9 26.8 3.15
 -4 1 9 27.67 2.88
 -4 1 9 18.65 3.53
 -4 -1 9 19.83 3.83
 -4 1 8 17.33 2.73
 4 1 -8 17.84 2.43
 -4 -1 8 15.61 2.85
 -4 -1 7 1.21 1.47
 4 1 -7 0.73 0.78
 -4 1 7 -0.14 1.15
 4 -1 -6 27.68 3.42
 4 1 -6 25.86 3.3
 -4 1 6 28.63 3.47
 -4 -1 6 31.8 3.75
 4 -1 -5 136.25 15.65
 4 1 -5 132.33 15.61
 -4 -1 5 146.86 15.86
 -4 1 5 132.07 15.6
 -4 -1 5 161.94 15.45
 -4 1 5 171.09 15.45
 4 -1 -4 109.02 12.14
 4 1 -4 110.88 12.13
 -4 1 4 127.32 12.02
 -4 -1 4 115.92 12.31
 -4 -1 4 112.66 11.96
 -4 1 4 120.47 11.97
 -4 -1 3 156.92 16
 4 -1 -3 167.38 16.17
 4 1 -3 143.05 16.12
 -4 1 3 160.17 16
 -4 1 2 15.57 1.83
 -4 -1 2 17.21 1.85
 4 -1 -2 19.47 2
 4 1 -2 18.89 2.03
 -4 -1 2 15.6 1.82
 -4 1 2 14.7 1.8
 -4 1 1 2.45 0.53
 -4 -1 1 2.7 0.52
 4 -1 -1 2.66 0.65
 4 1 -1 2.52 0.73
 -4 -1 1 3.23 0.52
 -4 1 1 2.16 0.49
 -4 -1 0 31.63 3.44
 -4 1 0 32.98 3.45
 4 1 0 34.43 3.6
 -4 1 0 32.48 3.46
 -4 -1 0 32.7 3.46
 -4 1 -1 9.95 1.2
 -4 -1 -1 9.87 1.25
 -4 1 -1 10.34 1.25
 4 1 1 7.66 1.33
 -4 -1 -1 10.5 1.23
 -4 -1 -1 10.02 1.21
 -4 1 -1 12.76 1.26
 -4 -1 -2 236.27 24.6
 -4 -1 -2 246.4 24.57
 -4 1 -2 247.33 24.57
 -4 1 -2 226.32 24.6
 -4 1 -2 247.93 24.6
 -4 -1 -2 246.39 24.59
 -4 1 -3 101.04 10.08
 -4 1 -3 89.97 10.1
 -4 -1 -3 101.56 10.08
 -4 -1 -3 93.19 10.1
 -4 1 -3 96.71 10.11
 -4 -1 -3 97.36 10.11
 -4 1 -3 100.79 10.12
 -4 -1 -3 106.29 10.13
 -4 1 -4 432.87 45
 -4 -1 -4 436.05 45
 -4 -1 -4 447.97 44.98
 -4 1 -4 453.61 44.98
 -4 -1 -4 420.64 45
 -4 1 -4 416.21 45
 -4 1 -4 464.28 45.03
 -4 -1 -4 486.79 45.03
 -4 -1 -5 11.58 1.38
 -4 -1 -5 10.99 1.35
 -4 1 -5 10.16 1.33
 -4 1 -5 10.47 1.37
 -4 1 -5 11.3 1.39
 -4 1 -5 14.06 1.48
 -4 -1 -5 10.74 1.43
 -4 -1 -5 10.23 1.37
 -4 1 -6 69.8 6.94
 -4 -1 -6 65.62 6.78
 -4 1 -6 63.56 6.77
 -4 1 -6 76.9 6.83
 -4 -1 -6 69.74 6.99
 -4 1 -6 74.45 7.01
 -4 -1 -6 66.58 6.94
 -4 1 -6 66.62 6.95
 -4 1 -6 69.92 6.84
 -4 -1 -6 74.03 6.85
 -4 1 -6 60.69 6.78
 -4 1 -6 70.07 7.09
 -4 -1 -6 67.51 7.11
 -4 -1 -6 59.85 6.78
 -4 1 -6 73.57 6.99
 -4 -1 -6 69.47 6.98
 -4 -1 -7 16.79 1.73
 -4 1 -7 17.19 1.74
 -4 1 -7 16.36 1.74
 -4 -1 -7 21 2.05
 -4 1 -7 18.52 1.99
 -4 1 -7 13.83 1.83
 -4 -1 -7 14.87 1.83
 -4 -1 -7 13.34 1.9
 -4 1 -7 14.84 1.91
 -4 1 -7 16.83 1.96
 -4 -1 -7 16.92 1.82
 -4 1 -7 15.63 1.81
 -4 1 -7 17.24 2.2
 -4 -1 -7 16.6 2.18
 -4 -1 -7 16.01 1.74
 -4 1 -7 18.92 2
 -4 -1 -7 18.29 1.99
 -4 -1 -8 -0.07 0.27
 -4 1 -8 0.15 0.28
 -4 1 -8 0.15 0.65
 -4 1 -8 -0.7 0.89
 -4 -1 -8 -0.94 0.99
 -4 -1 -8 0.19 0.25
 -4 1 -8 0.24 0.25
 -4 1 -8 0.13 0.53
 -4 1 -8 0.24 0.53
 -4 -1 -8 0.45 0.54
 -4 -1 -8 0.25 0.51
 -4 -1 -8 -0.33 0.5
 -4 1 -8 0.33 0.52
 -4 1 -8 -0.09 0.48
 -4 -1 -8 -0.29 0.49
 -4 -1 -9 -0.07 0.31
 -4 1 -9 0.64 0.32
 -4 -1 -9 -0.22 0.77
 -4 -1 -9 0.23 0.27
 -4 1 -9 0.14 0.28
 -4 1 -9 0.14 0.6
 -4 -1 -9 -0.07 0.55
 -4 1 -9 -0.33 0.6
 -4 -1 -9 -0.16 0.6
 -4 -1 -9 0.52 0.57
 -4 1 -9 -0.15 0.5
 -4 1 -9 -0.24 0.57
 -4 -1 -9 -0.17 0.6
 -4 1 -9 -0.22 0.69
 -4 1 -10 1.22 0.8
 -4 -1 -10 0.68 0.37
 -4 1 -10 0.32 0.35
 -4 -1 -10 0.77 0.34
 -4 1 -10 0.69 0.34
 -4 1 -10 0.87 0.64
 -4 -1 -10 0.87 0.67
 -4 -1 -10 0.9 0.63
 -4 1 -10 0.49 0.61
 -4 1 -10 0.04 0.71
 -4 -1 -10 0.4 0.71
 -4 -1 -11 -0.13 0.4
 -4 -1 -11 -0.06 0.38
 -4 1 -11 0.04 0.37
 -4 -1 -11 -0.27 0.66
 -4 1 -11 -0.18 0.66
 -4 1 -11 0.6 0.68
 -4 -1 -11 0.09 0.65
 -4 1 -11 0.24 0.41
 -4 -1 -11 0.03 0.5
 -4 -1 -12 3.62 0.63
 -4 -1 -12 3.47 0.7
 -4 -1 -12 4.32 0.63
 -4 -1 -12 4.1 0.96
 -4 1 -12 3.46 0.92
 -4 1 -12 4.7 0.63
 -4 1 -12 4.18 0.66
 -4 1 -13 7.18 0.93
 -4 -1 -13 6.47 0.88
 -4 1 -13 7.73 0.9
 -4 -1 -13 6.24 1.21
 -4 1 -13 8.43 1.31
 -4 -1 -14 0.49 0.38
 -4 1 -14 0.02 0.35
 -4 1 -15 -0.46 0.37
 -4 -1 -15 0.02 0.36
 -4 -1 -16 0.22 0.33
 -4 1 -16 0.5 0.36
 -4 1 -17 -0.14 0.29
 -4 -1 -17 0.03 0.28
 -4 -1 -18 0.24 0.22
 -4 1 -18 0.09 0.23
 -4 -2 21 0.82 0.14
 4 -2 -20 1.12 0.23
 4 2 -20 1.42 0.24
 4 -2 -19 0.03 0.21
 4 2 -19 0.25 0.23
 4 -2 -18 4.91 0.63
 4 2 -18 5.11 0.63
 4 -2 -17 0.08 0.31
 4 2 -17 0.41 0.31
 4 -2 -16 5.15 0.75
 4 -2 -16 7.05 0.8
 4 2 -16 7.71 0.81
 4 -2 -15 22.54 2.41
 4 2 -15 23.92 2.41
 4 -2 -15 21.78 2.4
 4 -2 -15 18.79 3.95
 -4 -2 14 -0.35 1.96
 4 -2 -14 0.97 0.42
 4 -2 -14 0.74 2.03
 4 2 -14 0.72 0.56
 4 -2 -14 0.87 0.62
 4 -2 -13 2.51 0.6
 -4 -2 13 3.2 0.64
 4 2 -13 4.64 0.88
 4 -2 -13 5.08 2.44
 4 -2 -13 4.22 0.85
 -4 -2 13 2.75 2.32
 4 2 -13 3.1 1.15
 -4 -2 12 0.06 0.44
 4 2 -12 0.66 0.57
 4 -2 -12 -1.41 2.02
 -4 -2 12 0.99 2.14
 -4 2 12 -0.5 1.37
 4 2 -12 0.35 0.98
 4 2 -11 6.35 1.33
 -4 -2 11 7.77 0.94
 -4 2 11 2.53 1.67
 -4 -2 11 6.44 2.54
 -4 2 10 67.79 7.02
 -4 2 10 42.48 7.56
 -4 -2 10 69.03 8.31
 4 2 -10 69.94 7.28
 -4 -2 10 72.32 7
 -4 2 9 48.22 4.96
 -4 -2 9 53.1 4.94
 4 2 -9 51.15 5.23
 -4 -2 9 40.75 6
 4 2 -9 32.47 5.31
 -4 2 9 34.2 5.5
 4 2 -8 15.99 2.23
 -4 2 8 11.81 2.3
 -4 -2 7 9.22 2.12
 4 2 -7 5.56 1.28
 -4 2 7 4.77 1.35
 4 2 -6 63.85 6.92
 -4 2 6 60.85 6.95
 -4 -2 6 70.84 7.47
 4 2 -5 707.64 79.09
 -4 2 5 743.65 78.98
 -4 -2 5 844.96 79.52
 -4 -2 5 831.35 78.92
 4 -2 -4 154.71 15.75
 4 2 -4 143.08 15.7
 -4 -2 4 159.53 16.04
 -4 -2 4 154.1 15.54
 4 -2 -3 16.52 1.9
 4 2 -3 15.66 1.88
 -4 -2 3 13.52 1.64
 -4 2 2 25.74 2.67
 -4 -2 2 24.27 2.67
 4 2 -2 23.01 2.81
 -4 -2 2 24.7 2.64
 -4 -2 1 2.66 0.59
 4 2 -1 1.8 0.77
 -4 -2 1 3.09 0.53
 -4 2 1 3.18 0.56
 -4 2 0 0.57 0.38
 -4 -2 0 0.42 0.41
 4 2 0 1.4 0.65
 -4 -2 0 1.21 0.38
 -4 -2 -1 24.52 2.49
 -4 -2 -1 23.45 2.52
 4 2 1 18.06 2.62
 -4 2 -1 23.93 2.51
 -4 2 -2 1.94 0.51
 -4 -2 -2 2.44 0.53
 -4 -2 -2 2.18 0.45
 -4 -2 -3 15.22 1.58
 -4 2 -3 11.49 1.55
 -4 2 -3 14.95 1.61
 -4 -2 -3 14.56 1.61
 -4 2 -3 10.87 1.58
 -4 2 -3 15.99 1.63
 -4 -2 -4 78.6 7.49
 -4 2 -4 63.14 7.46
 -4 -2 -4 72.79 7.52
 -4 2 -4 63.6 7.51
 -4 2 -4 76.34 7.53
 -4 2 -4 84.66 7.56
 -4 2 -5 28.26 2.88
 -4 -2 -5 26.34 2.87
 -4 2 -5 23.95 2.87
 -4 -2 -5 26.86 2.84
 -4 2 -5 22.87 2.82
 -4 2 -5 29.24 2.94
 -4 2 -6 18.43 1.88
 -4 2 -6 17.53 2.14
 -4 -2 -6 17.3 2.03
 -4 2 -6 16.9 2.03
 -4 -2 -6 16.77 1.98
 -4 2 -6 16.12 1.89
 -4 -2 -6 18.76 1.91
 -4 -2 -6 19.77 1.89
 -4 2 -6 15.21 1.98
 -4 -2 -6 15.75 1.81
 -4 2 -6 19.63 2.06
 -4 -2 -7 0.13 0.26
 -4 -2 -7 -0.25 0.66
 -4 2 -7 0.88 0.6
 -4 2 -7 -0.84 0.75
 -4 -2 -7 0.3 0.23
 -4 2 -7 0.03 0.45
 -4 -2 -7 0.44 0.49
 -4 -2 -7 -0.06 0.45
 -4 2 -7 -0.11 0.46
 -4 2 -7 0.02 0.43
 -4 -2 -7 0.22 0.45
 -4 -2 -8 4.63 0.97
 -4 2 -8 3.18 0.86
 -4 2 -8 2.02 1.11
 -4 -2 -8 4.05 0.55
 -4 -2 -8 4.29 0.52
 -4 2 -8 2.01 0.72
 -4 -2 -8 4.38 0.82
 -4 2 -8 4.38 0.82
 -4 2 -8 3.53 0.7
 -4 2 -9 2.62 0.82
 -4 -2 -9 2.04 0.42
 -4 -2 -9 2.92 0.42
 -4 2 -9 0.95 0.67
 -4 2 -9 2.52 0.74
 -4 -2 -9 1.78 0.69
 -4 2 -9 2.36 0.69
 -4 2 -10 -0.61 0.76
 -4 -2 -10 0.33 0.33
 -4 2 -10 0.48 0.64
 -4 -2 -10 -0.41 0.62
 -4 -2 -10 0.22 0.36
 -4 2 -10 0.2 0.73
 -4 -2 -11 -0.02 0.37
 -4 2 -11 0.17 0.41
 -4 -2 -11 0.02 0.34
 -4 -2 -11 -0.35 0.66
 -4 2 -11 0.17 0.65
 -4 -2 -11 0.68 0.73
 -4 -2 -12 0.47 0.42
 -4 2 -12 0.63 0.46
 -4 -2 -12 0.71 0.41
 -4 2 -12 0.83 0.42
 -4 -2 -12 1.2 0.64
 -4 -2 -12 0.57 0.58
 -4 -2 -13 0.61 0.39
 -4 2 -13 0.59 0.41
 -4 -2 -13 0.66 0.65
 -4 -2 -13 -0.39 0.54
 -4 2 -14 8.35 1
 -4 -2 -14 7.23 1.06
 -4 -2 -14 8.8 0.99
 -4 -2 -15 -0.1 0.33
 -4 2 -15 -0.6 0.39
 -4 -2 -16 0.02 0.33
 -4 2 -16 0.22 0.32
 -4 -2 -17 -0.26 0.27
 -4 2 -17 -0.01 0.29
 -4 -2 -18 0.86 0.25
 4 -3 -20 0.23 0.16
 4 -3 -19 0.04 0.22
 4 -3 -18 1.85 0.34
 4 -3 -17 0.98 0.33
 4 -3 -16 3.24 0.51
 4 -3 -16 4.15 0.55
 4 -3 -15 0.1 0.35
 4 -3 -15 0.95 0.37
 4 -3 -15 1.17 2.36
 4 -3 -14 -0.07 0.41
 -4 -3 14 1.48 2.3
 4 -3 -14 3.53 2.58
 4 3 -14 0.43 0.55
 4 -3 -14 -0.28 0.5
 4 3 -14 0.61 0.94
 4 -3 -13 19.2 2.35
 4 -3 -13 27.93 4.4
 4 3 -13 22.69 2.78
 -4 -3 13 19.46 4.11
 4 3 -13 23.06 2.6
 4 -3 -13 26.47 2.64
 4 -3 -12 26.76 3.47
 -4 -3 12 36.7 3.49
 4 -3 -12 44.33 5.47
 -4 -3 12 33.23 5.17
 4 3 -12 34.9 3.69
 4 3 -12 32.02 3.85
 4 -3 -12 37.73 3.72
 -4 -3 11 73.99 7.16
 4 -3 -11 73.22 8.79
 -4 -3 11 72.52 8.75
 -4 3 11 52.13 7.84
 4 3 -11 74.76 7.5
 4 -3 -11 62.38 7.3
 -4 -3 10 14.61 3.05
 4 -3 -10 17.08 3.13
 4 3 -10 4.61 1.62
 -4 -3 10 10.98 1.21
 -4 3 10 8.71 2.06
 4 3 -10 9.34 1.59
 -4 3 9 21.59 3.98
 4 3 -9 32.67 3.76
 -4 -3 9 36.27 3.48
 4 -3 -9 46.78 5.2
 4 3 -9 25.91 3.91
 -4 -3 9 34.64 4.96
 -4 3 8 3.09 0.6
 4 3 -8 1.27 0.9
 -4 3 8 2.25 1.2
 -4 -3 8 4.47 2.18
 4 3 -7 103.02 10.82
 -4 3 7 93.25 10.82
 -4 -3 7 123.58 11.65
 4 3 -6 18.09 2.44
 -4 -3 6 18.91 2.17
 -4 3 6 15.37 2.35
 -4 -3 6 22.48 3.21
 -4 3 6 21.72 2.17
 4 3 -5 24 2.77
 -4 -3 5 26.32 3.47
 -4 -3 5 21.61 2.47
 -4 3 5 22.4 2.47
 -4 -3 4 6.45 1.91
 -4 3 4 8.26 0.94
 4 3 -4 4.04 1.12
 -4 -3 4 7.04 0.93
 -4 3 3 142.52 14.64
 4 -3 -3 189.56 15.39
 4 3 -3 138.78 14.8
 -4 -3 3 141.26 14.61
 -4 3 3 140.34 14.61
 -4 3 2 141.6 14.27
 4 3 -2 123.59 14.42
 -4 -3 2 141.99 14.26
 -4 3 2 143.95 14.26
 -4 -3 1 416.2 42.69
 -4 3 1 425.95 42.68
 4 3 -1 398.67 42.85
 -4 3 1 435.04 42.7
 -4 -3 0 3.66 0.59
 -4 3 0 4.28 0.61
 -4 3 0 4.77 0.66
 4 3 0 3.25 0.84
 -4 -3 0 2.87 0.62
 -4 3 -1 37.16 3.88
 -4 -3 -1 40.45 3.88
 -4 3 -1 35.95 3.85
 -4 -3 -1 38.77 3.9
 -4 3 -1 36.34 3.89
 4 3 1 29.99 3.99
 -4 -3 -1 35.71 3.87
 -4 -3 -2 179.2 18.29
 -4 3 -2 180.69 18.3
 -4 -3 -2 187.8 18.34
 -4 3 -2 167.06 18.32
 -4 -3 -2 180.4 18.32
 -4 3 -2 184.76 18.33
 -4 3 -3 3.26 0.66
 -4 -3 -3 4.23 0.67
 -4 3 -3 3.1 0.63
 -4 -3 -3 3.71 0.64
 -4 3 -3 3.37 0.66
 -4 -3 -3 3.28 0.65
 -4 -3 -3 3.49 0.58
 -4 3 -3 3.35 0.58
 -4 3 -4 25.66 2.9
 -4 -3 -4 28.35 2.91
 -4 -3 -4 27.61 2.86
 -4 3 -4 26.23 2.85
 -4 -3 -4 27.64 2.9
 -4 3 -4 22.05 2.87
 -4 3 -4 26.43 2.91
 -4 -3 -4 27.23 2.91
 -4 3 -5 21.44 2.59
 -4 -3 -5 28.81 2.65
 -4 -3 -5 24.04 2.61
 -4 3 -5 20.78 2.6
 -4 -3 -5 22.77 2.57
 -4 3 -5 22.52 2.57
 -4 3 -5 23.9 2.69
 -4 -3 -5 23.48 2.66
 -4 3 -6 62.72 6.29
 -4 -3 -6 61.8 6.29
 -4 -3 -6 55.05 6.07
 -4 3 -6 57.72 6.07
 -4 -3 -6 67.89 6.13
 -4 -3 -6 60.03 6.28
 -4 3 -6 54.87 6.27
 -4 -3 -6 59.41 6.25
 -4 3 -6 55.13 6.23
 -4 3 -6 62.03 6.15
 -4 -3 -6 63.22 6.15
 -4 -3 -6 59.7 6.39
 -4 3 -6 63.69 6.13
 -4 3 -6 48.03 6.35
 -4 3 -6 63.73 6.23
 -4 -3 -6 56.02 6.26
 -4 -3 -7 10.38 1.27
 -4 -3 -7 8.55 1.31
 -4 3 -7 5.01 1.39
 -4 -3 -7 9.45 1.54
 -4 -3 -7 9.44 1
 -4 3 -7 10.1 1.01
 -4 -3 -7 10.07 1.27
 -4 3 -7 9.02 1.26
 -4 3 -7 7.23 1.15
 -4 -3 -7 7.8 1.13
 -4 3 -7 8.65 1.12
 -4 -3 -7 8.9 1.12
 -4 3 -7 8.78 1.02
 -4 3 -7 8.66 1.24
 -4 3 -7 9.59 1.26
 -4 -3 -8 2.76 0.43
 -4 3 -8 2.28 0.42
 -4 -3 -8 2.33 0.83
 -4 3 -8 1.8 0.77
 -4 -3 -8 3.6 0.71
 -4 3 -8 1.12 0.98
 -4 -3 -8 1.49 1.1
 -4 3 -8 3.09 0.41
 -4 -3 -8 2.27 0.39
 -4 3 -8 2.94 0.72
 -4 3 -8 0.9 0.62
 -4 -3 -8 1.36 0.64
 -4 -3 -8 3.75 0.72
 -4 -3 -8 1.11 0.65
 -4 3 -8 1.83 0.6
 -4 -3 -8 1.74 0.6
 -4 3 -8 2.38 0.7
 -4 3 -9 3.57 0.54
 -4 -3 -9 2.07 0.78
 -4 -3 -9 3.8 0.52
 -4 3 -9 3.52 0.89
 -4 3 -9 4.05 0.53
 -4 3 -9 1.69 0.82
 -4 -3 -9 1.73 0.78
 -4 -3 -9 3.95 0.84
 -4 3 -9 3.17 0.8
 -4 -3 -9 2.25 0.79
 -4 -3 -9 3.93 0.54
 -4 -3 -9 3.82 0.84
 -4 3 -9 3.56 0.84
 -4 3 -9 2.59 0.76
 -4 -3 -10 1.25 0.39
 -4 3 -10 0.32 0.38
 -4 3 -10 1.14 0.76
 -4 -3 -10 0.71 0.66
 -4 -3 -10 1.2 0.36
 -4 3 -10 1.31 0.37
 -4 -3 -10 0.57 0.64
 -4 3 -10 0.66 0.62
 -4 -3 -10 0.82 0.71
 -4 3 -10 1.89 0.83
 -4 -3 -10 1.64 0.78
 -4 3 -10 0.8 0.7
 -4 3 -11 2.26 0.85
 -4 -3 -11 0.09 0.65
 -4 -3 -11 0.33 0.34
 -4 3 -11 -0.13 0.36
 -4 -3 -11 -0.06 0.4
 -4 3 -11 -0.18 0.7
 -4 -3 -11 -0.1 0.67
 -4 -3 -11 -0.18 0.66
 -4 3 -11 -0.26 0.61
 -4 -3 -12 7.01 0.96
 -4 -3 -12 7.24 1.28
 -4 3 -12 6.55 1.29
 -4 -3 -12 4.07 1.17
 -4 -3 -12 4.48 1.07
 -4 -3 -13 0.37 0.37
 -4 -3 -13 -0.65 0.72
 -4 3 -13 0.19 0.6
 -4 -3 -13 0.43 0.69
 -4 -3 -13 0.52 0.56
 -4 -3 -14 -0.71 0.39
 -4 -3 -14 0.35 0.52
 -4 -3 -15 -0.02 0.33
 -4 -3 -15 0.87 0.48
 -4 -3 -16 2.03 0.42
 -4 3 -17 0.05 0.29
 -4 -3 -17 -0.28 0.28
 -4 -3 -18 0.09 0.2
 -4 3 -18 0.07 0.19
 4 -4 -20 0.31 0.15
 4 4 -20 0.34 0.16
 -4 4 20 0.24 0.14
 4 -4 -19 -0.1 0.19
 4 4 -19 0.17 0.2
 4 -4 -18 7.2 0.78
 4 4 -18 6.47 0.78
 4 -4 -17 0.65 0.28
 4 4 -17 0.82 0.3
 4 -4 -17 0.53 0.25
 4 -4 -16 -0.52 0.31
 4 -4 -16 0.23 0.31
 4 4 -16 0.22 0.3
 4 -4 -15 2.93 0.49
 4 4 -15 2.35 0.47
 4 -4 -15 2.83 0.5
 4 -4 -15 2.72 2.27
 4 4 -15 0.98 1.02
 4 -4 -14 0.41 0.36
 4 4 -14 0.75 0.35
 4 -4 -14 1.27 0.46
 4 -4 -13 5.75 0.85
 4 -4 -13 5.26 2.85
 4 4 -13 5.47 1
 4 -4 -13 6.16 1.03
 -4 -4 13 8.95 3.05
 4 4 -13 6.76 1.4
 4 -4 -12 2.24 0.63
 -4 -4 12 2.01 0.52
 4 4 -12 2.35 0.7
 4 -4 -12 2.41 0.71
 4 -4 -12 3.85 2.4
 -4 -4 12 1.51 2.33
 4 4 -12 3.22 1.14
 -4 -4 11 45.8 4.63
 4 -4 -11 55.27 6.64
 -4 -4 11 48.6 6.47
 4 4 -11 40.24 4.93
 4 4 -11 42.07 4.8
 4 -4 -11 44.53 4.81
 -4 -4 10 0.41 0.46
 4 -4 -10 0.34 1.93
 4 4 -10 -0.15 0.98
 -4 -4 10 0.67 2.2
 4 4 -10 -0.08 0.94
 -4 -4 9 0.74 0.43
 4 -4 -9 1.54 1.86
 4 4 -9 0.79 0.95
 4 4 -9 0.69 0.83
 -4 -4 9 0.61 1.95
 -4 -4 8 2.05 0.52
 4 -4 -8 3.32 2.2
 4 4 -8 0.12 0.82
 -4 4 8 1.32 1.01
 -4 -4 8 1.65 2.05
 -4 4 7 3.89 0.67
 4 -4 -7 6.2 2.12
 -4 -4 7 2.96 1.99
 4 4 -7 2.58 0.97
 4 -4 -6 128.07 12.41
 4 4 -6 91.72 11.56
 -4 -4 6 95.18 11.4
 -4 -4 6 117.93 12.4
 -4 -4 6 115.67 11.37
 -4 4 6 125.25 11.38
 4 -4 -5 24.18 3.34
 -4 -4 5 26.19 3.47
 4 4 -5 15.29 2.43
 -4 -4 5 20.18 2.23
 -4 4 5 20.87 2.23
 -4 4 4 31.56 3.18
 4 -4 -4 32.47 3.92
 4 4 -4 24.37 3.36
 -4 -4 4 26.13 3.23
 -4 -4 4 39.28 4.32
 -4 -4 4 31.32 3.19
 -4 4 3 0.07 0.36
 -4 -4 3 0.26 0.42
 4 -4 -3 -0.13 1.08
 -4 -4 3 0.22 0.35
 -4 4 3 0.5 0.34
 4 4 -3 0.45 0.67
 -4 -4 2 252.53 24.54
 -4 4 2 253.04 24.53
 -4 4 2 240.23 24.54
 -4 -4 2 240.34 24.55
 4 4 -2 202.53 24.69
 -4 -4 1 14.24 1.57
 -4 4 1 14.52 1.57
 4 4 -1 12.01 1.82
 -4 -4 1 14.09 1.58
 -4 4 1 13.06 1.59
 -4 -4 0 8.85 1.02
 -4 4 0 8.76 1.02
 4 4 0 7.05 1.28
 -4 4 0 8.22 1.06
 -4 -4 0 8.13 1.04
 -4 -4 -1 22.71 2.48
 -4 4 -1 24.81 2.5
 -4 -4 -1 24.25 2.52
 4 4 1 19.74 2.7
 -4 4 -1 22 2.51
 -4 -4 -2 53.29 5.27
 -4 -4 -2 48.7 5.3
 -4 4 -2 47.74 5.29
 -4 4 -2 49.17 5.26
 -4 4 -2 51.32 5.3
 -4 -4 -2 53.12 5.3
 -4 4 -3 48.87 5.35
 -4 -4 -3 50.19 5.32
 -4 4 -3 50.07 5.31
 -4 -4 -3 48.02 5.35
 -4 4 -3 53.66 5.37
 -4 -4 -3 56.55 5.38
 -4 4 -4 25.09 2.87
 -4 -4 -4 23.63 2.85
 -4 -4 -4 24.58 2.86
 -4 4 -4 25.37 2.88
 -4 -4 -4 28.59 2.85
 -4 4 -4 27.49 2.84
 -4 4 -4 27.23 2.9
 -4 -4 -4 26.33 2.88
 -4 4 -5 7.37 1.05
 -4 -4 -5 8.51 1.08
 -4 -4 -5 8.65 1.07
 -4 4 -5 7.74 1.06
 -4 -4 -5 7.3 1
 -4 4 -5 5.5 0.97
 -4 4 -5 8.58 1.05
 -4 4 -5 6.36 1.15
 -4 -4 -5 7.91 1.13
 -4 -4 -6 -0.24 0.74
 -4 4 -6 0.37 0.56
 -4 -4 -6 0.87 0.46
 -4 4 -6 -0.25 0.68
 -4 -4 -6 0.24 0.65
 -4 -4 -6 0.13 0.22
 -4 4 -6 0.09 0.23
 -4 4 -6 0.49 0.51
 -4 -4 -6 0.22 0.43
 -4 -4 -6 0.11 0.45
 -4 4 -6 -0.22 0.47
 -4 -4 -6 0.21 0.44
 -4 4 -6 0.55 0.47
 -4 4 -6 0.05 0.39
 -4 4 -6 -0.02 0.41
 -4 -4 -6 0.24 0.39
 -4 -4 -6 0.52 0.41
 -4 4 -7 10.49 1.26
 -4 -4 -7 9.76 1.23
 -4 4 -7 6.45 1.48
 -4 -4 -7 9.09 1.56
 -4 -4 -7 9.61 0.94
 -4 4 -7 9.49 0.94
 -4 -4 -7 6.99 1.07
 -4 -4 -7 10.13 1.24
 -4 4 -7 9.57 1.23
 -4 -4 -7 7.86 1.1
 -4 4 -7 4.92 1.05
 -4 -4 -7 4.39 1.13
 -4 -4 -7 9.09 1.3
 -4 4 -7 6.93 1.06
 -4 4 -7 9.07 1.2
 -4 -4 -8 30.98 2.95
 -4 -4 -8 18.8 2.7
 -4 -4 -8 30.24 2.62
 -4 4 -8 30.57 2.63
 -4 -4 -8 32.93 2.97
 -4 4 -8 31.55 2.96
 -4 4 -8 15.75 2.71
 -4 -4 -8 17.09 2.72
 -4 4 -8 20.57 2.7
 -4 -4 -8 14.89 2.73
 -4 4 -8 31.39 2.96
 -4 -4 -8 50.12 3.21
 -4 4 -8 24.76 2.82
 -4 4 -9 1.82 0.43
 -4 -4 -9 2.32 0.71
 -4 4 -9 2.67 0.78
 -4 -4 -9 2.22 0.73
 -4 4 -9 1.95 0.78
 -4 -4 -9 2.18 0.4
 -4 4 -9 2.25 0.39
 -4 4 -9 2.29 0.71
 -4 -4 -9 0.84 0.71
 -4 4 -9 1.1 0.69
 -4 -4 -9 1.25 0.71
 -4 4 -10 16.28 1.92
 -4 4 -10 26 2.01
 -4 -4 -10 14 1.85
 -4 -4 -10 14.17 1.51
 -4 4 -10 13.51 1.51
 -4 -4 -10 14.54 1.88
 -4 4 -10 14.68 1.87
 -4 -4 -10 20.26 1.92
 -4 -4 -10 6.79 1.67
 -4 4 -10 12.98 1.52
 -4 4 -10 11.04 1.72
 -4 4 -11 8.21 1.35
 -4 -4 -11 8.61 0.99
 -4 4 -11 9.07 1
 -4 -4 -11 9.07 1.38
 -4 4 -11 8.35 1.27
 -4 -4 -11 10.98 1.42
 -4 4 -11 9.26 1.38
 -4 -4 -11 4.19 1.22
 -4 -4 -11 7.37 1.15
 -4 -4 -12 0.38 0.4
 -4 4 -12 0.28 0.39
 -4 -4 -12 0.36 0.61
 -4 4 -12 0.09 0.64
 -4 -4 -12 0.87 0.83
 -4 -4 -12 0.53 0.58
 -4 -4 -13 2.69 0.49
 -4 4 -13 1.98 0.48
 -4 -4 -13 1.84 0.85
 -4 -4 -13 1.79 0.67
 -4 -4 -14 -0.06 0.36
 -4 4 -14 0.24 0.39
 -4 -4 -14 0.13 0.68
 -4 -4 -14 0.5 0.54
 -4 -4 -15 -0.13 0.35
 -4 4 -15 -0.47 0.36
 -4 -4 -15 -0.25 0.48
 -4 -4 -16 1.12 0.44
 -4 -4 -16 0.54 0.32
 -4 4 -16 0.75 0.33
 -4 -4 -17 0.92 0.28
 -4 4 -17 0.54 0.28
 4 5 -20 0.19 0.12
 -4 -5 20 0.04 0.11
 4 5 -19 0.17 0.18
 4 -5 -18 0.67 0.24
 4 5 -18 0.58 0.25
 4 -5 -17 1.85 0.35
 4 5 -17 1.96 0.34
 4 -5 -17 1.64 0.34
 4 -5 -16 -0.02 0.28
 4 5 -16 0.4 0.3
 4 -5 -16 0.36 0.32
 4 5 -16 0.07 0.83
 4 5 -15 1.98 1.08
 4 -5 -15 2.9 0.45
 4 5 -15 1.87 0.43
 4 -5 -15 2.55 0.49
 4 -5 -15 0.77 2.12
 4 5 -15 1.88 0.63
 4 -5 -14 3.22 0.52
 4 -5 -14 3.66 0.62
 4 -5 -14 2.03 2.48
 4 5 -14 4.23 1.18
 4 5 -14 2.8 0.52
 4 -5 -13 -0.06 0.48
 4 -5 -13 -0.41 2.23
 4 5 -13 0.21 0.54
 4 -5 -13 0.28 0.54
 -4 -5 13 -1.23 2.71
 4 5 -13 0.96 1
 -4 -5 12 31.81 4.93
 4 -5 -12 22.5 2.66
 4 -5 -12 26.98 2.86
 4 -5 -12 29.86 4.82
 4 5 -12 26.73 3.06
 4 5 -12 23.45 2.82
 -4 -5 11 3.63 0.62
 4 5 -11 1.51 0.63
 4 -5 -11 3.04 0.72
 4 5 -11 3.42 1.09
 -4 -5 11 2.69 2.47
 -4 -5 10 4.35 2.61
 -4 -5 10 4.32 0.7
 4 5 -10 3.58 1.33
 4 5 -10 4.82 1.22
 -4 -5 9 0.05 0.42
 4 -5 -9 0.33 1.86
 4 5 -9 1.46 1.09
 -4 -5 9 -0.34 2.11
 4 5 -9 0.08 0.87
 -4 -5 8 3.37 2.37
 -4 -5 8 0.45 0.41
 -4 5 8 0.29 0.41
 4 -5 -8 -0.3 2.02
 4 5 -8 0.12 0.86
 -4 -5 8 0.68 0.54
 4 5 -8 1.38 0.92
 -4 -5 7 0.28 1.99
 -4 -5 7 0.48 0.39
 4 -5 -7 1.87 1.82
 -4 -5 7 0.4 0.44
 -4 5 7 0.56 0.4
 4 5 -7 0.53 0.71
 -4 -5 7 0.29 0.51
 -4 -5 6 -1.27 1.89
 4 -5 -6 0.93 1.39
 -4 -5 6 0.54 0.41
 -4 5 6 0.2 0.36
 4 5 -6 -0.1 0.77
 4 -5 -5 6.25 1.88
 4 5 -5 3.62 1.14
 -4 5 5 8.19 0.97
 -4 -5 5 7.78 0.97
 -4 -5 5 8.61 2.27
 -4 -5 4 1.36 1.83
 -4 5 4 2.97 0.59
 4 -5 -4 3.4 1.44
 -4 -5 4 3.36 0.59
 -4 5 4 3.38 0.56
 4 5 -4 1.92 0.85
 -4 -5 4 2.51 0.66
 -4 5 3 0.57 0.38
 -4 -5 3 1.35 0.43
 4 -5 -3 -0.41 1.09
 -4 -5 3 1.33 0.41
 -4 5 3 1.51 0.4
 4 5 -3 0.08 0.75
 -4 -5 3 1.06 0.52
 -4 5 2 27.43 2.68
 -4 -5 2 24.93 2.68
 -4 -5 2 24.49 2.64
 -4 5 2 26.71 2.65
 4 5 -2 21.02 2.9
 -4 -5 2 20.45 2.69
 -4 -5 1 47.94 4.83
 -4 5 1 50.96 4.83
 4 5 -1 39.6 5.05
 -4 -5 1 37.44 4.84
 -4 5 1 49.9 4.86
 -4 -5 1 48.61 4.86
 -4 5 0 4.77 0.65
 -4 -5 0 4.16 0.64
 -4 5 0 4.37 0.67
 -4 -5 0 4.46 0.68
 4 5 0 4.08 1.05
 -4 5 -1 2.45 0.52
 -4 -5 -1 2.29 0.5
 4 5 1 2.09 0.9
 -4 -5 -1 2.11 0.45
 -4 5 -1 2.28 0.45
 -4 -5 -2 62.77 6.48
 -4 5 -2 62.99 6.48
 -4 -5 -2 61.01 6.52
 -4 5 -2 59.67 6.52
 -4 5 -2 63.9 6.51
 -4 -5 -2 64.93 6.51
 -4 -5 -3 87.94 9.59
 -4 -5 -3 99.43 9.57
 -4 5 -3 88.31 9.59
 -4 5 -3 95.83 9.56
 -4 5 -3 87.55 9.6
 -4 -5 -3 97.82 9.61
 -4 5 -4 0.64 0.54
 -4 -5 -4 1.22 0.51
 -4 5 -4 0.91 0.41
 -4 -5 -4 1.39 0.45
 -4 5 -4 0.29 0.43
 -4 -5 -4 0.43 0.36
 -4 5 -4 0.09 0.42
 -4 5 -5 3.35 0.66
 -4 5 -5 3.33 0.71
 -4 5 -5 2.52 0.8
 -4 -5 -5 4.13 0.86
 -4 -5 -5 3.11 0.64
 -4 5 -5 3.34 0.7
 -4 -5 -5 4.34 0.7
 -4 5 -5 2.63 0.66
 -4 -5 -5 4.56 0.73
 -4 -5 -5 3.14 0.64
 -4 5 -6 43.92 4.41
 -4 -5 -6 49.01 4.5
 -4 5 -6 47.01 4.51
 -4 5 -6 47.41 4.25
 -4 -5 -6 49.39 4.51
 -4 5 -6 47.9 4.51
 -4 5 -6 35.03 4.33
 -4 -5 -6 39.66 4.33
 -4 5 -6 39.3 4.31
 -4 -5 -6 22.93 4.33
 -4 5 -6 35.87 4.63
 -4 -5 -6 41.81 4.69
 -4 -5 -6 46.12 4.32
 -4 -5 -6 38.79 4.32
 -4 -5 -6 44.09 4.48
 -4 5 -7 9.26 1.99
 -4 5 -7 17.2 1.83
 -4 -5 -7 15.18 1.52
 -4 5 -7 15.59 1.53
 -4 -5 -7 17.3 1.83
 -4 5 -7 10.14 1.65
 -4 -5 -7 9.61 1.64
 -4 5 -7 17.03 1.84
 -4 5 -7 12.59 1.63
 -4 -5 -7 8.15 1.69
 -4 -5 -7 12.45 1.62
 -4 -5 -7 13.32 2.07
 -4 -5 -7 15.94 1.82
 -4 -5 -7 13.33 1.63
 -4 5 -7 15.92 1.75
 -4 5 -8 2.11 0.77
 -4 -5 -8 3.51 0.47
 -4 5 -8 3.12 0.46
 -4 5 -8 2.79 0.76
 -4 5 -8 2.02 0.78
 -4 -5 -8 1.97 0.74
 -4 -5 -8 3.03 0.76
 -4 -5 -8 3.06 0.72
 -4 5 -8 4.35 0.8
 -4 -5 -8 2.42 0.86
 -4 5 -8 2.9 0.76
 -4 -5 -8 2.45 0.72
 -4 5 -9 3.36 0.85
 -4 5 -9 3.63 0.86
 -4 -5 -9 3.48 0.53
 -4 5 -9 3.46 0.52
 -4 -5 -9 4.15 0.88
 -4 -5 -9 3.84 0.83
 -4 5 -9 4.62 0.89
 -4 -5 -9 2.22 0.89
 -4 5 -9 2.51 0.86
 -4 -5 -9 3.94 0.9
 -4 5 -10 0.31 0.74
 -4 -5 -10 0.95 0.35
 -4 5 -10 1.21 0.37
 -4 5 -10 0.74 0.66
 -4 -5 -10 0.98 0.68
 -4 -5 -10 0.73 0.63
 -4 5 -10 0.42 0.63
 -4 -5 -10 0.57 0.78
 -4 -5 -10 1.35 0.63
 -4 -5 -11 0.44 0.59
 -4 -5 -11 -0.35 0.35
 -4 5 -11 0.27 0.36
 -4 5 -11 -0.17 0.64
 -4 -5 -11 1.73 0.72
 -4 -5 -11 -0.18 0.83
 -4 -5 -11 0.28 0.61
 -4 5 -12 4.34 0.94
 -4 -5 -12 2.39 0.59
 -4 5 -12 3.02 0.6
 -4 -5 -12 1.27 0.91
 -4 -5 -12 2.46 0.8
 -4 -5 -13 0.12 0.36
 -4 5 -13 -0.04 0.37
 -4 -5 -13 -0.11 0.79
 -4 -5 -13 -0.11 0.57
 -4 -5 -14 -0.29 0.36
 -4 5 -14 -0.25 0.38
 -4 -5 -14 0.19 0.74
 -4 -5 -14 0.45 0.59
 -4 -5 -15 2.75 0.45
 -4 5 -15 2.66 0.45
 -4 -5 -15 2.25 0.61
 -4 -5 -16 0.7 0.31
 -4 5 -16 0.2 0.29
 -4 -5 -16 0.53 0.43
 -4 5 -17 0.3 0.24
 4 6 -19 0.91 0.19
 4 -6 -19 -0.18 0.49
 4 6 -18 0.7 0.21
 4 -6 -18 0.33 0.2
 4 6 -17 0.2 0.25
 4 -6 -17 0.33 0.26
 4 6 -16 1.78 0.36
 4 -6 -16 2.15 0.41
 4 6 -16 1.28 0.85
 4 6 -15 1.84 0.38
 4 -6 -15 2.16 0.44
 4 -6 -15 0.58 0.42
 4 6 -15 1.76 0.96
 4 6 -14 6.11 0.79
 4 -6 -14 7.5 0.89
 4 -6 -14 6.44 2.87
 4 6 -14 5.4 1
 4 6 -14 6.02 1.34
 4 -6 -13 0.46 0.51
 4 -6 -13 1.65 2.22
 4 6 -13 -0.07 0.34
 4 -6 -13 0.31 0.52
 -4 -6 13 -0.43 2.61
 4 6 -13 -0.6 0.98
 4 -6 -12 4.52 2.41
 4 -6 -12 2.48 0.7
 -4 -6 12 2.55 2.72
 4 6 -12 3.05 1.1
 -4 -6 11 27.68 4.81
 4 -6 -11 27.41 4.7
 4 6 -11 17.59 3.14
 4 6 -11 22.92 2.93
 4 -6 -11 25.8 2.75
 -4 -6 11 23.57 2.54
 4 -6 -10 71.25 8.03
 -4 -6 10 83.38 8.01
 4 -6 -10 89.91 9.92
 4 6 -10 55.38 8.42
 4 6 -10 74.95 8.16
 -4 -6 10 98.14 10.38
 4 6 -10 74.13 8.29
 -4 6 10 91.44 8.19
 4 -6 -10 79.39 8.17
 -4 -6 9 98.62 9.68
 4 -6 -9 110.59 11.55
 4 6 -9 69.86 10.06
 -4 -6 9 69.3 9.8
 -4 -6 9 103.53 11.59
 -4 -6 9 112.23 9.86
 4 6 -9 88.29 9.93
 -4 6 9 114.16 9.85
 -4 -6 8 0.24 0.4
 4 -6 -8 -1.26 2
 -4 -6 8 -0.05 0.43
 -4 6 8 -0.05 0.41
 4 6 -8 0.99 0.97
 -4 -6 8 0.06 0.53
 4 6 -8 0.82 0.87
 -4 -6 7 2.51 2.59
 -4 -6 7 0.83 0.42
 4 -6 -7 1.12 1.72
 -4 -6 7 1.05 0.45
 -4 6 7 0.75 0.44
 4 6 -7 0.22 0.71
 -4 -6 7 0.36 0.53
 -4 -6 6 0.62 0.41
 4 -6 -6 1.95 1.54
 -4 -6 6 1.47 0.48
 -4 6 6 1.24 0.45
 4 6 -6 1.45 0.91
 -4 -6 6 0.08 0.66
 -4 -6 6 -0.87 2.07
 4 -6 -5 141.26 15.42
 4 6 -5 107.72 14.72
 -4 -6 5 114.99 14.59
 -4 -6 5 167.56 16.02
 -4 -6 5 164.64 14.58
 -4 6 5 162.99 14.57
 -4 6 4 39.34 3.99
 -4 -6 4 39.29 4.01
 -4 6 4 41.02 3.97
 4 -6 -4 36.17 4.69
 4 6 -4 29.57 4.18
 -4 -6 4 30.72 4.03
 -4 -6 4 40.26 3.98
 -4 -6 3 11.85 1.29
 -4 6 3 10.96 1.28
 -4 6 3 10.7 1.26
 -4 -6 3 10.86 1.31
 4 6 -3 7.14 1.51
 -4 -6 3 10.42 1.37
 -4 -6 2 45.96 4.54
 -4 -6 2 47.17 4.52
 -4 6 2 45.12 4.51
 4 6 -2 36.21 4.77
 -4 -6 2 33.46 4.54
 -4 6 2 46.01 4.53
 -4 -6 1 10.52 1.1
 -4 6 1 8.71 1.08
 -4 6 1 9.17 1.08
 4 6 -1 8.53 1.46
 -4 -6 1 6.52 1.1
 -4 -6 1 9.29 1.11
 -4 -6 0 51.55 5.21
 -4 -6 0 57.95 5.2
 -4 6 0 55.18 5.19
 4 6 0 40.1 5.43
 -4 -6 0 38.28 5.17
 -4 6 0 52.31 5.21
 -4 -6 -1 75.71 7.74
 4 6 1 57.09 7.95
 -4 6 -1 78.97 7.74
 -4 6 -1 76.44 7.76
 -4 -6 -1 77.34 7.76
 -4 -6 -2 24.19 2.52
 -4 6 -2 23.11 2.51
 -4 6 -2 21.38 2.55
 -4 -6 -2 23.97 2.56
 -4 -6 -3 40.79 4.35
 -4 6 -3 38.49 4.35
 -4 -6 -3 44.12 4.32
 -4 6 -3 44.11 4.32
 -4 6 -3 39.79 4.37
 -4 -6 -3 46.96 4.4
 -4 -6 -3 35.94 4.24
 -4 -6 -4 7.33 1.02
 -4 6 -4 9.61 1.08
 -4 -6 -4 8.69 0.99
 -4 6 -4 7.18 0.96
 -4 6 -4 7.52 1.11
 -4 -6 -4 8.3 1.11
 -4 -6 -4 5.79 0.93
 -4 6 -4 7.52 0.98
 -4 6 -5 13.43 1.58
 -4 6 -5 12.98 1.4
 -4 -6 -5 12.11 1.75
 -4 -6 -5 14.29 1.61
 -4 -6 -5 13.67 1.5
 -4 -6 -5 13.57 1.58
 -4 6 -5 13.46 1.61
 -4 6 -5 13.74 1.63
 -4 -6 -5 13.97 1.49
 -4 -6 -5 8.59 1.58
 -4 6 -5 10.73 1.75
 -4 6 -6 17.69 2.14
 -4 -6 -6 16.21 2.04
 -4 6 -6 20.74 1.98
 -4 6 -6 23.98 2.29
 -4 -6 -6 24.31 2.28
 -4 -6 -6 22.97 2.26
 -4 6 -6 23.22 2.28
 -4 -6 -6 16.28 2.09
 -4 -6 -6 18.03 2.05
 -4 -6 -6 13.04 2.17
 -4 -6 -6 15.01 2.38
 -4 6 -6 14.44 2.47
 -4 6 -7 5.02 0.96
 -4 6 -7 6.88 1.04
 -4 6 -7 6.9 0.73
 -4 -6 -7 8.13 1.07
 -4 -6 -7 7.9 1.05
 -4 6 -7 7.49 1.04
 -4 -6 -7 2.91 0.89
 -4 -6 -7 4.55 1.06
 -4 -6 -7 4.3 0.88
 -4 6 -8 1.77 0.76
 -4 -6 -8 3.16 0.76
 -4 6 -8 3.14 0.47
 -4 6 -8 4.28 0.79
 -4 -6 -8 2.22 0.9
 -4 -6 -8 1.67 0.76
 -4 -6 -8 2.44 0.74
 -4 6 -9 8.85 1.7
 -4 -6 -9 18.8 1.94
 -4 6 -9 15.95 1.55
 -4 6 -9 15.91 1.89
 -4 -6 -9 7.5 1.74
 -4 -6 -9 10.26 1.68
 -4 6 -10 6.94 1.38
 -4 -6 -10 14.56 1.63
 -4 6 -10 10.93 1.2
 -4 6 -10 10.91 1.54
 -4 -6 -10 7.38 1.52
 -4 -6 -10 12.43 1.41
 -4 -6 -11 -0.26 0.36
 -4 6 -11 0.57 0.39
 -4 6 -11 0.35 0.65
 -4 -6 -11 0.12 0.85
 -4 -6 -11 0.62 0.64
 -4 -6 -12 12.21 1.33
 -4 6 -12 12.29 1.34
 -4 6 -12 13.26 1.7
 -4 -6 -12 7.44 1.61
 -4 -6 -12 12.03 1.53
 -4 -6 -13 -0.16 0.35
 -4 6 -13 0.06 0.35
 -4 -6 -13 1.23 0.83
 -4 -6 -13 -0.39 0.64
 -4 -6 -14 0.3 0.34
 -4 6 -14 0.13 0.34
 -4 -6 -14 -0.72 0.77
 -4 -6 -14 0.69 0.62
 -4 6 -15 0.06 0.31
 -4 -6 -15 0.38 0.53
 -4 -6 -15 0.52 0.66
 -4 6 -16 -0.01 0.25
 -4 -6 -16 0.11 0.44
 4 -7 -19 -0.1 0.38
 4 7 -18 1.69 0.24
 4 -7 -18 1.37 0.26
 4 7 -17 1.92 0.29
 4 -7 -17 1.16 0.32
 4 7 -16 2.66 0.91
 4 -7 -16 2.42 0.47
 4 7 -16 3.38 0.43
 4 -7 -15 0.1 0.38
 4 -7 -15 -0.14 0.37
 4 7 -15 0.65 0.86
 4 7 -15 0.49 0.29
 4 -7 -14 6.46 0.92
 4 -7 -14 6.46 2.67
 4 7 -14 6.22 1.34
 4 7 -14 7.53 0.85
 4 7 -13 0.56 0.33
 4 -7 -13 1.24 2.25
 4 7 -13 -0.34 0.86
 4 -7 -12 1.65 2.44
 -4 -7 12 0.89 2.56
 4 7 -12 0.43 0.87
 4 -7 -11 2.36 0.67
 4 -7 -11 1.21 2.45
 -4 7 11 3.63 0.69
 4 -7 -11 2.68 0.68
 -4 -7 11 0.44 2.6
 4 7 -11 1.64 1.02
 4 -7 -10 28.85 3.49
 -4 -7 10 33.92 3.46
 4 -7 -10 42.26 5.63
 4 7 -10 24.84 3.95
 -4 -7 10 41.93 5.8
 -4 -7 10 24.85 3.6
 4 7 -10 29.41 3.77
 -4 7 10 45.63 3.68
 4 -7 -10 39.17 3.66
 4 -7 -9 7.48 1.16
 -4 -7 9 9.45 1.07
 4 7 -9 10.79 1.55
 4 -7 -9 7.54 1.14
 4 -7 -9 8.48 2.74
 4 7 -9 6.61 1.55
 -4 -7 9 6.77 1.22
 -4 7 9 9.91 1.2
 4 -7 -8 51.82 5.89
 -4 -7 8 62.19 5.85
 4 -7 -8 61.07 7.48
 4 7 -8 44.22 6.24
 -4 -7 8 46.28 5.99
 -4 -7 8 71.14 8.06
 4 7 -8 54.63 6.12
 -4 7 8 69.22 6
 -4 -7 7 0.17 0.41
 4 -7 -7 1.15 1.67
 -4 7 7 0.49 0.39
 4 7 -7 0.35 0.83
 -4 -7 7 2.46 2.45
 -4 -7 7 -0.19 0.58
 -4 -7 7 -0.13 0.77
 -4 -7 6 0.32 0.39
 4 -7 -6 -1.01 1.53
 -4 7 6 0.39 0.37
 4 7 -6 -0.67 0.86
 -4 -7 6 1.65 1.94
 -4 -7 6 0.04 0.68
 -4 -7 5 1.94 2.18
 -4 -7 5 -0.04 0.39
 -4 -7 5 0.04 0.37
 4 -7 -5 -0.22 1.31
 -4 7 5 -0.07 0.32
 4 7 -5 0.51 0.73
 -4 -7 5 -0.41 0.51
 -4 -7 5 0.52 0.69
 -4 -7 4 0.65 0.66
 -4 -7 4 0.12 0.36
 -4 -7 4 0.19 0.34
 4 -7 -4 0.38 1.32
 4 7 -4 0.3 0.71
 -4 7 4 0.2 0.29
 -4 -7 4 0.44 0.53
 -4 -7 3 5.34 0.69
 -4 -7 3 2.9 0.8
 -4 7 3 5.71 0.64
 -4 -7 3 3.13 0.58
 4 7 -3 3.1 1.06
 -4 -7 3 2.67 0.73
 -4 7 2 23.14 2.36
 4 7 -2 20.89 2.73
 -4 -7 2 17.75 2.43
 -4 -7 2 23.89 2.4
 -4 -7 1 2.86 0.51
 4 7 -1 3.66 1
 -4 -7 1 1.89 0.56
 -4 7 1 2.85 0.48
 -4 7 0 8.34 0.86
 4 7 0 5.83 1.29
 -4 -7 0 4.36 0.86
 -4 -7 0 6.88 0.88
 -4 -7 -1 0.63 0.34
 4 7 1 0.85 0.93
 -4 7 -1 0.46 0.29
 -4 -7 -1 0.98 0.6
 -4 -7 -1 0.4 0.43
 -4 -7 -2 18.14 2.97
 -4 7 -2 34.94 2.97
 4 7 2 22.59 3.28
 -4 -7 -2 36.52 3.05
 -4 -7 -2 24.99 2.89
 -4 -7 -2 27.69 2.91
 -4 7 -3 6.89 0.9
 -4 7 -3 6.86 0.86
 -4 -7 -3 6.66 0.88
 -4 -7 -3 5.16 0.84
 -4 -7 -3 4.03 1
 -4 -7 -3 8.08 1
 -4 7 -4 34.68 3.39
 -4 7 -4 40.38 3.5
 -4 7 -4 34.07 3.41
 -4 -7 -4 30.9 3.31
 -4 -7 -4 31.55 3.34
 -4 -7 -4 37.42 3.59
 -4 7 -5 10.16 1.14
 -4 -7 -5 9.25 1.42
 -4 7 -5 11.29 1.22
 -4 -7 -5 8.17 1.04
 -4 -7 -5 4.61 1.21
 -4 -7 -5 6.41 1.04
 -4 -7 -6 1.26 0.98
 -4 7 -6 1.61 0.66
 -4 7 -6 2.35 0.39
 -4 7 -6 2.59 0.67
 -4 -7 -6 2.89 0.58
 -4 -7 -6 2.14 0.88
 -4 -7 -6 2.52 0.62
 -4 7 -7 0.14 0.65
 -4 7 -7 0.99 0.31
 -4 7 -7 0.27 0.51
 -4 -7 -7 0.68 0.49
 -4 -7 -7 0.23 0.83
 -4 -7 -7 0.24 0.62
 -4 -7 -7 1.13 0.57
 -4 -7 -8 35.39 3.46
 -4 7 -8 32.8 3.26
 -4 7 -8 36.32 3.59
 -4 -7 -8 37.3 3.57
 -4 -7 -8 22.21 3.46
 -4 7 -8 25.01 3.39
 -4 7 -9 1.22 0.72
 -4 7 -9 0.89 0.38
 -4 -7 -9 1.51 0.72
 -4 7 -9 1.41 0.64
 -4 -7 -9 0.19 0.89
 -4 7 -10 2.55 0.78
 -4 7 -10 3.9 0.57
 -4 7 -10 4.36 0.92
 -4 -7 -10 3.41 1.09
 -4 7 -11 14.27 1.7
 -4 -7 -11 13.56 1.88
 -4 7 -12 2.99 0.49
 -4 -7 -12 1.12 0.97
 -4 -7 -12 1.43 0.71
 -4 7 -13 3.84 0.57
 -4 -7 -13 4.27 0.81
 -4 7 -14 1.34 0.36
 -4 -7 -14 -0.19 0.8
 -4 -7 -14 1.1 0.65
 -4 -7 -14 0.87 0.6
 -4 7 -15 0.87 0.31
 -4 -7 -15 1.2 0.68
 -4 -7 -15 1.11 0.56
 -4 -7 -16 4.76 0.7
 4 -8 -18 0.34 0.44
 4 8 -17 1.3 0.22
 4 -8 -17 1.01 0.29
 -4 -8 17 1.07 0.22
 4 -8 -16 5.01 0.66
 4 8 -16 5.58 0.6
 4 8 -15 -0.1 0.23
 4 -8 -15 0.47 0.37
 4 -8 -15 0.14 0.34
 4 8 -15 -0.27 0.82
 4 8 -14 0.01 0.26
 4 -8 -14 0.23 0.47
 4 8 -14 0.3 0.9
 4 8 -13 1.32 0.34
 4 -8 -13 0.42 2.12
 4 8 -13 1.65 1.01
 4 8 -12 34.49 3.44
 4 -8 -12 33.58 3.53
 4 8 -12 23.76 3.79
 4 -8 -11 80.4 8.83
 4 8 -11 45.51 6.95
 4 -8 -11 66.86 6.49
 -4 -8 11 84.36 9.25
 4 8 -11 58.2 6.74
 4 -8 -10 44.07 4.71
 -4 -8 10 49.88 4.67
 4 -8 -10 54.11 6.87
 -4 -8 10 35.28 4.81
 4 8 -10 40.72 4.97
 -4 -8 9 7.03 3.1
 4 -8 -9 2.99 0.7
 -4 -8 9 3.11 0.59
 4 -8 -9 4.06 2.4
 -4 -8 9 2.53 0.74
 4 8 -9 2.74 1.07
 4 -8 -8 13.01 1.53
 -4 -8 8 13.87 1.46
 4 -8 -8 15.89 3.26
 -4 -8 8 8.82 1.58
 4 8 -8 11.9 1.8
 -4 -8 7 29.73 2.99
 4 -8 -7 23.65 2.84
 -4 -8 7 26.98 2.79
 4 -8 -7 29.62 4.39
 4 8 -7 20.76 3.21
 -4 -8 7 34.86 5.14
 -4 -8 6 20.17 1.76
 4 -8 -6 11.81 1.64
 -4 -8 6 13.66 1.58
 4 -8 -6 18.14 3.04
 4 8 -6 8.72 1.93
 -4 -8 6 10.44 1.71
 -4 -8 6 11.48 1.77
 -4 -8 6 19.14 3.85
 -4 8 6 18.63 1.67
 -4 8 5 5.62 0.73
 -4 -8 5 5.67 0.78
 -4 -8 5 4.61 0.73
 4 8 -5 3.64 1.13
 -4 -8 5 4.51 0.92
 -4 -8 5 4.58 0.97
 -4 -8 4 0.32 0.34
 -4 -8 4 0.04 0.37
 4 8 -4 0.22 0.72
 -4 8 4 0.44 0.3
 -4 -8 4 0.35 0.49
 -4 -8 4 0.21 0.68
 -4 -8 3 0.04 0.33
 -4 -8 3 -0.04 0.66
 -4 -8 3 0.19 0.36
 4 8 -3 -0.11 0.74
 -4 8 3 0.18 0.28
 -4 -8 3 0.34 0.45
 -4 -8 3 0.89 0.56
 -4 -8 2 2.51 0.76
 -4 -8 2 2.89 0.52
 4 8 -2 2.8 1
 -4 -8 2 2.87 0.67
 -4 -8 2 2.81 0.52
 -4 8 2 2.89 0.48
 -4 -8 2 3.75 0.71
 -4 -8 1 4.84 0.59
 -4 8 1 3.92 0.53
 -4 -8 1 4.25 0.78
 4 8 -1 1.14 0.91
 -4 -8 1 2.27 0.64
 -4 -8 1 1.95 0.53
 -4 -8 1 3.2 0.67
 -4 8 0 4.07 0.52
 4 8 0 2.78 1.07
 -4 -8 0 2.68 0.61
 -4 -8 0 2.58 0.54
 -4 -8 0 4.21 0.61
 -4 -8 0 2.66 0.78
 -4 -8 0 3.3 0.67
 -4 -8 -1 8.23 1.26
 -4 8 -1 10.38 1.15
 4 8 1 10.41 1.68
 -4 -8 -1 10.58 1.2
 -4 -8 -1 8.06 1.18
 -4 8 -2 4.96 0.7
 4 8 2 3.85 1.18
 -4 -8 -2 4.52 0.72
 -4 -8 -2 3.48 0.87
 -4 -8 -2 6.07 0.83
 -4 -8 -2 4.27 0.77
 -4 -8 -3 16.57 1.64
 -4 -8 -3 16.81 1.8
 -4 -8 -3 13.08 1.58
 -4 -8 -4 7.8 1.27
 -4 -8 -4 6.93 0.97
 -4 -8 -4 6.07 1.22
 -4 -8 -4 8.7 1.04
 -4 -8 -5 2.04 0.55
 -4 -8 -5 0.84 0.88
 -4 -8 -5 2.67 0.64
 -4 8 -6 0.56 0.51
 -4 -8 -6 -0.03 0.46
 -4 -8 -6 -0.36 0.89
 -4 -8 -6 -0.19 0.57
 -4 8 -7 0.07 0.49
 -4 -8 -7 -0.12 0.49
 -4 -8 -7 0.38 0.87
 -4 -8 -7 0.12 0.56
 -4 -8 -8 1.19 0.53
 -4 -8 -8 0.26 0.89
 -4 -8 -8 1.67 0.69
 -4 8 -9 25.97 2.38
 -4 -8 -9 19.89 2.54
 -4 8 -10 26.65 2.4
 -4 -8 -10 21.12 2.56
 -4 8 -11 8.13 0.9
 -4 -8 -11 3.03 1.31
 -4 8 -12 -0.29 0.35
 -4 -8 -12 0.63 0.96
 -4 8 -13 3.39 0.49
 -4 -8 -13 1.24 0.99
 -4 -8 -13 1.8 0.82
 -4 -8 -14 -0.09 0.79
 -4 -8 -14 0.9 0.68
 -4 -8 -14 0.71 0.62
 -4 -8 -15 8.96 0.91
 -4 -8 -15 2.57 0.92
 -4 -8 -16 0.24 0.4
 4 -9 -17 0.22 0.23
 4 -9 -16 0.71 0.33
 4 9 -16 -0.26 0.66
 4 -9 -15 1.78 0.44
 4 -9 -15 1.68 0.44
 4 9 -15 1.06 0.81
 4 -9 -14 5.24 0.8
 4 9 -14 5.43 1.17
 4 -9 -13 0.96 0.47
 4 -9 -13 0.48 0.54
 4 9 -13 1.1 0.96
 4 -9 -12 46.47 4.53
 4 9 -12 35.37 4.76
 4 -9 -11 3.43 0.69
 4 9 -11 2.01 1.16
 -4 -9 11 2.11 0.71
 4 9 -11 1.97 1.04
 4 -9 -10 8.86 1.05
 4 9 -10 6.42 1.59
 -4 -9 10 8.3 3.44
 -4 -9 10 6.14 1.15
 4 9 -10 6.26 1.43
 4 -9 -9 0.44 0.58
 -4 -9 9 1 0.43
 4 9 -9 1.05 1.06
 -4 -9 9 0.07 0.58
 -4 -9 9 1.9 2.92
 4 9 -9 0.93 0.95
 4 -9 -8 13.57 1.6
 -4 -9 8 13.77 1.52
 4 9 -8 10.18 1.83
 4 -9 -7 4.97 0.88
 -4 -9 7 5.78 0.8
 -4 -9 7 5.52 1.08
 4 -9 -6 5.47 0.9
 -4 -9 6 6.47 0.84
 -4 -9 6 5.33 0.98
 -4 -9 6 5.04 1.08
 4 -9 -5 8.53 1.02
 -4 -9 5 7.81 0.93
 4 9 -5 4.61 1.32
 -4 -9 5 6.31 1.1
 -4 -9 5 5.47 1.14
 4 -9 -4 78.49 8.09
 -4 -9 4 82.99 8.07
 4 9 -4 79.19 8.53
 -4 -9 4 70.39 8.23
 -4 -9 4 77.25 8.2
 -4 -9 3 29.96 2.63
 -4 -9 3 22.81 2.48
 4 9 -3 22.05 2.98
 -4 -9 3 21.16 2.64
 -4 -9 3 19.58 2.62
 -4 -9 2 5.05 0.92
 4 9 -2 2.59 1.06
 -4 -9 2 1.78 0.64
 -4 -9 2 3.99 0.6
 -4 -9 2 4.18 0.78
 -4 -9 1 2.99 0.84
 -4 -9 1 4.33 0.76
 4 9 -1 2.92 1.15
 -4 -9 1 3.37 0.69
 -4 -9 1 3.1 0.58
 -4 -9 0 3.22 0.64
 4 9 0 1.3 0.97
 -4 -9 0 1.11 0.47
 -4 -9 0 1.69 0.48
 -4 -9 0 1.67 0.75
 4 9 1 0.14 0.98
 -4 -9 -1 0.24 0.44
 -4 -9 -1 0.61 0.69
 -4 -9 -1 0.37 0.56
 4 9 2 38.75 4.63
 -4 -9 -2 35.75 4.12
 -4 -9 -2 40.17 4.07
 -4 -9 -3 1.41 0.61
 4 9 3 1.77 1.14
 -4 -9 -3 1.28 0.51
 -4 -9 -3 0.6 0.72
 -4 -9 -4 6.14 0.96
 -4 -9 -4 8.82 1.07
 -4 -9 -5 13.67 1.79
 -4 -9 -5 19.17 1.91
 -4 -9 -6 1.29 0.57
 -4 -9 -6 1.05 1.04
 -4 -9 -6 1.06 0.7
 -4 9 -7 6.92 1.51
 -4 -9 -7 9.83 1.21
 -4 -9 -7 6.99 1.55
 -4 -9 -8 2.05 1.1
 -4 -9 -8 3.18 0.68
 -4 -9 -8 4.63 0.88
 -4 -9 -9 0.72 1.04
 -4 -9 -9 0.78 0.78
 -4 -9 -10 1.64 1.11
 -4 -9 -10 3.75 0.88
 -4 -9 -11 3.07 1.2
 -4 -9 -11 5.28 0.97
 -4 -9 -12 0.06 1
 -4 -9 -12 -0.42 0.74
 -4 -9 -13 1.6 0.83
 -4 -9 -13 0.98 0.9
 -4 -9 -14 1.1 0.79
 -4 -9 -14 1.21 0.67
 -4 -9 -15 0.72 0.52
 -4 -9 -16 0.02 0.34
 4 -10 -17 0.09 0.21
 4 -10 -16 0.3 0.28
 4 10 -16 0.95 0.62
 4 -10 -15 0.82 0.36
 4 10 -15 0.78 0.73
 4 -10 -14 0.51 0.4
 4 -10 -14 0.45 0.46
 4 10 -14 0.33 0.78
 4 -10 -13 7.06 0.83
 4 -10 -13 4.65 0.87
 4 10 -13 4.71 1.17
 4 -10 -12 -0.04 0.62
 4 -10 -12 0.03 0.46
 4 10 -12 -0.08 0.91
 4 -10 -11 2.37 0.6
 4 10 -11 0.33 1.03
 -4 -10 11 0.87 0.58
 4 10 -11 1.42 0.98
 4 -10 -10 12.57 1.31
 4 10 -10 8.17 1.84
 -4 -10 10 7.82 1.37
 4 10 -10 9.87 1.66
 4 -10 -9 4.46 0.78
 -4 -10 9 4.54 0.71
 4 10 -9 4.31 1.34
 -4 -10 9 3.57 0.85
 -4 -10 9 6.89 3.36
 4 10 -9 2.56 1.16
 4 -10 -8 3.52 0.7
 -4 -10 8 2.48 0.58
 4 10 -8 1.04 1
 4 10 -8 1.51 1
 4 -10 -7 20.86 2.12
 -4 -10 7 21.05 2.07
 4 10 -7 15.88 2.53
 -4 -10 7 14.39 2.22
 -4 -10 7 16.68 2.25
 4 -10 -6 14.74 1.63
 -4 -10 6 15.22 1.59
 -4 -10 6 15.37 1.83
 4 10 -6 10.93 2.05
 -4 -10 6 10.17 1.72
 4 -10 -5 0.15 0.53
 -4 -10 5 0.75 0.46
 -4 -10 5 0.14 0.54
 -4 -10 5 0.05 0.8
 -4 -10 4 0.43 0.44
 -4 -10 4 0.27 0.56
 -4 -10 4 1.33 0.78
 -4 -10 3 29.14 2.8
 -4 -10 3 21.64 2.94
 -4 -10 3 25.02 2.96
 -4 -10 2 0.05 0.78
 -4 -10 2 -0.06 0.51
 -4 -10 2 0.56 0.41
 -4 -10 2 0.5 0.66
 -4 -10 1 13.06 2.13
 4 10 -1 23.41 2.73
 -4 -10 1 15.63 2.11
 -4 -10 1 17.36 2
 -4 -10 1 27.03 2.18
 4 10 0 0.87 1.05
 -4 -10 0 2.41 0.56
 -4 -10 0 2.7 0.85
 -4 -10 0 2.7 0.74
 -4 -10 -1 0.57 0.63
 4 10 1 0.75 0.97
 -4 -10 -1 0.12 0.48
 -4 -10 -1 1.59 0.77
 -4 -10 -2 16.95 1.89
 4 10 2 15.67 2.53
 -4 -10 -2 14.76 1.99
 4 10 3 1.79 1.18
 -4 -10 -3 1.14 0.54
 -4 -10 -3 -0.67 0.84
 -4 -10 -3 1.33 0.68
 4 10 4 1.36 1.33
 -4 -10 -4 1.28 0.56
 -4 -10 -4 2.06 1.02
 -4 -10 -4 0.48 0.84
 -4 -10 -4 1.75 0.69
 4 10 5 4.87 1.59
 -4 -10 -5 2.57 0.67
 -4 -10 -5 4.42 0.86
 -4 -10 -6 4.97 0.89
 -4 -10 -6 8.68 1.13
 -4 -10 -7 1.5 0.6
 -4 10 -7 0.26 0.95
 -4 -10 -7 2.9 0.81
 -4 -10 -8 0.49 0.54
 -4 10 -8 -0.79 0.97
 -4 -10 -8 -0.37 0.72
 -4 -10 -9 0.82 1.14
 -4 -10 -9 1.36 0.8
 -4 -10 -10 2.38 1.09
 -4 -10 -10 1.06 0.85
 -4 -10 -11 21.64 2.36
 -4 -10 -11 23.62 2.28
 -4 -10 -12 1.09 0.97
 -4 -10 -12 1.16 0.85
 -4 -10 -12 0.04 0.73
 -4 -10 -13 0.36 0.75
 -4 -10 -13 0.31 0.9
 -4 -10 -13 1.82 0.7
 -4 -10 -14 0.06 0.6
 -4 -10 -14 -0.12 0.54
 4 11 -16 0.52 0.5
 4 -11 -15 0.78 0.34
 4 -11 -15 0.67 0.33
 4 11 -15 0.53 0.63
 4 -11 -14 0.41 0.35
 4 -11 -14 -0.07 0.41
 4 11 -14 1.22 0.72
 4 -11 -13 -0.25 0.45
 4 -11 -13 0.82 0.5
 4 11 -13 1.08 0.88
 4 -11 -12 4.61 0.68
 4 -11 -12 2.32 0.73
 4 11 -12 2.01 1.02
 4 -11 -11 0.03 0.47
 4 11 -11 0.24 0.93
 4 -11 -10 1.15 0.54
 4 -11 -10 0.47 3.2
 4 11 -10 0.33 1.01
 -4 -11 10 0.15 0.54
 4 11 -10 0.41 0.96
 4 -11 -9 2.15 0.61
 -4 -11 9 0.96 0.51
 4 -11 -9 2.31 3.22
 4 11 -9 1.26 1.01
 4 11 -9 1.69 0.98
 4 -11 -8 1.46 0.58
 -4 -11 8 1.06 0.51
 4 11 -8 1.23 1.08
 -4 -11 8 1.52 0.68
 4 11 -8 0.76 0.95
 4 -11 -7 35.4 3.45
 -4 -11 7 33.91 3.42
 4 11 -7 28.04 3.94
 -4 -11 7 25.41 3.58
 4 -11 -6 1.86 0.54
 -4 -11 6 1.45 0.52
 4 11 -6 0.88 1.07
 -4 -11 6 0.53 0.6
 -4 -11 6 1.99 0.88
 4 -11 -5 1.21 0.49
 -4 -11 5 0.85 0.5
 -4 -11 5 1.37 0.86
 4 11 -5 -0.43 0.97
 -4 -11 5 0.67 0.56
 -4 -11 4 6.66 0.92
 -4 -11 4 7.76 1.23
 4 11 -4 4.05 1.42
 -4 -11 4 7.37 1.14
 -4 -11 3 18.31 1.86
 4 11 -3 19.52 2.53
 -4 -11 3 14.49 2
 -4 -11 3 13.86 2
 -4 -11 2 2.71 0.71
 -4 -11 2 2.79 0.61
 -4 -11 2 3.83 0.96
 -4 -11 2 3.3 0.84
 -4 -11 1 7.16 1.21
 -4 -11 1 5.7 1.02
 -4 -11 1 5.72 0.93
 -4 -11 0 0.74 0.51
 -4 -11 0 0.26 0.78
 -4 -11 0 0.59 0.69
 -4 -11 -1 1.55 0.71
 -4 -11 -1 0.89 0.5
 -4 -11 -1 0.9 0.9
 -4 -11 -2 1.14 0.71
 4 11 2 1.71 1.42
 -4 -11 -2 1.35 0.56
 -4 -11 -2 1.3 0.91
 -4 -11 -3 0.77 0.67
 4 11 3 0.71 1.31
 -4 -11 -3 -0.17 0.87
 4 11 4 5.76 1.72
 -4 -11 -4 4.04 0.9
 -4 -11 -4 7.41 1.25
 -4 -11 -4 8.7 1.08
 4 11 5 5.03 1.78
 -4 -11 -5 5.27 0.93
 -4 -11 -5 6.08 1.27
 -4 -11 -5 8.44 1.12
 4 11 6 8.86 2.06
 -4 -11 -6 5 0.9
 -4 -11 -6 4.2 1.35
 -4 -11 -6 4.83 1.26
 -4 -11 -6 6.8 1.07
 4 11 7 23.69 3.24
 -4 -11 -7 16 2.07
 -4 -11 -7 21.26 2.4
 -4 11 -7 13.25 2.35
 -4 -11 -7 23.29 2.26
 4 11 8 1.46 1.55
 -4 -11 -8 1.46 0.59
 -4 11 -8 0.09 0.99
 -4 -11 -8 1.87 0.85
 -4 -11 -9 -0.24 0.76
 -4 11 -9 -0.4 0.92
 -4 -11 -10 1.04 0.95
 -4 -11 -10 1.28 0.77
 -4 -11 -11 -0.13 0.93
 -4 -11 -11 -0.16 0.87
 -4 -11 -11 0.9 0.78
 -4 -11 -12 -0.09 0.8
 -4 -11 -12 0.65 0.73
 -4 -11 -13 0.58 0.73
 -4 -11 -13 0.03 0.63
 -4 -11 -14 0.17 0.53
 -4 -11 -14 0.42 0.51
 4 -12 -15 -0.1 0.28
 4 -12 -15 0.19 0.27
 4 12 -15 0.67 0.58
 4 -12 -14 1.27 0.38
 4 -12 -14 0.9 0.41
 4 12 -14 0.84 0.65
 4 -12 -13 0.28 0.37
 4 -12 -13 0.22 0.45
 4 12 -13 0.18 0.73
 4 -12 -12 0.97 0.46
 4 -12 -12 0.23 0.6
 4 12 -12 0.87 0.85
 4 -12 -11 11.37 1.21
 4 12 -11 6.29 1.45
 4 -12 -10 1.6 0.51
 4 -12 -10 1.68 0.74
 4 12 -10 0.79 0.93
 4 -12 -9 2.05 0.58
 4 12 -9 2.03 1.11
 4 -12 -9 1.08 0.78
 4 12 -9 2.29 1.08
 4 -12 -8 3.41 0.68
 -4 -12 8 4.27 0.67
 4 12 -8 2.18 1.14
 -4 -12 8 3.68 0.84
 4 -12 -8 2.59 0.83
 4 -12 -7 50.92 4.1
 -4 -12 7 43.14 4.07
 4 12 -7 34.57 4.61
 -4 -12 7 30.86 4.22
 4 -12 -7 25.98 4.11
 4 -12 -6 13.4 1.28
 -4 -12 6 12.15 1.3
 4 12 -6 8.46 1.77
 -4 -12 6 7.32 1.44
 4 -12 -6 7.82 1.41
 -4 -12 6 9.09 1.51
 -4 -12 5 10.81 1.17
 -4 -12 5 11.13 1.47
 4 12 -5 8.64 1.79
 -4 -12 5 7.86 1.32
 4 -12 -5 6.45 1.28
 -4 -12 4 8.9 1.26
 -4 -12 4 7.49 0.91
 4 12 -4 4.46 1.42
 -4 -12 4 5.96 1.09
 4 -12 -4 3.65 0.96
 -4 -12 3 16.83 1.56
 4 12 -3 14.86 2.24
 -4 -12 3 9.78 1.63
 4 -12 -3 9.71 1.56
 -4 -12 3 15.3 1.82
 4 12 -2 7.35 1.6
 -4 -12 2 5.84 0.83
 -4 -12 2 6.82 1.02
 4 -12 -2 3.92 0.82
 -4 -12 2 2.45 1.07
 4 12 -1 1.94 1.18
 -4 -12 1 2.94 1.01
 -4 -12 1 2.25 0.64
 -4 -12 1 4.79 0.93
 -4 -12 0 6.67 1.25
 4 12 0 5.45 1.66
 -4 -12 0 4.46 0.85
 -4 -12 0 8.01 1.12
 -4 -12 -1 2.19 1.04
 -4 -12 -1 2.85 0.86
 4 12 1 1.95 1.46
 -4 -12 -1 2.34 0.67
 -4 -12 -2 2.23 1.04
 -4 -12 -2 2.49 0.71
 -4 -12 -2 4.62 0.92
 -4 -12 -3 -0.7 0.75
 -4 -12 -3 0.6 0.96
 -4 -12 -4 0.18 0.97
 -4 -12 -4 1.09 0.77
 -4 -12 -5 20.42 2.49
 -4 -12 -5 17.81 2.71
 -4 -12 -6 3.43 0.78
 -4 -12 -6 2.99 1.15
 -4 -12 -6 4.91 0.97
 -4 -12 -7 0.21 0.57
 -4 -12 -7 0.25 0.94
 -4 12 -7 0.91 1.05
 -4 -12 -7 1.8 0.82
 -4 -12 -8 0.19 0.97
 -4 -12 -8 1.35 0.62
 -4 12 -8 1.28 0.99
 -4 -12 -8 2.6 0.9
 -4 12 -9 1.57 0.96
 -4 -12 -9 -0.51 0.82
 -4 -12 -10 2.15 0.86
 -4 -12 -11 2.42 0.94
 -4 -12 -11 2.04 0.77
 -4 -12 -12 1.78 0.83
 -4 -12 -12 2.24 0.72
 -4 -12 -13 -0.66 0.65
 -4 -12 -13 0.57 0.56
 -4 -12 -14 0.96 0.47
 4 -13 -15 0.31 0.2
 4 13 -15 0.67 0.44
 4 -13 -14 2.25 0.4
 4 -13 -14 1.62 0.41
 4 13 -14 1.66 0.62
 4 -13 -13 0.16 0.34
 4 -13 -13 0.18 0.42
 4 13 -13 -0.3 0.61
 4 -13 -12 1.87 0.47
 4 -13 -12 1.77 0.59
 4 13 -12 1.16 0.8
 4 -13 -11 0.87 0.43
 4 13 -11 -0.2 0.82
 4 -13 -10 0.69 0.46
 4 -13 -10 0.04 0.64
 4 13 -10 0.22 0.83
 4 -13 -9 -0.18 0.48
 4 -13 -9 -0.25 0.71
 4 13 -9 0.91 0.93
 4 -13 -8 2.05 0.55
 -4 -13 8 2.54 0.56
 4 -13 -8 1.55 0.74
 4 -13 -7 7.17 0.8
 -4 -13 7 6.8 0.82
 4 13 -7 3.4 1.31
 -4 -13 7 2.23 0.85
 4 -13 -7 3.84 0.99
 4 -13 -6 20.25 1.9
 -4 -13 6 17.89 1.92
 4 13 -6 13.49 2.43
 -4 -13 6 13.94 2.07
 4 -13 -6 13.28 2.01
 -4 -13 6 18.17 2.16
 -4 -13 5 1.4 0.53
 4 -13 -5 2.07 0.74
 4 13 -5 0.47 1
 -4 -13 5 0.16 0.57
 -4 -13 5 0.8 0.93
 -4 -13 4 1.89 0.55
 4 13 -4 1.41 1.12
 -4 -13 4 0.62 0.61
 4 -13 -4 0.17 0.64
 -4 -13 4 1.47 0.96
 -4 -13 3 8.74 1.56
 -4 -13 3 14.75 1.36
 4 13 -3 13.08 2.07
 -4 -13 3 8.14 1.44
 4 -13 -3 8.98 1.35
 -4 -13 2 -0.11 0.9
 -4 -13 2 0.6 0.54
 4 13 -2 -0.16 1.07
 4 -13 -2 -0.18 0.55
 4 13 -1 5.61 1.58
 -4 -13 1 4.01 0.82
 -4 -13 1 3.95 1.17
 4 13 0 1.39 1.32
 -4 -13 0 0.65 0.56
 -4 -13 0 0.24 0.95
 -4 -13 0 0.95 0.81
 -4 -13 -1 0.37 0.92
 4 13 1 0.55 1.32
 -4 -13 -1 -0.04 0.57
 -4 -13 -1 0.05 0.81
 4 13 2 0.38 1.27
 -4 -13 -2 -0.5 1.01
 -4 -13 -2 -0.11 0.57
 -4 -13 -2 -0.24 0.82
 -4 -13 -3 1.62 0.87
 4 13 3 3.34 1.61
 -4 -13 -3 1.61 0.61
 -4 -13 -3 0.06 0.96
 4 13 4 8.26 2.12
 -4 -13 -4 11.14 1.47
 -4 -13 -4 9.2 1.63
 -4 -13 -5 0.59 0.78
 4 13 5 1.23 1.39
 -4 -13 -5 1.09 0.63
 -4 -13 -5 -0.32 1.03
 -4 -13 -6 2.99 0.91
 -4 -13 -6 1.65 0.67
 -4 -13 -6 3.54 1.15
 -4 -13 -7 -0.24 0.78
 -4 -13 -7 -0.49 0.58
 -4 -13 -7 0.13 1.01
 -4 13 -7 0.35 1.05
 -4 -13 -8 10.03 1.65
 -4 13 -8 9.36 1.63
 -4 -13 -8 10.59 1.44
 -4 -13 -9 2.73 1.13
 -4 13 -9 2.26 0.99
 -4 -13 -9 3.79 0.95
 -4 -13 -10 1.26 0.81
 -4 -13 -10 1.52 0.44
 -4 -13 -11 0.65 0.69
 -4 -13 -12 1.49 0.74
 -4 -13 -12 1.78 0.65
 -4 -13 -13 2.08 0.62
 -4 -13 -13 2.49 0.57
 4 -14 -14 0.35 0.26
 4 14 -14 0.11 0.41
 4 -14 -13 0.63 0.32
 4 -14 -13 0.46 0.37
 4 14 -13 0.75 0.52
 4 -14 -12 0.56 0.36
 4 14 -12 -0.14 0.63
 4 -14 -11 0.34 0.4
 4 -14 -11 -0.27 0.54
 4 14 -11 1.05 0.72
 4 -14 -10 0.02 0.4
 4 -14 -10 -0.31 0.59
 4 14 -10 -0.68 0.78
 4 -14 -9 0.9 0.44
 4 -14 -9 1.1 0.69
 4 -14 -8 0.16 0.41
 4 -14 -8 0.49 0.69
 4 -14 -7 8.29 0.93
 -4 -14 7 6.74 0.95
 4 -14 -7 5.54 1.12
 -4 -14 6 0.27 0.48
 4 -14 -6 -0.04 0.68
 -4 -14 5 2.86 0.6
 4 -14 -5 1.92 0.8
 -4 -14 4 9.18 1.07
 4 14 -4 7.58 1.68
 -4 -14 4 6.86 1.21
 4 -14 -4 6.71 1.15
 -4 -14 4 9.05 1.39
 -4 -14 3 11.46 1.19
 4 -14 -3 6.59 1.17
 4 14 -3 9.71 1.84
 -4 -14 3 7.58 1.43
 -4 -14 2 0.95 0.59
 4 14 -2 3.38 1.28
 4 -14 -2 0.98 0.56
 -4 -14 2 0.86 0.98
 -4 -14 1 7.36 1.06
 4 14 -1 7.52 1.75
 -4 -14 1 8.4 1.42
 4 14 0 1.24 1.23
 -4 -14 0 0.03 0.55
 -4 -14 0 1.75 1.01
 4 14 1 0.36 1.23
 -4 -14 -1 -0.07 0.6
 -4 -14 -1 0.68 0.98
 -4 -14 -1 0.77 0.83
 -4 -14 -2 2.7 0.91
 -4 -14 -2 0.06 1.01
 4 14 2 1.13 1.41
 -4 -14 -2 2.18 0.69
 -4 -14 -3 2.05 1.12
 -4 -14 -3 0.79 0.63
 -4 -14 -3 0.85 0.88
 -4 -14 -4 0.45 1.02
 -4 -14 -4 -0.05 0.83
 -4 -14 -5 1.14 0.69
 -4 -14 -5 1.34 1.06
 -4 -14 -5 0.98 0.87
 -4 -14 -6 4.19 1.2
 -4 -14 -6 3.38 0.76
 -4 14 -6 1.51 1.16
 -4 -14 -6 3.28 0.97
 -4 -14 -7 0.12 0.91
 -4 14 -7 0.41 0.98
 -4 -14 -7 0.09 0.8
 -4 -14 -8 -0.11 1.01
 -4 14 -8 1.84 0.98
 -4 -14 -8 0.35 0.83
 -4 -14 -9 2.63 0.86
 -4 -14 -9 1.82 0.98
 -4 14 -9 1.09 0.78
 -4 -14 -10 0.97 0.36
 -4 -14 -10 0.46 0.88
 -4 -14 -10 0.97 0.72
 -4 -14 -11 0.12 0.63
 -4 -14 -12 2.45 0.57
 -4 -14 -12 0.96 0.63
 4 -15 -13 0.18 0.26
 4 15 -12 0.57 0.46
 4 15 -11 1.17 0.65
 4 -15 -11 1.26 0.51
 4 -15 -10 -0.05 0.36
 4 -15 -10 0.55 0.54
 4 -15 -9 3.27 0.56
 4 -15 -9 3.16 0.73
 4 -15 -8 -0.02 0.36
 4 -15 -8 1.2 0.62
 -4 -15 7 2.33 0.51
 4 -15 -7 1.27 0.67
 -4 -15 6 10.55 1.21
 4 -15 -6 8.67 1.32
 -4 -15 5 -0.32 0.5
 4 -15 -5 0.53 0.63
 4 -15 -4 0.22 0.61
 -4 -15 4 0.14 0.49
 -4 -15 3 8.67 1.11
 4 -15 -3 7.78 1.12
 -4 -15 3 8.92 1.4
 -4 -15 2 1.22 0.58
 -4 -15 2 1.93 0.99
 -4 -15 1 2.07 1.04
 -4 -15 1 2.76 0.69
 -4 -15 0 0.06 0.51
 -4 -15 0 0.06 0.93
 -4 -15 -1 0.54 0.98
 -4 -15 -2 0.43 0.61
 -4 -15 -2 0.98 1.08
 -4 -15 -3 -0.65 0.62
 -4 -15 -3 1.11 1.06
 -4 -15 -3 0.51 0.8
 -4 -15 -4 -0.04 0.61
 -4 -15 -4 1.23 1.02
 -4 -15 -4 -0.19 0.82
 -4 -15 -5 -0.06 1.02
 -4 -15 -5 -0.23 0.81
 -4 -15 -6 0.06 0.94
 -4 15 -6 2.02 1.08
 -4 -15 -6 0.85 0.86
 -4 -15 -7 0.55 1.02
 -4 15 -7 0.5 0.94
 -4 -15 -7 0.38 0.82
 -4 -15 -8 4.84 0.95
 -4 -15 -8 3.81 0.65
 -4 -15 -8 2.64 1.06
 -4 15 -8 2.63 0.96
 -4 -15 -9 4.15 0.99
 -4 -15 -9 2.74 0.53
 -4 -15 -9 2.7 0.82
 -4 -15 -10 0.68 0.77
 -4 -15 -10 2.48 0.66
 -4 -15 -11 -0.42 0.58
 -4 -15 -11 0.39 0.43
 4 -16 -11 1.61 0.43
 4 -16 -10 0.8 0.48
 4 -16 -9 1.74 0.57
 4 -16 -8 2.22 0.61
 4 -16 -7 1.97 0.65
 -4 -16 6 0.15 0.42
 4 -16 -6 0.06 0.56
 -4 -16 5 4.31 0.7
 4 -16 -5 4.82 0.81
 -4 -16 4 -0.03 0.49
 4 -16 -4 0.12 0.5
 -4 -16 3 0.47 0.53
 4 -16 -3 0.35 0.5
 -4 -16 2 1.67 0.58
 -4 -16 2 0.95 0.93
 -4 -16 1 0.03 0.54
 -4 -16 1 0.78 0.92
 -4 -16 0 -0.42 0.56
 -4 -16 0 0.49 0.95
 -4 -16 -1 0.72 0.54
 -4 -16 -1 0.5 1
 -4 -16 -2 0.48 0.55
 -4 -16 -2 1.18 1.01
 -4 -16 -3 0.23 0.98
 -4 -16 -3 0.3 0.59
 -4 -16 -4 0.78 1
 -4 -16 -5 1.4 1.01
 -4 16 -5 3.42 1.12
 -4 -16 -6 -0.03 0.48
 -4 -16 -6 0.1 0.93
 -4 16 -6 0.48 0.86
 -4 -16 -6 0.57 0.77
 -4 -16 -7 8.89 1
 -4 -16 -7 5.38 1.34
 -4 16 -7 4.82 1.22
 -4 -16 -7 9.39 1.2
 -4 -16 -8 0.09 0.39
 -4 -16 -8 1.43 0.83
 -4 16 -8 0.34 0.55
 -4 -16 -8 -0.23 0.6
 -4 -16 -9 -0.32 0.7
 -4 -16 -9 0.88 0.52
 -4 -16 -10 0.57 0.54
 4 -17 -11 0.32 0.24
 4 -17 -10 0.62 0.36
 4 -17 -9 0.39 0.4
 4 -17 -8 0.09 0.44
 4 -17 -7 2.93 0.63
 4 -17 -6 0.72 0.5
 -4 -17 5 0.22 0.42
 4 -17 -5 0.43 0.46
 -4 -17 4 0.68 0.44
 4 -17 -4 0.49 0.46
 -4 -17 3 1.36 0.51
 -4 -17 2 3.04 0.64
 -4 -17 1 0.64 0.54
 -4 -17 0 0.27 0.85
 -4 -17 0 0.76 0.54
 -4 -17 -1 0.52 0.54
 -4 -17 -1 0.57 0.87
 -4 -17 -2 -0.38 0.55
 -4 -17 -2 -0.38 0.86
 -4 -17 -3 2.39 0.97
 -4 -17 -3 1.32 0.59
 -4 -17 -4 0.7 0.54
 -4 -17 -4 0.84 0.91
 -4 17 -4 0.93 0.95
 -4 -17 -5 -0.4 0.86
 -4 17 -5 0.88 0.85
 -4 -17 -6 -0.12 0.42
 -4 -17 -6 -0.41 0.81
 -4 17 -6 1.07 0.68
 -4 -17 -7 0.42 0.37
 -4 -17 -7 -0.47 0.72
 -4 -17 -8 0.35 0.61
 4 -18 -9 -0.01 0.23
 4 -18 -8 0.22 0.3
 4 -18 -7 0.25 0.34
 4 -18 -6 2.26 0.49
 4 -18 -5 1.28 0.43
 -4 -18 4 0.48 0.35
 -4 -18 3 0.13 0.42
 -4 -18 2 0.37 0.43
 -4 -18 1 0.72 0.48
 -4 -18 0 1.07 0.48
 -4 -18 -1 0.18 0.48
 -4 -18 -2 1.05 0.77
 -4 -18 -2 0.36 0.49
 -4 -18 -3 0.5 0.48
 -4 -18 -3 1.01 0.78
 -4 18 -3 0.31 0.83
 -4 -18 -4 0.24 0.43
 -4 18 -4 1.42 0.79
 -4 -18 -4 0.4 0.68
 -4 -18 -5 0.75 0.65
 -4 18 -5 0.52 0.59
 -4 -18 -6 0.37 0.31
 -4 -18 -6 0.83 0.55
 -4 -19 2 0.16 0.32
 -4 -19 1 0.39 0.34
 -4 -19 0 0.53 0.37
 -4 -19 -1 0.36 0.35
 -4 19 -1 0.15 0.71
 -4 -19 -2 -0.06 0.34
 -4 19 -2 -0.18 0.63
 -4 -19 -3 0.1 0.31
 5 0 -20 -0.01 0.14
 -5 0 20 0.31 0.15
 5 0 -19 2.65 0.37
 5 0 -18 -0.2 0.25
 5 0 -17 0.14 0.28
 5 0 -16 0.12 0.29
 5 0 -15 2.45 0.45
 5 0 -15 1.98 1.85
 5 0 -14 -0.16 0.4
 5 0 -14 -0.35 1.92
 5 0 -13 13.09 1.7
 -5 0 12 0.03 0.57
 -5 0 11 1.6 0.6
 -5 0 10 -0.03 0.48
 -5 0 9 106.02 10.26
 -5 0 9 90.44 10.35
 -5 0 8 0.59 0.53
 -5 0 8 0.38 0.46
 5 0 -7 27.02 4.01
 -5 0 7 36.98 3.66
 -5 0 7 34.04 3.74
 -5 0 6 0.1 0.44
 5 0 -6 0.74 0.89
 5 0 -5 99.83 12.12
 -5 0 5 126 11.96
 -5 0 4 0.1 0.43
 -5 0 4 -0.13 0.47
 5 0 -4 -0.16 0.64
 -5 0 3 221.59 22.75
 5 0 -3 214.94 22.88
 -5 0 3 229.59 22.73
 -5 0 2 -0.18 0.45
 5 0 -2 -0.07 0.64
 -5 0 2 -0.08 0.4
 -5 0 1 2.92 0.62
 -5 0 1 2.96 0.58
 -5 0 0 0.09 0.4
 -5 0 0 0.12 0.4
 -5 0 -1 -0.18 0.41
 -5 0 -1 0.24 0.36
 -5 0 -2 0.23 0.42
 -5 0 -2 0.2 0.38
 -5 0 -2 0.24 0.4
 -5 0 -3 0.3 0.47
 -5 0 -3 0.26 0.42
 -5 0 -3 -0.04 0.36
 -5 0 -4 1.11 0.62
 -5 0 -4 -0.06 0.52
 -5 0 -4 0.01 0.25
 -5 0 -4 -0.17 0.45
 -5 0 -4 0.07 0.28
 -5 0 -4 0.27 0.39
 -5 0 -4 0.45 0.33
 -5 0 -5 0.26 0.48
 -5 0 -5 0.66 0.43
 -5 0 -5 0.61 0.28
 -5 0 -5 0.49 0.54
 -5 0 -5 0.49 0.48
 -5 0 -5 0.31 0.35
 -5 0 -5 0.78 0.38
 -5 0 -6 -0.17 0.43
 -5 0 -6 -0.25 0.61
 -5 0 -6 -0.03 0.28
 -5 0 -6 -0.27 0.56
 -5 0 -6 -0.14 0.52
 -5 0 -6 0.28 0.43
 -5 0 -6 0.31 0.39
 -5 0 -7 93.92 8.59
 -5 0 -7 83.17 8.25
 -5 0 -7 87.52 8.57
 -5 0 -7 75.09 8.34
 -5 0 -7 75.18 8.47
 -5 0 -7 74.6 8.66
 -5 0 -7 85.08 8.32
 -5 0 -7 71.14 8.44
 -5 0 -8 -0.18 0.81
 -5 0 -8 -0.27 0.96
 -5 0 -8 -0.02 0.34
 -5 0 -8 0.48 0.63
 -5 0 -8 0.08 0.61
 -5 0 -8 -0.32 0.62
 -5 0 -8 0.03 0.58
 -5 0 -9 32.08 2.83
 -5 0 -9 25.75 2.34
 -5 0 -9 25.32 2.73
 -5 0 -9 14.95 2.47
 -5 0 -9 17.01 2.45
 -5 0 -9 19.21 2.59
 -5 0 -10 2.19 0.92
 -5 0 -10 0.11 0.4
 -5 0 -10 0.37 0.69
 -5 0 -10 -0.09 0.72
 -5 0 -10 -0.17 0.72
 -5 0 -11 11.24 1.82
 -5 0 -11 11.66 2.12
 -5 0 -12 -0.57 0.39
 -5 0 -12 0.68 0.69
 -5 0 -13 -0.07 0.38
 -5 0 -14 0.12 0.38
 -5 0 -15 0.05 0.34
 -5 0 -16 -0.19 0.31
 -5 0 -17 -0.05 0.24
 5 -1 -20 1.42 0.21
 -5 1 20 0.66 0.2
 -5 -1 20 1.48 0.22
 5 1 -20 1.71 0.22
 5 -1 -19 0.1 0.19
 5 1 -19 0.16 0.2
 5 -1 -18 0.4 0.25
 5 1 -18 0.33 0.24
 5 -1 -17 1.26 0.34
 5 1 -17 1.62 0.35
 5 -1 -16 0.9 0.36
 5 1 -16 0.97 0.34
 5 -1 -16 1.27 0.31
 5 -1 -15 5.25 0.69
 5 -1 -15 4.77 2.3
 5 1 -15 3.53 1.91
 5 -1 -14 1.15 0.45
 5 1 -14 1.13 0.4
 5 -1 -14 0.71 2.05
 -5 -1 13 114.39 11.47
 5 1 -13 103.13 11.65
 -5 -1 12 32.63 3.48
 -5 1 11 70.58 7.14
 -5 -1 11 67.35 7.11
 -5 1 10 66.92 6.94
 -5 -1 10 66.52 6.92
 -5 -1 10 66.17 7.07
 -5 1 10 68.52 7.08
 -5 1 9 15.9 1.71
 -5 -1 9 16.06 1.69
 -5 -1 9 10.64 2.47
 -5 -1 9 13.37 1.77
 -5 1 9 13.03 1.77
 -5 1 8 44.15 4.16
 -5 -1 8 44.96 4.15
 5 1 -8 26.5 4.47
 -5 -1 8 39.08 4.92
 -5 -1 8 35.55 4.22
 -5 1 8 34.69 4.21
 -5 -1 7 4.18 1.34
 -5 1 7 4.34 0.68
 -5 -1 7 4.2 0.68
 -5 -1 7 3 0.68
 -5 1 7 2.63 0.65
 5 1 -7 1.62 0.98
 5 -1 -6 32.29 4.58
 5 1 -6 34.28 4.57
 -5 -1 6 47.27 4.86
 -5 -1 6 44.42 4.37
 -5 1 6 42.36 4.37
 5 -1 -5 20.48 2.77
 5 1 -5 16.8 2.69
 -5 -1 5 26.55 2.56
 -5 1 5 23.06 2.52
 -5 1 4 47.78 5.17
 -5 -1 4 47.59 5.18
 5 1 -4 44.49 5.33
 -5 -1 4 50.7 5.15
 -5 1 4 51.25 5.15
 -5 1 3 41.89 4.54
 -5 -1 3 43.66 4.55
 5 1 -3 43.14 4.71
 -5 -1 3 41.62 4.52
 -5 1 3 43.17 4.52
 -5 1 2 19.26 2.23
 -5 -1 2 21.64 2.25
 -5 -1 2 20.73 2.21
 -5 1 2 18.54 2.19
 5 1 -2 17.28 2.34
 -5 -1 1 49.95 5.07
 -5 1 1 47.64 5.06
 5 1 -1 45.78 5.21
 -5 1 1 48.59 5.09
 -5 -1 1 47.94 5.09
 -5 -1 0 7.89 1.13
 -5 1 0 9.3 1.14
 5 1 0 7.57 1.27
 -5 1 0 10.03 1.19
 -5 -1 0 9.46 1.17
 -5 -1 -1 28.29 2.75
 -5 1 -1 26.68 2.74
 5 1 1 22.09 2.86
 -5 1 -1 22.46 2.72
 -5 -1 -1 23.93 2.75
 -5 1 -2 0.42 0.42
 -5 -1 -2 0.98 0.42
 -5 -1 -2 0.39 0.44
 -5 1 -2 0.49 0.48
 -5 -1 -2 0.89 0.42
 -5 1 -2 0.81 0.43
 -5 -1 -3 14.59 1.8
 -5 1 -3 14.21 1.78
 -5 -1 -3 15.92 1.87
 -5 1 -3 16.74 1.88
 -5 1 -3 16.39 1.88
 -5 -1 -3 15.66 1.86
 -5 -1 -4 7.37 1
 -5 1 -4 4.9 0.85
 -5 1 -4 6.04 0.69
 -5 -1 -4 5.09 0.64
 -5 1 -4 4.36 0.63
 -5 1 -4 5.1 0.68
 -5 -1 -4 5.87 0.69
 -5 -1 -4 4.77 0.86
 -5 1 -4 5.82 0.91
 -5 -1 -4 4.32 0.78
 -5 1 -4 3.85 0.77
 -5 -1 -4 6.53 0.7
 -5 -1 -4 6.1 0.91
 -5 1 -5 12.52 1.55
 -5 -1 -5 10.91 1.31
 -5 1 -5 11.28 1.31
 -5 1 -5 11.66 1.55
 -5 -1 -5 12.08 1.56
 -5 -1 -5 11.51 1.55
 -5 1 -5 12.76 1.59
 -5 -1 -5 10.81 1.51
 -5 1 -5 10.99 1.51
 -5 1 -5 11.05 1.38
 -5 -1 -5 13.88 1.4
 -5 1 -5 14.57 1.38
 -5 -1 -5 14.77 1.39
 -5 1 -5 10.61 1.59
 -5 -1 -5 13.53 1.64
 -5 -1 -5 12.2 1.58
 -5 -1 -6 7.73 1.28
 -5 1 -6 6.76 1.18
 -5 1 -6 7.27 1.25
 -5 -1 -6 7.69 0.91
 -5 1 -6 7.73 0.91
 -5 1 -6 9.2 1.21
 -5 -1 -6 9.31 1.24
 -5 -1 -6 7.24 1.17
 -5 1 -6 8.02 1.22
 -5 -1 -6 6.85 1.12
 -5 1 -6 7.56 1.16
 -5 1 -6 8.32 1.04
 -5 -1 -6 8.35 1.04
 -5 1 -6 7.96 1
 -5 -1 -6 8.87 1.01
 -5 -1 -6 8.18 1.3
 -5 -1 -6 8.39 1.02
 -5 1 -7 0.06 0.77
 -5 1 -7 -0.54 0.77
 -5 -1 -7 -0.33 0.8
 -5 1 -7 0.51 0.62
 -5 -1 -7 -0.15 0.61
 -5 -1 -7 0.07 0.3
 -5 1 -7 -0.2 0.32
 -5 1 -7 0.28 0.56
 -5 -1 -7 0.03 0.53
 -5 -1 -7 0.45 0.59
 -5 1 -7 0.6 0.57
 -5 -1 -7 -0.44 0.57
 -5 1 -7 1.13 0.54
 -5 1 -7 0.38 0.48
 -5 -1 -7 -0.09 0.51
 -5 1 -8 25.52 2.56
 -5 -1 -8 23.18 2.53
 -5 -1 -8 22.28 2.17
 -5 1 -8 23.64 2.18
 -5 -1 -8 22.98 2.53
 -5 1 -8 22.91 2.52
 -5 1 -8 16.27 2.29
 -5 -1 -8 15.88 2.29
 -5 1 -8 16.46 2.26
 -5 -1 -8 18.54 2.27
 -5 1 -8 15 2.68
 -5 -1 -8 13.79 2.68
 -5 1 -8 24.1 2.5
 -5 1 -9 1.12 0.86
 -5 -1 -9 1.79 0.43
 -5 1 -9 1.61 0.44
 -5 1 -9 2.08 0.86
 -5 1 -9 1.12 0.81
 -5 -1 -9 0.79 0.75
 -5 -1 -9 1.75 0.76
 -5 1 -9 1.05 0.7
 -5 1 -9 0.43 0.71
 -5 -1 -9 1.17 0.71
 -5 -1 -9 1.64 0.73
 -5 1 -10 6.59 1.22
 -5 -1 -10 5.46 0.8
 -5 1 -10 7.38 0.85
 -5 -1 -10 4.77 1.13
 -5 1 -10 6.54 1.24
 -5 1 -10 5.15 1.09
 -5 -1 -10 4.63 1.09
 -5 1 -10 5.26 1.18
 -5 -1 -10 6.53 1.21
 -5 -1 -11 33.01 2.08
 -5 -1 -11 7.7 1.39
 -5 1 -11 8.16 1.39
 -5 -1 -11 7.95 1.66
 -5 1 -11 8.36 1.68
 -5 1 -11 30.3 2
 -5 1 -11 30.36 2.09
 -5 -1 -12 0.37 0.42
 -5 1 -12 0.37 0.42
 -5 -1 -12 0.19 0.65
 -5 1 -12 0.59 0.65
 -5 -1 -13 0.57 0.43
 -5 1 -13 1.75 0.45
 -5 -1 -14 2.51 0.51
 -5 1 -14 2.8 0.53
 -5 -1 -15 0.36 0.36
 -5 1 -15 0.96 0.4
 -5 -1 -16 0.35 0.31
 -5 1 -16 0.6 0.32
 -5 -1 -17 2.37 0.32
 -5 1 -17 0.95 0.29
 5 2 -20 3.4 0.35
 -5 -2 20 3.35 0.35
 5 -2 -20 3.49 0.35
 5 -2 -19 2.39 0.35
 5 2 -19 2.58 0.34
 5 -2 -18 2.5 0.37
 5 2 -18 2.06 0.36
 5 -2 -17 0.57 0.31
 5 2 -17 0.72 0.31
 5 -2 -16 2.34 0.43
 5 2 -16 2.54 0.44
 5 -2 -16 1.93 0.4
 5 -2 -15 2.38 0.47
 5 -2 -15 1.06 1.82
 5 -2 -14 0.03 0.43
 -5 -2 14 -0.08 0.48
 5 -2 -14 -0.72 1.98
 -5 -2 13 -0.32 0.47
 5 2 -13 0.14 0.51
 5 -2 -13 -0.21 0.5
 -5 -2 12 23.86 2.64
 5 -2 -12 30.84 4.57
 -5 -2 11 2.14 0.6
 5 -2 -11 4.21 2.14
 5 2 -11 2.89 1.05
 -5 2 10 4.3 0.8
 -5 -2 10 4.55 0.73
 -5 -2 10 3.61 0.79
 5 2 -10 4.36 1.16
 -5 -2 10 1.81 1.6
 -5 -2 9 11.5 1.33
 -5 2 9 11.14 1.36
 5 2 -9 8.59 1.79
 -5 -2 9 10.1 2.35
 -5 -2 9 10.42 1.41
 -5 2 8 8.12 1.11
 -5 -2 8 9.12 1.1
 -5 -2 8 8.37 2.08
 5 2 -8 6.66 1.53
 -5 -2 8 8.69 1.19
 -5 -2 7 33.39 4.68
 -5 -2 7 41.03 3.96
 5 2 -7 29.61 4.28
 -5 -2 7 37.39 4.06
 -5 -2 6 2.93 1.37
 -5 -2 6 2.33 0.57
 -5 -2 6 2.83 0.64
 5 2 -6 1.94 0.89
 -5 -2 5 1.73 0.53
 5 2 -5 2.31 0.81
 -5 -2 4 19.18 2.3
 5 2 -4 17.73 2.48
 -5 2 4 21.1 2.32
 -5 -2 4 21.47 2.28
 -5 2 3 16.42 1.95
 -5 -2 3 18.29 1.97
 5 2 -3 14.59 2.09
 -5 -2 3 16.54 1.91
 -5 2 2 375.36 36.81
 -5 -2 2 360.96 36.81
 -5 -2 2 383.12 36.8
 5 2 -2 316.31 36.9
 -5 2 1 0.04 0.43
 -5 -2 1 -0.04 0.47
 5 2 -1 -0.37 0.71
 -5 -2 1 0.04 0.36
 -5 -2 0 91.82 8.97
 5 2 0 84.53 9.13
 -5 2 0 89.57 8.99
 -5 -2 0 80.53 8.98
 -5 2 -1 0.63 0.45
 -5 -2 -1 0.54 0.49
 5 2 1 0.61 0.67
 -5 -2 -1 0.4 0.37
 -5 -2 -2 16.87 1.87
 -5 -2 -2 13.89 1.89
 5 2 2 16.11 2.1
 -5 2 -2 18.59 1.94
 -5 2 -3 146.68 13.63
 -5 -2 -3 120.46 13.5
 -5 -2 -3 132.89 13.65
 -5 -2 -3 127.46 13.69
 -5 2 -3 145.9 13.52
 -5 -2 -3 140.43 13.52
 5 2 3 105.94 13.77
 -5 2 -3 133.33 13.69
 -5 -2 -4 0.8 0.69
 -5 2 -4 1.3 0.58
 -5 2 -4 0.88 0.5
 -5 -2 -4 0.67 0.29
 -5 -2 -4 1.77 0.57
 -5 2 -4 1.18 0.37
 -5 -2 -4 1.02 0.46
 -5 2 -4 1.5 0.37
 -5 -2 -5 6 1.07
 -5 2 -5 5.26 0.95
 -5 2 -5 5.85 0.98
 -5 -2 -5 5.52 0.7
 -5 -2 -5 7.21 1
 -5 -2 -5 6.78 0.93
 -5 2 -5 4.94 0.79
 -5 2 -5 6.95 0.79
 -5 2 -5 6.66 1.06
 -5 -2 -5 5.12 0.81
 -5 -2 -6 0.4 0.77
 -5 2 -6 0.15 0.67
 -5 2 -6 0.09 0.63
 -5 -2 -6 0.12 0.28
 -5 -2 -6 -0.07 0.51
 -5 2 -6 0.2 0.45
 -5 -2 -6 0.23 0.48
 -5 2 -6 -0.2 0.55
 -5 2 -6 0.55 0.46
 -5 -2 -6 0.11 0.43
 -5 -2 -7 0.73 0.86
 -5 2 -7 1.37 0.78
 -5 2 -7 0.88 0.91
 -5 2 -7 2.52 0.76
 -5 -2 -7 1.38 0.36
 -5 2 -7 1.08 0.58
 -5 -2 -7 2.24 0.67
 -5 2 -7 1.23 0.57
 -5 -2 -7 1.58 0.53
 -5 2 -8 58.47 4.89
 -5 -2 -8 48.14 4.45
 -5 -2 -8 53.4 4.85
 -5 -2 -8 42.14 4.7
 -5 2 -8 31.18 4.52
 -5 2 -8 34.9 4.52
 -5 2 -8 33.88 4.98
 -5 -2 -8 50.72 4.54
 -5 2 -8 39.28 4.65
 -5 -2 -9 1.87 0.97
 -5 2 -9 0.12 0.87
 -5 2 -9 0.7 0.74
 -5 -2 -9 0.1 0.38
 -5 2 -9 -0.09 0.74
 -5 -2 -9 -0.44 0.7
 -5 2 -9 0.51 0.7
 -5 -2 -9 0.33 0.5
 -5 2 -10 32.15 3.24
 -5 -2 -10 32.12 3.25
 -5 -2 -10 27.68 2.82
 -5 2 -10 26.28 2.82
 -5 -2 -10 28.32 3.22
 -5 2 -10 19.48 2.95
 -5 -2 -10 28.85 2.91
 -5 2 -10 22.21 3.02
 -5 -2 -11 0.75 0.41
 -5 2 -11 0.34 0.43
 -5 -2 -11 0.29 0.68
 -5 -2 -11 1.67 0.61
 -5 -2 -12 -0.43 0.4
 -5 2 -12 0.11 0.42
 -5 -2 -12 -0.13 0.52
 -5 -2 -13 5.09 0.72
 -5 2 -13 4.98 0.73
 -5 -2 -14 2.01 0.45
 -5 2 -14 1.68 0.46
 -5 -2 -15 -0.28 0.35
 -5 2 -15 0.04 0.36
 -5 -2 -16 0.41 0.32
 -5 -2 -17 0.35 0.23
 5 -3 -20 1.15 0.17
 5 3 -20 1.15 0.17
 -5 3 20 0.48 0.15
 -5 -3 20 0.79 0.17
 5 -3 -19 0.11 0.17
 -5 3 19 0.45 0.19
 5 -3 -18 0.29 0.23
 5 -3 -17 1.23 0.32
 5 -3 -17 0.83 0.26
 5 -3 -16 0.86 0.34
 5 -3 -16 1.24 0.34
 5 -3 -15 0.24 0.32
 5 -3 -15 0.13 0.36
 5 -3 -14 2.15 0.54
 -5 -3 14 1.66 0.54
 5 -3 -14 3.81 2.19
 5 -3 -13 11.09 1.42
 -5 -3 13 13.46 1.45
 5 -3 -13 14.04 3.31
 -5 -3 13 12.98 1.61
 -5 3 13 12.11 1.59
 5 3 -13 11.76 1.6
 5 -3 -13 10.48 1.57
 -5 -3 12 39.61 4.18
 5 -3 -12 53.43 6.29
 5 3 -12 29.1 4.39
 5 3 -12 42.55 4.39
 5 -3 -12 38.33 4.36
 -5 -3 12 41.68 4.38
 -5 3 12 45.37 4.4
 5 -3 -11 18.45 3.67
 -5 -3 11 13.7 3.2
 5 3 -11 17.18 2.27
 -5 -3 11 16.06 2.08
 -5 3 11 19.29 2.11
 -5 -3 11 16.87 1.93
 -5 -3 10 12.85 1.41
 5 -3 -10 13.18 2.94
 5 3 -10 8.12 1.88
 5 3 -10 11.4 1.69
 -5 -3 10 10.11 1.5
 -5 -3 10 11.97 2.76
 -5 3 10 12.58 1.54
 -5 3 9 -0.03 0.53
 -5 -3 9 -0.2 0.48
 -5 -3 9 -0.12 0.44
 -5 3 9 0.65 0.5
 5 -3 -9 -0.63 1.79
 5 3 -9 0.7 0.94
 -5 -3 9 -0.79 1.57
 -5 -3 8 -1.44 1.7
 -5 3 8 -0.1 0.52
 -5 -3 8 0.17 0.45
 5 -3 -8 0.29 1.55
 -5 -3 8 0.06 0.46
 -5 3 8 0.17 0.48
 5 3 -8 -0.5 0.82
 -5 -3 7 40.34 4.03
 5 3 -7 26.38 4.32
 -5 -3 7 41.47 5.06
 -5 -3 7 37.32 4.14
 -5 3 7 42.52 4.17
 -5 3 6 0.42 0.49
 -5 -3 6 0.7 0.46
 -5 -3 6 -0.05 0.46
 -5 3 6 0.46 0.46
 -5 -3 6 0.99 1.35
 5 3 -6 1.13 0.76
 5 -3 -5 5.54 1.77
 -5 -3 5 3.86 0.73
 -5 3 5 4.84 0.73
 5 3 -5 2.28 0.92
 -5 3 4 85.17 8.79
 -5 -3 4 85.12 8.76
 5 3 -4 74.05 8.93
 -5 3 4 89.6 8.76
 -5 3 3 53.07 5.35
 -5 3 3 50.79 5.37
 5 3 -3 47.75 5.54
 -5 -3 3 50.11 5.35
 -5 3 2 38.28 4.09
 -5 -3 2 36.58 4.06
 -5 3 2 40.03 4.07
 5 3 -2 37.26 4.29
 -5 -3 1 139.89 14.03
 -5 3 1 146.98 14.02
 5 3 -1 110.68 14.15
 -5 3 1 140.23 14.05
 -5 -3 0 62.94 6.42
 -5 3 0 62.88 6.42
 5 3 0 48.64 6.57
 -5 3 0 67.09 6.46
 -5 -3 -1 11.39 1.33
 -5 3 -1 10.48 1.32
 -5 -3 -1 10.16 1.37
 5 3 1 11.38 1.63
 -5 3 -1 10.78 1.35
 -5 3 -2 0.92 0.47
 -5 -3 -2 1.21 0.54
 5 3 2 0.78 0.76
 -5 -3 -2 1.33 0.48
 -5 3 -2 1.91 0.49
 -5 3 -3 48.25 4.34
 -5 -3 -3 38.04 4.18
 -5 3 -3 39.95 4.19
 -5 -3 -3 41.26 4.34
 -5 3 -3 38.57 4.32
 -5 -3 -3 35.22 4.36
 -5 3 -3 34.52 4.36
 -5 3 -3 44.84 4.21
 -5 -3 -3 46.05 4.21
 5 3 3 32.27 4.52
 -5 3 -3 38.9 4.39
 -5 -3 -3 40.74 4.39
 -5 3 -4 103.46 10.23
 -5 -3 -4 89.84 10.08
 -5 3 -4 90.2 10.08
 -5 -3 -4 86.79 10.27
 -5 3 -4 83.95 10.26
 -5 -3 -4 98.52 10.25
 -5 3 -4 97.85 10.25
 -5 3 -4 107.37 10.12
 -5 -3 -4 113.82 10.12
 -5 3 -4 106.7 10.11
 -5 -3 -4 119.07 10.12
 -5 3 -4 93.38 10.3
 -5 -3 -4 98.97 10.31
 -5 -3 -4 89.22 10.14
 -5 -3 -4 99.41 10.27
 -5 3 -5 9.86 1.22
 -5 -3 -5 7.52 1.27
 -5 -3 -5 7.73 0.93
 -5 3 -5 8.52 0.94
 -5 -3 -5 7.78 1.17
 -5 3 -5 6.68 1.18
 -5 -3 -5 7.48 1.13
 -5 3 -5 7.38 1.12
 -5 3 -5 7.28 1.01
 -5 -3 -5 9.13 1.01
 -5 3 -5 8.38 1.01
 -5 -3 -5 10.06 1.02
 -5 3 -5 7.55 1.25
 -5 -3 -5 8.12 1.23
 -5 -3 -5 7.33 1.05
 -5 -3 -6 -0.41 0.83
 -5 3 -6 1.02 0.67
 -5 3 -6 0.82 0.73
 -5 -3 -6 -0.18 0.65
 -5 -3 -6 -0.24 0.29
 -5 3 -6 0.03 0.29
 -5 -3 -6 0.07 0.49
 -5 3 -6 0.42 0.53
 -5 3 -6 0.43 0.47
 -5 -3 -6 -0.12 0.49
 -5 -3 -6 -0.35 0.48
 -5 3 -6 0.06 0.45
 -5 3 -6 0.34 0.58
 -5 -3 -6 0.75 0.6
 -5 3 -6 -0.03 0.47
 -5 -3 -6 0.28 0.46
 -5 -3 -6 0.09 0.46
 -5 -3 -7 4.33 1.11
 -5 3 -7 5.76 1.04
 -5 3 -7 6.3 1.31
 -5 -3 -7 4.43 1.29
 -5 -3 -7 6.15 0.71
 -5 3 -7 6.43 0.73
 -5 -3 -7 7.09 1.07
 -5 3 -7 8.16 1.1
 -5 3 -7 3.31 0.85
 -5 -3 -7 4.62 0.93
 -5 -3 -7 7.07 1.08
 -5 3 -7 7.68 1.12
 -5 3 -7 3.96 0.84
 -5 -3 -7 4.59 0.84
 -5 -3 -7 5.2 0.86
 -5 -3 -8 1.93 0.94
 -5 3 -8 2.45 0.87
 -5 3 -8 1.76 1.2
 -5 -3 -8 1.72 1.31
 -5 -3 -8 2.2 0.43
 -5 3 -8 1.8 0.43
 -5 3 -8 2.87 0.83
 -5 3 -8 1.67 0.72
 -5 -3 -8 0.9 0.78
 -5 -3 -8 1.31 0.68
 -5 3 -8 1.49 0.73
 -5 -3 -8 3.17 0.83
 -5 3 -8 1.04 0.66
 -5 -3 -8 1.3 0.68
 -5 -3 -8 1.73 0.64
 -5 3 -9 6.47 1.31
 -5 -3 -9 8.7 0.96
 -5 3 -9 8.8 0.96
 -5 3 -9 10.52 1.41
 -5 3 -9 3.32 1.16
 -5 -3 -9 5.28 1.22
 -5 -3 -9 9.09 1.36
 -5 -3 -9 7.56 1.28
 -5 3 -9 8.54 1.33
 -5 3 -9 4.04 1.15
 -5 -3 -9 5.29 1.15
 -5 -3 -9 8.39 1.11
 -5 -3 -10 16.66 2.4
 -5 -3 -10 22.63 2.22
 -5 3 -10 22.67 2.23
 -5 3 -10 23.41 2.64
 -5 -3 -10 25.21 2.65
 -5 -3 -10 20.68 2.57
 -5 3 -10 22.76 2.62
 -5 3 -10 17.82 2.4
 -5 -3 -10 18.45 2.31
 -5 3 -10 15.48 2.4
 -5 3 -11 6.29 1.13
 -5 -3 -11 5.78 0.76
 -5 -3 -11 5.24 1.09
 -5 3 -11 4.52 1.08
 -5 -3 -11 4.71 0.87
 -5 -3 -12 10.35 1.48
 -5 -3 -12 7.72 1.54
 -5 -3 -13 -0.5 0.4
 -5 -3 -13 0.33 0.52
 -5 -3 -14 -0.14 0.35
 -5 -3 -15 0.5 0.34
 -5 -3 -16 0.61 0.3
 -5 3 -16 0.46 0.3
 -5 -3 -17 1 0.22
 -5 3 -17 0.64 0.22
 5 4 -20 0.56 0.12
 -5 -4 20 0.35 0.12
 5 -4 -19 0.06 0.16
 5 4 -19 0.17 0.16
 -5 4 19 0.06 0.16
 -5 -4 19 0.23 0.16
 5 -4 -18 0.5 0.22
 5 4 -18 0.49 0.22
 5 -4 -17 2.68 0.38
 5 4 -17 2.06 0.37
 5 -4 -17 2.18 0.36
 5 -4 -16 0.72 0.31
 5 -4 -16 0.51 0.31
 5 4 -16 0.55 0.31
 5 -4 -15 0.21 0.32
 5 4 -15 -0.18 0.33
 5 -4 -15 0.71 0.39
 5 -4 -14 1.14 0.48
 -5 -4 14 1.16 0.48
 5 -4 -14 1.57 2.04
 5 -4 -13 25.84 3.23
 5 -4 -13 34.24 3.47
 -5 -4 13 32.7 3.24
 5 4 -13 31.8 3.45
 5 -4 -13 38.14 5.36
 5 4 -13 29.77 3.56
 -5 -4 12 8.48 1.16
 5 -4 -12 12.94 3.08
 5 4 -12 7.51 1.53
 5 4 -12 9.25 1.35
 -5 -4 12 9.41 1.33
 5 -4 -12 8.53 1.3
 -5 4 12 11.8 1.38
 -5 -4 12 9.93 2.91
 -5 -4 11 45.28 4.65
 5 -4 -11 42.69 6.36
 5 4 -11 47.2 4.97
 -5 -4 11 43.2 4.81
 -5 4 11 42.28 4.8
 -5 -4 11 45.88 6.24
 -5 -4 10 60.91 5.97
 5 -4 -10 68.82 7.88
 5 4 -10 37.4 6.34
 -5 -4 10 62.54 7.52
 5 4 -10 59.31 6.25
 -5 -4 10 56.91 6.12
 -5 4 10 59.38 6.12
 -5 -4 9 55.17 5.37
 5 -4 -9 59.68 6.99
 5 4 -9 33.56 5.71
 -5 -4 9 51.32 6.73
 -5 -4 9 51.17 5.51
 -5 4 9 54.55 5.52
 -5 -4 8 2.17 1.73
 -5 -4 8 0.88 0.49
 5 -4 -8 0.89 1.88
 -5 -4 8 1.32 0.55
 -5 4 8 0.92 0.53
 5 4 -8 0.26 0.83
 -5 -4 7 12.5 1.43
 5 -4 -7 12.22 2.71
 5 4 -7 6.36 1.67
 -5 -4 7 12.44 2.64
 -5 -4 7 13.76 1.57
 -5 4 7 13.92 1.57
 -5 4 6 2.62 0.6
 -5 -4 6 2.37 0.55
 -5 4 6 2.53 0.41
 5 -4 -6 4.75 1.83
 -5 -4 6 2.23 0.59
 -5 4 6 2.85 0.64
 5 4 -6 1.6 0.95
 -5 -4 6 3.3 1.78
 -5 -4 5 59.21 6.25
 -5 4 5 62.71 6.29
 -5 -4 5 60.14 6.15
 5 4 -5 41.32 6.38
 -5 -4 5 64.05 6.28
 -5 4 5 64.14 6.27
 -5 4 4 1.15 0.53
 -5 -4 4 1.45 0.55
 -5 -4 4 2.34 0.56
 -5 4 4 1.56 0.5
 5 4 -4 1.46 0.78
 -5 -4 3 124.89 11.75
 -5 4 3 114.23 11.75
 -5 4 3 121.43 11.74
 -5 -4 3 116.64 11.76
 5 4 -3 84 11.85
 -5 -4 2 5.31 0.89
 -5 -4 2 6.94 0.9
 -5 4 2 6.48 0.88
 5 4 -2 4.42 1.15
 -5 4 2 5.67 0.88
 -5 -4 1 81.99 8.31
 -5 4 1 86.2 8.31
 5 4 -1 65.01 8.49
 -5 4 1 80.46 8.33
 -5 -4 1 80.68 8.33
 -5 -4 0 19.95 2.15
 -5 4 0 19.32 2.13
 5 4 0 17.88 2.4
 -5 4 0 18.47 2.15
 -5 -4 0 18.1 2.14
 -5 4 -1 1.57 0.54
 -5 4 -1 2.47 0.56
 -5 -4 -1 1.6 0.54
 5 4 1 0.84 0.77
 -5 -4 -1 2.45 0.52
 -5 4 -1 1.89 0.49
 -5 -4 -2 2.16 0.56
 -5 4 -2 3.12 0.62
 -5 4 -2 2.53 0.61
 -5 -4 -2 2.25 0.58
 5 4 2 2.02 0.87
 -5 -4 -2 2.99 0.58
 -5 4 -2 3.67 0.61
 -5 4 -3 13.29 1.7
 -5 -4 -3 14.12 1.56
 -5 4 -3 13.49 1.57
 -5 -4 -3 14.28 1.71
 -5 -4 -3 13.26 1.76
 -5 4 -3 14.86 1.78
 -5 4 -3 14.11 1.71
 -5 4 -3 14.77 1.59
 -5 -4 -3 16.95 1.6
 5 4 3 10.43 1.94
 -5 4 -3 17.05 1.6
 -5 4 -3 15.13 1.8
 -5 -4 -3 15.91 1.79
 -5 -4 -3 13.02 1.65
 -5 -4 -4 0.73 0.71
 -5 4 -4 1.06 0.61
 -5 4 -4 1.2 0.56
 -5 -4 -4 0.95 0.55
 -5 -4 -4 0.76 0.31
 -5 4 -4 0.82 0.31
 -5 -4 -4 1.08 0.36
 -5 -4 -4 0.77 0.5
 -5 4 -4 1.15 0.55
 -5 4 -4 1.4 0.41
 -5 -4 -4 1.25 0.39
 -5 -4 -4 0.74 0.48
 -5 4 -4 1.48 0.5
 -5 -4 -4 1 0.65
 -5 4 -4 1.04 0.38
 -5 -4 -4 0.84 0.48
 -5 4 -5 17.57 2.17
 -5 -4 -5 18.39 1.99
 -5 4 -5 19.71 1.99
 -5 -4 -5 18.89 2.24
 -5 4 -5 15.85 2.21
 -5 -4 -5 18.5 2.18
 -5 4 -5 18.69 2.19
 -5 4 -5 19.29 2.07
 -5 -4 -5 22.26 2.09
 -5 -4 -5 11.92 2.09
 -5 -4 -5 20.34 2.19
 -5 4 -5 20.92 2.05
 -5 -4 -5 21.43 2.05
 -5 4 -5 16.92 2.29
 -5 -4 -5 18.65 2.31
 -5 -4 -5 17.54 2.08
 -5 -4 -5 16.68 2.25
 -5 -4 -6 3.24 0.98
 -5 4 -6 3.76 0.91
 -5 4 -6 3.26 1.07
 -5 -4 -6 5.43 1.09
 -5 -4 -6 5.35 0.6
 -5 4 -6 5.15 0.6
 -5 -4 -6 4.88 0.88
 -5 -4 -6 4.42 0.87
 -5 4 -6 4.94 0.9
 -5 4 -6 3.64 0.75
 -5 -4 -6 4.97 0.78
 -5 -4 -6 3.49 0.86
 -5 -4 -6 2.54 0.78
 -5 4 -6 3.84 0.81
 -5 4 -6 4.1 0.72
 -5 -4 -6 3.59 0.71
 -5 -4 -6 4.07 0.76
 -5 -4 -7 3.4 0.96
 -5 -4 -7 3.33 0.8
 -5 4 -7 3.72 0.9
 -5 4 -7 1.43 1.14
 -5 -4 -7 1.62 1.03
 -5 -4 -7 1.89 0.43
 -5 4 -7 3.56 0.47
 -5 4 -7 1.4 0.64
 -5 -4 -7 1.86 0.68
 -5 -4 -7 1.75 0.68
 -5 4 -7 2.32 0.72
 -5 -4 -7 2.23 0.81
 -5 -4 -7 3.03 0.77
 -5 4 -7 2.46 0.66
 -5 -4 -7 1.9 0.62
 -5 4 -7 2.82 0.81
 -5 -4 -7 2.23 0.64
 -5 -4 -8 0.57 0.68
 -5 4 -8 0.96 0.79
 -5 4 -8 0.15 1.15
 -5 -4 -8 0.45 1.11
 -5 4 -8 0.25 0.63
 -5 -4 -8 0.04 0.33
 -5 4 -8 0.39 0.36
 -5 4 -8 0.22 0.69
 -5 -4 -8 -0.53 0.67
 -5 -4 -8 -0.08 0.58
 -5 4 -8 0.67 0.63
 -5 -4 -8 0.24 0.74
 -5 4 -8 -0.48 0.66
 -5 -4 -8 -0.04 0.67
 -5 -4 -8 0.43 0.56
 -5 -4 -9 63.45 5.56
 -5 4 -9 62.58 5.56
 -5 4 -9 63.08 5.96
 -5 -4 -9 65.7 5.96
 -5 -4 -9 62.02 5.94
 -5 4 -9 66.73 5.98
 -5 4 -9 38.2 5.64
 -5 -4 -9 39.64 5.63
 -5 -4 -9 47.16 5.62
 -5 4 -9 42.63 5.72
 -5 4 -10 -0.71 0.83
 -5 -4 -10 -0.2 0.41
 -5 4 -10 0.29 0.39
 -5 -4 -10 -0.37 0.61
 -5 4 -10 0.09 0.63
 -5 -4 -10 0.08 0.58
 -5 4 -11 1.44 0.86
 -5 -4 -11 0.4 0.41
 -5 4 -11 0.23 0.42
 -5 -4 -11 -0.37 0.65
 -5 4 -11 0.19 0.68
 -5 -4 -11 0.08 0.61
 -5 -4 -12 0.09 0.4
 -5 -4 -12 0.07 0.59
 -5 -4 -13 0.25 0.38
 -5 4 -13 -0.02 0.37
 -5 -4 -13 0.13 0.56
 -5 -4 -14 0.58 0.37
 -5 4 -14 0.13 0.38
 -5 -4 -14 0.03 0.47
 -5 -4 -15 0.83 0.34
 -5 4 -15 0.71 0.35
 -5 -4 -16 0.31 0.26
 -5 4 -16 0.39 0.27
 5 5 -19 0.04 0.15
 5 -5 -19 -0.1 0.36
 -5 -5 19 0.17 0.14
 5 -5 -18 2.13 0.29
 5 -5 -18 2.84 0.32
 5 5 -18 2.63 0.33
 5 -5 -17 0.24 0.24
 5 5 -17 0.19 0.23
 5 -5 -17 0.22 0.24
 5 -5 -16 2.07 0.38
 5 5 -16 2.02 0.39
 5 -5 -16 2.33 0.41
 5 -5 -15 8.98 1.04
 5 -5 -15 9.02 1.09
 5 5 -15 9.18 1.04
 5 -5 -14 20.88 2.4
 -5 -5 14 23.12 2.39
 5 -5 -14 29.68 4.53
 5 5 -14 21.67 2.72
 5 -5 -13 7.57 1.04
 -5 -5 13 7.31 0.98
 5 -5 -13 6.83 2.76
 5 5 -13 8.33 1.42
 -5 -5 12 14.04 1.61
 -5 -5 12 11.32 3.12
 5 -5 -12 13.74 3.59
 5 5 -12 12.53 1.95
 -5 -5 12 14.28 1.79
 5 5 -12 13.43 1.77
 -5 5 12 16.86 1.84
 5 -5 -12 13.48 1.77
 -5 -5 11 12.89 1.46
 5 5 -11 8.45 1.98
 -5 -5 11 11.48 3.18
 5 5 -11 10.18 1.77
 5 -5 -11 12.35 1.61
 -5 -5 11 13.68 1.64
 -5 5 11 12.34 1.62
 -5 -5 10 245.23 24.11
 5 -5 -10 257.8 25.93
 5 5 -10 158.5 24.48
 -5 -5 10 254.15 25.8
 5 5 -10 221.52 24.33
 -5 -5 10 248.89 24.29
 -5 5 10 267.5 24.31
 -5 -5 9 42.09 4.37
 5 -5 -9 50 6.31
 5 5 -9 30.33 4.75
 -5 -5 9 50.67 6.18
 -5 -5 9 41.78 4.53
 -5 5 9 45.06 4.55
 -5 5 8 45.16 4.57
 -5 -5 8 44.55 4.41
 5 -5 -8 43.23 5.94
 5 5 -8 27.14 4.73
 -5 -5 8 43.05 5.79
 -5 -5 8 43.58 4.56
 -5 -5 7 33.18 3.52
 5 -5 -7 34.96 4.93
 5 5 -7 23.14 3.82
 -5 -5 7 42.05 5.04
 -5 -5 7 37.7 3.68
 -5 5 7 33.82 3.64
 -5 5 6 66.35 6.99
 -5 -5 6 67.41 6.85
 5 -5 -6 70.07 8.04
 5 5 -6 46.95 7.12
 -5 -5 6 65.03 6.97
 -5 -5 6 69.93 6.79
 -5 -5 6 66.19 6.96
 -5 5 6 66.44 6.96
 -5 5 5 2.76 0.63
 -5 -5 5 2.39 0.62
 -5 -5 5 1.95 0.51
 -5 -5 5 1.64 0.53
 -5 5 5 1.92 0.54
 5 5 -5 0.31 0.76
 -5 -5 5 0.87 0.75
 -5 -5 5 2.33 0.37
 -5 5 4 0.45 0.47
 -5 -5 4 0.21 0.45
 -5 -5 4 -0.27 0.42
 -5 -5 4 -0.28 0.45
 5 5 -4 0.69 0.76
 -5 5 4 0.64 0.43
 -5 -5 4 0.91 0.73
 -5 5 3 2.35 0.56
 -5 -5 3 0.7 0.5
 5 5 -3 0.19 0.79
 -5 -5 3 1.68 0.51
 -5 5 3 1.58 0.47
 -5 -5 2 20.33 2.19
 -5 5 2 22.58 2.2
 -5 -5 2 17.51 2.09
 5 5 -2 15.04 2.39
 -5 -5 2 19.07 2.16
 -5 5 2 20.28 2.21
 -5 -5 2 20.17 2.23
 -5 -5 1 22.81 2.51
 -5 5 1 22.15 2.5
 5 5 -1 17.19 2.74
 -5 -5 1 24.64 2.56
 -5 -5 1 25.5 2.5
 -5 5 1 20.99 2.51
 -5 -5 1 21.95 2.53
 -5 -5 0 0.53 0.64
 -5 5 0 -0.18 0.42
 -5 -5 0 0.14 0.4
 5 5 0 0.4 0.83
 -5 -5 0 0.04 0.4
 -5 5 0 0.44 0.41
 -5 5 -1 13.71 1.62
 -5 -5 -1 13.95 1.66
 -5 5 -1 14.7 1.66
 5 5 1 10.05 1.92
 -5 -5 -1 12.9 1.68
 -5 5 -1 13.96 1.68
 -5 -5 -1 16.48 1.72
 -5 5 -2 42.47 4.4
 -5 -5 -2 42.25 4.48
 -5 5 -2 40.89 4.3
 -5 -5 -2 43.51 4.45
 -5 5 -2 44.98 4.45
 -5 -5 -2 48.22 4.31
 5 5 2 27.43 4.61
 -5 -5 -2 39.68 4.43
 -5 5 -2 41.4 4.49
 -5 -5 -2 35.93 4.36
 -5 5 -3 12.48 1.44
 -5 5 -3 11.58 1.28
 -5 -5 -3 11.47 1.43
 -5 5 -3 10.35 1.42
 -5 -5 -3 13.53 1.31
 5 5 3 7.32 1.7
 -5 -5 -3 9.4 1.45
 -5 -5 -3 13.96 1.31
 -5 5 -3 10.14 1.48
 -5 -5 -3 11.08 1.49
 -5 -5 -3 9.51 1.37
 -5 5 -4 28.78 3.01
 -5 5 -4 27.33 2.84
 -5 -5 -4 27.35 3.08
 -5 5 -4 26.05 3.08
 -5 -5 -4 24.93 3.01
 -5 5 -4 26.15 3.02
 -5 5 -4 29.49 2.91
 -5 -5 -4 30.24 2.9
 -5 -5 -4 16.44 2.95
 -5 -5 -4 25.08 3.01
 -5 5 -4 32.09 2.9
 -5 -5 -4 33.55 2.9
 -5 5 -4 25.56 3.1
 -5 -5 -4 27.12 3.12
 -5 -5 -4 23.9 2.93
 -5 -5 -4 23.43 3.05
 -5 -5 -5 5.4 1.25
 -5 5 -5 7.45 1.17
 -5 5 -5 5.34 1.25
 -5 -5 -5 7.28 1.29
 -5 -5 -5 8.57 0.94
 -5 5 -5 9.14 0.94
 -5 -5 -5 9.53 1.23
 -5 5 -5 9.65 1.25
 -5 -5 -5 6.89 1.11
 -5 5 -5 8.9 1.15
 -5 5 -5 8.47 1.06
 -5 -5 -5 9.37 1.05
 -5 -5 -5 4.62 1.14
 -5 -5 -5 7.76 1.19
 -5 5 -5 8.33 1.03
 -5 -5 -5 8.5 1.01
 -5 -5 -5 6.13 1.06
 -5 -5 -6 4.08 0.97
 -5 5 -6 3.9 0.89
 -5 5 -6 4.15 1.18
 -5 -5 -6 4.05 1.15
 -5 -5 -6 4.42 0.6
 -5 5 -6 5.55 0.62
 -5 -5 -6 4.76 0.9
 -5 5 -6 5.4 0.92
 -5 5 -6 3.32 0.78
 -5 -5 -6 3.34 0.76
 -5 -5 -6 2.5 0.88
 -5 -5 -6 3.04 0.91
 -5 5 -6 3.67 0.76
 -5 -5 -6 4.62 0.75
 -5 -5 -6 5.15 0.81
 -5 5 -7 3.45 0.95
 -5 5 -7 2.47 1.21
 -5 -5 -7 4.66 1.33
 -5 5 -7 4.97 0.62
 -5 -5 -7 4.16 0.59
 -5 5 -7 2.39 0.8
 -5 -5 -7 3.24 0.83
 -5 -5 -7 3.77 0.85
 -5 5 -7 4.26 0.9
 -5 -5 -7 2.52 0.91
 -5 -5 -7 2.7 0.92
 -5 5 -7 3.25 0.77
 -5 -5 -7 2.66 0.78
 -5 -5 -7 3.16 0.77
 -5 5 -8 0.06 0.83
 -5 -5 -8 0.83 0.38
 -5 5 -8 1.46 0.41
 -5 5 -8 0.27 0.72
 -5 -5 -8 0.14 0.67
 -5 -5 -8 1.57 0.7
 -5 5 -8 1.44 0.68
 -5 -5 -8 1.42 0.8
 -5 -5 -8 0.42 0.75
 -5 5 -8 -0.31 0.7
 -5 -5 -8 0.3 0.7
 -5 -5 -8 0.69 0.66
 -5 5 -9 1.79 0.89
 -5 -5 -9 1.15 0.43
 -5 5 -9 1.51 0.44
 -5 -5 -9 2.54 0.76
 -5 5 -9 2.58 0.81
 -5 -5 -9 0.38 0.79
 -5 -5 -9 1.76 0.8
 -5 5 -9 1.39 0.77
 -5 -5 -9 0.56 0.78
 -5 -5 -9 0.96 0.68
 -5 5 -10 0.29 0.73
 -5 -5 -10 0.07 0.39
 -5 5 -10 0.22 0.41
 -5 5 -10 0.28 0.66
 -5 -5 -10 1.12 0.81
 -5 -5 -10 -0.18 0.75
 -5 -5 -10 -0.04 0.63
 -5 -5 -11 0.04 0.38
 -5 5 -11 0.69 0.41
 -5 5 -11 1.11 0.77
 -5 -5 -11 1.07 0.81
 -5 -5 -11 1.15 0.65
 -5 -5 -12 2.84 0.54
 -5 5 -12 2.37 0.54
 -5 -5 -12 3.63 0.78
 -5 -5 -13 0.62 0.38
 -5 5 -13 -0.16 0.37
 -5 -5 -13 0.37 0.57
 -5 -5 -14 0.37 0.35
 -5 5 -14 0.92 0.38
 -5 -5 -14 0.44 0.51
 -5 -5 -15 0.43 0.31
 -5 5 -15 0.37 0.31
 -5 -5 -15 0.26 0.39
 -5 5 -16 1.21 0.28
 5 6 -18 0.29 0.18
 5 -6 -18 0.26 0.17
 -5 -6 18 0.11 0.17
 5 -6 -17 3.61 0.48
 5 6 -17 3.64 0.46
 5 6 -16 2.04 0.33
 5 -6 -16 1.01 0.36
 5 -6 -15 5.4 0.72
 5 6 -15 5.73 0.67
 5 6 -14 14.53 1.54
 5 -6 -14 13.75 1.6
 5 6 -14 13.13 1.9
 -5 -6 13 0.56 0.45
 5 -6 -13 0.39 2.09
 5 6 -13 1.54 0.89
 -5 -6 12 47.12 4.91
 -5 -6 12 60.28 7.07
 5 -6 -12 50.47 6.87
 5 6 -12 38.75 5.14
 -5 6 12 55.95 5.14
 5 -6 -12 44.44 5.08
 5 -6 -11 14.2 1.86
 -5 -6 11 21.53 3.94
 -5 -6 11 15.39 1.82
 5 -6 -11 23.24 4.03
 5 6 -11 11.18 2.36
 5 6 -11 16 2.16
 5 -6 -11 16.35 1.99
 -5 6 11 22.36 2.09
 -5 -6 10 0.22 0.49
 5 -6 -10 1.51 2.28
 -5 6 10 0.32 0.52
 5 6 -10 1.25 1.21
 -5 -6 10 -1.12 2.52
 5 6 -10 1.02 0.97
 -5 -6 9 0.39 0.48
 5 -6 -9 1.06 2.14
 -5 6 9 0.43 0.55
 5 6 -9 -0.29 0.89
 -5 -6 9 0.36 2.23
 -5 -6 8 48.17 5.35
 5 -6 -8 57.72 7.01
 5 6 -8 36.55 5.7
 -5 -6 8 62.21 7.22
 -5 -6 8 57.29 5.54
 -5 6 8 60.69 5.54
 -5 -6 7 10.72 1.49
 -5 -6 7 11.1 1.4
 5 -6 -7 18.17 3.05
 5 6 -7 7.54 1.72
 -5 -6 7 12.95 1.31
 -5 -6 7 17.53 3.41
 -5 6 7 12.38 1.51
 -5 6 6 48.48 5.4
 -5 -6 6 50.98 5.43
 -5 -6 6 49.45 5.27
 5 6 -6 39.77 5.61
 -5 -6 6 52.1 5.21
 -5 -6 6 58.73 5.44
 -5 -6 6 49.3 5.38
 -5 6 6 51.55 5.39
 -5 6 5 15.99 1.74
 -5 6 5 13.97 1.72
 -5 -6 5 14.84 1.76
 -5 -6 5 14.03 1.62
 -5 -6 5 16.23 1.82
 -5 -6 5 13.98 1.53
 5 6 -5 9.83 1.92
 -5 -6 5 14.55 1.71
 -5 6 4 9.34 1.27
 -5 -6 4 11.82 1.3
 -5 -6 4 8.77 1.28
 -5 6 4 10.66 1.28
 -5 -6 4 9.82 1.2
 5 6 -4 9.03 1.57
 -5 -6 4 9.66 1.39
 -5 -6 3 26.8 2.78
 -5 6 3 26.2 2.77
 5 6 -3 18.45 2.99
 -5 -6 3 24.81 2.81
 -5 -6 3 20.94 2.73
 -5 6 3 30.11 2.81
 -5 -6 3 26.5 2.81
 -5 6 2 1.4 0.48
 -5 -6 2 2.05 0.54
 -5 -6 2 1.11 0.73
 -5 -6 2 1.02 0.46
 5 6 -2 1.8 0.88
 -5 -6 2 1.62 0.46
 -5 6 2 1.86 0.49
 -5 -6 2 1.84 0.62
 -5 -6 1 71.95 6.97
 -5 6 1 72.66 6.96
 -5 -6 1 59.5 6.85
 5 6 -1 46.8 7.15
 -5 -6 1 72.96 6.93
 -5 6 1 69.84 6.97
 -5 -6 1 71.5 6.99
 -5 6 0 0.24 0.43
 -5 -6 0 0.53 0.42
 -5 -6 0 0.02 0.37
 -5 -6 0 0.53 0.64
 5 6 0 0.89 0.89
 -5 -6 0 0.17 0.38
 -5 6 0 0.24 0.37
 -5 -6 0 0.71 0.52
 -5 6 -1 3.8 0.7
 -5 6 -1 3.49 0.66
 -5 -6 -1 4.06 0.67
 -5 -6 -1 2.88 0.59
 5 6 1 2.75 1.02
 -5 -6 -1 3.26 0.61
 -5 6 -1 4.24 0.65
 -5 -6 -1 3.24 0.82
 -5 -6 -1 3.09 0.69
 -5 6 -2 2.93 0.68
 -5 6 -2 2.86 0.68
 -5 -6 -2 2.7 0.67
 -5 6 -2 5.31 0.56
 -5 -6 -2 2.37 0.58
 -5 -6 -2 3.65 0.51
 5 6 2 2.97 1.14
 -5 -6 -2 3.43 0.64
 -5 6 -2 2.32 0.57
 -5 -6 -2 2.51 0.79
 -5 6 -3 3.47 0.7
 -5 -6 -3 2.74 0.84
 -5 6 -3 2.4 0.71
 -5 -6 -3 2.69 0.72
 -5 6 -3 3.1 0.5
 -5 -6 -3 4.09 0.54
 5 6 3 1.49 1.02
 -5 -6 -3 2.77 0.64
 -5 6 -3 3.44 0.67
 -5 -6 -3 3.71 0.52
 -5 6 -4 2.78 0.78
 -5 6 -4 4.66 0.97
 -5 -6 -4 3.47 0.87
 -5 6 -4 4.51 0.6
 -5 -6 -4 5.05 0.68
 5 6 4 4.34 1.24
 -5 -6 -4 2.74 0.96
 -5 6 -4 4.51 0.77
 -5 -6 -4 2.4 0.88
 -5 -6 -4 5.24 0.67
 -5 6 -5 6.31 0.99
 -5 6 -5 5.66 1.18
 -5 -6 -5 6.16 1.14
 -5 -6 -5 6.56 0.83
 -5 6 -5 6.87 0.74
 -5 6 -5 6.77 1.02
 -5 -6 -5 5.22 0.96
 -5 -6 -5 4.98 0.86
 -5 -6 -5 2.81 1
 -5 6 -5 4.89 0.9
 -5 -6 -5 5.31 1.03
 -5 -6 -5 4.27 0.9
 -5 -6 -6 23.77 2.61
 -5 6 -6 24.79 2.38
 -5 6 -6 23.12 2.66
 -5 -6 -6 18.11 2.47
 -5 -6 -6 16.38 2.55
 -5 -6 -6 19.53 2.45
 -5 6 -6 17.04 2.83
 -5 -6 -6 17.99 2.84
 -5 -6 -6 19.83 2.49
 -5 6 -6 20.64 2.57
 -5 -6 -7 11.61 2.09
 -5 6 -7 18.13 1.45
 -5 6 -7 18.74 1.86
 -5 6 -7 7.22 1.56
 -5 -6 -7 9.1 1.58
 -5 -6 -7 9.51 1.67
 -5 -6 -7 14.92 1.71
 -5 6 -7 11.13 1.55
 -5 -6 -7 10.11 1.55
 -5 -6 -7 13.84 1.61
 -5 6 -7 15.23 1.73
 -5 6 -8 0.88 0.83
 -5 6 -8 1.17 0.4
 -5 6 -8 0.08 0.62
 -5 -6 -8 0.8 0.83
 -5 -6 -8 1.1 0.84
 -5 6 -8 0.9 0.71
 -5 -6 -8 -0.12 0.7
 -5 -6 -8 0.94 0.65
 -5 -6 -9 34.58 3.19
 -5 6 -9 33.35 3.18
 -5 6 -9 35.13 3.55
 -5 -6 -9 19.12 3.33
 -5 -6 -9 25.2 3.34
 -5 -6 -9 32.88 3.4
 -5 6 -9 42.93 3.49
 -5 -6 -9 26.44 3.29
 -5 6 -9 21.75 3.33
 -5 6 -10 6.06 1.34
 -5 -6 -10 12.31 1.17
 -5 6 -10 11.58 1.16
 -5 6 -10 9.67 1.49
 -5 -6 -10 6.41 1.4
 -5 -6 -10 7.99 1.39
 -5 -6 -10 8 1.3
 -5 -6 -11 0.56 0.41
 -5 6 -11 1.15 0.44
 -5 -6 -11 0.22 0.82
 -5 -6 -11 -0.04 0.72
 -5 -6 -11 0.12 0.67
 -5 -6 -12 0.16 0.37
 -5 6 -12 0.1 0.39
 -5 -6 -12 0.53 0.78
 -5 -6 -12 0.08 0.64
 -5 -6 -13 0.31 0.38
 -5 6 -13 0.41 0.37
 -5 -6 -13 0.17 0.6
 -5 6 -14 0.08 0.31
 -5 -6 -14 -0.14 0.5
 -5 6 -15 1.86 0.34
 -5 -6 -15 1.17 0.47
 5 -7 -18 2.25 0.31
 -5 -7 18 2.05 0.29
 5 7 -18 2.87 0.3
 5 7 -17 1.94 0.29
 5 -7 -17 1.78 0.33
 -5 -7 17 2.04 0.3
 5 7 -16 0.17 0.21
 5 -7 -16 -0.08 0.29
 5 -7 -16 -0.03 0.28
 -5 -7 16 0.31 0.23
 5 -7 -15 9.19 0.92
 5 7 -15 5.51 1.16
 5 -7 -15 4.01 0.88
 5 7 -15 8.89 0.84
 5 7 -14 -0.09 0.27
 5 7 -14 0.48 0.84
 5 7 -13 19.25 2.02
 5 -7 -13 20.4 3.99
 5 7 -13 17.1 2.37
 5 -7 -12 8.83 1.17
 -5 -7 12 8.76 1.09
 5 -7 -12 9.45 2.98
 5 7 -12 8 1.43
 5 -7 -11 28.86 3.22
 -5 -7 11 32.13 3.17
 5 -7 -11 31.27 5.06
 5 7 -11 21.18 3.66
 -5 -7 11 35.64 5.42
 5 7 -11 29.03 3.46
 5 -7 -10 4.14 0.81
 -5 -7 10 3.65 2.55
 -5 -7 10 4.54 0.73
 5 -7 -10 2.26 2.1
 5 7 -10 2.54 1.27
 5 7 -10 4.18 1.12
 -5 -7 9 24.5 2.75
 5 -7 -9 22.24 4.21
 5 7 -9 15.63 3.12
 -5 -7 9 27.35 2.69
 -5 -7 9 29.84 4.81
 -5 7 9 27.46 2.91
 -5 -7 8 1.08 0.54
 5 -7 -8 1.62 1.86
 -5 7 8 1.31 0.54
 5 7 -8 1.39 1.04
 -5 -7 8 0.79 2.61
 -5 -7 8 1.04 0.33
 -5 -7 7 109.02 10.57
 -5 -7 7 90.15 10.36
 -5 -7 7 111.28 10.32
 -5 7 7 116.01 10.53
 -5 7 6 6.89 0.92
 -5 -7 6 6.61 0.97
 -5 -7 6 4.51 0.83
 -5 -7 6 4.96 1.06
 5 7 -6 3.85 1.21
 -5 -7 6 6.24 0.7
 -5 -7 5 42.14 4.1
 -5 7 5 40.58 4.04
 -5 -7 5 35.55 3.92
 -5 -7 5 39.66 3.86
 -5 -7 5 37.21 4.07
 -5 -7 4 3.27 0.69
 -5 -7 4 3.11 0.62
 5 7 -4 2.27 1.01
 -5 7 4 4.55 0.67
 -5 -7 4 3.32 0.88
 -5 7 3 10.15 1.14
 -5 -7 3 7.39 1.05
 5 7 -3 5.46 1.38
 -5 -7 3 9.32 1.3
 -5 -7 3 9.48 1.19
 -5 -7 3 8.53 1.15
 -5 7 2 20.65 2.04
 5 7 -2 12.33 2.27
 -5 -7 2 15.75 2.08
 -5 -7 2 17.18 2.04
 -5 -7 2 19.47 2.06
 -5 -7 1 10.68 1.47
 5 7 -1 10.16 1.91
 -5 -7 1 10.79 1.64
 -5 -7 1 12.35 1.56
 -5 -7 1 15.77 1.62
 -5 -7 0 -0.32 0.53
 -5 -7 0 -0.05 0.4
 -5 -7 0 -0.1 0.41
 5 7 0 0.12 0.89
 -5 7 0 -0.04 0.35
 -5 7 -1 1.84 0.59
 -5 -7 -1 1.3 0.47
 -5 -7 -1 0.94 0.44
 5 7 1 2.04 1.04
 -5 7 -1 1.01 0.4
 -5 -7 -1 1.45 0.59
 -5 7 -2 10.92 1.26
 -5 7 -2 8.97 1.22
 5 7 2 7.5 1.7
 -5 -7 -2 9.69 1.38
 -5 -7 -2 10.04 1.32
 -5 -7 -2 9.75 1.26
 -5 7 -3 2.49 0.72
 -5 -7 -3 3.64 0.78
 -5 7 -3 5.81 0.62
 5 7 3 2.19 1.08
 -5 -7 -3 3.52 0.6
 -5 7 -3 2.6 0.62
 -5 -7 -3 3.12 0.89
 -5 -7 -3 3.58 0.56
 -5 -7 -3 2.54 0.74
 -5 7 -4 7.51 1.12
 -5 -7 -4 6.48 1.23
 -5 7 -4 8.36 0.93
 -5 -7 -4 7.95 0.97
 -5 7 -4 6.2 1.06
 -5 -7 -4 8.12 1.02
 5 7 4 5.97 1.65
 -5 -7 -4 6.6 1.21
 -5 -7 -4 8.06 1.09
 -5 7 -5 31.62 3.21
 -5 7 -5 34.38 3.04
 -5 -7 -5 26.21 3.11
 -5 -7 -5 31.43 3.26
 -5 -7 -5 28.87 3.09
 -5 -7 -5 24.68 3.45
 -5 7 -6 6.32 1.12
 -5 -7 -6 6.48 1.48
 -5 7 -6 8.67 0.84
 -5 7 -6 7.8 1.12
 -5 -7 -6 4.28 0.99
 -5 -7 -6 4.17 1.13
 -5 -7 -6 6.22 1.17
 -5 -7 -6 4.92 0.96
 -5 7 -7 -0.28 0.73
 -5 7 -7 0.4 0.35
 -5 -7 -7 -0.13 0.66
 -5 7 -7 0.08 0.61
 -5 -7 -7 0.91 0.98
 -5 -7 -7 0.31 0.84
 -5 -7 -7 -0.26 0.69
 -5 7 -8 0.11 0.78
 -5 7 -8 0.86 0.42
 -5 7 -8 0.83 0.62
 -5 -7 -8 1.05 0.97
 -5 -7 -8 0.64 0.85
 -5 -7 -8 2.13 0.83
 -5 -7 -8 1.26 0.74
 -5 7 -9 3.34 1.04
 -5 7 -9 6.94 0.76
 -5 7 -9 5.61 1.06
 -5 -7 -9 2.85 1.11
 -5 -7 -9 4.64 1.14
 -5 -7 -9 5.54 1.02
 -5 7 -10 2.27 0.79
 -5 7 -10 2.33 0.49
 -5 -7 -10 0.12 0.92
 -5 -7 -10 0.96 0.86
 -5 -7 -10 2.06 0.78
 -5 7 -11 2.52 0.59
 -5 -7 -11 2.36 1
 -5 -7 -11 1.66 0.9
 -5 -7 -11 2.13 0.81
 -5 7 -12 0.82 0.39
 -5 -7 -12 1.68 0.84
 -5 -7 -12 1.39 0.73
 -5 -7 -12 0.73 0.62
 -5 7 -13 5.16 0.63
 -5 -7 -13 3.17 0.79
 -5 7 -14 1.97 0.37
 -5 -7 -14 0.95 0.55
 -5 -7 -15 0.11 0.36
 5 -8 -18 0.11 0.14
 5 -8 -17 1.38 0.28
 5 8 -16 0.77 0.2
 5 -8 -16 0.66 0.3
 5 -8 -16 0.46 0.28
 -5 -8 16 0.65 0.2
 5 -8 -15 4.88 0.67
 -5 -8 15 5.05 0.58
 5 -8 -15 3.67 0.68
 5 8 -15 5.5 0.58
 5 8 -14 2.36 0.39
 -5 -8 14 2.97 0.41
 5 8 -13 0.38 0.28
 5 -8 -13 0.16 0.46
 -5 -8 13 0.66 0.3
 5 8 -13 1.41 0.89
 5 8 -12 0.84 0.31
 5 -8 -12 0.43 0.53
 -5 -8 12 -0.02 0.42
 5 -8 -12 0.4 2.26
 -5 -8 12 0.61 0.31
 5 8 -12 0.68 0.89
 5 -8 -11 0.89 0.59
 -5 -8 11 0.42 0.45
 5 -8 -11 -1.99 2.34
 5 8 -11 0.17 1.07
 -5 -8 11 0.1 0.3
 5 8 -11 -0.16 0.87
 5 -8 -10 17.83 2.3
 -5 -8 10 19.65 2.24
 5 -8 -10 23.18 4.14
 5 8 -10 11.06 2.65
 -5 -8 10 23.92 2.18
 -5 -8 10 18.2 4.39
 -5 -8 9 28.79 2.87
 5 -8 -9 18.45 2.68
 -5 -8 9 21.73 2.63
 5 -8 -9 27.41 4.37
 5 8 -9 13.75 2.99
 -5 -8 9 30.24 2.58
 5 -8 -8 2.88 0.81
 -5 -8 8 3.45 0.71
 5 8 -8 2.02 1.1
 -5 -8 7 20.04 2.07
 -5 -8 7 16.57 1.9
 -5 -8 6 86.7 7.47
 -5 -8 6 68.61 7.26
 -5 -8 6 74.91 7.42
 -5 -8 5 18.07 1.77
 -5 -8 5 14.88 1.61
 5 8 -5 11.15 2.01
 -5 -8 5 10.47 1.72
 -5 -8 5 13.87 1.82
 -5 -8 4 0.1 0.41
 -5 -8 4 0.3 0.44
 5 8 -4 1.35 0.88
 -5 -8 4 -0.43 0.74
 -5 -8 3 0.62 0.76
 -5 -8 3 0.78 0.43
 -5 -8 3 0.13 0.43
 5 8 -3 -0.37 0.83
 -5 -8 2 0.09 0.39
 -5 -8 2 0.03 0.45
 5 8 -2 -0.76 0.85
 -5 8 2 -0.2 0.33
 -5 -8 2 0.23 0.72
 -5 -8 2 0.27 0.65
 -5 -8 1 0.29 0.42
 5 8 -1 -0.13 0.93
 -5 8 1 0.16 0.34
 -5 -8 1 0.84 0.76
 -5 -8 1 0.62 0.64
 -5 8 0 2.74 0.65
 -5 -8 0 2.64 0.56
 -5 -8 0 2.03 0.87
 -5 -8 0 1.94 0.55
 5 8 0 2.17 1.13
 -5 8 0 2.85 0.51
 -5 -8 0 1.8 0.69
 -5 8 -1 4.33 0.77
 -5 -8 -1 3.43 0.75
 5 8 1 2.95 1.19
 -5 8 -1 4.52 0.68
 -5 -8 -1 4.33 0.83
 -5 8 -2 53.24 5.36
 -5 -8 -2 46.83 5.35
 5 8 2 41.1 5.75
 -5 -8 -2 60.07 5.51
 -5 8 -3 5.5 0.94
 -5 -8 -3 7.28 1.14
 5 8 3 4.4 1.41
 -5 -8 -3 5.94 1.08
 -5 -8 -3 5.74 0.95
 -5 8 -4 6.74 1.08
 5 8 4 6.03 1.64
 -5 -8 -4 6.6 1.17
 -5 -8 -4 7.35 1.08
 -5 8 -5 1.06 0.66
 5 8 5 2.34 1.41
 -5 -8 -5 1.92 0.9
 -5 -8 -5 1.67 0.7
 5 8 6 10.14 2.13
 -5 -8 -6 8.7 1.7
 -5 -8 -6 13.6 1.74
 -5 -8 -6 12.58 1.56
 -5 8 -6 13.21 1.6
 -5 -8 -7 17.92 3.4
 -5 -8 -7 28.18 3.44
 -5 -8 -7 29.74 3.37
 -5 8 -7 23.74 3.36
 -5 8 -8 1.98 0.95
 -5 8 -8 5.61 0.68
 -5 -8 -8 3.89 1.15
 -5 -8 -8 4.1 1.08
 -5 8 -9 0.52 0.74
 -5 8 -9 1 0.4
 -5 -8 -9 1.11 0.94
 -5 -8 -9 0.5 0.89
 -5 8 -10 2.35 0.73
 -5 8 -10 2.39 0.47
 -5 -8 -10 0.31 0.91
 -5 -8 -10 0.31 0.85
 -5 8 -11 1.74 0.41
 -5 -8 -11 1.37 0.9
 -5 -8 -11 0.14 0.8
 -5 -8 -11 0.13 0.66
 -5 8 -12 0.91 0.35
 -5 -8 -12 -0.12 0.71
 -5 -8 -12 0.5 0.64
 -5 -8 -13 0.65 0.62
 -5 -8 -14 2.48 0.61
 -5 -8 -15 0.64 0.38
 5 -9 -17 0.13 0.19
 5 -9 -16 0.63 0.29
 5 -9 -16 0.76 0.26
 5 -9 -15 0.02 0.37
 5 9 -15 1 0.65
 5 -9 -14 1.98 0.59
 5 9 -14 1.75 0.83
 5 -9 -13 0.81 0.46
 5 9 -13 0.13 0.81
 5 -9 -12 1.01 0.53
 -5 -9 12 0.81 0.45
 5 9 -12 0.99 0.87
 5 -9 -11 7.39 1.04
 -5 -9 11 7.87 0.97
 5 9 -11 5.97 1.34
 5 -9 -10 37.9 4.24
 -5 -9 10 41.68 4.2
 5 -9 -9 -0.26 0.62
 5 9 -9 -0.15 0.97
 5 -9 -8 45.76 4.96
 -5 -9 8 51.66 4.91
 5 9 -8 33.98 5.33
 5 -9 -7 7.48 1.13
 -5 -9 7 8.82 1.05
 5 9 -7 5.7 1.5
 5 -9 -6 2.16 0.73
 -5 -9 6 4.86 1.04
 -5 -9 6 3.98 0.69
 5 9 -6 3.36 1.23
 -5 -9 6 2.71 0.76
 5 -9 -5 31.05 3.26
 -5 -9 5 33.72 3.21
 5 9 -5 26.27 3.65
 -5 -9 5 24.48 3.34
 -5 -9 5 29.38 3.39
 -5 -9 4 4.44 0.7
 -5 -9 4 2.94 0.98
 5 9 -4 3.27 1.13
 -5 -9 4 2.93 0.77
 -5 -9 3 2.89 0.95
 -5 -9 3 2.93 0.6
 5 9 -3 2.39 1.06
 -5 -9 2 0.25 0.66
 -5 -9 2 0.55 0.47
 5 9 -2 0.14 0.85
 -5 -9 2 0.05 0.75
 5 9 -1 8.6 1.74
 -5 -9 1 10.71 1.37
 -5 -9 1 9.03 1.45
 -5 9 0 0.4 0.55
 -5 -9 0 0.46 0.47
 5 9 0 -0.3 0.97
 -5 -9 0 -0.77 0.81
 -5 -9 0 0.17 0.69
 -5 9 -1 1.98 0.64
 5 9 1 1.99 1.21
 -5 -9 -1 1.71 0.86
 -5 -9 -1 2.07 0.72
 -5 9 -2 4.43 0.82
 5 9 2 3.69 1.39
 -5 -9 -2 3.59 1.05
 -5 -9 -2 4.09 0.86
 -5 9 -3 6.33 1.05
 -5 -9 -3 7.85 1.14
 5 9 3 7.78 1.72
 -5 9 -4 51 5.23
 5 9 4 38.82 5.75
 -5 -9 -4 50.52 5.22
 -5 9 -5 15.72 1.84
 5 9 5 15.37 2.48
 -5 -9 -5 13.47 1.93
 -5 -9 -5 14.15 1.82
 -5 -9 -6 -0.17 0.87
 -5 -9 -6 -0.18 0.72
 5 9 7 1.92 1.41
 -5 -9 -7 0.29 0.95
 -5 -9 -7 0.05 0.74
 5 9 8 1.16 1.35
 -5 -9 -8 -0.28 1
 -5 -9 -8 -0.41 0.92
 -5 -9 -8 -0.71 0.75
 -5 -9 -9 0.07 1
 -5 -9 -9 -0.11 0.86
 -5 -9 -9 -0.05 0.71
 -5 -9 -10 2.26 0.94
 -5 -9 -11 1.77 0.87
 -5 -9 -12 0.68 0.7
 -5 -9 -13 0.34 0.59
 -5 -9 -13 0.97 0.58
 -5 -9 -14 1.16 0.53
 5 -10 -17 0.25 0.17
 5 -10 -16 0.39 0.21
 5 -10 -15 1.17 0.38
 5 -10 -15 1.5 0.38
 5 10 -15 1.58 0.6
 5 -10 -14 0.15 0.35
 5 -10 -14 0.32 0.43
 5 10 -14 0.57 0.62
 5 -10 -13 5.33 0.7
 5 -10 -13 3.11 0.74
 5 10 -13 4.86 0.99
 5 -10 -12 0.74 0.46
 5 10 -12 0.66 0.75
 5 -10 -11 5.48 0.83
 -5 -10 11 5.64 0.77
 5 10 -11 4.15 1.12
 5 -10 -10 -0.26 0.52
 -5 -10 10 0.69 0.46
 5 10 -10 -0.32 0.99
 5 -10 -9 3.57 0.73
 -5 -10 9 3.16 0.65
 5 -10 -8 3.41 0.76
 -5 -10 8 3.44 0.69
 5 -10 -7 5.58 0.91
 -5 -10 7 6.42 0.86
 -5 -10 7 3.81 0.94
 5 -10 -6 38.54 3.59
 -5 -10 6 39.06 3.56
 5 10 -6 28.3 4.03
 -5 -10 6 25.59 3.67
 -5 -10 6 27.03 3.68
 5 -10 -5 12.9 1.58
 -5 -10 5 14.35 1.58
 -5 -10 5 14.91 1.86
 5 10 -5 12.5 2.14
 -5 -10 5 11.42 1.73
 -5 -10 4 8.99 1.35
 -5 -10 4 7.84 1.03
 5 10 -4 6.37 1.51
 -5 -10 4 6.48 1.12
 -5 -10 3 15.48 1.61
 5 10 -3 10.12 2.05
 -5 -10 3 11.68 1.7
 -5 -10 3 14.97 1.85
 -5 -10 2 11.64 1.36
 5 10 -2 8.88 1.9
 -5 -10 2 9.08 1.59
 -5 -10 2 13.07 1.54
 -5 -10 1 0.06 0.49
 5 10 -1 -0.3 1.06
 -5 -10 1 0.16 0.87
 -5 -10 1 0.4 0.7
 -5 10 0 3.48 0.7
 5 10 0 0.48 1.13
 -5 -10 0 1.1 0.96
 -5 -10 0 3.24 0.86
 5 10 1 -0.67 1.19
 -5 -10 -1 0.11 0.83
 -5 -10 -1 0.73 0.74
 5 10 2 0.69 1.2
 -5 -10 -2 -0.06 0.89
 -5 -10 -2 -0.41 0.76
 5 10 3 5.74 1.72
 -5 -10 -3 5.64 1.21
 -5 -10 -3 6.44 1.09
 5 10 4 0.18 1.22
 -5 -10 -4 1.35 0.84
 5 10 5 1.15 1.37
 -5 -10 -5 2.09 0.8
 5 10 6 4.28 1.81
 -5 -10 -6 4.7 1.22
 -5 -10 -6 6.26 1.09
 5 10 7 0.98 1.37
 -5 -10 -7 0.85 0.97
 -5 -10 -7 -0.19 0.76
 -5 -10 -8 1.45 0.5
 -5 -10 -8 0.95 0.9
 -5 -10 -8 1.68 0.83
 -5 -10 -9 2.32 0.98
 -5 -10 -9 2.1 0.9
 -5 -10 -10 0.21 0.84
 -5 -10 -10 0.44 0.77
 -5 -10 -11 -0.4 0.81
 -5 -10 -11 -0.16 0.67
 -5 -10 -12 -0.14 0.68
 -5 -10 -13 0.42 0.5
 -5 -10 -14 0.63 0.44
 5 -11 -15 0.73 0.31
 5 -11 -15 1.35 0.32
 5 -11 -14 3.4 0.5
 5 -11 -14 2.15 0.54
 5 11 -14 3.08 0.74
 5 -11 -13 0.89 0.41
 5 -11 -13 0.48 0.5
 5 11 -13 0.93 0.68
 5 -11 -12 -0.3 0.44
 5 11 -12 0.76 0.74
 5 -11 -11 0.94 0.48
 5 -11 -10 5.82 0.8
 -5 -11 10 4.35 0.72
 5 -11 -9 1.43 0.58
 -5 -11 9 1.86 0.51
 5 11 -9 0.62 1
 5 -11 -8 0.03 0.53
 -5 -11 8 1.08 0.51
 5 11 -8 0.77 0.91
 5 -11 -7 3.54 0.72
 -5 -11 7 3.96 0.7
 5 11 -7 2.27 1.16
 5 -11 -6 12.03 1.29
 -5 -11 6 10.79 1.28
 -5 -11 6 7.36 1.36
 -5 -11 6 9 1.53
 -5 -11 5 14.46 1.52
 -5 -11 5 9.45 1.61
 -5 -11 5 13.73 1.78
 -5 -11 4 1.61 0.56
 -5 -11 4 -0.07 0.54
 -5 -11 4 -0.06 0.87
 -5 -11 3 4.45 1.15
 -5 -11 3 4.63 0.78
 5 11 -3 4.81 1.35
 -5 -11 2 1.92 0.61
 5 11 -2 1.88 1.15
 -5 -11 2 1.48 0.95
 -5 -11 1 1.5 0.63
 -5 -11 1 2.99 1.02
 5 11 -1 2.93 1.28
 -5 -11 1 2.93 0.85
 5 11 0 1.01 1.16
 -5 -11 0 1.69 0.99
 -5 -11 0 1.43 0.79
 5 11 1 0.53 1.18
 -5 -11 -1 0.18 0.95
 -5 -11 -1 0.83 0.82
 -5 -11 -2 -0.36 0.97
 5 11 2 -1.09 1.41
 -5 -11 -2 2.14 0.86
 5 11 3 2.44 1.56
 -5 -11 -3 3.87 1.16
 -5 -11 -3 6.49 1.1
 5 11 4 15.83 2.97
 -5 -11 -4 17.26 2.43
 -5 -11 -4 22.7 2.37
 5 11 5 2.77 1.57
 -5 -11 -5 1.57 1.02
 -5 -11 -5 2.09 0.91
 5 11 6 2.4 1.56
 -5 -11 -6 3.57 0.97
 -5 -11 -7 0.49 0.8
 -5 -11 -8 -0.15 0.46
 -5 -11 -8 -0.12 0.94
 -5 -11 -8 0.43 0.76
 -5 -11 -9 0.33 0.89
 -5 -11 -9 0.09 0.78
 -5 -11 -10 6.83 1.23
 -5 -11 -10 6.91 1.14
 -5 -11 -11 3.85 0.94
 -5 -11 -11 3.16 0.84
 -5 -11 -12 1.1 0.64
 -5 -11 -12 1.65 0.65
 5 -12 -15 0.43 0.25
 5 -12 -15 0.3 0.24
 5 -12 -14 0.06 0.29
 5 -12 -14 0.32 0.33
 5 12 -14 -0.2 0.49
 5 -12 -13 -0.03 0.34
 5 -12 -13 0.46 0.44
 5 12 -13 0.97 0.61
 5 -12 -12 2.05 0.48
 5 -12 -11 1.93 0.51
 5 -12 -11 1.21 0.67
 5 -12 -10 5 0.68
 -5 -12 10 3.82 0.62
 5 -12 -9 5.85 0.79
 -5 -12 9 4.29 0.73
 5 -12 -9 4.21 0.92
 5 -12 -8 10.14 1.09
 -5 -12 8 8.69 1.04
 5 -12 -7 0.47 0.48
 -5 -12 7 0.48 0.48
 5 12 -7 0.15 0.86
 5 -12 -6 1.66 0.49
 -5 -12 6 0.21 0.54
 -5 -12 6 0.27 0.91
 -5 -12 5 7.84 1.59
 5 12 -5 10.58 2
 -5 -12 5 9.11 1.49
 -5 -12 4 2.14 0.61
 5 12 -4 1.86 1.22
 -5 -12 4 1.25 0.95
 -5 -12 3 0.72 0.57
 -5 -12 3 -0.12 0.93
 -5 -12 2 15.14 2.03
 -5 -12 2 14.7 1.74
 -5 -12 1 4.65 0.85
 -5 -12 1 4.78 1.23
 -5 -12 1 5.51 1.08
 -5 -12 0 5.47 0.92
 5 12 0 5.89 1.66
 -5 -12 0 5.27 1.29
 -5 -12 0 7.33 1.14
 5 12 1 -1.08 1.25
 -5 -12 -1 0.62 0.98
 -5 -12 -1 0.9 0.83
 -5 -12 -2 22.68 3.19
 5 12 2 27.56 3.86
 -5 -12 -2 32.19 3.18
 5 12 3 0.19 1.35
 -5 -12 -3 0.76 0.98
 -5 -12 -3 0.57 0.89
 5 12 4 1.97 1.5
 -5 -12 -4 0.96 0.99
 -5 -12 -4 3.21 1
 -5 -12 -5 6.82 1.42
 -5 -12 -5 7.67 1.28
 -5 -12 -6 0.56 1.04
 -5 12 -6 0.31 0.89
 -5 -12 -6 0.4 0.83
 -5 -12 -7 0.87 0.51
 -5 -12 -7 0.68 0.87
 -5 -12 -8 0.31 0.45
 -5 -12 -8 1.54 0.85
 -5 -12 -9 0.1 0.9
 -5 -12 -9 0.78 0.78
 -5 -12 -10 0.82 0.83
 -5 -12 -10 0.7 0.74
 -5 -12 -11 2.71 0.85
 -5 -12 -11 4.19 0.86
 -5 -12 -12 -0.46 0.51
 -5 -12 -12 0.22 0.56
 -5 -12 -13 0.26 0.41
 5 -13 -14 0.08 0.25
 5 -13 -14 0.48 0.29
 5 -13 -13 1.05 0.4
 5 -13 -13 0.62 0.33
 5 -13 -12 2.03 0.43
 5 -13 -11 2.47 0.48
 5 -13 -11 1.4 0.62
 5 -13 -10 8.19 0.93
 5 -13 -10 5.42 1.03
 -5 -13 9 3.55 0.63
 5 -13 -9 2.19 0.79
 5 -13 -8 7.17 0.86
 -5 -13 8 5.81 0.84
 5 -13 -8 4.96 1.03
 5 -13 -7 15.86 1.5
 -5 -13 7 12.92 1.51
 -5 -13 6 9.63 1.13
 5 -13 -6 7.04 1.23
 -5 -13 5 1.63 0.58
 5 13 -5 0.77 1.08
 5 -13 -5 0.76 0.7
 -5 -13 5 1.09 0.96
 -5 -13 4 0.59 0.57
 5 13 -4 -0.32 1.06
 5 -13 -4 0.2 0.62
 -5 -13 4 0.34 0.92
 -5 -13 3 7.37 0.9
 5 13 -3 2.84 1.32
 5 -13 -3 4.16 0.88
 -5 -13 3 4.78 1.18
 -5 -13 2 0.53 0.92
 -5 -13 2 -0.22 0.55
 5 13 -2 -0.16 1.05
 -5 -13 1 1.88 1.09
 -5 -13 1 3.27 0.73
 5 13 -1 5.21 1.46
 -5 -13 0 0.43 0.99
 -5 -13 0 1.53 0.63
 5 13 0 1.93 1.31
 -5 -13 0 0.9 0.87
 -5 -13 -1 15.25 1.93
 -5 -13 -1 14.22 2.19
 -5 -13 -2 12.43 1.55
 -5 -13 -2 6.71 1.53
 -5 -13 -3 1.27 0.62
 -5 -13 -3 2.04 1.1
 -5 -13 -3 1.23 0.91
 -5 -13 -4 -0.35 0.55
 -5 -13 -4 -0.06 1.03
 -5 -13 -4 0.72 0.92
 -5 -13 -5 2.54 0.65
 -5 -13 -5 1.88 1.18
 -5 -13 -5 2.88 1
 -5 -13 -6 1.74 0.57
 -5 -13 -6 0.24 1.05
 -5 13 -6 1.44 0.98
 -5 -13 -6 2.01 0.96
 -5 -13 -7 0.61 0.5
 -5 -13 -7 0.75 1.03
 -5 -13 -7 -0.05 0.81
 -5 -13 -8 1.02 0.43
 -5 -13 -8 0.57 0.81
 -5 -13 -9 -0.4 0.76
 -5 -13 -10 0.12 0.76
 -5 -13 -10 0.52 0.69
 -5 -13 -11 0.45 0.64
 -5 -13 -11 0.46 0.62
 -5 -13 -12 0.76 0.47
 5 -14 -13 1.17 0.3
 5 -14 -13 1.43 0.34
 5 -14 -12 2.03 0.4
 5 -14 -11 2.75 0.45
 5 -14 -11 1.38 0.55
 5 -14 -10 1.47 0.4
 5 -14 -10 1.02 0.57
 5 -14 -9 0.34 0.38
 -5 -14 9 -0.15 0.37
 5 -14 -9 0.24 0.58
 5 -14 -8 4.33 0.6
 -5 -14 8 3.31 0.61
 5 -14 -8 3.4 0.81
 -5 -14 7 2.14 0.51
 5 -14 -7 1.48 0.72
 -5 -14 6 11.95 1.31
 5 -14 -6 9.03 1.39
 -5 -14 5 0.36 0.88
 -5 -14 5 0.14 0.52
 5 -14 -5 0.64 0.62
 -5 -14 4 1.71 0.6
 5 -14 -4 0.73 0.61
 -5 -14 4 1.71 0.95
 -5 -14 3 2.21 0.63
 5 -14 -3 1.31 0.63
 -5 -14 3 1.05 0.93
 -5 -14 2 3.97 0.75
 -5 -14 2 3.85 1.15
 -5 -14 1 4.06 0.74
 -5 -14 1 2.01 1.04
 -5 -14 0 0.48 0.59
 -5 -14 0 0.72 0.96
 -5 -14 -1 0.77 0.62
 -5 -14 -1 -0.31 1.05
 -5 -14 -2 1.41 1.08
 -5 -14 -2 1.67 0.86
 -5 -14 -3 0.37 0.99
 -5 -14 -3 0.24 0.81
 -5 -14 -4 1.31 0.6
 -5 -14 -4 1.21 0.99
 -5 -14 -4 1.89 0.88
 -5 -14 -5 4.29 0.73
 -5 -14 -5 3.5 1.17
 -5 14 -5 4.03 1.13
 -5 -14 -5 2.69 0.99
 -5 -14 -6 2.69 0.58
 -5 -14 -6 0.79 1.02
 -5 14 -6 0.06 0.81
 -5 -14 -6 2.04 0.91
 -5 -14 -7 0.62 0.45
 -5 -14 -7 1.58 0.99
 -5 -14 -7 1.79 0.89
 -5 -14 -8 0.85 0.37
 -5 -14 -8 0.29 0.95
 -5 -14 -8 -0.23 0.78
 -5 -14 -9 0.61 0.69
 -5 -14 -10 0.29 0.67
 -5 -14 -10 0.56 0.59
 -5 -14 -11 0.68 0.43
 5 -15 -11 1.12 0.41
 5 -15 -10 0.4 0.29
 5 -15 -10 0.24 0.46
 5 -15 -9 0.68 0.33
 5 -15 -9 0.8 0.51
 -5 -15 8 0.23 0.34
 5 -15 -8 0.64 0.55
 -5 -15 7 1.19 0.44
 5 -15 -7 1.66 0.6
 -5 -15 6 2.08 0.51
 5 -15 -6 1.35 0.61
 -5 -15 5 2.09 0.55
 5 -15 -5 2.09 0.63
 -5 -15 4 0.08 0.51
 5 -15 -4 1.11 0.55
 -5 -15 4 0.29 0.9
 -5 -15 3 0.4 0.54
 -5 -15 3 -0.2 0.89
 -5 -15 2 2.33 0.98
 -5 -15 2 2.05 0.63
 -5 -15 1 7.07 0.97
 -5 -15 1 5.27 1.23
 -5 -15 0 2.69 0.65
 -5 -15 0 0.56 0.96
 -5 -15 -1 2.05 0.62
 -5 -15 -1 0.34 1
 -5 -15 -2 1.6 0.66
 -5 -15 -2 3.55 1.15
 -5 -15 -3 -0.17 1.01
 -5 -15 -4 1.8 0.62
 -5 -15 -4 2.83 1.09
 -5 -15 -4 2.58 0.89
 -5 -15 -5 0.65 0.51
 -5 -15 -5 -0.05 0.92
 -5 15 -5 -0.75 0.8
 -5 -15 -5 -0.04 0.78
 -5 -15 -6 0.37 0.47
 -5 -15 -6 0.95 0.99
 -5 -15 -6 1.74 0.77
 -5 -15 -7 -0.19 0.42
 -5 -15 -7 0.59 0.86
 -5 -15 -7 0.11 0.7
 -5 -15 -8 1.03 0.34
 -5 -15 -8 2.32 0.88
 -5 -15 -8 1.75 0.68
 -5 -15 -9 1.04 0.68
 -5 -15 -9 0.6 0.56
 5 -16 -11 0.24 0.29
 5 -16 -10 1.61 0.42
 5 -16 -9 -0.33 0.41
 5 -16 -8 0.21 0.45
 -5 -16 7 0.51 0.36
 5 -16 -7 0.68 0.49
 -5 -16 6 0.68 0.4
 5 -16 -6 0.96 0.49
 -5 -16 5 0.13 0.43
 5 -16 -5 0.33 0.44
 -5 -16 4 -0.24 0.44
 5 -16 -4 0.22 0.46
 -5 -16 3 -0.08 0.49
 -5 -16 3 1.92 0.86
 -5 -16 2 0.58 0.54
 -5 -16 2 1.11 0.86
 -5 -16 1 0.16 0.52
 -5 -16 1 0.38 0.87
 -5 -16 0 -0.14 0.55
 -5 -16 0 1.04 0.92
 -5 -16 -1 0.95 0.94
 -5 -16 -1 0.42 0.55
 -5 -16 -2 8.29 1.07
 -5 -16 -2 6.69 1.36
 -5 -16 -3 -0.05 0.92
 -5 -16 -4 0.2 0.5
 -5 -16 -4 -0.29 0.91
 -5 16 -4 -0.35 0.79
 -5 -16 -5 -0.2 0.45
 -5 -16 -5 0.99 0.91
 -5 16 -5 0.93 0.64
 -5 -16 -6 0.16 0.4
 -5 -16 -6 0.49 0.83
 -5 -16 -7 0.64 0.33
 -5 -16 -7 0.25 0.71
 -5 -16 -8 1.58 0.63
 5 -17 -9 0.23 0.26
 5 -17 -8 0.46 0.33
 5 -17 -7 0.62 0.37
 -5 -17 6 1.21 0.35
 5 -17 -6 1.37 0.41
 -5 -17 5 0.81 0.39
 5 -17 -5 0.5 0.38
 -5 -17 4 -0.02 0.38
 -5 -17 3 -0.12 0.43
 -5 -17 2 1.32 0.51
 -5 -17 1 0.28 0.46
 -5 -17 1 -0.5 0.76
 -5 -17 0 0.3 0.5
 -5 -17 0 -0.08 0.78
 -5 -17 -1 0.53 0.79
 -5 -17 -1 0.16 0.47
 -5 -17 -2 0.28 0.79
 -5 -17 -2 1.04 0.51
 -5 -17 -3 0.86 0.78
 -5 17 -3 0.15 0.67
 -5 -17 -4 -0.04 0.43
 -5 -17 -4 -0.11 0.74
 -5 -17 -5 0.54 0.38
 -5 -17 -5 -0.17 0.65
 -5 -17 -6 9.07 1.43
 -5 -18 4 0.58 0.3
 -5 -18 3 0.31 0.33
 -5 -18 2 0.39 0.36
 -5 -18 1 -0.19 0.37
 -5 -18 0 0.18 0.38
 -5 -18 -1 0.14 0.38
 -5 -18 -1 0.45 0.59
 -5 18 -1 0.46 0.61
 -5 -18 -2 0.16 0.35
 -5 -18 -2 0.46 0.58
 -5 -18 -3 1.08 0.54
 -6 0 20 2.82 0.4
 6 0 -20 4.86 0.41
 6 0 -19 0.01 0.15
 -6 0 19 0.08 0.16
 6 0 -18 2.08 0.31
 -6 0 18 1.73 0.32
 6 0 -17 -0.04 0.24
 6 0 -16 2.05 0.38
 6 0 -15 -0.2 0.33
 6 0 -14 25.52 4.17
 -6 0 12 69 7.01
 -6 0 12 65.15 7.19
 -6 0 11 -0.07 0.59
 -6 0 11 0.29 0.53
 -6 0 10 137.05 14.14
 -6 0 10 140.9 14.32
 -6 0 9 0.33 0.53
 -6 0 9 0.21 0.54
 -6 0 8 4.91 0.78
 -6 0 8 2.83 0.75
 -6 0 8 3.71 0.55
 -6 0 7 -0.06 0.58
 -6 0 7 2.06 0.41
 -6 0 6 69.48 7.61
 -6 0 6 83.41 7.47
 -6 0 6 68.3 7.36
 -6 0 6 69.55 7.56
 -6 0 5 -0.13 0.49
 -6 0 5 -0.09 0.53
 -6 0 5 -0.02 0.26
 -6 0 5 -0.17 0.49
 -6 0 4 65.5 6.91
 -6 0 4 59.93 6.92
 -6 0 4 77.56 6.82
 -6 0 4 62.15 6.7
 -6 0 3 0.18 0.49
 -6 0 3 0.2 0.53
 -6 0 3 0.33 0.49
 -6 0 3 -0.08 0.25
 -6 0 2 0.96 0.56
 -6 0 2 1.38 0.51
 -6 0 2 1.35 0.3
 -6 0 1 0.14 0.54
 -6 0 1 0.06 0.48
 -6 0 1 0.21 0.51
 -6 0 1 -0.05 0.32
 -6 0 0 26.77 2.94
 -6 0 0 19.89 2.95
 -6 0 0 22.19 2.81
 -6 0 0 20.96 2.98
 -6 0 -1 -0.12 0.58
 -6 0 -1 0.06 0.47
 -6 0 -1 0.47 0.46
 -6 0 -1 -0.14 0.29
 -6 0 -2 1.17 0.65
 -6 0 -2 0.44 0.52
 -6 0 -2 1.11 0.35
 -6 0 -2 0.72 0.32
 -6 0 -2 0.6 0.49
 -6 0 -3 0.1 0.7
 -6 0 -3 0.14 0.53
 -6 0 -3 0.3 0.31
 -6 0 -3 0.19 0.33
 -6 0 -3 0.22 0.46
 -6 0 -4 137.95 13.77
 -6 0 -4 121.98 13.56
 -6 0 -4 117.54 13.8
 -6 0 -4 119.64 13.75
 -6 0 -4 150.52 13.63
 -6 0 -4 147.89 13.61
 -6 0 -4 130.87 13.86
 -6 0 -5 0.43 0.85
 -6 0 -5 0.17 0.61
 -6 0 -5 -0.12 0.36
 -6 0 -5 -0.08 0.53
 -6 0 -5 -0.12 0.45
 -6 0 -5 0.39 0.48
 -6 0 -5 0.28 0.46
 -6 0 -6 15.48 1.62
 -6 0 -6 13.64 1.91
 -6 0 -6 13.3 1.84
 -6 0 -6 14.31 1.74
 -6 0 -6 15.33 1.72
 -6 0 -6 13.26 2.04
 -6 0 -7 -0.13 1.01
 -6 0 -7 -0.02 0.42
 -6 0 -7 0.71 0.7
 -6 0 -7 -0.29 0.7
 -6 0 -7 -0.38 0.67
 -6 0 -8 28.19 2.54
 -6 0 -8 28.95 2.95
 -6 0 -8 17.86 2.66
 -6 0 -8 20.07 2.61
 -6 0 -8 20.4 3.21
 -6 0 -9 -1.22 0.93
 -6 0 -9 0.37 0.45
 -6 0 -9 -0.51 0.76
 -6 0 -9 0.48 0.66
 -6 0 -9 -0.17 0.76
 -6 0 -10 5.11 0.76
 -6 0 -10 4.71 1.07
 -6 0 -10 3.36 1.05
 -6 0 -11 0.17 0.57
 -6 0 -11 194.09 3.44
 -6 0 -12 2.61 0.54
 -6 0 -13 0.02 0.39
 -6 0 -14 1.75 0.43
 -6 0 -15 0.48 0.31
 -6 0 -16 3.43 0.45
 -6 -1 20 1.41 0.22
 6 1 -20 2.4 0.23
 6 -1 -19 0.88 0.18
 6 1 -19 0.61 0.17
 -6 1 19 0.09 0.17
 -6 -1 19 0.57 0.18
 6 -1 -18 1.13 0.24
 6 1 -18 1.02 0.25
 -6 1 18 0.94 0.26
 -6 -1 18 0.88 0.25
 6 1 -17 5.46 0.63
 6 -1 -17 4.84 0.63
 6 -1 -16 0.02 0.3
 6 1 -16 0.2 0.27
 6 -1 -16 0.27 0.26
 6 -1 -15 1.53 0.41
 6 1 -15 1.8 0.39
 6 -1 -14 3.57 0.63
 6 -1 -14 5.93 2.32
 -6 -1 13 5.13 0.83
 6 -1 -13 2.38 2.1
 -6 -1 12 30.74 3.45
 6 -1 -12 38.52 5.2
 -6 -1 12 34.42 3.66
 -6 1 11 72.59 7.81
 -6 -1 11 76.16 7.8
 -6 -1 11 77.35 8
 -6 1 11 78.48 8.01
 -6 1 10 20.31 2.36
 -6 -1 10 18.79 2.33
 -6 -1 10 24.73 2.56
 -6 1 10 23.79 2.56
 -6 1 9 -0.24 0.57
 -6 -1 9 -0.03 0.52
 -6 -1 9 0.43 0.54
 -6 1 9 -0.21 0.62
 -6 -1 8 27.44 2.65
 6 1 -8 17.65 3.05
 -6 1 8 23.41 2.55
 -6 -1 8 23.76 2.55
 -6 -1 8 26.02 2.82
 -6 1 8 24.57 2.81
 6 1 -7 46.11 6.85
 -6 1 7 62.69 6.43
 -6 -1 7 63.84 6.44
 -6 -1 7 66.88 6.68
 -6 1 7 66.5 6.67
 -6 1 6 0.28 0.62
 -6 -1 6 1.39 0.64
 -6 1 6 0.61 0.56
 -6 -1 6 1.06 0.61
 -6 -1 6 -0.54 0.54
 -6 1 6 -0.18 0.49
 6 1 -6 0.35 0.84
 -6 1 6 0.13 0.28
 -6 -1 6 1.53 0.37
 -6 1 5 4.19 0.86
 -6 -1 5 6.14 0.97
 -6 1 5 4.53 0.79
 -6 -1 5 4.83 0.81
 6 1 -5 3.43 1.13
 -6 -1 5 5.53 0.89
 -6 1 5 4.56 0.86
 -6 1 5 5 0.62
 -6 -1 5 4.68 0.62
 -6 1 4 8.31 0.91
 -6 -1 4 7.52 0.92
 -6 1 4 5.13 0.92
 -6 -1 4 6.38 0.98
 -6 1 4 4.79 0.69
 -6 -1 4 5.62 0.7
 -6 -1 4 4.8 0.9
 -6 1 4 5.06 0.93
 -6 1 3 34.49 4.11
 -6 -1 3 33.25 4.11
 -6 -1 3 38.35 4.1
 -6 1 3 35.57 4.08
 -6 1 3 47.67 4.02
 -6 -1 3 46.49 4.02
 -6 1 3 34.63 3.89
 -6 -1 3 36.07 3.9
 -6 -1 2 8.02 1.09
 -6 1 2 7.24 1.06
 -6 1 2 7.21 0.87
 -6 -1 2 7.39 0.86
 -6 1 2 8.37 1.14
 -6 -1 2 7.7 1.12
 -6 -1 1 25.11 2.16
 -6 1 1 21.74 2.14
 -6 -1 1 18.01 2.17
 -6 1 1 16.46 2.16
 -6 1 1 17.54 1.98
 -6 -1 1 18.36 1.99
 -6 1 1 17.21 2.2
 -6 -1 1 18.67 2.21
 -6 -1 0 19.39 2.08
 -6 1 0 18.65 2.07
 -6 -1 0 12.63 2.06
 -6 1 0 12.68 2.05
 -6 -1 0 49.84 2.11
 -6 1 0 54.05 2.12
 -6 1 0 12.62 1.91
 -6 -1 0 12.45 1.91
 -6 1 0 13.92 2.09
 -6 -1 0 12.04 2.07
 -6 -1 -1 0.67 0.6
 -6 1 -1 -0.24 0.57
 -6 1 -1 0.66 0.53
 -6 -1 -1 0.06 0.46
 -6 -1 -1 3.86 0.45
 -6 1 -1 3.7 0.47
 -6 -1 -1 0.47 0.47
 -6 1 -1 0.26 0.48
 -6 1 -1 0.35 0.29
 -6 -1 -1 0.16 0.3
 -6 -1 -1 0.17 0.54
 -6 -1 -2 100.89 9.08
 -6 1 -2 99.08 9.06
 -6 -1 -2 82.36 8.89
 -6 1 -2 86.82 8.9
 -6 -1 -2 78.31 9.06
 -6 1 -2 82.3 9.08
 -6 1 -2 85.09 8.91
 -6 -1 -2 93.12 8.91
 -6 -1 -2 96.11 9
 -6 1 -2 78.61 9.1
 -6 -1 -2 76.46 9.1
 -6 -1 -3 29.33 3.01
 -6 -1 -3 24.4 2.78
 -6 1 -3 25.28 2.78
 -6 -1 -3 25.31 2.96
 -6 1 -3 24.29 2.96
 -6 1 -3 28.4 2.81
 -6 -1 -3 29.3 2.81
 -6 1 -3 25.08 3.04
 -6 -1 -3 24.51 3.02
 -6 -1 -3 28.85 2.9
 -6 -1 -4 9 1.1
 -6 1 -4 9.34 1.11
 -6 -1 -4 8.52 1.34
 -6 1 -4 8.56 1.38
 -6 -1 -4 8.7 1.31
 -6 1 -4 8.91 1.31
 -6 1 -4 10.36 1.16
 -6 -1 -4 9.47 1.15
 -6 1 -4 10.69 1.16
 -6 -1 -4 11.6 1.16
 -6 1 -4 9.19 1.41
 -6 -1 -4 8.49 1.38
 -6 -1 -4 9.36 1.41
 -6 -1 -5 0.75 0.83
 -6 1 -5 0.69 0.63
 -6 -1 -5 0.34 0.65
 -6 -1 -5 0.51 0.38
 -6 1 -5 0.48 0.37
 -6 -1 -5 0.15 0.58
 -6 1 -5 0.54 0.65
 -6 1 -5 0.95 0.49
 -6 -1 -5 0.23 0.47
 -6 -1 -5 0.52 0.54
 -6 1 -5 0.53 0.54
 -6 1 -5 0.03 0.47
 -6 -1 -5 1.09 0.48
 -6 -1 -6 0.4 0.93
 -6 1 -6 2.46 0.99
 -6 1 -6 2.85 0.94
 -6 -1 -6 1.9 0.92
 -6 -1 -6 2.63 0.5
 -6 1 -6 1.9 0.47
 -6 -1 -6 2.74 0.79
 -6 1 -6 4.01 0.85
 -6 1 -6 2.25 0.65
 -6 -1 -6 1.37 0.67
 -6 -1 -6 2.32 0.69
 -6 1 -6 1.68 0.66
 -6 1 -6 2.17 0.64
 -6 -1 -6 2.11 0.65
 -6 -1 -7 5.34 1.22
 -6 1 -7 3.54 1.22
 -6 1 -7 6.34 1.48
 -6 -1 -7 5.56 1.44
 -6 -1 -7 8.17 0.87
 -6 1 -7 7.47 0.86
 -6 -1 -7 9.1 1.26
 -6 1 -7 7.54 1.2
 -6 1 -7 5.33 1.08
 -6 -1 -7 6.21 1.05
 -6 1 -7 4.11 0.99
 -6 -1 -7 5.53 0.99
 -6 -1 -8 -0.34 0.95
 -6 1 -8 0.62 0.91
 -6 1 -8 -0.16 1.13
 -6 -1 -8 -0.48 1.14
 -6 -1 -8 0.36 0.44
 -6 1 -8 0.12 0.43
 -6 1 -8 -0.05 0.7
 -6 -1 -8 0.56 0.69
 -6 -1 -8 -0.09 0.74
 -6 1 -8 -0.47 0.68
 -6 1 -8 -0.47 0.68
 -6 -1 -8 0.12 0.71
 -6 1 -9 0.74 0.95
 -6 -1 -9 3.47 0.59
 -6 1 -9 3.68 0.56
 -6 1 -9 0.82 0.84
 -6 -1 -9 2.09 0.87
 -6 -1 -9 2.8 0.84
 -6 1 -9 2.71 0.87
 -6 1 -9 0.95 0.77
 -6 -1 -9 0.98 0.77
 -6 1 -10 2.53 0.96
 -6 -1 -10 1.44 0.49
 -6 1 -10 1.47 0.5
 -6 -1 -10 2.15 0.85
 -6 1 -10 1.57 0.76
 -6 1 -10 1.7 0.87
 -6 -1 -10 1.29 0.88
 -6 -1 -11 1.76 0.56
 -6 1 -11 1.02 0.56
 -6 -1 -12 4.29 0.66
 -6 1 -12 3.91 0.66
 -6 -1 -13 0.02 0.39
 -6 1 -13 -0.48 0.39
 -6 -1 -14 0.94 0.4
 -6 1 -14 0.53 0.37
 -6 -1 -15 0.44 0.31
 -6 1 -15 0.58 0.32
 -6 -1 -16 4.36 0.61
 -6 1 -16 5.94 0.61
 6 -2 -19 0.74 0.18
 6 2 -19 1.18 0.19
 -6 -2 19 0.7 0.19
 -6 2 19 0.52 0.18
 6 -2 -18 1.24 0.24
 6 2 -18 1.15 0.24
 -6 2 18 0.9 0.25
 -6 -2 18 0.9 0.23
 6 -2 -17 0.79 0.27
 6 2 -17 0.76 0.27
 6 -2 -17 0.8 0.22
 -6 2 17 1.02 0.28
 6 -2 -16 3.51 0.47
 6 2 -16 3.3 0.49
 6 -2 -16 2.7 0.46
 6 -2 -15 4.31 0.63
 6 -2 -14 3.04 0.58
 -6 -2 14 2.48 0.59
 -6 -2 13 40.88 4.35
 6 -2 -13 49.09 6.1
 -6 -2 12 2.8 0.65
 6 -2 -12 3.14 2.11
 -6 -2 12 2.86 0.78
 -6 2 12 2.26 0.75
 -6 -2 11 18.46 1.75
 6 -2 -11 20.8 3.73
 -6 -2 11 11.08 1.82
 -6 2 11 12.54 1.85
 -6 2 10 10.79 1.43
 -6 -2 10 12.39 1.41
 6 -2 -10 12.43 2.88
 -6 -2 10 10.35 1.53
 -6 2 9 17.55 1.99
 -6 -2 9 19.34 1.97
 -6 -2 9 18.28 2.15
 -6 -2 8 2.41 0.63
 -6 -2 8 2.68 0.73
 6 2 -8 4.61 1.21
 -6 2 8 3.08 0.49
 -6 2 7 1.66 0.62
 -6 -2 7 1.69 0.58
 -6 -2 7 1.39 0.58
 6 2 -7 0.88 0.88
 -6 2 7 1.01 0.36
 -6 2 6 -0.1 0.54
 -6 2 6 0.07 0.54
 -6 -2 6 0.14 0.54
 -6 -2 6 0.36 0.53
 6 2 -6 0.12 0.83
 -6 2 6 0.13 0.3
 -6 2 5 120.33 13.19
 -6 -2 5 127.31 13.21
 -6 2 5 148.44 13.07
 -6 -2 5 146.98 13.06
 6 2 -5 90.71 13.27
 -6 2 5 121.56 12.96
 -6 -2 5 120.37 13.16
 -6 2 4 5.97 0.84
 -6 -2 4 6.39 0.85
 -6 2 4 4.9 0.94
 -6 -2 4 5.46 0.99
 -6 2 4 5.1 0.69
 6 2 -4 4.67 1.19
 -6 -2 4 5.85 0.94
 -6 2 3 28.19 3.12
 -6 -2 3 26.76 3.1
 -6 -2 3 27.81 3.08
 -6 2 3 29.47 2.96
 -6 -2 3 30.05 2.98
 -6 -2 3 31.59 3.14
 6 2 -3 18.73 3.16
 -6 2 3 26.57 2.87
 -6 2 2 0.42 0.51
 -6 -2 2 0.3 0.54
 -6 -2 2 0.99 0.5
 6 2 -2 0.09 0.67
 -6 -2 2 0.43 0.45
 -6 2 2 0.11 0.26
 -6 -2 2 0.68 0.71
 -6 -2 1 20.59 2.26
 -6 -2 1 20.68 2.15
 -6 2 1 18.16 2.05
 -6 -2 1 22.67 2.3
 -6 2 1 18.99 2.26
 -6 -2 1 17.62 2.27
 -6 -2 0 4.73 0.93
 -6 2 0 3.79 0.9
 -6 -2 0 2.09 0.83
 -6 2 0 3.8 0.71
 -6 -2 0 1.81 0.79
 -6 -2 0 5.17 0.92
 -6 -2 -1 21.28 2.34
 -6 -2 -1 26.22 2.21
 -6 -2 -1 19.06 2.33
 -6 2 -1 18.38 2.16
 -6 -2 -1 18.74 2.27
 -6 2 -1 17.26 2.34
 -6 -2 -2 20.06 2.19
 -6 -2 -2 18.05 1.95
 -6 -2 -2 16.5 2.12
 -6 2 -2 17.6 1.96
 -6 -2 -2 19.76 2.08
 -6 2 -2 18.61 2.2
 -6 -2 -3 48.11 4.69
 -6 2 -3 45.56 4.62
 -6 -2 -3 39.75 4.44
 -6 -2 -3 42.41 4.64
 -6 2 -3 46.25 4.48
 -6 2 -3 36.6 4.67
 -6 -2 -3 45.36 4.56
 -6 -2 -4 7.59 1.34
 -6 2 -4 7.44 1.24
 -6 2 -4 6.17 1.24
 -6 -2 -4 8.14 0.96
 -6 -2 -4 8.35 1.2
 -6 2 -4 9.05 1.02
 -6 2 -4 8.47 1.02
 -6 -2 -4 7.77 1.12
 -6 2 -5 70.02 7.55
 -6 -2 -5 69.17 7.35
 -6 -2 -5 67.88 7.62
 -6 -2 -5 66.7 7.57
 -6 2 -5 78.7 7.43
 -6 2 -5 77.79 7.4
 -6 2 -5 67.83 7.69
 -6 -2 -5 76.06 7.45
 -6 -2 -5 62.14 7.57
 -6 -2 -6 0.95 0.94
 -6 2 -6 0.26 0.82
 -6 2 -6 1.1 0.88
 -6 -2 -6 1.18 0.44
 -6 -2 -6 1.5 0.73
 -6 2 -6 0.77 0.62
 -6 -2 -6 1.06 0.62
 -6 2 -6 0.4 0.58
 -6 -2 -6 1.6 0.67
 -6 -2 -7 4.72 1.15
 -6 2 -7 4.91 1.14
 -6 2 -7 4.22 1.29
 -6 -2 -7 4.58 0.65
 -6 -2 -7 3.27 0.94
 -6 2 -7 2.44 0.87
 -6 2 -7 3.35 0.82
 -6 -2 -7 4.44 0.84
 -6 -2 -8 -0.54 0.95
 -6 2 -8 -1.09 0.95
 -6 2 -8 0.5 1.11
 -6 -2 -8 0.14 0.41
 -6 2 -8 -0.05 0.75
 -6 -2 -8 0.37 0.68
 -6 2 -8 0.72 0.7
 -6 -2 -8 1.02 0.64
 -6 2 -9 -0.07 0.9
 -6 -2 -9 -0.2 0.39
 -6 2 -9 0.49 0.49
 -6 2 -9 -0.05 0.76
 -6 -2 -9 0.77 0.68
 -6 2 -9 -0.17 0.7
 -6 2 -10 0.31 0.91
 -6 -2 -10 2.26 0.57
 -6 2 -10 1.31 0.56
 -6 -2 -10 3.2 0.94
 -6 2 -10 2.62 0.96
 -6 -2 -11 12.32 1.7
 -6 2 -11 13.79 1.72
 -6 -2 -12 1.99 0.49
 -6 2 -12 1.15 0.48
 -6 -2 -13 2.64 0.52
 -6 2 -13 2.2 0.52
 -6 -2 -14 -0.15 0.35
 -6 2 -14 0.33 0.37
 -6 -2 -15 1.44 0.35
 -6 -2 -16 16.85 1.75
 6 -3 -19 0.35 0.15
 -6 3 19 0.3 0.14
 6 -3 -18 0.2 0.18
 -6 3 18 0.41 0.2
 6 -3 -17 -0.06 0.22
 6 -3 -17 0.12 0.2
 -6 3 17 0.1 0.23
 6 -3 -16 4.19 0.56
 6 -3 -16 3.44 0.56
 6 -3 -15 0.14 0.34
 6 -3 -14 16.66 1.97
 -6 -3 14 19.52 2
 -6 -3 13 11.98 1.41
 6 -3 -13 10.22 2.94
 -6 -3 12 15.17 1.76
 6 -3 -12 19.15 3.52
 -6 -3 11 26.53 3.13
 6 -3 -11 29.38 4.71
 -6 -3 11 32.48 3.38
 -6 3 11 32.93 3.38
 -6 -3 10 28.54 3.02
 6 -3 -10 31.24 4.69
 6 3 -10 18.08 3.46
 -6 -3 10 29.48 3.23
 -6 3 10 31 3.25
 -6 -3 9 9.48 1.22
 6 -3 -9 9.57 2.65
 6 3 -9 6.47 1.69
 -6 3 9 9.41 1.09
 -6 -3 9 9.39 1.37
 -6 3 9 10.68 1.39
 -6 -3 8 1.5 0.59
 6 -3 -8 2.38 1.84
 -6 -3 8 1.81 0.67
 -6 3 8 2.57 0.7
 6 3 -8 1.93 1.03
 -6 3 8 2.14 0.43
 -6 -3 8 2.44 0.44
 -6 3 7 14.91 1.83
 -6 3 7 13.99 1.67
 -6 -3 7 13.72 1.64
 6 3 -7 7.57 1.91
 -6 3 7 14.29 1.53
 -6 -3 7 14.89 1.53
 -6 -3 7 14.17 1.79
 -6 3 7 13.93 1.77
 -6 3 6 3.79 0.75
 -6 3 6 4.89 0.88
 -6 -3 6 4.46 0.83
 -6 3 6 3.64 0.78
 6 3 -6 2.34 1.06
 -6 3 6 3.98 0.56
 -6 -3 6 4.55 0.58
 -6 -3 5 0.98 0.32
 -6 3 5 0.99 0.57
 -6 3 5 0.95 0.54
 -6 -3 5 0.75 0.56
 6 3 -5 0.55 0.81
 -6 -3 5 1.63 0.58
 -6 3 5 0.77 0.52
 -6 3 5 0.55 0.31
 -6 3 4 36.58 4.26
 -6 -3 4 41.21 4.27
 -6 3 4 38.95 4.25
 -6 3 4 42.15 4.14
 -6 -3 4 45.27 4.14
 6 3 -4 31.19 4.4
 -6 3 4 36.59 4.03
 -6 -3 4 37.34 4.04
 -6 -3 4 46.69 4.31
 -6 3 3 3.02 0.73
 -6 3 3 2.86 0.64
 -6 -3 3 3.94 0.7
 -6 -3 3 3.64 0.5
 6 3 -3 2.52 0.89
 -6 -3 3 5.05 0.82
 -6 3 3 3.61 0.72
 -6 3 3 3.36 0.5
 -6 -3 3 3.41 0.88
 -6 3 2 6.58 1.05
 -6 -3 2 9.34 1
 -6 3 2 6.2 0.81
 -6 -3 2 7.12 0.82
 6 3 -2 5.5 1.22
 -6 -3 2 5.61 0.99
 -6 3 2 5.97 1
 -6 -3 1 12.7 1.51
 -6 -3 1 10.69 1.38
 -6 3 1 11.72 1.41
 -6 -3 1 11.98 1.33
 -6 3 1 10.51 1.19
 -6 -3 1 10.28 1.19
 6 3 -1 9.26 1.59
 -6 -3 1 13.46 1.41
 -6 3 1 10.9 1.43
 -6 -3 1 7.39 1.37
 -6 -3 0 0.87 0.75
 -6 -3 0 0.42 0.61
 -6 3 0 0.24 0.57
 -6 3 0 0.42 0.55
 -6 -3 0 0.78 0.6
 -6 -3 0 0.88 0.55
 6 3 0 1.08 0.86
 -6 -3 0 0.32 0.52
 -6 3 0 0.21 0.5
 -6 3 0 0.21 0.37
 -6 -3 0 0.22 0.36
 -6 -3 0 0.84 0.63
 -6 -3 -1 1.91 0.72
 -6 3 -1 2.56 0.66
 -6 3 -1 1.35 0.59
 -6 -3 -1 0.56 0.58
 -6 -3 -1 17.29 0.8
 -6 3 -1 16.22 0.77
 6 3 1 1.33 0.88
 -6 -3 -1 0.91 0.54
 -6 3 -1 0.95 0.54
 -6 3 -1 1.18 0.42
 -6 -3 -1 0.95 0.4
 -6 -3 -1 1.48 0.73
 -6 -3 -1 1.62 0.7
 -6 -3 -2 1.09 0.76
 -6 3 -2 0.97 0.61
 -6 3 -2 0.98 0.6
 -6 -3 -2 1.11 0.56
 -6 -3 -2 2.33 0.42
 -6 3 -2 1.9 0.42
 -6 3 -2 0.89 0.36
 -6 -3 -2 0.81 0.36
 -6 -3 -2 0.55 0.51
 -6 3 -2 0.71 0.52
 -6 -3 -2 1.21 0.72
 -6 -3 -2 -0.07 0.6
 -6 3 -3 48.07 5.09
 -6 -3 -3 43.76 4.91
 -6 3 -3 45.72 4.91
 -6 -3 -3 40.95 5.08
 -6 3 -3 40.3 5.07
 -6 3 -3 49.29 4.94
 -6 -3 -3 52.38 4.95
 -6 -3 -3 55 5.1
 -6 3 -3 53.15 4.94
 -6 -3 -3 54.01 4.95
 -6 3 -3 43.95 5.16
 -6 -3 -3 42.36 5.15
 -6 -3 -3 46.57 5.01
 -6 -3 -3 43.12 5.11
 -6 -3 -4 3.83 1.01
 -6 3 -4 3.5 0.94
 -6 3 -4 4.59 0.99
 -6 -3 -4 2.94 0.9
 -6 -3 -4 4.78 0.64
 -6 3 -4 4.88 0.66
 -6 3 -4 4.54 0.7
 -6 -3 -4 5.08 0.71
 -6 -3 -4 4.85 0.88
 -6 3 -4 5 0.87
 -6 3 -4 4.79 0.71
 -6 -3 -4 4.9 0.72
 -6 -3 -4 3.32 0.82
 -6 -3 -5 0.65 0.87
 -6 3 -5 1.59 0.82
 -6 3 -5 1.52 0.79
 -6 -3 -5 1.63 0.74
 -6 -3 -5 1.69 0.43
 -6 3 -5 2.32 0.45
 -6 -3 -5 2.36 0.77
 -6 3 -5 1.52 0.67
 -6 3 -5 1.19 0.56
 -6 -3 -5 1.07 0.54
 -6 -3 -5 1.07 0.6
 -6 3 -5 1.59 0.63
 -6 3 -5 1.33 0.56
 -6 -3 -5 1.4 0.54
 -6 -3 -5 1.43 0.67
 -6 -3 -6 1.96 0.96
 -6 3 -6 2.39 0.88
 -6 3 -6 0.89 0.86
 -6 -3 -6 0.78 0.94
 -6 -3 -6 2.95 0.49
 -6 3 -6 2.73 0.51
 -6 -3 -6 2.17 0.76
 -6 3 -6 1.01 0.67
 -6 3 -6 0.99 0.68
 -6 -3 -6 2.03 0.69
 -6 -3 -6 1.01 0.65
 -6 3 -6 1.86 0.7
 -6 3 -6 1.96 0.65
 -6 -3 -6 1.76 0.66
 -6 -3 -6 3.26 0.75
 -6 -3 -7 0.82 0.91
 -6 3 -7 0.13 0.89
 -6 3 -7 0.72 1.07
 -6 -3 -7 1.44 1.12
 -6 -3 -7 0.53 0.41
 -6 3 -7 1.24 0.47
 -6 -3 -7 1.06 0.69
 -6 3 -7 1.88 0.79
 -6 3 -7 0.3 0.68
 -6 -3 -7 0.22 0.68
 -6 3 -7 -0.25 0.7
 -6 -3 -7 -0.04 0.72
 -6 -3 -7 1.53 0.68
 -6 -3 -8 -0.07 0.91
 -6 3 -8 -0.54 0.92
 -6 3 -8 -1.33 1.33
 -6 -3 -8 0.83 1.14
 -6 -3 -8 -0.14 0.42
 -6 3 -8 0.34 0.46
 -6 3 -8 -0.1 0.78
 -6 -3 -8 0.92 0.71
 -6 -3 -8 -0.29 0.76
 -6 3 -8 1.78 0.81
 -6 3 -8 0.29 0.68
 -6 -3 -8 -0.76 0.69
 -6 -3 -8 0.08 0.61
 -6 3 -9 5.27 1.22
 -6 -3 -9 6.61 0.89
 -6 3 -9 3.72 1.13
 -6 -3 -9 2.3 1.09
 -6 -3 -9 5.61 1.17
 -6 3 -9 7.31 1.23
 -6 3 -9 5.15 1.13
 -6 -3 -9 4.7 1.11
 -6 -3 -9 7.85 1.06
 -6 3 -10 5.61 1.23
 -6 -3 -10 7.22 0.96
 -6 3 -10 9.45 1.28
 -6 -3 -10 6.95 1.3
 -6 -3 -10 8.01 1.09
 -6 -3 -11 0.57 0.48
 -6 -3 -11 -0.07 0.59
 -6 -3 -12 0.35 0.41
 -6 -3 -13 -0.04 0.39
 -6 -3 -14 1.18 0.39
 -6 3 -14 1.4 0.41
 -6 -3 -15 1.52 0.33
 -6 3 -15 0.63 0.32
 6 -4 -19 -0.03 0.1
 6 4 -19 0.09 0.12
 -6 -4 19 -0.04 0.12
 6 -4 -18 0.13 0.17
 6 4 -18 0.15 0.17
 -6 4 18 0.21 0.17
 -6 -4 18 0.08 0.18
 6 -4 -17 0.02 0.2
 6 4 -17 0.16 0.22
 6 -4 -17 0.11 0.21
 -6 4 17 -0.06 0.21
 -6 -4 17 0.05 0.23
 6 -4 -16 0.83 0.28
 6 4 -16 0.31 0.26
 6 -4 -16 1.08 0.32
 -6 4 16 1 0.29
 -6 -4 16 1.22 0.3
 6 -4 -15 3.51 0.55
 6 -4 -15 3.32 0.6
 6 -4 -14 1.57 0.5
 -6 -4 14 1.8 0.5
 6 -4 -13 4.24 0.74
 -6 -4 13 3.56 0.66
 6 -4 -13 4.45 2.4
 -6 -4 12 49.75 5.28
 6 -4 -12 66.79 7.41
 -6 -4 11 0.33 0.5
 6 -4 -11 1.1 1.83
 -6 -4 11 -0.22 0.59
 -6 4 11 -0.43 0.55
 -6 4 11 0.4 0.37
 -6 -4 10 61.26 6.46
 6 -4 -10 63.07 8.09
 -6 4 10 69.27 6.41
 -6 -4 10 64.69 6.67
 -6 4 10 65.26 6.67
 -6 -4 9 12.48 1.56
 6 -4 -9 17.6 3.32
 6 4 -9 10.82 2.07
 -6 4 9 12.47 1.46
 -6 -4 9 13.83 1.48
 -6 -4 9 14.34 1.75
 -6 4 9 14.81 1.75
 -6 4 8 8.74 1.27
 -6 -4 8 9.38 1.11
 6 4 -8 6.5 1.47
 -6 4 8 8.41 0.98
 -6 -4 8 8.34 0.97
 -6 -4 8 7 1.21
 -6 4 8 7.46 1.21
 -6 4 7 1.72 0.66
 -6 -4 7 2.44 0.74
 -6 -4 7 2.23 0.61
 -6 -4 7 1.66 0.65
 -6 4 7 3.53 0.76
 6 4 -7 1.55 0.93
 -6 4 7 2.12 0.41
 -6 -4 7 2.39 0.45
 -6 -4 6 1.61 0.38
 -6 4 6 2.75 0.69
 -6 -4 6 0.92 0.61
 -6 -4 6 1.66 0.57
 6 4 -6 3.12 1
 -6 -4 6 2.07 0.65
 -6 4 6 0.55 0.53
 -6 4 6 1.39 0.37
 -6 -4 5 7.77 1.08
 -6 4 5 6.71 1.06
 -6 -4 5 7.32 1.11
 -6 4 5 6.24 0.81
 6 4 -5 5.98 1.32
 -6 -4 5 7.1 0.83
 -6 4 5 6.55 1.06
 -6 4 4 96.81 10.31
 -6 -4 4 101.63 10.34
 -6 -4 4 104.3 10.3
 -6 4 4 103.92 10.29
 -6 -4 4 101.87 10.15
 6 4 -4 62.74 10.35
 -6 4 4 97.52 10.08
 -6 -4 4 100.42 10.08
 -6 -4 4 114.88 10.3
 -6 -4 3 1.09 0.84
 -6 4 3 0.87 0.5
 -6 -4 3 0.63 0.52
 -6 -4 3 1.62 0.54
 6 4 -3 1.03 0.84
 -6 -4 3 1.29 0.53
 -6 4 3 0.22 0.52
 -6 4 3 1.05 0.32
 -6 -4 3 0.87 0.33
 -6 -4 2 44.55 4.75
 -6 4 2 45.48 4.74
 -6 -4 2 43.96 4.75
 -6 -4 2 44.86 4.63
 6 4 -2 27.77 4.84
 -6 4 2 46.3 4.55
 -6 -4 2 44.24 4.55
 -6 4 2 42.22 4.76
 -6 -4 2 49.91 4.82
 -6 -4 1 8.6 1.26
 -6 4 1 9.15 1.29
 -6 -4 1 10.02 1.21
 -6 4 1 9.91 1.09
 -6 -4 1 9.46 1.08
 6 4 -1 8.43 1.56
 -6 -4 1 11.47 1.43
 -6 -4 1 10.99 1.31
 -6 4 1 8.86 1.29
 -6 -4 1 8.75 1.32
 -6 -4 0 1.35 0.63
 -6 4 0 0.33 0.58
 -6 4 0 0.12 0.48
 -6 -4 0 0.98 0.62
 -6 -4 0 0.44 0.53
 6 4 0 0.43 0.87
 -6 -4 0 0.38 0.54
 -6 4 0 0.32 0.46
 -6 4 0 0.54 0.35
 -6 -4 0 0.55 0.34
 -6 -4 0 0.68 0.74
 -6 4 -1 27.66 3.35
 -6 -4 -1 72.85 3.39
 -6 4 -1 72.59 3.39
 -6 -4 -1 23.57 3.36
 -6 4 -1 24.73 3.38
 -6 -4 -1 26.72 3.29
 -6 4 -1 26.35 3.24
 -6 -4 -1 26.5 3.23
 6 4 1 16.03 3.5
 -6 -4 -1 27.25 3.41
 -6 -4 -1 27.32 3.35
 -6 4 -1 23.23 3.4
 -6 -4 -1 24.38 3.42
 -6 4 -2 37.77 4.19
 -6 -4 -2 42.37 4.06
 -6 4 -2 45.19 4.07
 -6 -4 -2 31.62 4.18
 -6 4 -2 35.39 4.2
 -6 4 -2 40.37 4.07
 -6 -4 -2 39.54 4.06
 6 4 2 26.01 4.4
 -6 -4 -2 42.64 4.24
 -6 4 -2 36.94 4.29
 -6 -4 -2 36.98 4.28
 -6 -4 -2 37.17 4.15
 -6 -4 -2 37.79 4.24
 -6 4 -3 9.93 1.33
 -6 -4 -3 8.83 1.41
 -6 -4 -3 9.55 1.13
 -6 4 -3 10.23 1.13
 -6 -4 -3 8.06 1.29
 -6 4 -3 10.77 1.34
 -6 4 -3 10.48 1.16
 -6 -4 -3 10.19 1.15
 6 4 3 5.95 1.57
 -6 -4 -3 8.94 1.34
 -6 4 -3 10.2 1.14
 -6 -4 -3 10.31 1.15
 -6 4 -3 7.99 1.35
 -6 -4 -3 10.84 1.41
 -6 -4 -3 7.37 1.24
 -6 4 -4 19.11 2.27
 -6 -4 -4 18.04 2.04
 -6 4 -4 18.88 2.05
 -6 -4 -4 16.23 2.23
 -6 4 -4 15.72 2.23
 -6 4 -4 18.23 2.1
 -6 -4 -4 21.16 2.11
 -6 -4 -4 21.76 2.29
 -6 4 -4 20.49 2.09
 -6 -4 -4 22.03 2.1
 -6 4 -4 15.39 2.32
 -6 -4 -4 18.04 2.35
 -6 -4 -4 19.79 2.19
 -6 -4 -4 17.6 2.33
 -6 -4 -5 4.95 1.23
 -6 4 -5 4.09 1.09
 -6 4 -5 5.82 1.21
 -6 -4 -5 6.52 1.26
 -6 -4 -5 7.51 0.81
 -6 4 -5 7.77 0.83
 -6 4 -5 5.03 0.89
 -6 -4 -5 5.38 0.92
 -6 -4 -5 5.33 1.01
 -6 4 -5 5.82 1.02
 -6 -4 -5 6.07 1.14
 -6 -4 -5 7.1 0.91
 -6 4 -5 5.07 0.88
 -6 -4 -5 5.34 1.01
 -6 -4 -6 22.45 2.2
 -6 4 -6 22.59 2.2
 -6 -4 -6 19.91 2.51
 -6 4 -6 22.35 2.55
 -6 4 -6 16.21 2.3
 -6 -4 -6 17.38 2.3
 -6 -4 -6 20.91 2.46
 -6 4 -6 17.67 2.4
 -6 4 -6 18.63 2.27
 -6 -4 -6 20.83 2.28
 -6 4 -6 19.11 2.74
 -6 -4 -6 20.29 2.73
 -6 -4 -6 22.06 2.34
 -6 -4 -6 19.17 2.5
 -6 4 -6 22.56 2.49
 -6 -4 -7 2.56 0.99
 -6 4 -7 1.25 0.89
 -6 4 -7 1.5 1.2
 -6 -4 -7 -0.75 1.06
 -6 -4 -7 0.96 0.43
 -6 4 -7 0.57 0.45
 -6 -4 -7 0.35 0.6
 -6 4 -7 1.61 0.75
 -6 4 -7 0.04 0.71
 -6 -4 -7 -0.4 0.73
 -6 4 -7 0.26 0.66
 -6 -4 -7 0.19 0.63
 -6 -4 -7 1.05 0.67
 -6 4 -8 2.64 1.04
 -6 -4 -8 2.17 0.54
 -6 4 -8 2.84 0.58
 -6 4 -8 0.89 0.85
 -6 -4 -8 3.11 0.83
 -6 -4 -8 1.08 0.82
 -6 4 -8 3.54 0.88
 -6 4 -8 0.75 0.75
 -6 -4 -8 0.65 0.79
 -6 -4 -8 1.42 0.7
 -6 4 -9 2.18 1.04
 -6 4 -9 6.69 0.75
 -6 -4 -9 4.88 0.7
 -6 -4 -9 4.29 1.03
 -6 4 -9 6.17 1.13
 -6 -4 -9 1.77 0.95
 -6 -4 -9 3.96 0.87
 -6 4 -10 0.06 0.78
 -6 -4 -10 0.48 0.45
 -6 4 -10 0.29 0.47
 -6 -4 -10 0.23 0.63
 -6 -4 -11 1.63 0.5
 -6 4 -11 1.23 0.5
 -6 -4 -11 1.15 0.66
 -6 -4 -12 2.7 0.52
 -6 4 -12 2.59 0.54
 -6 -4 -12 1.33 0.64
 -6 -4 -13 1.21 0.41
 -6 4 -13 1.45 0.43
 -6 -4 -14 2.83 0.47
 -6 4 -14 2.69 0.46
 -6 -4 -15 15.21 1.26
 -6 4 -15 8.89 1.24
 6 -5 -18 2.4 0.32
 -6 -5 18 2.87 0.35
 6 5 -18 3.36 0.35
 6 -5 -17 2.36 0.38
 -6 5 17 3.03 0.38
 -6 -5 17 2.86 0.39
 6 -5 -17 3.12 0.38
 6 5 -17 2.83 0.38
 6 -5 -16 0.2 0.24
 6 5 -16 0.07 0.24
 6 -5 -16 0.54 0.28
 -6 5 16 0.25 0.23
 -6 -5 16 0.14 0.25
 6 -5 -15 0.08 0.27
 6 5 -15 0.12 0.27
 6 -5 -15 -0.14 0.35
 -6 5 15 -0.21 0.27
 -6 -5 15 0.03 0.28
 6 -5 -14 6.24 1.05
 -6 -5 14 7.55 1.06
 -6 5 14 10.38 1.03
 -6 -5 14 10.13 1.03
 -6 -5 13 1.06 0.5
 -6 5 13 1.86 0.4
 -6 -5 12 5.78 0.91
 -6 5 12 7.08 0.84
 -6 -5 12 7.27 0.85
 -6 -5 11 12.77 1.69
 6 -5 -11 12.64 3.18
 -6 5 11 15.66 1.63
 -6 -5 11 15.5 1.63
 -6 5 11 14.86 1.89
 -6 -5 10 9.6 1.32
 -6 5 10 12.54 1.25
 -6 -5 10 11.29 1.25
 -6 -5 10 10.26 1.49
 -6 5 10 10.57 1.49
 -6 5 9 4.29 0.92
 -6 -5 9 4.24 0.76
 -6 -5 9 4.59 0.89
 -6 5 9 3.9 0.87
 6 5 -9 1.33 1.07
 -6 5 9 4.64 0.61
 -6 -5 9 4.48 0.61
 -6 5 8 0.44 0.61
 -6 -5 8 -0.15 0.56
 -6 -5 8 0.76 0.54
 -6 -5 8 -0.53 0.51
 -6 5 8 0.39 0.58
 6 5 -8 0.56 0.89
 -6 5 8 0.29 0.32
 -6 -5 8 -0.04 0.32
 -6 5 7 0.43 0.61
 -6 -5 7 1.47 0.68
 -6 -5 7 1.55 0.56
 -6 -5 7 2.26 0.67
 6 5 -7 0.53 0.91
 -6 5 7 0.83 0.6
 -6 5 7 1.5 0.36
 -6 -5 7 1.19 0.37
 -6 5 6 0.14 0.52
 -6 -5 6 -0.07 0.52
 -6 -5 6 1.2 0.52
 6 5 -6 0.12 0.89
 -6 -5 6 0.89 0.58
 -6 5 6 0.63 0.57
 -6 5 6 0.28 0.3
 -6 -5 6 0.35 0.32
 -6 5 5 32.78 3.4
 -6 -5 5 30.73 3.4
 -6 -5 5 30.39 3.36
 -6 5 5 31.29 3.35
 6 5 -5 21.07 3.53
 -6 5 5 29.54 3.13
 -6 -5 5 30.88 3.13
 -6 -5 4 25.08 2.81
 -6 -5 4 24.18 2.74
 -6 5 4 26.67 2.76
 -6 5 4 24.27 2.52
 -6 -5 4 24.72 2.53
 -6 5 4 25.96 2.79
 -6 -5 3 22.87 2.83
 -6 5 3 26.34 2.86
 -6 -5 3 25.69 2.74
 6 5 -3 15.87 2.97
 -6 5 3 25.13 2.64
 -6 -5 3 27.13 2.65
 -6 -5 3 31.29 2.94
 -6 5 3 23.77 2.86
 -6 -5 3 24.16 2.89
 -6 -5 2 71.28 7.68
 -6 5 2 74.75 7.68
 -6 -5 2 76.43 7.57
 6 5 -2 45.72 7.79
 -6 5 2 75.36 7.49
 -6 -5 2 76.13 7.5
 -6 -5 2 76.43 7.69
 -6 5 2 72.53 7.71
 -6 -5 2 71.27 7.71
 -6 -5 1 16.87 1.87
 -6 5 1 17.38 1.88
 -6 -5 1 14.01 1.74
 -6 5 1 15.91 1.66
 -6 -5 1 15.77 1.65
 6 5 -1 10.17 2.07
 -6 -5 1 13.27 1.91
 -6 5 1 15.92 1.88
 -6 -5 1 14.76 1.87
 -6 5 0 3.48 0.7
 -6 5 0 2.65 0.69
 -6 -5 0 3 0.7
 -6 -5 0 2.01 0.61
 6 5 0 1.3 0.99
 -6 -5 0 2.65 0.64
 -6 5 0 3.13 0.66
 -6 5 0 2.54 0.45
 -6 -5 0 2.39 0.44
 -6 -5 0 3.26 0.86
 -6 -5 0 2.31 0.73
 -6 5 -1 6.57 1.27
 -6 5 -1 6.83 1.32
 -6 -5 -1 5.25 1.3
 -6 -5 -1 5.26 1.19
 -6 5 -1 7.02 1.13
 -6 -5 -1 6.48 1.12
 6 5 1 5.85 1.57
 -6 -5 -1 5.82 1.25
 -6 5 -1 5.61 1.24
 -6 -5 -1 4.71 1.34
 -6 -5 -1 5.33 1.27
 -6 5 -2 62.43 7.31
 -6 -5 -2 97.19 7.26
 -6 5 -2 98.9 7.25
 -6 -5 -2 59.67 7.23
 -6 -5 -2 63.21 7.36
 -6 5 -2 61.75 7.35
 -6 5 -2 72.14 7.22
 -6 -5 -2 71.47 7.22
 6 5 2 41.26 7.5
 -6 -5 -2 61.8 7.34
 -6 5 -2 72.37 7.21
 -6 5 -2 63.19 7.42
 -6 -5 -2 64.72 7.42
 -6 -5 -2 56.42 7.28
 -6 5 -3 12.76 1.77
 -6 -5 -3 18.49 1.62
 -6 5 -3 17.43 1.61
 -6 -5 -3 10.56 1.79
 -6 -5 -3 12.34 1.76
 -6 5 -3 13.06 1.77
 -6 5 -3 14.58 1.62
 -6 -5 -3 16.18 1.63
 6 5 3 8.75 2.01
 -6 5 -3 13.27 1.6
 -6 -5 -3 14.16 1.6
 -6 5 -3 12.9 1.84
 -6 -5 -3 16.76 1.92
 -6 -5 -3 10.34 1.69
 -6 -5 -4 1.38 0.89
 -6 5 -4 1.28 0.8
 -6 5 -4 0.64 0.7
 -6 -5 -4 1.88 0.75
 -6 -5 -4 2.62 0.5
 -6 5 -4 2.2 0.49
 6 5 4 1.38 1.16
 -6 5 -4 1.55 0.58
 -6 -5 -4 1.92 0.57
 -6 5 -4 2.19 0.66
 -6 -5 -4 1.53 0.83
 -6 -5 -4 1.11 0.63
 -6 5 -4 1.77 0.57
 -6 -5 -4 1.63 0.53
 -6 -5 -4 2.16 0.75
 -6 5 -5 31.77 3.67
 -6 -5 -5 37.21 3.47
 -6 5 -5 35.24 3.47
 -6 -5 -5 29.64 3.67
 -6 5 -5 29.4 3.67
 -6 5 -5 30.21 3.55
 -6 -5 -5 33.3 3.56
 -6 -5 -5 34.99 3.68
 6 5 5 28.82 4.05
 -6 5 -5 34.64 3.53
 -6 -5 -5 36.44 3.53
 -6 5 -5 25.84 3.81
 -6 -5 -5 31.29 3.86
 -6 -5 -5 32.95 3.58
 -6 -5 -5 27.31 3.67
 -6 5 -6 0.13 0.87
 -6 5 -6 1.38 1.03
 -6 -5 -6 0.79 0.97
 -6 -5 -6 0.34 0.39
 -6 5 -6 0.46 0.41
 -6 5 -6 0.04 0.64
 -6 -5 -6 -0.33 0.67
 -6 -5 -6 0.3 0.78
 -6 5 -6 0.07 0.64
 -6 -5 -6 0.1 0.59
 -6 -5 -6 -0.33 0.68
 -6 5 -7 2.34 0.98
 -6 5 -7 0.96 1.29
 -6 -5 -7 1.56 1.24
 -6 -5 -7 3.59 0.57
 -6 5 -7 3.41 0.58
 -6 5 -7 0.83 0.8
 -6 -5 -7 1.72 0.81
 -6 -5 -7 4.08 0.98
 -6 5 -7 1.55 0.77
 -6 -5 -7 2.31 0.77
 -6 -5 -7 2.96 0.81
 -6 5 -8 8.79 1.57
 -6 -5 -8 15.01 1.31
 -6 5 -8 16.73 1.33
 -6 5 -8 15.23 1.73
 -6 5 -8 5.09 1.44
 -6 -5 -8 5.43 1.43
 -6 5 -8 8.63 1.43
 -6 -5 -8 6.81 1.42
 -6 -5 -8 11.78 1.45
 -6 -5 -9 18.32 1.82
 -6 5 -9 20.65 1.84
 -6 5 -9 16.26 2.17
 -6 5 -9 13.26 2
 -6 -5 -9 12.76 1.99
 -6 -5 -9 16.23 1.97
 -6 5 -9 10.98 2.02
 -6 5 -10 1.41 0.85
 -6 -5 -10 1.77 0.5
 -6 5 -10 2.15 0.52
 -6 -5 -10 1.04 0.7
 -6 -5 -11 0.55 0.44
 -6 5 -11 0.51 0.46
 -6 -5 -11 0.15 0.62
 -6 -5 -12 1.04 0.41
 -6 5 -12 0.5 0.41
 -6 -5 -12 -0.19 0.56
 -6 -5 -13 1.15 0.4
 -6 5 -13 1.56 0.4
 -6 -5 -13 1.15 0.51
 -6 -5 -14 10.79 0.81
 -6 5 -14 3.66 0.76
 6 6 -18 0.18 0.12
 -6 -6 18 0.27 0.12
 6 6 -17 0.01 0.18
 6 -6 -17 0.29 0.21
 -6 -6 17 0.02 0.18
 6 6 -16 1.27 0.25
 6 -6 -16 0.82 0.31
 6 -6 -16 0.2 0.3
 -6 -6 16 1.07 0.25
 6 6 -15 -0.12 0.24
 6 -6 -15 0.04 0.33
 -6 -6 15 -0.03 0.32
 -6 -6 15 0.07 0.25
 -6 -6 14 3.09 0.59
 -6 -6 14 4.13 0.54
 -6 -6 13 12.84 1.71
 -6 -6 13 17.8 1.69
 6 -6 -12 0.2 0.53
 -6 -6 12 0.42 0.45
 -6 -6 12 0.38 0.3
 6 -6 -11 5.34 1.02
 -6 -6 11 7.32 0.96
 -6 -6 11 7.85 0.85
 -6 -6 10 50.64 5.15
 -6 -6 10 42.69 4.88
 -6 -6 10 51.01 4.84
 -6 6 10 53.63 5.11
 -6 -6 9 34.07 3.69
 -6 -6 9 30.5 3.43
 -6 -6 9 36.17 3.38
 -6 6 9 35.73 3.64
 -6 -6 8 0.15 0.58
 -6 -6 8 0.09 0.52
 6 6 -8 0.72 0.91
 -6 6 8 0.52 0.55
 -6 -6 8 0.33 0.33
 -6 -6 7 3.32 0.49
 -6 -6 7 3.51 0.77
 -6 -6 7 1.52 0.62
 6 6 -7 1.75 1.08
 -6 6 7 3.15 0.75
 -6 -6 6 21.85 2.49
 -6 6 6 21.26 2.44
 -6 -6 6 20.7 2.29
 -6 -6 6 21.97 2.2
 -6 -6 5 4.38 0.89
 -6 -6 5 5.36 0.78
 -6 -6 5 4.14 0.61
 6 6 -5 2.38 1.07
 -6 6 5 4.89 0.86
 -6 -6 5 6.28 1.09
 -6 6 4 6.83 0.92
 -6 -6 4 5.61 0.93
 -6 -6 4 4.94 0.65
 6 6 -4 4.19 1.17
 -6 -6 4 2.91 1.05
 -6 6 3 139 12.77
 -6 -6 3 117.41 12.61
 -6 -6 3 131.21 12.56
 -6 6 3 124.76 12.78
 -6 -6 3 128.36 12.8
 -6 6 2 0.42 0.5
 -6 -6 2 1.19 0.55
 -6 -6 2 0.59 0.52
 6 6 -2 0.48 0.88
 -6 6 2 0.43 0.49
 -6 -6 2 1.03 0.32
 -6 -6 2 0.5 0.85
 -6 -6 2 1.94 0.7
 -6 -6 1 1.39 0.86
 -6 6 1 0.73 0.55
 -6 -6 1 -0.06 0.46
 -6 -6 1 0.12 0.49
 6 6 -1 0.25 0.9
 -6 6 1 0.53 0.49
 -6 -6 1 0.39 0.32
 -6 -6 1 1.06 0.69
 -6 6 0 18.93 2.09
 -6 6 0 16.7 2.07
 -6 -6 0 18.27 1.99
 -6 -6 0 19.83 1.92
 -6 -6 0 15.66 2.17
 -6 6 0 16.61 2.12
 -6 -6 0 19.47 2.16
 -6 6 -1 6.88 1.07
 -6 -6 -1 6.02 1.04
 -6 -6 -1 5.59 0.93
 -6 6 -1 7.74 1.05
 -6 -6 -1 8.41 0.88
 6 6 1 3.98 1.42
 -6 -6 -1 6.21 1.21
 -6 6 -1 6.77 1.09
 -6 6 -2 15.86 2.32
 -6 -6 -2 18.32 2.4
 -6 -6 -2 13.5 2.22
 -6 6 -2 13.97 2.3
 -6 -6 -2 16.79 2.19
 6 6 2 12.14 2.62
 -6 -6 -2 19.11 2.2
 -6 6 -2 16.31 2.4
 -6 -6 -2 16.97 2.4
 -6 6 -3 116.12 12.39
 -6 6 -3 162.17 12.29
 -6 -6 -3 104.3 12.27
 -6 6 -3 108.17 12.42
 -6 -6 -3 132.33 12.29
 6 6 3 69.06 12.59
 -6 -6 -3 109.11 12.4
 -6 -6 -3 135.91 12.28
 -6 6 -3 102.44 12.51
 -6 -6 -3 108.5 12.51
 -6 -6 -3 108.76 12.34
 -6 6 -4 2.37 0.88
 -6 -6 -4 1.15 0.84
 6 6 4 1.05 1.15
 -6 -6 -4 2.37 0.66
 -6 6 -4 2.03 0.7
 -6 -6 -4 3.96 1.01
 -6 -6 -4 3.77 0.67
 -6 -6 -4 3.39 0.88
 -6 6 -5 0.88 0.87
 -6 -6 -5 0.46 0.92
 -6 6 -5 2.6 0.52
 6 6 5 1.7 1.27
 -6 6 -5 1.25 0.6
 -6 -6 -5 0.59 0.59
 -6 -6 -5 1 0.89
 -6 6 -5 1.38 0.61
 -6 -6 -5 0.78 0.6
 -6 -6 -5 0.65 0.7
 -6 6 -6 27.78 2.17
 -6 6 -6 13.32 2.24
 -6 -6 -6 14.32 2.26
 6 6 6 17.54 2.82
 -6 -6 -6 20.35 2.39
 -6 6 -6 18.16 2.24
 -6 -6 -6 19.14 2.25
 -6 -6 -6 16.6 2.73
 -6 -6 -6 21.82 2.3
 -6 6 -6 23.44 2.45
 -6 6 -7 0.13 0.82
 -6 -6 -7 1.77 0.48
 -6 6 -7 0.9 0.45
 -6 6 -7 0.09 0.76
 -6 -6 -7 0.62 0.76
 -6 -6 -7 1.88 0.9
 -6 6 -7 0.28 0.73
 -6 -6 -7 0.54 0.68
 -6 -6 -7 1.19 0.73
 -6 6 -8 2.2 0.95
 -6 -6 -8 4.67 0.65
 -6 6 -8 4.71 0.66
 -6 -6 -8 4.51 1.01
 -6 6 -8 2.13 0.9
 -6 -6 -8 2.59 0.89
 -6 -6 -8 5.12 0.94
 -6 6 -9 2.82 1.05
 -6 6 -9 5.28 0.74
 -6 -6 -9 4.4 0.72
 -6 -6 -9 4.86 1.06
 -6 -6 -9 2.41 0.9
 -6 -6 -10 3.29 0.56
 -6 6 -10 3.12 0.54
 -6 -6 -10 3.34 0.8
 -6 -6 -11 7.49 1.05
 -6 6 -11 7.64 1.06
 -6 -6 -11 4.65 1.2
 -6 6 -12 2.68 0.47
 -6 -6 -12 -0.35 0.61
 -6 6 -13 5.1 0.54
 -6 -6 -13 0.71 0.59
 -6 6 -14 65.78 6.69
 6 7 -17 1.05 0.17
 6 -7 -17 0.82 0.23
 -6 -7 17 1.01 0.18
 6 7 -16 -0.04 0.17
 6 -7 -16 0.17 0.27
 6 -7 -16 0.08 0.26
 -6 -7 16 0.06 0.18
 6 7 -15 0.34 0.22
 6 -7 -15 0.42 0.34
 -6 -7 15 0.45 0.24
 6 7 -14 6.76 0.79
 -6 -7 14 5.31 0.84
 -6 -7 14 7.94 0.8
 6 -7 -13 0.49 0.49
 -6 -7 13 0.25 0.39
 -6 -7 13 0.69 0.3
 6 -7 -12 7.74 1.16
 -6 -7 12 7.53 1.09
 -6 -7 12 10.87 1.05
 -6 -7 11 9.75 1.39
 6 -7 -11 7.73 1.24
 -6 -7 11 11.12 1.11
 -6 -7 10 76.14 6.68
 6 -7 -10 49.8 6.4
 -6 -7 10 59.41 6.38
 -6 -7 10 75.01 6.34
 -6 -7 9 63.56 6.21
 -6 -7 9 52.04 5.96
 -6 -7 9 65.62 5.92
 -6 -7 8 27.02 2.7
 -6 -7 8 18.21 2.42
 6 7 -8 13.05 2.78
 -6 -7 8 25.58 2.37
 -6 -7 7 21.85 2.54
 -6 7 7 24.17 2.5
 -6 -7 7 20.88 2.34
 -6 -7 7 22.2 2.25
 -6 -7 6 1.11 0.59
 -6 -7 6 0.82 0.54
 6 7 -6 1.08 0.94
 -6 7 6 2.05 0.6
 -6 -7 6 0.95 0.35
 -6 -7 6 1.1 0.97
 -6 -7 5 1.48 0.53
 -6 -7 5 0.27 0.54
 6 7 -5 -0.4 0.89
 -6 7 5 1.01 0.52
 -6 -7 5 1.05 0.33
 -6 -7 5 0.05 0.85
 -6 -7 4 0.72 0.58
 -6 -7 4 0.88 0.57
 6 7 -4 -0.13 0.83
 -6 7 4 0.72 0.49
 -6 -7 4 1.34 0.34
 -6 -7 4 1.9 0.95
 -6 -7 3 2.59 0.63
 6 7 -3 1.28 0.95
 -6 7 3 1.03 0.54
 -6 -7 3 2.17 0.38
 -6 -7 3 2.24 0.88
 -6 7 2 10.46 1.3
 -6 -7 2 8.42 1.23
 -6 -7 2 10.95 1.12
 6 7 -2 5.45 1.55
 -6 -7 2 10.45 1.39
 -6 -7 2 9.17 1.33
 -6 7 1 11.04 1.23
 -6 -7 1 6.07 1.1
 -6 -7 1 10.02 1
 6 7 -1 4 1.42
 -6 -7 1 7.43 1.23
 -6 -7 1 8.89 1.22
 -6 7 0 0.82 0.67
 -6 -7 0 0.32 0.47
 -6 -7 0 0.3 0.53
 6 7 0 -0.28 0.97
 -6 -7 0 0.55 0.34
 -6 7 0 1.11 0.48
 -6 -7 0 0.57 0.79
 -6 -7 0 0.69 0.7
 -6 7 -1 0.98 0.65
 -6 -7 -1 0.55 0.54
 -6 -7 -1 1.02 0.54
 6 7 1 1.73 1.11
 -6 -7 -1 1.92 0.42
 -6 7 -1 1.32 0.51
 -6 -7 -1 1.9 0.98
 -6 -7 -1 2.26 0.44
 -6 -7 -1 1.75 0.75
 -6 7 -2 13.77 1.85
 -6 -7 -2 11.56 1.72
 -6 7 -2 14.45 1.84
 -6 -7 -2 17.43 1.69
 6 7 2 10.3 2.26
 -6 -7 -2 13.46 1.92
 -6 -7 -2 17.93 1.69
 -6 -7 -2 15.19 1.95
 -6 7 -3 8.5 1.7
 -6 -7 -3 8.67 1.57
 -6 -7 -3 10.45 1.57
 6 7 3 5.27 1.96
 -6 7 -3 6.49 1.59
 -6 -7 -3 10.3 1.79
 -6 -7 -3 12.32 1.57
 -6 -7 -3 9.61 1.79
 -6 7 -4 45.4 6.01
 -6 -7 -4 49.93 5.88
 -6 -7 -4 50.74 5.91
 -6 7 -4 42.15 6
 6 7 4 37.4 6.35
 -6 -7 -4 49.93 6.04
 -6 -7 -4 57.8 5.9
 -6 -7 -4 48.04 6.21
 -6 7 -5 10.77 1.79
 -6 -7 -5 11.07 2.13
 -6 -7 -5 8.69 1.67
 6 7 5 10.29 2.25
 -6 -7 -5 11.64 1.85
 -6 -7 -5 11.85 1.68
 -6 -7 -5 12.4 1.78
 -6 7 -6 6.64 1.25
 -6 -7 -6 5.32 1.58
 6 7 6 6.63 1.73
 -6 -7 -6 3.79 1.08
 -6 -7 -6 7.96 1.34
 -6 -7 -6 4.29 1.08
 -6 -7 -6 7.98 1.21
 -6 7 -7 0.37 0.88
 -6 7 -7 2.51 0.52
 6 7 7 2.57 1.31
 -6 -7 -7 0.93 0.91
 -6 -7 -7 -1.04 0.77
 -6 -7 -7 0.65 0.74
 -6 7 -8 4.13 1.17
 -6 7 -8 8.73 0.93
 -6 -7 -8 3.87 1.17
 -6 -7 -8 9.79 1.26
 -6 -7 -8 5.84 1.12
 -6 -7 -9 19.89 2.64
 -6 -7 -9 22.34 2.6
 -6 7 -9 13.76 2.58
 -6 -7 -10 17.92 2.85
 -6 -7 -10 26.56 2.89
 -6 7 -10 18.56 2.85
 -6 7 -11 6.13 0.95
 -6 -7 -11 0.59 1.03
 -6 7 -12 24.59 1.24
 -6 -7 -12 0.44 1.17
 -6 7 -13 83.89 2.28
 -6 -7 -13 0.21 2.16
 6 -8 -17 0.11 0.17
 6 -8 -16 0.77 0.27
 6 -8 -16 0.74 0.26
 6 8 -15 0.09 0.17
 6 -8 -15 -0.25 0.33
 -6 -8 15 0.23 0.19
 6 -8 -14 3.33 0.54
 -6 -8 14 2.96 0.4
 6 8 -14 2.58 0.39
 6 8 -13 3.73 0.51
 6 -8 -13 3.68 0.68
 -6 -8 13 3.83 0.61
 -6 -8 13 4.26 0.52
 6 -8 -12 0.35 0.5
 -6 -8 12 0.59 0.41
 -6 -8 12 0.95 0.3
 6 -8 -11 11.53 1.71
 -6 -8 11 12.59 1.67
 6 8 -11 9.97 2.14
 6 -8 -10 2.37 0.78
 -6 -8 10 3.89 0.71
 6 8 -10 1.72 1.14
 -6 -8 10 5.16 0.58
 6 -8 -9 37.61 4.83
 -6 -8 9 42 4.79
 6 8 -9 27.8 5.14
 6 -8 -8 0.52 0.69
 -6 -8 8 1.14 0.58
 6 8 -8 1.34 1.03
 -6 -8 8 1.19 0.34
 -6 -8 7 23.24 2.79
 -6 -8 7 29.26 2.72
 -6 -8 6 5.75 0.95
 -6 -8 6 4.49 0.82
 -6 -8 6 4.95 0.65
 6 8 -6 4.52 1.33
 -6 -8 6 5.64 1.2
 -6 -8 5 11.99 1.42
 -6 -8 5 12.88 1.69
 -6 -8 5 12.92 1.55
 -6 -8 4 2.12 0.61
 -6 -8 4 1.52 0.58
 6 8 -4 0.67 0.94
 -6 -8 4 2.62 0.98
 -6 -8 3 1.15 0.53
 6 8 -3 1.35 1
 -6 -8 3 0.38 0.86
 -6 -8 2 0.06 0.46
 -6 -8 2 0.06 0.57
 6 8 -2 -0.56 0.92
 -6 -8 2 0.05 0.84
 -6 8 1 4.95 0.97
 -6 -8 1 6.39 0.97
 -6 -8 1 5.42 0.85
 6 8 -1 4.31 1.3
 -6 -8 1 5.53 1.04
 -6 8 0 2.69 0.76
 -6 -8 0 2.15 0.68
 -6 -8 0 2.24 0.63
 6 8 0 1.62 1.24
 -6 -8 0 2.46 0.83
 -6 8 -1 1.74 0.69
 -6 -8 -1 2.18 0.65
 6 8 1 1.54 1.12
 -6 -8 -1 2.73 0.97
 -6 -8 -1 1.62 0.83
 -6 8 -2 10.3 1.34
 -6 -8 -2 8.9 1.2
 6 8 2 7.68 1.88
 -6 -8 -2 10.44 1.49
 -6 -8 -2 9.32 1.38
 -6 8 -3 18.3 1.96
 -6 -8 -3 14.69 1.77
 6 8 3 12.53 2.4
 -6 -8 -3 16.73 2.05
 -6 -8 -3 14.03 1.91
 -6 8 -4 14.42 2.63
 -6 -8 -4 12.16 2.5
 6 8 4 8.33 2.89
 -6 -8 -4 10.62 2.66
 -6 -8 -4 11.41 2.59
 -6 8 -5 15.19 2.56
 -6 -8 -5 14 2.41
 -6 -8 -5 9.27 2.44
 6 8 5 12.24 2.91
 -6 -8 -5 13.42 2.59
 -6 8 -6 6.76 1.59
 6 8 6 2.67 1.82
 -6 -8 -6 6.08 1.65
 -6 -8 -6 3.31 1.45
 -6 8 -7 1.55 1.3
 6 8 7 1.6 1.62
 -6 -8 -7 2.94 1.4
 -6 -8 -7 6.2 1.42
 -6 -8 -8 16.86 2.9
 -6 -8 -8 16.71 2.82
 -6 8 -8 11.18 2.82
 -6 -8 -9 13.86 2.96
 -6 -8 -9 18.74 2.96
 -6 8 -9 14.4 2.94
 -6 -8 -10 0.25 1.38
 -6 -8 -10 1.23 1.37
 -6 -8 -11 0.11 0.67
 -6 -8 -12 1.54 0.65
 -6 -8 -13 0.85 0.48
 6 -9 -17 6.09 0.66
 6 -9 -16 0.51 0.21
 6 -9 -15 -0.31 0.3
 6 -9 -15 0.59 0.32
 6 -9 -14 0.7 0.34
 6 -9 -14 -0.17 0.43
 6 -9 -13 5.8 0.75
 -6 -9 13 4.84 0.69
 6 -9 -12 7.23 0.87
 -6 -9 12 5.12 0.79
 6 -9 -11 2.47 0.61
 -6 -9 11 1.73 0.51
 6 -9 -10 12.95 1.53
 -6 -9 10 13.73 1.48
 6 -9 -9 -0.51 0.62
 -6 -9 9 -0.23 0.53
 6 9 -9 1.2 1
 6 -9 -8 16.99 2.11
 -6 -9 8 21.43 2.07
 6 -9 -7 0.5 0.67
 -6 -9 7 1.33 0.6
 6 9 -7 1.32 0.97
 -6 -9 6 1.98 1
 6 -9 -6 -0.38 0.65
 -6 -9 6 -0.22 0.52
 6 9 -6 0.73 0.98
 6 -9 -5 10.08 1.38
 -6 -9 5 12.07 1.38
 -6 -9 5 11.94 1.63
 6 9 -5 8.11 1.8
 -6 -9 4 13.81 1.49
 -6 -9 4 13.28 1.75
 -6 -9 3 1.56 0.64
 6 9 -3 0.43 0.93
 -6 -9 3 1.58 0.99
 6 9 -2 2.48 1.11
 -6 -9 2 3.48 1.09
 -6 9 1 4.87 0.92
 -6 -9 1 4.43 0.77
 6 9 -1 1.99 1.22
 -6 -9 1 3.21 1.15
 -6 -9 1 6.1 1.04
 -6 9 0 5.07 0.89
 -6 -9 0 3.16 0.75
 6 9 0 4.07 1.31
 -6 -9 0 2.54 1.13
 -6 -9 0 4.64 1
 -6 9 -1 2.71 0.77
 -6 -9 -1 1.55 0.61
 -6 -9 -1 3.1 0.86
 -6 9 -2 1.12 0.69
 -6 -9 -2 0.03 0.57
 6 9 2 0.51 1.15
 -6 -9 -2 0.54 0.79
 -6 9 -3 0.65 0.74
 -6 -9 -3 -0.03 0.53
 6 9 3 0.18 1.15
 -6 -9 -3 -0.06 0.92
 -6 -9 -3 -0.2 0.82
 -6 9 -4 1.82 0.83
 -6 -9 -4 1.33 0.6
 6 9 4 0.18 1.24
 -6 -9 -4 2.24 1.01
 -6 -9 -4 2.53 0.9
 -6 9 -5 1.39 0.82
 -6 -9 -5 1.78 0.59
 6 9 5 2 1.32
 -6 -9 -5 2.35 1.02
 -6 -9 -5 1.34 0.82
 -6 9 -6 1.45 0.84
 6 9 6 0.55 1.22
 -6 -9 -6 1.01 0.95
 -6 -9 -6 0.98 0.83
 -6 9 -7 2.04 0.81
 -6 -9 -7 2.41 1
 -6 9 -8 2.14 0.83
 -6 -9 -8 5.69 1.07
 -6 -9 -9 2.98 0.95
 -6 -9 -10 0.92 0.75
 -6 -9 -10 0.76 0.74
 -6 -9 -11 0.8 0.62
 -6 -9 -11 0.59 0.66
 -6 -9 -12 0.39 0.57
 -6 -9 -13 0.22 0.41
 6 -10 -15 7.5 0.69
 6 -10 -15 4.11 0.68
 6 -10 -14 0.28 0.3
 6 -10 -14 0.1 0.37
 6 -10 -13 4.51 0.56
 6 -10 -13 1.89 0.6
 6 -10 -12 8.65 0.91
 -6 -10 12 5.61 0.82
 6 -10 -11 0.32 0.47
 -6 -10 11 -0.02 0.4
 6 -10 -10 0.15 0.48
 -6 -10 10 0.05 0.43
 6 -10 -9 0.7 0.57
 -6 -10 9 0.51 0.5
 6 -10 -8 0.95 0.59
 -6 -10 8 0.8 0.52
 6 10 -8 -0.15 0.92
 6 -10 -7 -0.03 0.59
 -6 -10 7 0.98 0.52
 6 10 -7 1.34 1.04
 6 -10 -6 1.4 0.62
 -6 -10 6 1.05 0.56
 6 10 -6 1.04 1.06
 -6 -10 6 0.96 0.97
 -6 -10 5 -0.03 0.54
 6 10 -5 -0.3 0.98
 -6 -10 5 0.8 0.92
 -6 -10 4 0.19 0.55
 6 10 -4 -0.45 0.99
 -6 -10 4 -0.4 0.9
 -6 -10 3 17.15 1.86
 6 10 -3 11.85 2.3
 -6 -10 3 16.29 2.1
 6 10 -2 16.13 3.02
 -6 -10 2 21.68 2.8
 -6 10 1 0.78 0.71
 6 10 -1 0.8 1.09
 -6 -10 1 0.24 0.97
 -6 -10 1 0.99 0.86
 -6 10 0 0.64 0.72
 -6 -10 0 0.2 0.56
 6 10 0 -0.33 1.07
 -6 -10 0 -0.06 0.91
 -6 -10 0 0.8 0.83
 -6 10 -1 0.85 0.73
 -6 -10 -1 0.79 0.57
 6 10 1 0.68 1.2
 -6 -10 -1 1.27 1.02
 -6 -10 -1 0.6 0.86
 -6 10 -2 4.22 0.96
 -6 -10 -2 3.58 0.79
 6 10 2 5.11 1.56
 -6 -10 -2 5.05 1.08
 -6 10 -3 5.02 0.99
 -6 -10 -3 3.88 0.82
 6 10 3 7.2 1.75
 -6 -10 -3 5.99 1.12
 -6 10 -4 10.8 1.44
 -6 -10 -4 8.74 1.23
 6 10 4 9.7 2.05
 -6 -10 -4 9.33 1.58
 -6 -10 -4 11.08 1.5
 -6 10 -5 3.32 0.9
 -6 -10 -5 3.73 0.73
 -6 -10 -5 4.66 1.18
 -6 -10 -5 3.64 1
 -6 -10 -6 0.3 0.48
 -6 -10 -6 0.96 0.92
 -6 -10 -6 0.5 0.79
 -6 -10 -7 3.36 1.02
 -6 -10 -7 2.6 0.87
 -6 -10 -8 1.26 0.91
 -6 -10 -8 1.33 0.81
 -6 -10 -9 1.84 0.92
 -6 -10 -10 0.37 0.67
 -6 -10 -11 0.18 0.54
 -6 -10 -11 -0.32 0.67
 -6 -10 -12 0.37 0.51
 6 -11 -16 2.42 0.31
 6 -11 -15 1.79 0.31
 6 -11 -15 1.72 0.31
 6 -11 -14 2.81 0.4
 6 -11 -14 1.79 0.45
 6 -11 -13 0.48 0.34
 6 -11 -13 -0.17 0.43
 6 -11 -12 1.57 0.42
 -6 -11 12 1 0.35
 6 -11 -11 0.09 0.4
 -6 -11 11 -0.53 0.38
 6 -11 -11 0.24 0.57
 6 -11 -10 1.64 0.48
 -6 -11 10 1.02 0.45
 6 -11 -9 11.88 1.4
 -6 -11 9 11.56 1.38
 6 -11 -8 0.12 0.5
 -6 -11 8 0.71 0.51
 6 -11 -7 1.27 0.55
 -6 -11 7 0.75 0.56
 6 -11 -6 1.13 0.51
 -6 -11 6 1.18 0.56
 6 11 -6 1.19 0.96
 -6 -11 5 4.48 0.73
 6 11 -5 2.75 1.22
 -6 -11 5 1.65 0.97
 -6 -11 4 0.99 0.56
 6 11 -4 -0.15 0.97
 -6 -11 4 0.63 0.93
 -6 11 3 1.12 0.76
 -6 -11 3 0.68 0.58
 6 11 -3 0.6 1.01
 -6 -11 3 0.76 0.94
 -6 11 2 2.06 0.72
 -6 -11 2 1.81 0.62
 6 11 -2 1.71 1.16
 -6 -11 2 1.13 0.98
 6 11 -1 30.1 4.26
 -6 -11 1 27.45 3.86
 -6 11 0 0.53 0.68
 -6 -11 0 0.13 0.56
 6 11 0 0.17 1.03
 -6 -11 0 -0.25 1.01
 -6 -11 0 0.56 0.84
 -6 11 -1 43.65 3.97
 -6 -11 -1 35.32 3.84
 6 11 1 30.79 4.43
 -6 -11 -1 25.69 4
 -6 -11 -1 42.48 4.04
 -6 -11 -2 5.68 0.93
 6 11 2 6.53 1.68
 -6 -11 -2 5.35 1.27
 -6 -11 -2 6.44 1.19
 -6 -11 -3 8.65 1.2
 6 11 3 10.24 2.06
 -6 -11 -3 9.56 1.44
 -6 -11 -4 0.84 0.53
 -6 -11 -4 0.99 0.88
 -6 -11 -5 1.9 0.61
 -6 -11 -5 1.46 1.02
 -6 -11 -5 3.05 0.93
 -6 -11 -6 -0.42 0.47
 -6 -11 -6 1.11 0.97
 -6 -11 -6 0.84 0.87
 -6 -11 -7 1.59 0.94
 -6 -11 -7 0.99 0.9
 -6 -11 -8 -0.15 0.82
 -6 -11 -8 -0.53 0.83
 -6 -11 -9 0.38 0.8
 -6 -11 -9 0.76 0.76
 -6 -11 -10 2.27 0.76
 -6 -11 -10 4 0.84
 -6 -11 -12 1.53 0.46
 6 -12 -15 2.16 0.3
 6 -12 -14 0.1 0.24
 6 -12 -14 0.39 0.28
 6 -12 -13 4.76 0.61
 6 -12 -12 0.42 0.33
 6 -12 -12 0.47 0.47
 6 -12 -11 0.6 0.38
 -6 -12 11 0.05 0.33
 6 -12 -11 0.06 0.52
 6 -12 -10 0.19 0.4
 -6 -12 10 -0.3 0.38
 6 -12 -10 -0.45 0.6
 6 -12 -9 0.32 0.4
 -6 -12 9 0.02 0.4
 6 -12 -9 -0.11 0.63
 6 -12 -8 8.84 0.98
 -6 -12 8 6.27 0.97
 6 -12 -7 1.22 0.45
 -6 -12 7 0.84 0.52
 -6 -12 6 16.46 1.86
 -6 -12 5 10.9 1.23
 -6 -12 5 6.4 1.45
 -6 12 4 1.3 0.69
 -6 -12 4 1.49 0.6
 -6 -12 4 0.45 0.96
 6 12 -3 11.4 2.18
 6 -12 -3 8.75 1.64
 -6 -12 3 12.27 1.92
 -6 -12 2 4.5 0.83
 6 12 -2 2.65 1.3
 -6 -12 1 2.41 0.68
 6 12 -1 0.65 1.14
 -6 -12 1 1.8 1.08
 -6 -12 0 20.93 2.63
 -6 -12 -1 0.5 0.6
 -6 -12 -1 1.42 1
 -6 -12 -1 0.2 0.91
 -6 -12 -2 8.88 1.17
 -6 -12 -2 8.4 1.47
 -6 -12 -2 7.75 1.36
 -6 -12 -3 1.94 0.64
 -6 -12 -3 2.15 1.04
 -6 -12 -3 2.44 0.95
 -6 -12 -4 0.27 0.56
 -6 -12 -4 0.79 1.07
 -6 -12 -4 0.95 0.86
 -6 -12 -5 0.45 0.52
 -6 -12 -5 1.77 0.92
 -6 -12 -6 4.76 0.78
 -6 -12 -6 7.04 1.26
 -6 -12 -6 4.54 1.08
 -6 -12 -7 0.41 0.9
 -6 -12 -7 0.49 0.83
 -6 -12 -8 1.9 0.91
 -6 -12 -8 3.63 0.89
 -6 -12 -9 1.06 0.76
 -6 -12 -9 1.84 0.77
 -6 -12 -10 0.03 0.56
 -6 -12 -10 0.24 0.59
 -6 -12 -11 0.07 0.44
 6 -13 -14 0.98 0.2
 6 -13 -13 0.87 0.26
 6 -13 -12 0.56 0.28
 6 -13 -12 0.24 0.39
 6 -13 -11 2.77 0.46
 6 -13 -11 2.27 0.57
 6 -13 -10 -0.05 0.32
 -6 -13 10 0.05 0.32
 6 -13 -10 -0.47 0.52
 6 -13 -9 1.08 0.39
 -6 -13 9 0.53 0.39
 6 -13 -9 0.43 0.57
 6 -13 -8 1.08 0.39
 -6 -13 8 1.14 0.42
 6 -13 -8 0.46 0.61
 -6 -13 7 0.54 0.46
 6 -13 -7 -0.26 0.63
 -6 -13 6 3.48 0.63
 6 -13 -6 1.64 0.71
 -6 -13 5 17.71 1.72
 6 -13 -5 11.51 1.73
 -6 -13 4 2.92 0.65
 6 -13 -4 1.18 0.59
 -6 -13 4 2.42 0.97
 -6 -13 3 0.18 0.52
 -6 -13 3 0.83 0.96
 -6 -13 2 10.01 1.22
 -6 -13 2 7.69 1.48
 -6 -13 1 1.72 0.64
 -6 -13 1 1.28 0.96
 -6 -13 0 8.77 1.52
 -6 -13 -1 0.7 0.63
 -6 -13 -1 1.07 1.03
 -6 -13 -2 4.21 0.79
 -6 -13 -2 3.56 1.1
 -6 -13 -2 5.58 1.13
 -6 -13 -3 3.46 0.72
 -6 -13 -3 3.22 1.08
 -6 -13 -3 3.47 1.02
 -6 -13 -4 6.63 1
 -6 -13 -4 6.27 1.37
 -6 -13 -4 10.09 1.34
 -6 -13 -5 11.13 1.36
 -6 -13 -5 10.23 1.67
 -6 -13 -5 12.59 1.6
 -6 -13 -6 1.57 0.49
 -6 -13 -6 2.62 0.86
 -6 -13 -7 1.97 0.95
 -6 -13 -7 3.05 0.88
 -6 -13 -8 0.87 0.76
 -6 -13 -8 -0.46 0.71
 -6 -13 -9 3.16 0.79
 -6 -13 -9 2.3 0.7
 -6 -13 -10 1.2 0.53
 6 -14 -12 0.52 0.21
 6 -14 -12 0.42 0.29
 6 -14 -11 0.55 0.26
 6 -14 -11 0.1 0.38
 6 -14 -10 0.06 0.27
 -6 -14 10 0.41 0.28
 6 -14 -10 0.09 0.44
 6 -14 -9 0.41 0.3
 -6 -14 9 0.29 0.33
 6 -14 -9 -0.05 0.48
 -6 -14 8 1.54 0.42
 6 -14 -8 0.91 0.57
 -6 -14 7 0.19 0.4
 6 -14 -7 0.37 0.54
 -6 -14 6 0.24 0.41
 6 -14 -6 0.41 0.57
 -6 -14 5 2.04 0.54
 6 -14 -5 1.82 0.6
 -6 -14 4 0.38 0.48
 6 -14 -4 0.06 0.48
 -6 -14 4 0.49 0.85
 -6 -14 3 0.06 0.55
 -6 -14 3 0.15 0.87
 -6 -14 2 -0.17 0.54
 -6 -14 2 0.26 0.86
 -6 -14 1 0.83 0.59
 -6 -14 1 0.92 0.95
 -6 -14 0 0.65 0.61
 -6 -14 0 2.2 1.07
 -6 -14 -1 -0.39 1
 -6 -14 -2 5.92 0.85
 -6 -14 -2 3.89 1.2
 -6 -14 -3 5.19 0.81
 -6 -14 -3 4.46 1.2
 -6 -14 -4 0.65 0.51
 -6 -14 -4 -0.16 0.97
 -6 -14 -4 0.76 0.81
 -6 -14 -5 2.73 0.59
 -6 -14 -5 2.83 1.02
 -6 -14 -5 2.85 0.86
 -6 -14 -6 1.18 0.42
 -6 -14 -6 0.71 0.84
 -6 -14 -6 0.93 0.75
 -6 -14 -7 0.4 0.68
 -6 -14 -8 1.89 0.7
 -6 -14 -8 1.72 0.65
 6 -15 -11 0.31 0.27
 6 -15 -10 0.66 0.36
 -6 -15 9 0.02 0.24
 6 -15 -9 0.72 0.39
 -6 -15 8 -0.01 0.3
 6 -15 -8 0.22 0.42
 -6 -15 7 1.01 0.4
 6 -15 -7 0.98 0.48
 -6 -15 6 0.48 0.39
 6 -15 -6 -0.27 0.44
 -6 -15 5 0.7 0.45
 6 -15 -5 0.53 0.44
 -6 -15 4 2.72 0.6
 -6 -15 3 -0.09 0.81
 -6 -15 3 0.2 0.47
 -6 -15 2 0.31 0.52
 -6 -15 2 0.51 0.87
 -6 -15 1 0.08 0.51
 -6 -15 1 -0.1 0.93
 -6 -15 0 2.22 0.58
 -6 -15 0 0.92 0.95
 -6 -15 -1 1.46 0.97
 -6 -15 -2 0.75 0.5
 -6 -15 -2 0.05 0.89
 -6 -15 -3 1.64 0.52
 -6 -15 -3 2.06 0.92
 -6 -15 -4 2.46 0.52
 -6 -15 -4 0.93 0.88
 -6 -15 -5 0.17 0.39
 -6 -15 -5 1.55 0.82
 -6 -15 -6 0.76 0.72
 6 -16 -9 0.59 0.28
 6 -16 -8 0.24 0.33
 -6 -16 7 0.78 0.31
 6 -16 -7 1.19 0.35
 -6 -16 6 0.8 0.35
 6 -16 -6 0.25 0.36
 -6 -16 5 2.31 0.48
 -6 -16 4 0.1 0.4
 -6 -16 3 1.3 0.45
 -6 -16 2 5.57 0.8
 -6 -16 1 2.15 0.56
 -6 -16 1 1.79 0.83
 -6 -16 0 3.23 0.6
 -6 -16 0 2.5 0.9
 -6 -16 -1 0.48 0.82
 -6 -16 -2 0.16 0.78
 -6 -16 -3 -0.02 0.39
 -6 -16 -3 -0.15 0.77
 -6 -16 -4 -0.59 0.7
 -6 -16 -4 0.02 0.34
 -6 -16 -5 -0.27 0.6
 -6 -16 -6 0.12 0.49
 -6 -17 6 0.49 0.22
 -6 -17 5 0.1 0.26
 -6 -17 4 0.55 0.32
 -6 -17 3 0.79 0.36
 -6 -17 2 0.77 0.36
 -6 -17 1 0.61 0.37
 -6 -17 0 0.49 0.36
 -6 -17 -1 -0.29 0.61
 -6 -17 -2 0.39 0.6
 -6 -17 -3 0.2 0.52
 7 0 -19 -0.09 0.1
 -7 0 19 -0.06 0.1
 7 0 -18 0.21 0.16
 -7 0 18 0.32 0.17
 7 0 -17 5.84 0.71
 -7 0 17 6.9 0.73
 7 0 -16 -0.02 0.25
 7 0 -16 0.18 0.21
 -7 0 16 0.37 0.26
 7 0 -15 2.96 0.55
 -7 0 15 5.11 0.56
 -7 0 14 0.04 0.31
 -7 0 13 26.72 2.82
 -7 0 12 0.03 0.54
 7 0 -12 0.93 1.67
 -7 0 12 0.13 0.36
 -7 0 11 30.14 3.78
 -7 0 11 36.42 3.61
 -7 0 11 33.05 3.5
 -7 0 10 0.83 0.62
 -7 0 10 -0.69 0.66
 -7 0 10 0.76 0.62
 -7 0 10 0.27 0.35
 -7 0 9 10.03 1.63
 -7 0 9 15.03 1.54
 -7 0 9 11.38 1.37
 -7 0 9 12.2 1.67
 -7 0 8 0.43 0.64
 -7 0 8 0.69 0.67
 -7 0 8 0.11 0.36
 -7 0 7 7.34 1.12
 -7 0 7 7.04 1.24
 -7 0 7 8.38 0.98
 -7 0 7 9.67 1.32
 -7 0 6 -0.25 0.6
 -7 0 6 -0.03 0.59
 -7 0 6 -0.67 0.66
 -7 0 6 0.7 0.36
 -7 0 5 18.12 2.37
 -7 0 5 19.7 2.35
 -7 0 5 21.25 2.22
 -7 0 5 18.92 2.08
 -7 0 4 0.47 0.6
 -7 0 4 -0.2 0.55
 -7 0 4 0.28 0.57
 -7 0 4 0.08 0.35
 -7 0 3 45.65 4.1
 -7 0 3 35.89 4.15
 -7 0 3 38.24 4
 -7 0 3 35.35 3.92
 -7 0 3 36.98 4.2
 -7 0 2 -0.18 0.62
 -7 0 2 -0.15 0.61
 -7 0 2 -0.09 0.47
 -7 0 2 -0.13 0.61
 -7 0 2 -0.14 0.36
 -7 0 1 92.94 8.15
 -7 0 1 76.33 8.19
 -7 0 1 75.09 7.97
 -7 0 1 70.21 8.21
 -7 0 0 0.05 0.69
 -7 0 0 -0.08 0.56
 -7 0 0 -0.07 0.55
 -7 0 0 0.11 0.38
 -7 0 -1 352.24 35.26
 -7 0 -1 355.02 35.07
 -7 0 -1 317.97 35.3
 -7 0 -1 359.26 35.11
 -7 0 -1 303.78 35.33
 -7 0 -2 1.11 0.9
 -7 0 -2 -0.08 0.72
 -7 0 -2 0.85 0.52
 -7 0 -2 0.41 0.63
 -7 0 -3 1.34 0.84
 -7 0 -3 -0.09 0.65
 -7 0 -3 1.56 0.55
 -7 0 -3 0.56 0.59
 -7 0 -3 0.31 0.49
 -7 0 -4 -0.07 1
 -7 0 -4 -0.1 0.71
 -7 0 -4 2.65 0.55
 -7 0 -4 0.32 0.54
 -7 0 -4 0.15 0.58
 -7 0 -4 -0.12 0.52
 -7 0 -5 56.43 5.84
 -7 0 -5 43.25 6.01
 -7 0 -5 60.65 5.92
 -7 0 -5 66.78 5.91
 -7 0 -5 53.83 6.26
 -7 0 -5 48.9 6.07
 -7 0 -6 0.15 1
 -7 0 -6 -0.53 0.96
 -7 0 -6 1.2 0.49
 -7 0 -6 0.13 0.69
 -7 0 -6 0.47 0.66
 -7 0 -7 -0.31 1.14
 -7 0 -7 0.39 0.47
 -7 0 -7 0.61 0.75
 -7 0 -7 -0.86 0.67
 -7 0 -8 -0.88 1.28
 -7 0 -8 0.46 0.49
 -7 0 -8 0.25 0.78
 -7 0 -8 -0.25 0.75
 -7 0 -9 9.27 1.04
 -7 0 -9 5.62 1.24
 -7 0 -10 0.77 0.48
 -7 0 -10 4.16 0.99
 -7 0 -11 1.77 0.49
 -7 0 -12 1.15 0.46
 -7 0 -13 8.39 0.99
 -7 0 -14 50.35 5.15
 7 -1 -19 0.82 0.13
 7 1 -19 0.93 0.13
 -7 1 19 0.32 0.13
 -7 -1 19 0.67 0.13
 7 -1 -18 0.31 0.16
 7 1 -18 0.39 0.16
 -7 1 18 0.3 0.17
 -7 -1 18 0.23 0.18
 7 -1 -17 0.2 0.2
 7 1 -17 0.09 0.2
 -7 1 17 0.14 0.2
 -7 -1 17 0.07 0.2
 7 -1 -16 0.17 0.24
 7 1 -16 0.31 0.23
 7 -1 -16 0.67 0.25
 -7 1 16 0.33 0.26
 -7 -1 16 0.65 0.27
 7 -1 -15 -0.14 0.31
 7 1 -15 -0.13 0.28
 -7 1 15 0.24 0.29
 -7 -1 15 0.06 0.27
 7 -1 -14 0.93 0.42
 -7 1 14 1.58 0.36
 -7 -1 14 1.21 0.35
 -7 -1 13 0.37 0.48
 -7 1 13 0.14 0.33
 -7 -1 13 0.3 0.35
 -7 1 12 53.37 5.86
 -7 -1 12 46.56 5.6
 -7 1 12 59.4 5.58
 -7 -1 12 54.83 5.57
 -7 1 11 62.8 6.58
 -7 -1 11 56.09 6.54
 -7 1 11 58.26 6.32
 -7 -1 11 59.63 6.31
 -7 1 11 65.62 6.26
 -7 -1 11 59.41 6.25
 -7 1 10 6.28 1.01
 -7 -1 10 4.85 0.99
 -7 1 10 6.48 1.17
 -7 -1 10 6.78 1.16
 -7 -1 10 6.67 1.13
 -7 1 10 5.89 1.11
 -7 1 10 7.85 0.86
 -7 -1 10 7.19 0.86
 -7 1 9 3.87 0.91
 -7 -1 9 2.68 0.82
 -7 -1 9 2.87 0.75
 -7 -1 9 3.11 0.83
 -7 1 9 4.83 0.93
 -7 1 9 3.5 0.57
 -7 -1 9 3.69 0.58
 -7 1 8 15.92 2.01
 -7 -1 8 15.6 2
 -7 1 8 13.78 1.82
 -7 1 8 14.81 1.69
 -7 -1 8 15.39 1.7
 -7 -1 8 17.76 2.01
 -7 1 8 17.47 2.03
 -7 1 7 0.17 0.35
 -7 1 7 0.33 0.6
 -7 -1 7 0.17 0.61
 -7 1 7 0.14 0.6
 -7 -1 7 0.1 0.56
 -7 -1 7 -0.15 0.56
 -7 1 7 -0.23 0.64
 -7 -1 7 0.06 0.35
 -7 -1 6 11.43 1.62
 -7 1 6 15.08 1.7
 -7 1 6 10.24 1.63
 -7 -1 6 13.35 1.69
 -7 1 6 11.8 1.48
 -7 -1 6 12.94 1.48
 -7 1 6 11.7 1.34
 -7 -1 6 11.28 1.34
 -7 1 5 4.08 0.89
 -7 -1 5 3.54 0.91
 -7 1 5 3.76 0.76
 -7 -1 5 4.08 0.8
 -7 1 5 4.34 0.62
 -7 -1 5 4.8 0.62
 -7 -1 5 5.08 0.92
 -7 1 5 3.63 0.85
 -7 -1 4 -0.04 0.57
 -7 1 4 -0.16 0.55
 -7 -1 4 0.39 0.56
 -7 1 4 0.39 0.55
 -7 -1 4 0.26 0.58
 -7 -1 4 -0.21 0.61
 -7 1 4 -0.28 0.63
 -7 1 4 -0.14 0.33
 -7 -1 4 0.04 0.32
 -7 -1 3 37.59 3.38
 -7 1 3 38.01 3.41
 -7 -1 3 27.55 3.42
 -7 1 3 30.82 3.46
 -7 1 3 31.71 3.28
 -7 -1 3 31.94 3.3
 -7 1 3 28.44 3.2
 -7 -1 3 28.73 3.2
 -7 1 3 26.69 3.45
 -7 -1 3 29.84 3.48
 -7 -1 2 33.73 3.1
 -7 1 2 33.72 3.13
 -7 -1 2 26.21 3.16
 -7 1 2 26.04 3.14
 -7 -1 2 31.85 3.03
 -7 1 2 25.84 2.92
 -7 -1 2 25.57 2.92
 -7 1 2 26.1 3.17
 -7 -1 2 25.55 3.19
 -7 -1 1 0.56 0.68
 -7 1 1 0.94 0.68
 -7 1 1 0.6 0.57
 -7 -1 1 0.83 0.63
 -7 -1 1 0.56 0.54
 -7 -1 1 0.8 0.6
 -7 1 1 0.6 0.63
 -7 1 1 0.38 0.36
 -7 -1 1 0.42 0.35
 -7 -1 0 86.05 7.82
 -7 1 0 82.3 7.8
 -7 -1 0 69.91 7.83
 -7 1 0 65.78 7.81
 -7 1 0 76.31 7.62
 -7 -1 0 75.27 7.62
 -7 1 0 62.84 7.84
 -7 -1 0 70 7.87
 -7 -1 -1 17.3 3.08
 -7 1 -1 18.38 3.08
 -7 -1 -1 108.3 3.15
 -7 1 -1 105.42 3.18
 -7 -1 -1 17.06 3.08
 -7 1 -1 15.33 3.05
 -7 1 -1 18.72 2.92
 -7 -1 -1 18.31 2.92
 -7 1 -1 16.7 3.1
 -7 -1 -1 16.43 3.11
 -7 -1 -2 31.93 4.54
 -7 1 -2 31.08 4.51
 -7 -1 -2 90.36 4.52
 -7 1 -2 83.58 4.5
 -7 -1 -2 30.51 4.51
 -7 1 -2 30.32 4.5
 -7 1 -2 37.84 4.37
 -7 -1 -2 34.02 4.36
 -7 1 -2 31.18 4.58
 -7 -1 -2 29.7 4.57
 -7 1 -3 109.71 11.83
 -7 -1 -3 118.33 11.63
 -7 1 -3 122.55 11.64
 -7 -1 -3 97.41 11.81
 -7 1 -3 87.54 11.78
 -7 1 -3 117.34 11.66
 -7 -1 -3 116.61 11.66
 -7 1 -3 125.5 11.66
 -7 -1 -3 124.16 11.65
 -7 1 -3 100.9 11.91
 -7 -1 -3 94.87 11.89
 -7 -1 -3 103.7 11.82
 -7 -1 -4 40.29 4.16
 -7 1 -4 43.3 4.17
 -7 -1 -4 36.74 4.39
 -7 1 -4 32.9 4.36
 -7 1 -4 43.69 4.23
 -7 -1 -4 40.82 4.22
 -7 1 -4 40.67 4.19
 -7 -1 -4 43.62 4.2
 -7 1 -4 31.04 4.43
 -7 -1 -4 36.59 4.5
 -7 -1 -4 33.25 4.38
 -7 -1 -5 0.14 0.97
 -7 1 -5 1.11 0.87
 -7 -1 -5 1.55 0.9
 -7 -1 -5 2 0.53
 -7 1 -5 0.95 0.5
 -7 1 -5 0.15 0.63
 -7 -1 -5 1.27 0.65
 -7 -1 -5 0.54 0.61
 -7 1 -5 0.31 0.57
 -7 1 -5 2.04 0.62
 -7 -1 -5 1.72 0.65
 -7 -1 -6 1.31 1.08
 -7 1 -6 2.25 1.12
 -7 -1 -6 0.93 0.96
 -7 -1 -6 2.55 0.56
 -7 1 -6 4.43 0.61
 -7 1 -6 1.06 0.75
 -7 -1 -6 1.92 0.82
 -7 1 -6 0.86 0.7
 -7 -1 -6 2.63 0.73
 -7 -1 -7 3.91 1.23
 -7 1 -7 4.21 1.39
 -7 -1 -7 3.12 1.36
 -7 -1 -7 6.51 0.78
 -7 1 -7 7.44 0.81
 -7 1 -7 3.56 0.96
 -7 -1 -7 3.84 1
 -7 1 -7 3.12 0.96
 -7 -1 -7 4.73 0.95
 -7 1 -8 11.26 1.84
 -7 1 -8 9.29 2.22
 -7 -1 -8 9.12 2.24
 -7 -1 -8 18.95 1.56
 -7 1 -8 20.08 1.57
 -7 1 -8 8.64 1.7
 -7 -1 -8 8.14 1.65
 -7 1 -8 9.35 1.63
 -7 -1 -8 10.82 1.66
 -7 -1 -8 14.83 1.86
 -7 1 -9 0.06 0.86
 -7 -1 -9 1.48 0.51
 -7 1 -9 2.44 0.55
 -7 1 -9 0.39 0.82
 -7 -1 -9 -0.56 0.82
 -7 -1 -10 2.24 0.64
 -7 1 -10 2.61 0.67
 -7 1 -10 5.53 1.07
 -7 -1 -10 6.28 1.06
 -7 1 -11 4.84 0.68
 -7 -1 -11 3.66 0.66
 -7 -1 -12 5.08 0.76
 -7 1 -12 6.2 0.78
 -7 -1 -13 12.25 1.3
 -7 1 -13 10.9 1.29
 -7 -1 -14 61.94 5.69
 -7 1 -14 50.05 5.68
 -7 2 18 2.21 0.34
 -7 -2 18 3.04 0.35
 7 -2 -18 2.79 0.33
 7 2 -18 2.82 0.33
 7 -2 -17 1.9 0.29
 -7 2 17 2.68 0.36
 -7 -2 17 2.66 0.35
 7 -2 -17 2.57 0.34
 7 2 -17 2.34 0.33
 7 -2 -16 -0.09 0.23
 7 2 -16 -0.3 0.25
 7 -2 -16 -0.01 0.24
 -7 2 16 0.05 0.25
 -7 -2 16 0.1 0.24
 7 -2 -15 0.12 0.31
 7 2 -15 0.1 0.25
 -7 2 15 0.72 0.29
 -7 -2 15 0.45 0.29
 7 -2 -14 -0.02 0.41
 -7 2 14 0.93 0.34
 -7 -2 14 0.71 0.3
 -7 -2 13 -0.03 0.49
 -7 2 13 0.48 0.34
 -7 -2 13 0.14 0.34
 -7 2 12 20.39 2.47
 -7 -2 12 18.2 2.25
 -7 2 12 21.71 2.19
 -7 -2 12 20.57 2.18
 -7 -2 11 5.85 0.96
 -7 2 11 6.75 1.16
 -7 2 11 6.41 0.83
 -7 -2 11 7 0.84
 -7 2 10 95.03 10.25
 -7 -2 10 97.86 10.01
 -7 2 10 98.52 9.95
 -7 -2 10 96.74 9.95
 -7 2 9 28.02 3.22
 -7 -2 9 25.02 2.95
 -7 2 9 27.57 2.88
 -7 -2 9 27.18 2.88
 -7 -2 9 28.3 3.17
 -7 2 9 29.32 3.18
 -7 2 8 26.77 3.23
 -7 -2 8 26.24 3.25
 -7 2 8 27 3.05
 -7 -2 8 29.66 3.03
 -7 2 8 28.31 2.93
 -7 -2 8 28.51 2.93
 -7 -2 8 25.76 3.18
 -7 2 8 26.1 3.19
 -7 2 7 5.42 1.02
 -7 -2 7 4.7 1.05
 -7 2 7 5.01 0.9
 -7 2 7 5.2 0.72
 -7 -2 7 5.26 0.72
 -7 -2 7 6.75 1.06
 -7 2 6 4.6 0.93
 -7 -2 6 5.28 1.01
 -7 2 6 3.46 0.82
 -7 -2 6 3.92 0.77
 -7 2 6 4.19 0.62
 -7 -2 6 5.17 0.94
 -7 2 5 8.6 1.25
 -7 -2 5 9.41 1.09
 -7 -2 5 8.02 1.18
 -7 2 5 6.37 1.02
 -7 -2 5 7.03 1.07
 -7 -2 5 7.25 1.21
 -7 2 5 6.75 0.9
 -7 -2 4 42.4 3.59
 -7 -2 4 30.53 3.67
 -7 2 4 28.47 3.5
 -7 -2 4 36.33 3.55
 -7 2 4 32.74 3.44
 -7 2 4 32.53 3.72
 -7 -2 4 27.4 3.69
 -7 -2 3 1.49 0.6
 -7 2 3 1.54 0.68
 -7 2 3 1.02 0.54
 -7 -2 3 1.24 0.61
 -7 -2 3 1.64 0.64
 -7 2 3 0.77 0.38
 -7 -2 2 9.37 1.07
 -7 2 2 8.35 1.07
 -7 2 2 4.75 1.06
 -7 -2 2 6.29 0.93
 -7 2 2 5.43 0.79
 -7 -2 2 5.49 1.05
 -7 -2 1 2.52 0.72
 -7 2 1 2.66 0.79
 -7 2 1 1.72 0.69
 -7 -2 1 1.5 0.59
 -7 -2 1 2.88 0.73
 -7 2 1 1.59 0.45
 -7 -2 0 180.63 17.08
 -7 2 0 163.13 17.04
 -7 -2 0 154.97 17.1
 -7 2 0 172.31 16.91
 -7 -2 0 167.27 17.07
 -7 2 0 148.02 17.13
 -7 -2 -1 26.24 3.94
 -7 -2 -1 23.25 3.9
 -7 2 -1 23.61 3.75
 -7 2 -1 21.15 3.92
 -7 -2 -2 112.98 13.03
 -7 -2 -2 101.8 13.01
 -7 2 -2 118.14 12.85
 -7 2 -2 98.4 13.06
 -7 -2 -2 119.25 12.94
 -7 -2 -3 8.34 1.52
 -7 2 -3 5.85 1.4
 -7 2 -3 7.47 1.17
 -7 -2 -3 5.68 1.31
 -7 2 -3 7.57 1.17
 -7 -2 -3 9.22 1.35
 -7 2 -4 119.95 12.96
 -7 -2 -4 126.75 12.75
 -7 -2 -4 107.76 12.96
 -7 2 -4 134.18 12.81
 -7 2 -4 134.42 12.79
 -7 2 -4 112.79 13.08
 -7 -2 -4 129.98 12.86
 -7 -2 -4 110.95 12.95
 -7 -2 -5 3.6 1.09
 -7 2 -5 4.26 1.17
 -7 2 -5 3.18 1.07
 -7 -2 -5 5.34 0.72
 -7 2 -5 3.57 0.82
 -7 -2 -5 3.19 0.88
 -7 2 -5 3.56 0.78
 -7 -2 -5 4.69 0.91
 -7 -2 -6 1.73 1.04
 -7 2 -6 3.54 1.11
 -7 2 -6 1.72 1.04
 -7 -2 -6 4.39 0.62
 -7 2 -6 2.01 0.82
 -7 2 -6 1.54 0.69
 -7 -2 -7 4.81 1.09
 -7 2 -7 4.85 1.18
 -7 2 -7 3.23 1.36
 -7 -2 -7 3.73 1.45
 -7 -2 -7 4.84 0.71
 -7 2 -7 5.26 0.74
 -7 2 -7 2.76 0.92
 -7 2 -7 2.62 0.89
 -7 -2 -8 3.32 0.99
 -7 2 -8 -1.02 0.97
 -7 -2 -8 2 0.52
 -7 2 -8 1.1 0.5
 -7 2 -8 0.05 0.77
 -7 2 -8 -0.25 0.79
 -7 2 -9 -0.25 0.94
 -7 -2 -9 1.07 0.53
 -7 2 -9 1.15 0.54
 -7 2 -9 0.66 0.8
 -7 -2 -10 3.77 0.75
 -7 2 -10 3.25 0.75
 -7 -2 -11 1.23 0.45
 -7 2 -11 1.41 0.49
 -7 -2 -12 3.42 0.55
 -7 2 -12 2.17 0.55
 -7 -2 -13 22.01 2.32
 -7 -2 -14 79.69 8.09
 7 -3 -18 0.72 0.15
 7 3 -18 0.3 0.15
 -7 3 18 0.38 0.14
 7 -3 -17 1.31 0.22
 7 -3 -17 0.95 0.21
 -7 3 17 1.02 0.24
 7 -3 -16 0.45 0.22
 7 -3 -16 0.02 0.24
 -7 3 16 0.05 0.23
 7 -3 -15 1.28 0.37
 -7 3 15 1.52 0.32
 7 -3 -14 0.02 0.4
 -7 -3 14 -0.05 0.42
 -7 3 14 0.22 0.29
 -7 -3 13 2.83 0.62
 -7 3 13 3.44 0.52
 -7 -3 12 4.29 0.77
 -7 -3 12 4.04 0.93
 -7 3 12 5.26 0.67
 -7 3 11 2.56 0.73
 -7 -3 11 2.51 0.76
 -7 -3 11 2.16 0.65
 -7 3 11 3.45 0.52
 -7 3 10 25.82 3.15
 -7 -3 10 29.29 3.21
 -7 -3 10 22.98 2.93
 -7 3 10 30.03 2.88
 -7 3 9 3.88 0.89
 -7 -3 9 3.94 0.96
 -7 -3 9 3.69 0.77
 7 3 -9 2.92 1.2
 -7 -3 9 3.39 0.84
 -7 3 9 4.02 0.86
 -7 3 9 3.96 0.59
 -7 3 8 11.9 1.52
 -7 -3 8 11.89 1.55
 -7 -3 8 7.81 1.28
 7 3 -8 7.1 1.69
 -7 3 8 10.93 1.18
 -7 3 8 8.97 1.43
 -7 -3 8 11.92 1.52
 -7 3 7 2.41 0.78
 -7 -3 7 2.02 0.82
 -7 3 7 2.66 0.74
 7 3 -7 1.93 1.05
 -7 -3 7 3.66 0.87
 -7 3 7 3.68 0.83
 -7 3 7 3.55 0.55
 -7 -3 7 3.3 0.54
 -7 3 6 8.86 1.26
 -7 -3 6 8.32 1.09
 -7 -3 6 7.63 1.26
 -7 3 6 6.11 1.07
 -7 3 6 7.52 0.94
 -7 -3 6 8.24 0.94
 -7 -3 6 7.44 1.21
 -7 3 6 6.9 1.19
 -7 3 5 2.22 0.73
 -7 -3 5 2.82 0.78
 -7 3 5 1.64 0.63
 -7 -3 5 1.94 0.64
 -7 -3 5 1.5 0.68
 -7 3 5 2.04 0.69
 -7 3 5 1.81 0.4
 -7 -3 5 1.48 0.41
 -7 -3 4 15.6 1.71
 -7 3 4 11.68 1.62
 -7 3 4 8.93 1.44
 -7 -3 4 11.72 1.49
 -7 3 4 12.72 1.38
 -7 -3 4 13.48 1.38
 -7 3 4 13.62 1.7
 -7 -3 4 11.99 1.67
 -7 3 3 1.15 0.61
 -7 -3 3 1.64 0.66
 -7 3 3 1.14 0.52
 -7 -3 3 2.39 0.66
 -7 -3 3 1.52 0.7
 -7 3 3 2.38 0.71
 -7 3 3 1.45 0.42
 -7 -3 3 1.56 0.4
 -7 3 2 0.75 0.61
 -7 -3 2 0.46 0.59
 -7 -3 2 0.32 0.52
 -7 -3 2 1.16 0.63
 -7 3 2 0.34 0.55
 -7 3 2 0.65 0.37
 -7 -3 2 0.69 0.36
 -7 -3 2 -0.22 0.93
 -7 -3 1 30.4 3.11
 -7 -3 1 25.84 3.14
 -7 3 1 28.19 3.15
 -7 -3 1 27.32 2.99
 -7 3 1 27.05 2.92
 -7 -3 1 28.71 2.92
 -7 -3 1 27.82 3.18
 -7 3 1 26.73 3.17
 -7 -3 1 26.08 3.18
 -7 -3 0 12.55 1.41
 -7 3 0 7.26 1.31
 -7 -3 0 7.26 1.31
 -7 -3 0 8.14 1.3
 -7 3 0 7.75 1.27
 -7 -3 0 9.75 1.18
 -7 3 0 8.28 1.06
 -7 -3 0 8.87 1.07
 -7 -3 0 14.26 1.53
 -7 3 -1 48.85 5.71
 -7 -3 -1 42.29 5.72
 -7 3 -1 40.43 5.7
 -7 3 -1 44.55 5.55
 -7 -3 -1 47.3 5.55
 -7 -3 -1 49.11 5.72
 -7 -3 -1 45.73 5.66
 -7 3 -1 38.38 5.75
 -7 -3 -1 41.82 5.76
 -7 -3 -1 47.03 5.73
 -7 3 -2 48.46 6.18
 -7 -3 -2 125.57 6.14
 -7 3 -2 120.73 6.13
 -7 -3 -2 40.18 6.16
 -7 3 -2 42.79 6.17
 -7 3 -2 46.59 6.03
 -7 -3 -2 49.44 6.03
 -7 3 -2 55.58 6.05
 -7 3 -2 38.72 6.22
 -7 -3 -2 44.1 6.24
 -7 -3 -2 44.95 6.13
 -7 -3 -2 47.44 6.21
 -7 3 -3 48.51 6.01
 -7 -3 -3 93.32 5.92
 -7 3 -3 90.96 5.91
 -7 -3 -3 42.26 5.99
 -7 3 -3 45.41 6.01
 -7 3 -3 52.24 5.85
 -7 -3 -3 53.36 5.86
 -7 3 -3 54.8 5.85
 -7 -3 -3 55.29 5.85
 -7 3 -3 44.53 6.08
 -7 -3 -3 45.13 6.1
 -7 -3 -3 47.11 5.91
 -7 -3 -3 42.4 6
 -7 3 -4 61.29 7.28
 -7 -3 -4 81.9 7.11
 -7 3 -4 80.9 7.12
 -7 -3 -4 59.89 7.3
 -7 3 -4 60.76 7.31
 -7 3 -4 69.42 7.15
 -7 -3 -4 70.46 7.15
 -7 3 -4 70.57 7.13
 -7 -3 -4 68.68 7.13
 -7 3 -4 56.29 7.4
 -7 -3 -4 61.85 7.42
 -7 -3 -4 63.38 7.2
 -7 -3 -4 57.48 7.29
 -7 -3 -5 1.92 1.04
 -7 3 -5 2.34 1.01
 -7 3 -5 1.41 0.98
 -7 -3 -5 0.57 0.83
 -7 -3 -5 5.69 0.67
 -7 3 -5 5.13 0.65
 -7 3 -5 1.98 0.73
 -7 -3 -5 1.09 0.69
 -7 -3 -5 0.87 0.67
 -7 3 -5 1.02 0.67
 -7 3 -5 1.73 0.69
 -7 -3 -5 1.99 0.67
 -7 -3 -5 2.72 0.83
 -7 -3 -6 0.91 0.95
 -7 3 -6 2 1.04
 -7 3 -6 0.28 0.99
 -7 -3 -6 0.28 1.03
 -7 -3 -6 2.35 0.56
 -7 3 -6 1.59 0.6
 -7 3 -6 -0.67 0.79
 -7 -3 -6 -0.22 0.76
 -7 3 -6 -0.04 0.63
 -7 -3 -6 -0.26 0.7
 -7 -3 -6 0.9 0.77
 -7 -3 -7 0.87 0.93
 -7 3 -7 0.49 0.98
 -7 3 -7 -0.67 1.11
 -7 -3 -7 -0.48 1.08
 -7 -3 -7 2.46 0.54
 -7 3 -7 0.72 0.78
 -7 -3 -7 0.29 0.78
 -7 3 -7 -0.64 0.73
 -7 -3 -7 0.35 0.69
 -7 -3 -7 0.74 0.68
 -7 3 -8 4.39 1.22
 -7 -3 -8 8.39 0.89
 -7 3 -8 2.2 1.06
 -7 -3 -8 2.11 1.06
 -7 3 -8 3.53 1.05
 -7 -3 -8 3.4 1.05
 -7 -3 -8 6.53 1.04
 -7 3 -9 2.38 0.97
 -7 3 -9 3.62 0.98
 -7 -3 -9 3.36 1.03
 -7 3 -10 2.51 0.89
 -7 -3 -10 1.26 0.51
 -7 -3 -11 5.16 1.23
 -7 3 -11 237.95 3.44
 -7 -3 -12 14.41 1.36
 -7 3 -12 9.82 1.34
 -7 -3 -13 56.26 4.64
 -7 3 -13 37.18 4.61
 -7 -3 -14 121.46 10.77
 -7 3 -14 94.18 10.76
 -7 -4 18 1.44 0.21
 7 4 -18 1.37 0.2
 7 -4 -17 0.83 0.19
 7 4 -17 0.55 0.19
 7 -4 -17 0.43 0.18
 -7 4 17 0.78 0.2
 -7 -4 17 0.97 0.21
 7 -4 -16 0.62 0.22
 7 4 -16 0.45 0.22
 7 -4 -16 1 0.27
 -7 4 16 0.73 0.24
 -7 -4 16 0.82 0.24
 7 -4 -15 0.09 0.24
 7 -4 -15 0.64 0.33
 -7 4 15 0.55 0.27
 -7 -4 15 0.26 0.26
 7 -4 -14 2.51 0.6
 -7 -4 14 2.83 0.57
 -7 4 14 4.45 0.54
 -7 -4 14 4.35 0.53
 -7 -4 13 8.43 1.29
 -7 4 13 11.67 1.25
 -7 -4 13 12.84 1.26
 -7 -4 12 3.07 0.65
 -7 4 12 3.49 0.53
 -7 -4 12 3.53 0.55
 -7 4 11 0.32 0.54
 -7 -4 11 0.57 0.56
 -7 -4 11 0.24 0.49
 -7 4 11 0.44 0.34
 -7 -4 11 0.54 0.36
 -7 4 10 3.44 0.89
 -7 -4 10 4.02 0.92
 -7 -4 10 3.89 0.76
 -7 4 10 4.57 0.63
 -7 -4 10 3.79 0.61
 -7 4 9 0.08 0.64
 -7 -4 9 0.25 0.59
 -7 -4 9 -0.16 0.56
 7 4 -9 0.77 0.93
 -7 -4 9 0.38 0.61
 -7 4 9 0.75 0.64
 -7 4 9 0.49 0.37
 -7 -4 9 0.02 0.35
 -7 4 8 4.81 0.95
 -7 -4 8 3.03 0.84
 -7 -4 8 2.88 0.71
 7 4 -8 1.46 1.07
 -7 -4 8 3.39 0.84
 -7 4 8 2.79 0.78
 -7 4 8 2.94 0.52
 -7 -4 8 3.57 0.54
 -7 4 7 29.49 3.33
 -7 -4 7 29.73 3.3
 -7 -4 7 29.22 3.33
 -7 4 7 28.86 3.28
 -7 -4 7 29.38 3.1
 7 4 -7 19.33 3.41
 -7 4 7 28.57 3
 -7 -4 7 29.4 3.01
 -7 4 6 1.68 0.72
 -7 -4 6 1.15 0.71
 7 4 -6 -0.8 0.93
 -7 -4 6 0.66 0.64
 -7 4 6 0.79 0.63
 -7 4 6 0.66 0.36
 -7 -4 6 0.44 0.36
 -7 4 5 0.63 0.58
 -7 -4 5 0.64 0.63
 -7 -4 5 -0.23 0.56
 7 4 -5 -0.13 0.86
 -7 -4 5 0.28 0.56
 -7 4 5 -0.28 0.56
 -7 4 5 0.21 0.34
 -7 -4 5 0.4 0.34
 -7 4 4 0.54 0.61
 -7 -4 4 0.71 0.59
 -7 -4 4 0.56 0.59
 7 4 -4 0.12 0.84
 -7 -4 4 -0.07 0.57
 -7 4 4 0.21 0.58
 -7 4 4 0.08 0.32
 -7 -4 4 0.77 0.37
 -7 4 3 2.2 0.7
 -7 -4 3 1.4 0.68
 -7 -4 3 1.65 0.64
 -7 -4 3 1.65 0.66
 -7 4 3 1.97 0.71
 -7 4 3 2.03 0.43
 -7 -4 3 2.27 0.45
 -7 -4 3 0.72 0.93
 -7 4 2 8.71 1.09
 -7 4 2 4.94 0.97
 -7 -4 2 5.13 1.01
 -7 -4 2 6.48 0.93
 -7 4 2 5.2 0.76
 -7 -4 2 6.33 0.78
 -7 -4 2 5.12 0.99
 -7 4 2 5.13 0.96
 -7 -4 2 4.96 1.18
 -7 4 1 0.2 0.66
 -7 4 1 0.3 0.58
 -7 -4 1 0.31 0.58
 -7 -4 1 0.48 0.58
 -7 -4 1 1.2 0.64
 -7 4 1 0.52 0.54
 -7 4 1 0.09 0.35
 -7 -4 1 0.2 0.35
 -7 -4 1 1.07 0.92
 -7 4 0 49.25 5.14
 -7 -4 0 40.87 5.16
 -7 4 0 46.37 5.18
 -7 -4 0 47.43 5.02
 -7 4 0 52.3 4.98
 -7 -4 0 50.34 4.98
 -7 -4 0 46.78 5.18
 -7 4 0 43.41 5.21
 -7 -4 0 45.95 5.23
 -7 4 -1 20.42 2.37
 -7 -4 -1 17.62 2.22
 -7 -4 -1 19.21 2.38
 -7 4 -1 22.73 2.43
 -7 4 -1 20.16 2.17
 -7 -4 -1 22.63 2.19
 -7 -4 -1 16.45 2.4
 -7 4 -1 22.14 2.49
 -7 -4 -1 18.79 2.36
 -7 -4 -1 19.84 2.46
 -7 -4 -2 1.19 0.94
 -7 4 -2 0.57 0.89
 -7 4 -2 1.02 0.79
 -7 -4 -2 0.76 0.83
 -7 4 -2 0.93 0.6
 -7 -4 -2 0.59 0.61
 -7 -4 -2 1.03 0.73
 -7 4 -2 1.29 0.72
 -7 -4 -2 0.89 0.96
 -7 4 -2 1.2 0.65
 -7 -4 -2 1.39 0.66
 -7 -4 -2 1.78 0.88
 -7 -4 -3 3.15 1.18
 -7 4 -3 1.64 1.07
 -7 4 -3 2.72 1.04
 -7 -4 -3 3.81 1.1
 -7 4 -3 4.28 0.86
 -7 -4 -3 3.93 0.88
 -7 -4 -3 3.65 0.97
 -7 4 -3 2.54 0.93
 -7 -4 -3 1.08 1.05
 -7 4 -3 3.64 0.88
 -7 -4 -3 4.34 0.87
 -7 -4 -3 2.33 1.01
 -7 -4 -4 0.74 0.9
 -7 4 -4 1.31 0.97
 -7 4 -4 -0.43 0.81
 -7 -4 -4 0.51 0.8
 -7 -4 -4 36.15 1.11
 -7 4 -4 29.5 1.06
 -7 4 -4 0.21 0.62
 -7 -4 -4 0.34 0.61
 -7 -4 -4 -0.15 0.65
 -7 4 -4 -0.08 0.62
 -7 4 -4 0.28 0.6
 -7 -4 -4 0.66 0.58
 -7 -4 -4 0.05 0.79
 -7 -4 -5 40.43 2.99
 -7 4 -5 37.03 2.99
 -7 4 -5 21.25 3
 -7 -4 -5 24.8 3.02
 -7 4 -5 21.38 2.97
 -7 -4 -5 26.66 3
 -7 4 -5 19.87 3.31
 -7 -4 -5 21.54 3.33
 -7 -4 -5 28.49 3.09
 -7 -4 -5 24.57 3.17
 -7 4 -5 26.86 3.2
 -7 -4 -6 0.33 0.96
 -7 4 -6 1.19 1.01
 -7 4 -6 0.3 1.11
 -7 -4 -6 0.29 1.03
 -7 -4 -6 8.06 0.75
 -7 4 -6 5.76 0.71
 -7 4 -6 1.32 0.81
 -7 -4 -6 0.71 0.81
 -7 4 -6 1.55 0.78
 -7 -4 -6 1.52 0.73
 -7 -4 -6 3.58 0.88
 -7 4 -7 2 1.12
 -7 4 -7 3.55 1.52
 -7 -4 -7 4.07 1.52
 -7 -4 -7 9.07 0.89
 -7 4 -7 8.56 0.87
 -7 4 -7 1.98 1
 -7 -4 -7 1.8 0.94
 -7 4 -7 2.42 0.89
 -7 -4 -7 2.1 0.95
 -7 -4 -7 6.28 1.04
 -7 4 -8 0.65 0.9
 -7 4 -8 1.8 0.55
 -7 4 -8 0.25 0.8
 -7 -4 -8 -0.49 0.79
 -7 4 -8 0.51 0.81
 -7 -4 -8 -0.42 0.75
 -7 -4 -8 0.36 0.69
 -7 4 -9 3.34 1.2
 -7 -4 -9 10.99 1.05
 -7 4 -9 9.67 1.05
 -7 4 -9 6.62 1.21
 -7 -4 -9 5.92 1.18
 -7 -4 -9 7.06 1.13
 -7 4 -10 2.24 0.95
 -7 4 -10 4.17 0.74
 -7 -4 -11 17.47 2.08
 -7 4 -11 11.63 2.06
 -7 -4 -12 47.45 4.09
 -7 4 -12 33.24 4.07
 -7 -4 -13 121.72 11.62
 -7 4 -13 106.53 11.63
 7 5 -17 0.24 0.15
 7 -5 -17 0.25 0.16
 -7 -5 17 0.1 0.15
 7 -5 -16 4.16 0.56
 -7 5 16 4.4 0.54
 -7 -5 16 5.03 0.55
 7 -5 -16 4.62 0.54
 7 5 -16 4.86 0.54
 7 -5 -15 1.84 0.31
 7 5 -15 1.11 0.3
 7 -5 -15 2.05 0.4
 -7 5 15 1.71 0.31
 -7 -5 15 2.02 0.33
 -7 -5 14 1.5 0.44
 -7 5 14 1.68 0.34
 -7 -5 14 1.8 0.36
 -7 -5 13 10.38 1.49
 -7 5 13 14.86 1.47
 -7 -5 13 14.41 1.47
 7 -5 -12 0.71 0.52
 -7 -5 12 0.65 0.48
 -7 5 12 0.14 0.31
 -7 -5 12 0.5 0.32
 -7 -5 11 1.73 0.67
 -7 -5 11 1.33 0.52
 -7 5 11 1.61 0.41
 -7 -5 11 1.81 0.4
 -7 -5 10 0.89 0.6
 -7 -5 10 2.19 0.59
 7 5 -10 0.93 0.98
 -7 5 10 1.9 0.41
 -7 -5 10 2.19 0.44
 -7 -5 9 0.17 0.58
 -7 -5 9 1.13 0.58
 7 5 -9 0.15 0.91
 -7 5 9 0.45 0.34
 -7 -5 9 0.67 0.38
 -7 5 8 25.47 2.86
 -7 -5 8 24.97 2.87
 -7 5 8 23.26 2.8
 -7 -5 8 22.83 2.63
 7 5 -8 14.27 2.96
 -7 5 8 25.44 2.55
 -7 -5 8 25.04 2.55
 -7 5 7 0.72 0.59
 -7 -5 7 1.07 0.63
 -7 -5 7 0.03 0.55
 7 5 -7 0.28 0.89
 -7 -5 7 1.32 0.65
 -7 5 7 0.43 0.59
 -7 5 7 0.7 0.36
 -7 -5 7 0.68 0.38
 -7 5 6 3.62 0.79
 -7 -5 6 3.66 0.83
 7 5 -6 1.89 1.06
 -7 -5 6 2.8 0.76
 -7 5 6 3.16 0.79
 -7 5 6 2.53 0.48
 -7 -5 6 2.96 0.5
 -7 -5 5 10.06 1.32
 -7 5 5 10.51 1.32
 -7 -5 5 8.21 1.3
 -7 -5 5 7.88 1.17
 -7 5 5 9.2 1.02
 -7 -5 5 8.13 1.02
 -7 5 5 10.69 1.36
 -7 -5 4 12.9 1.64
 -7 5 4 14.69 1.66
 -7 -5 4 10.56 1.46
 -7 5 4 11.93 1.35
 -7 -5 4 13.46 1.36
 -7 -5 4 10.01 1.73
 -7 5 4 12.72 1.64
 -7 -5 4 13.73 1.69
 -7 5 3 1.42 0.65
 -7 -5 3 2.7 0.74
 -7 -5 3 2.01 0.65
 7 5 -3 0.25 0.86
 -7 -5 3 1.86 0.68
 -7 5 3 3.1 0.76
 -7 5 3 1.64 0.43
 -7 -5 3 2.29 0.45
 -7 -5 3 1.85 1.01
 -7 5 2 3.7 0.85
 -7 5 2 2.39 0.74
 -7 -5 2 3.2 0.83
 -7 -5 2 3.94 0.73
 7 5 -2 1.57 0.95
 -7 -5 2 3.62 0.79
 -7 5 2 3.42 0.76
 -7 5 2 3.09 0.55
 -7 -5 2 3.53 0.53
 -7 -5 2 2.43 1.03
 -7 5 1 7.6 1.2
 -7 5 1 6.65 1.17
 -7 -5 1 7.79 1.19
 -7 5 1 9.28 1.22
 -7 -5 1 7.02 1.06
 -7 5 1 7.91 0.96
 -7 -5 1 7.88 0.96
 7 5 -1 5.97 1.41
 -7 -5 1 7.69 1.34
 -7 -5 1 10.21 1.3
 -7 5 0 3.5 0.86
 -7 5 0 1.87 0.75
 -7 -5 0 1.57 0.7
 -7 -5 0 2.71 0.64
 -7 5 0 2.38 0.51
 -7 -5 0 2.51 0.49
 -7 -5 0 2.29 0.71
 -7 5 0 2.31 0.72
 -7 -5 0 4.38 1.03
 -7 -5 0 2.81 0.86
 -7 5 -1 0.11 0.75
 -7 5 -1 -0.08 0.58
 -7 -5 -1 0.98 0.69
 -7 -5 -1 0.53 0.55
 -7 5 -1 0.76 0.44
 -7 -5 -1 0.53 0.42
 -7 -5 -1 0.54 0.56
 -7 5 -1 0.13 0.51
 -7 -5 -1 0.76 0.94
 -7 5 -1 1.02 0.46
 -7 -5 -1 -0.05 0.76
 -7 5 -2 6.88 1.23
 -7 5 -2 6.43 1.21
 -7 -5 -2 6.97 1.27
 -7 5 -2 7.93 1.19
 -7 5 -2 8.97 1.04
 -7 -5 -2 8.6 1.01
 -7 -5 -2 6.91 1.16
 -7 -5 -2 5.8 1.3
 -7 5 -2 7.89 0.99
 -7 -5 -2 7.19 0.99
 -7 -5 -2 7.89 1.24
 -7 5 -3 10.29 1.96
 -7 5 -3 7.28 1.92
 -7 -5 -3 8.11 1.94
 -7 5 -3 9.29 1.77
 -7 -5 -3 9.41 1.77
 -7 -5 -3 10.12 1.98
 -7 5 -3 5.11 1.8
 -7 5 -3 10.12 1.75
 -7 -5 -3 11.44 1.77
 -7 -5 -3 9.63 1.88
 -7 5 -4 14.23 2.64
 -7 -5 -4 11 2.61
 -7 -5 -4 95.77 2.76
 -7 5 -4 105.87 2.92
 -7 5 -4 16.61 2.54
 -7 -5 -4 16.44 2.54
 -7 -5 -4 15.57 2.65
 -7 5 -4 16.8 2.5
 -7 -5 -4 17.98 2.52
 -7 5 -4 13.14 2.77
 -7 -5 -4 16.4 2.8
 -7 -5 -4 16.03 2.6
 -7 -5 -5 5.07 1.12
 -7 5 -5 0.07 0.98
 -7 5 -5 1.21 1.1
 -7 -5 -5 0.64 0.97
 -7 5 -5 46.05 1.31
 -7 5 -5 0.17 0.83
 -7 -5 -5 1.1 0.8
 -7 -5 -5 0.81 0.98
 -7 5 -5 1.2 0.74
 -7 -5 -5 0.69 0.75
 -7 -5 -5 0.99 0.95
 -7 5 -6 -0.27 1.04
 -7 -5 -6 0.47 1.24
 -7 5 -6 0.37 0.9
 -7 -5 -6 0.27 0.89
 -7 5 -6 0.08 0.82
 -7 -5 -6 -0.34 0.85
 -7 -5 -6 0.83 0.93
 -7 5 -7 2 1.03
 -7 5 -7 0.1 0.85
 -7 -5 -7 -0.29 0.84
 -7 5 -7 -0.86 0.83
 -7 -5 -7 -1.04 0.83
 -7 -5 -7 0.36 0.83
 -7 5 -8 4.08 1.51
 -7 5 -8 4.15 1.43
 -7 -5 -8 5.35 1.45
 -7 -5 -8 7.71 1.47
 -7 5 -9 1.45 1.4
 -7 -5 -9 22.96 1.41
 -7 5 -9 13.52 1.35
 -7 5 -9 34.24 1.9
 -7 -5 -9 18.99 1.73
 -7 -5 -9 1.02 1.32
 -7 5 -10 4.19 1.54
 -7 -5 -10 1.88 1.45
 -7 -5 -11 80.01 5.63
 -7 5 -11 40.19 5.57
 -7 -5 -12 136.52 13.33
 -7 5 -12 125.52 13.35
 7 6 -17 0.32 0.11
 7 -6 -17 0.26 0.15
 -7 -6 17 0.24 0.12
 7 6 -16 0.05 0.16
 7 -6 -16 0.43 0.22
 7 -6 -16 0.1 0.21
 -7 -6 16 0.03 0.17
 7 6 -15 0.11 0.2
 7 -6 -15 0.44 0.3
 -7 -6 15 0.09 0.22
 -7 -6 14 0.54 0.35
 -7 -6 14 0.28 0.26
 7 -6 -13 5.31 0.94
 -7 -6 13 6.38 0.92
 7 -6 -12 -0.06 0.5
 -7 -6 12 -0.02 0.41
 -7 -6 12 0.12 0.29
 7 -6 -11 3.05 0.73
 -7 -6 11 2.63 0.63
 -7 -6 11 4.75 0.56
 -7 -6 10 1.71 0.68
 -7 -6 10 2.26 0.58
 -7 -6 10 3.18 0.47
 -7 -6 9 33.44 3.34
 -7 -6 9 25.39 3.05
 -7 -6 9 31.51 2.99
 -7 -6 8 4.5 0.95
 -7 -6 8 4.25 0.8
 7 6 -8 2.17 1.11
 -7 -6 8 5.02 0.65
 -7 6 7 21.41 2.43
 -7 -6 7 20.25 2.27
 -7 -6 7 22.13 2.19
 -7 -6 7 20.07 2.47
 -7 6 6 16.29 1.99
 -7 -6 6 14.07 1.85
 -7 -6 6 17.85 1.76
 -7 -6 6 18.46 2.09
 -7 -6 5 0.24 0.6
 7 6 -5 0.41 0.98
 -7 6 5 0.07 0.56
 -7 -6 5 -0.02 0.35
 -7 -6 4 -0.08 0.61
 -7 -6 4 -0.03 0.58
 7 6 -4 -0.93 0.96
 -7 6 4 0.33 0.57
 -7 -6 4 -0.33 0.35
 -7 -6 4 1.21 1.02
 -7 6 3 26.25 2.64
 -7 -6 3 20.45 2.45
 7 6 -3 14.48 2.74
 -7 -6 3 24.27 2.37
 -7 -6 3 17.9 2.61
 -7 -6 3 25.19 2.69
 -7 6 2 5.4 0.94
 -7 -6 2 3.4 0.88
 -7 -6 2 3.08 0.74
 7 6 -2 2.06 1.06
 -7 6 2 3.99 0.81
 -7 -6 2 3.87 0.59
 -7 -6 2 3.05 1.05
 -7 6 1 0.78 0.76
 -7 -6 1 -0.08 0.6
 -7 -6 1 0.83 0.61
 7 6 -1 -0.26 0.91
 -7 -6 1 -0.31 0.38
 -7 6 1 0.32 0.52
 -7 -6 1 1.29 0.95
 -7 6 0 26.49 2.9
 -7 -6 0 21.51 2.75
 -7 6 0 25.83 2.9
 -7 -6 0 30.67 2.72
 7 6 0 14.14 3.06
 -7 -6 0 24.86 2.96
 -7 -6 0 22.83 2.87
 -7 -6 0 31.98 3.06
 -7 6 -1 18.63 2.37
 -7 -6 -1 18.01 2.23
 -7 6 -1 20.34 2.39
 -7 -6 -1 23.33 2.21
 7 6 1 11.74 2.58
 -7 -6 -1 19.25 2.48
 -7 -6 -1 24.51 2.22
 -7 -6 -1 19.78 2.48
 -7 -6 -1 16.74 2.34
 -7 6 -2 1.56 0.86
 -7 -6 -2 0.81 0.73
 -7 -6 -2 0.28 0.55
 -7 6 -2 1.15 0.51
 -7 -6 -2 1.24 0.5
 -7 6 -2 0.21 0.54
 -7 -6 -2 2.31 0.99
 -7 6 -2 1.61 0.54
 -7 -6 -2 0.56 0.52
 -7 -6 -2 2.06 0.82
 -7 6 -3 10.95 1.52
 -7 -6 -3 7.37 1.52
 -7 6 -3 9.9 1.3
 -7 -6 -3 10.67 1.32
 -7 -6 -3 8.33 1.54
 -7 6 -3 9.74 1.28
 -7 -6 -3 12.95 1.31
 -7 -6 -3 8.85 1.41
 -7 6 -4 29.3 4.77
 -7 -6 -4 165.9 4.83
 -7 6 -4 189.46 4.91
 -7 6 -4 24.11 4.66
 -7 -6 -4 28.89 4.67
 -7 -6 -4 25.73 4.75
 -7 6 -4 26.44 4.64
 -7 -6 -4 31.6 4.65
 -7 -6 -4 28.9 4.93
 -7 -6 -4 25.82 4.71
 -7 -6 -5 140 3.63
 -7 6 -5 151.18 3.74
 -7 6 -5 15.21 3.4
 -7 -6 -5 17.97 3.41
 -7 -6 -5 23.78 3.53
 -7 6 -5 17.9 3.39
 -7 -6 -5 18.38 3.39
 -7 -6 -5 18.7 3.74
 -7 -6 -5 19.84 3.47
 -7 6 -5 22.34 3.55
 -7 6 -6 5.19 1.65
 -7 6 -6 3.83 1.55
 -7 -6 -6 4.28 1.59
 -7 -6 -6 6.96 1.66
 -7 6 -6 3.78 1.54
 -7 -6 -6 4.81 1.53
 -7 -6 -6 7.87 1.61
 -7 6 -7 3.27 1.59
 -7 -6 -7 2.3 1.5
 -7 6 -7 2.56 1.48
 -7 -6 -7 3.28 1.48
 -7 -6 -7 4.84 1.53
 -7 6 -8 3.63 2.01
 -7 6 -8 7.52 2.03
 -7 -6 -8 5.96 1.98
 -7 -6 -8 3.68 1.96
 -7 6 -9 0.73 2.29
 -7 -6 -9 2.77 2.27
 -7 -6 -10 0.26 1.67
 -7 6 -10 12.92 1.83
 -7 6 -11 150.01 2.35
 -7 -6 -11 1 1.93
 7 -7 -17 0.47 0.14
 7 7 -16 0.72 0.14
 7 -7 -16 0.48 0.23
 7 -7 -16 0.56 0.21
 -7 -7 16 0.78 0.15
 -7 -7 15 8.41 0.84
 7 7 -15 7.12 0.83
 7 7 -14 3.67 0.47
 7 -7 -14 3.61 0.57
 -7 -7 14 2.73 0.54
 -7 -7 14 4.82 0.49
 7 -7 -13 5.6 0.88
 -7 -7 13 5.74 0.85
 -7 -7 13 8.37 0.81
 7 -7 -12 0.14 0.48
 -7 -7 12 0.16 0.41
 -7 -7 12 1.05 0.31
 7 -7 -11 5.5 1.02
 -7 -7 11 6.08 0.97
 7 -7 -10 0.11 0.62
 -7 -7 10 1.6 0.55
 -7 -7 10 1.15 0.35
 -7 -7 9 4.84 0.89
 -7 -7 9 3.32 0.75
 7 7 -9 2.22 1.12
 -7 -7 9 4.6 0.59
 -7 -7 8 9.7 1.26
 -7 -7 8 10.87 1.14
 -7 -7 8 9.69 1.42
 -7 -7 7 0.99 0.65
 -7 -7 7 3.45 0.67
 7 7 -7 1.29 1.04
 -7 -7 7 2.61 0.47
 -7 -7 6 2.82 0.81
 -7 -7 6 2.49 0.69
 7 7 -6 1.4 1.04
 -7 -7 6 3.43 0.5
 -7 -7 5 2.78 0.81
 7 7 -5 2.51 1.14
 -7 -7 5 3.31 0.51
 -7 -7 4 5.41 0.93
 7 7 -4 3.6 1.2
 -7 -7 4 4.16 0.62
 -7 -7 3 0.15 0.58
 -7 -7 3 0.5 0.57
 7 7 -3 -0.14 0.85
 -7 -7 3 1.45 0.38
 -7 7 2 14.69 1.58
 -7 -7 2 9.59 1.37
 -7 -7 2 12.12 1.26
 7 7 -2 6.75 1.68
 -7 -7 2 8.13 1.58
 -7 -7 2 11.5 1.53
 -7 7 1 22.99 2.4
 -7 -7 1 17.08 2.21
 -7 -7 1 23.6 2.16
 -7 -7 1 17.92 2.43
 -7 -7 1 23.71 2.48
 -7 7 0 32.6 3.24
 -7 -7 0 25.38 3.09
 -7 -7 0 34.28 3.05
 -7 -7 0 27.9 3.27
 -7 -7 0 29.17 3.32
 -7 7 -1 -0.5 0.77
 -7 -7 -1 0.76 0.63
 -7 -7 -1 0.16 0.59
 7 7 1 1.03 0.97
 -7 -7 -1 0.35 0.44
 -7 -7 -1 -0.23 0.94
 -7 -7 -1 0.87 0.46
 -7 7 -2 21.94 2.53
 -7 -7 -2 17.99 2.33
 -7 -7 -2 26.33 2.38
 -7 -7 -2 18.24 2.56
 -7 -7 -2 25.29 2.34
 -7 -7 -2 20.99 2.65
 -7 7 -3 14.2 2.02
 -7 -7 -3 13.05 1.77
 -7 -7 -3 18.05 1.86
 -7 -7 -3 14.75 2.08
 -7 -7 -3 18.95 1.83
 -7 -7 -3 13.15 2.13
 -7 -7 -3 16.86 2
 -7 7 -4 10.85 1.6
 -7 -7 -4 10.29 1.46
 -7 -7 -4 9.76 1.65
 -7 -7 -4 12.45 1.42
 -7 -7 -4 11.88 1.6
 -7 -7 -5 13.41 1.91
 -7 -7 -5 17.09 2.08
 -7 -7 -5 13.87 1.86
 -7 -7 -5 19.13 2.01
 -7 7 -5 19.1 2.12
 -7 7 -6 0.19 1.08
 -7 -7 -6 -0.13 0.98
 -7 -7 -6 0.82 1.1
 -7 -7 -6 0.3 0.95
 -7 -7 -6 0.38 1.01
 -7 7 -7 4.76 1.98
 -7 -7 -7 7.37 2
 -7 -7 -7 4.93 1.91
 -7 -7 -7 6.99 1.96
 -7 7 -8 1.26 1.98
 -7 -7 -8 1.76 1.96
 -7 7 -9 0.33 1.67
 -7 -7 -9 0.31 1.67
 -7 -7 -10 1.51 1.15
 -7 7 -10 56.29 1.82
 -7 -7 -11 -0.14 0.52
 7 -8 -16 -0.02 0.18
 7 -8 -15 -0.07 0.28
 7 -8 -14 0.62 0.31
 -7 -8 14 0.24 0.28
 -7 -8 14 0.46 0.18
 7 8 -13 0.38 0.21
 7 -8 -13 0.51 0.36
 -7 -8 13 0.6 0.33
 -7 -8 13 0.81 0.23
 7 -8 -12 0.27 0.43
 -7 -8 12 0.31 0.39
 -7 -8 12 0.53 0.25
 7 -8 -11 4.83 0.9
 -7 -8 11 5.81 0.88
 -7 -8 11 7.78 0.79
 7 -8 -10 17.18 2.34
 -7 -8 10 17.66 2.3
 7 -8 -9 3.16 0.81
 -7 -8 9 4.81 0.74
 -7 -8 9 4.76 0.6
 7 -8 -8 1.97 0.73
 -7 -8 8 3.32 0.68
 7 8 -8 1.45 1.05
 -7 -8 8 3.17 0.47
 -7 -8 7 -0.12 0.51
 7 8 -7 -0.14 0.91
 -7 -8 7 0.51 0.3
 -7 -8 6 14.62 1.91
 7 8 -6 10.66 2.24
 -7 -8 5 4.18 0.82
 -7 -8 5 4.69 0.63
 7 8 -5 3.14 1.24
 -7 -8 4 3.91 0.54
 -7 -8 4 2.57 1.1
 -7 -8 3 57.43 6.87
 7 8 -3 34.32 7.11
 -7 8 2 29.6 3.02
 -7 -8 2 21.75 2.83
 -7 -8 2 31.49 2.79
 -7 8 1 27.95 2.86
 -7 -8 1 20.5 2.67
 -7 -8 1 27.43 2.62
 -7 -8 1 20.95 2.88
 -7 -8 1 28.99 2.63
 -7 8 0 2.85 0.88
 -7 -8 0 2.06 0.67
 7 8 0 0.15 0.96
 -7 -8 0 2.24 0.52
 -7 -8 0 2.48 1.02
 -7 -8 0 2.07 0.53
 -7 8 -1 25.14 2.88
 -7 -8 -1 20.45 2.71
 -7 -8 -1 31.82 2.73
 7 8 1 11.5 3
 -7 -8 -1 19.19 2.89
 -7 -8 -1 30.55 2.69
 -7 -8 -1 24.31 2.89
 -7 8 -2 -1.05 0.86
 -7 -8 -2 -0.03 0.54
 7 8 2 -0.47 1.02
 -7 -8 -2 0.03 0.53
 -7 -8 -2 0.18 0.9
 -7 -8 -2 -0.36 0.52
 -7 8 -3 0.73 0.89
 -7 -8 -3 0.99 0.55
 7 8 3 -0.16 1.02
 -7 -8 -3 0.59 0.62
 -7 -8 -3 -0.18 0.92
 -7 -8 -3 0.9 0.57
 -7 8 -4 0.5 0.83
 -7 -8 -4 0.24 0.64
 -7 -8 -4 -0.06 0.95
 -7 -8 -4 0.39 0.6
 -7 8 -5 1.87 0.94
 -7 -8 -5 1.07 0.73
 -7 -8 -5 0.39 0.96
 -7 -8 -5 1.04 0.69
 -7 -8 -5 0.99 0.83
 -7 -8 -6 11.25 1.61
 -7 -8 -6 11.38 1.44
 -7 -8 -6 11.13 1.58
 -7 8 -6 10.25 1.58
 -7 8 -7 1.33 0.82
 -7 -8 -7 1.54 0.86
 -7 -8 -7 1.9 0.86
 -7 8 -8 -0.58 0.77
 -7 -8 -8 1.12 0.75
 -7 -8 -8 0.92 0.76
 -7 8 -9 1.79 0.68
 -7 -8 -9 1.92 0.73
 -7 -8 -10 -0.18 0.61
 -7 -8 -11 0.89 0.47
 7 -9 -15 -0.05 0.21
 7 -9 -15 0.09 0.23
 7 -9 -14 0.14 0.28
 -7 -9 14 0.42 0.24
 7 -9 -14 -0.14 0.32
 7 -9 -13 0.28 0.33
 -7 -9 13 0.11 0.29
 7 -9 -12 5.07 0.71
 -7 -9 12 4.57 0.66
 7 -9 -11 4.82 0.77
 -7 -9 11 5.55 0.74
 7 -9 -10 0.92 0.52
 -7 -9 10 0.85 0.48
 7 -9 -9 0.09 0.58
 -7 -9 9 0.45 0.47
 7 -9 -8 0.37 0.56
 -7 -9 8 0.99 0.53
 7 -9 -7 6.91 1.06
 -7 -9 7 7.59 1.02
 7 -9 -6 5.93 0.96
 -7 -9 6 5.81 0.92
 7 9 -6 6.28 1.41
 7 -9 -5 3.34 0.76
 -7 -9 5 4.51 0.78
 7 9 -5 2.74 1.17
 7 9 -4 -0.29 0.98
 -7 -9 4 0.99 0.94
 7 9 -3 12.16 2.41
 -7 -9 3 16.4 2.29
 -7 9 2 63.55 5.24
 -7 -9 2 48.44 5.06
 -7 9 1 1.81 0.75
 -7 -9 1 1.23 0.62
 7 9 -1 1.79 1.07
 -7 9 0 1.69 0.8
 -7 -9 0 2.45 0.69
 7 9 0 1.39 1.12
 -7 -9 0 1.49 1.09
 -7 9 -1 3.74 0.94
 -7 -9 -1 3.22 0.72
 7 9 1 1.88 1.16
 -7 -9 -1 2.16 1.07
 -7 -9 -1 3.81 1.02
 -7 9 -2 1.84 0.9
 -7 -9 -2 0.76 0.58
 7 9 2 2.71 1.2
 -7 -9 -2 2.93 1.07
 -7 -9 -2 1.93 0.91
 -7 9 -3 4.01 1.01
 -7 -9 -3 3.8 0.75
 -7 -9 -3 5.72 1.13
 -7 -9 -3 3.88 1.02
 -7 9 -4 0.24 0.82
 -7 -9 -4 0.91 0.5
 -7 -9 -4 0.11 0.96
 -7 9 -5 0.87 0.8
 -7 -9 -5 0.16 0.9
 -7 9 -6 1.04 0.85
 -7 -9 -6 0.25 0.88
 -7 9 -7 -0.15 0.71
 -7 -9 -7 -0.41 0.83
 -7 -9 -7 -0.18 0.75
 -7 9 -8 6.79 1.1
 -7 -9 -8 6.26 1.13
 -7 -9 -8 9.38 1.19
 -7 -9 -9 0.17 1.01
 -7 9 -9 28.45 1.31
 -7 -9 -10 0.17 0.58
 7 -10 -15 1.39 0.24
 7 -10 -15 1.09 0.24
 7 -10 -14 0.08 0.24
 7 -10 -14 0.49 0.31
 7 -10 -13 1.71 0.36
 -7 -10 13 1.15 0.31
 7 -10 -12 2.12 0.42
 -7 -10 12 1.23 0.36
 7 -10 -11 4.74 0.67
 -7 -10 11 4.15 0.64
 7 -10 -10 1.15 0.46
 -7 -10 10 0.88 0.43
 7 -10 -9 5.42 0.83
 -7 -10 9 5.96 0.84
 7 -10 -8 0.57 0.54
 -7 -10 8 -0.24 0.49
 7 -10 -7 0.03 0.52
 -7 -10 7 0.03 0.51
 7 -10 -6 -0.18 0.49
 -7 -10 6 0.12 0.55
 -7 -10 5 2.06 0.66
 -7 -10 4 30.42 3.33
 -7 -10 4 24.08 3.45
 -7 10 3 15.38 1.53
 -7 -10 3 10.43 1.61
 -7 10 2 1.8 0.76
 -7 -10 2 1.14 0.59
 7 10 -2 1.74 1.02
 -7 -10 2 0.53 1.03
 -7 10 1 1.05 0.81
 -7 -10 1 0.82 0.62
 7 10 -1 0.6 1
 -7 -10 1 -0.06 1.01
 -7 10 0 1.12 0.81
 -7 -10 0 0.29 0.6
 -7 10 -1 1.59 0.84
 -7 -10 -1 2.49 0.67
 -7 10 -2 5.59 1.05
 -7 -10 -2 3.66 0.76
 -7 -10 -2 3.13 1.06
 -7 -10 -2 5.19 1.08
 -7 10 -3 6.91 1.14
 -7 -10 -3 4.82 0.84
 -7 -10 -3 6.04 1.24
 -7 -10 -3 5.33 1.09
 -7 10 -4 1.16 0.79
 -7 -10 -4 1.53 0.53
 -7 -10 -4 1.74 0.97
 -7 -10 -4 1.66 0.89
 -7 10 -5 0.58 0.73
 -7 -10 -5 -0.21 0.85
 -7 -10 -5 0.38 0.86
 -7 10 -6 2.13 0.77
 -7 -10 -6 2.44 0.95
 -7 10 -7 5.08 0.95
 -7 -10 -7 6.58 1.12
 -7 -10 -8 0.55 0.74
 -7 -10 -9 0.35 0.63
 -7 -10 -10 0.32 0.5
 7 -11 -14 0.03 0.2
 7 -11 -14 0.17 0.22
 7 -11 -13 1.86 0.34
 7 -11 -12 3.17 0.44
 -7 -11 12 2.24 0.39
 7 -11 -12 1.57 0.5
 7 -11 -11 1.02 0.37
 -7 -11 11 0.75 0.33
 7 -11 -10 2.68 0.51
 -7 -11 10 2.32 0.49
 7 -11 -9 1.3 0.45
 -7 -11 9 1.1 0.46
 7 -11 -8 0.67 0.43
 -7 -11 8 -0.02 0.46
 7 -11 -7 0.47 0.42
 -7 -11 7 0.86 0.49
 -7 -11 6 0.39 0.51
 -7 11 5 -0.05 0.7
 -7 -11 5 0.15 0.53
 -7 11 4 0.92 0.73
 -7 -11 4 0.33 0.56
 -7 -11 4 0.17 0.88
 -7 11 3 28.32 2.67
 -7 -11 3 17.4 2.66
 -7 11 2 7.33 1.1
 -7 -11 2 4.21 1.2
 -7 -11 1 12.9 1.63
 -7 -11 1 10.78 1.82
 -7 11 0 0.92 0.73
 -7 -11 0 1.13 0.54
 -7 -11 0 -0.17 1.01
 -7 11 -1 5.69 1.03
 -7 -11 -1 4.96 0.83
 -7 11 -2 6.29 1.11
 -7 -11 -2 5.84 0.91
 -7 11 -3 7.69 1.25
 -7 -11 -3 8.25 1.07
 -7 -11 -3 7.3 1.38
 -7 -11 -3 9.21 1.37
 -7 -11 -4 0.51 0.48
 -7 -11 -4 0.64 0.92
 -7 -11 -4 -0.42 0.79
 -7 -11 -5 1.76 0.93
 -7 -11 -5 3.07 0.92
 -7 -11 -6 -0.59 0.82
 -7 -11 -6 0.75 0.78
 -7 -11 -7 0.89 0.77
 -7 -11 -7 -0.08 0.73
 -7 -11 -8 0.51 0.62
 7 -12 -13 0.72 0.22
 7 -12 -12 0.33 0.25
 -7 -12 12 0.24 0.2
 7 -12 -12 0.18 0.34
 7 -12 -11 0.03 0.27
 -7 -12 11 0.54 0.28
 7 -12 -11 0.11 0.39
 7 -12 -10 0.09 0.3
 -7 -12 10 0.11 0.31
 7 -12 -10 0.18 0.49
 7 -12 -9 0.23 0.33
 -7 -12 9 0.46 0.38
 7 -12 -9 -0.32 0.53
 7 -12 -8 0.4 0.33
 -7 -12 8 0.67 0.42
 7 -12 -8 0.19 0.57
 -7 -12 7 0.05 0.44
 7 -12 -7 -0.13 0.57
 -7 12 6 1.61 0.68
 -7 -12 6 2.08 0.55
 -7 -12 5 4.94 0.77
 7 -12 -5 3.07 0.78
 -7 -12 4 0.56 0.5
 7 -12 -4 -0.12 0.51
 -7 12 3 13.8 1.63
 -7 -12 3 13.36 1.53
 -7 -12 3 10.35 1.74
 -7 12 2 4.49 0.86
 -7 -12 2 2.27 1.05
 -7 12 1 1.75 0.72
 -7 -12 1 1.69 0.61
 -7 -12 1 1.42 0.96
 -7 12 0 7.38 1.09
 -7 -12 0 5.55 0.91
 -7 -12 0 6.47 1.27
 -7 -12 -1 1.54 0.57
 -7 -12 -1 1.42 0.97
 -7 -12 -2 21.79 2.38
 -7 -12 -3 0.17 0.47
 -7 -12 -4 1.57 0.47
 -7 -12 -4 1.68 0.92
 -7 -12 -5 0.27 0.82
 -7 -12 -5 -0.24 0.77
 -7 -12 -6 1.37 0.8
 -7 -12 -6 0.08 0.7
 -7 -12 -7 0.76 0.66
 -7 -12 -8 0.89 0.53
 7 -13 -12 0.06 0.16
 7 -13 -12 0.55 0.27
 -7 13 11 0.54 0.34
 7 -13 -11 0.01 0.2
 -7 -13 11 0.19 0.21
 7 -13 -11 -0.02 0.32
 -7 13 10 1.27 0.42
 7 -13 -10 0.89 0.28
 -7 -13 10 0.81 0.28
 7 -13 -10 0.33 0.4
 -7 -13 9 3.46 0.56
 7 -13 -9 2.8 0.65
 -7 13 8 0.98 0.51
 -7 -13 8 0.66 0.38
 7 -13 -8 0.29 0.47
 -7 13 7 0.52 0.52
 -7 -13 7 -0.35 0.39
 7 -13 -7 -0.06 0.5
 -7 13 6 0.03 0.53
 -7 -13 6 -0.13 0.42
 7 -13 -6 -0.08 0.5
 -7 13 5 4.1 0.73
 -7 -13 5 4.03 0.63
 -7 -13 4 -0.35 0.46
 -7 -13 3 0.13 0.5
 -7 -13 3 0.44 0.89
 -7 -13 2 18.15 2.24
 -7 -13 1 3.51 1.1
 -7 -13 0 6.09 0.88
 -7 -13 0 5.78 1.2
 -7 -13 -1 7.49 0.98
 -7 -13 -1 6.84 1.25
 -7 -13 -2 0.43 0.46
 -7 -13 -2 0.73 0.91
 -7 -13 -3 0.61 0.44
 -7 -13 -4 0.52 0.38
 -7 -13 -5 -0.51 0.73
 -7 -13 -6 0.54 0.66
 -7 -13 -7 -0.1 0.5
 7 -14 -11 0.46 0.22
 -7 -14 10 0.14 0.18
 7 -14 -10 0.56 0.29
 -7 -14 9 0.42 0.27
 7 -14 -9 0.71 0.36
 -7 -14 8 0.12 0.32
 7 -14 -8 0.99 0.4
 -7 -14 7 0.18 0.35
 7 -14 -7 0.79 0.41
 -7 -14 6 0.47 0.38
 7 -14 -6 0.27 0.37
 -7 -14 5 0.49 0.42
 -7 -14 4 0.31 0.44
 -7 -14 3 0.16 0.41
 -7 -14 2 0.51 0.47
 -7 -14 2 -0.22 0.82
 -7 -14 1 2.62 0.94
 -7 -14 0 1.98 0.54
 -7 -14 0 1.73 0.87
 -7 -14 -1 1.57 0.5
 -7 -14 -1 1.53 0.85
 -7 -14 -2 0.1 0.4
 -7 -14 -2 -0.13 0.81
 -7 -14 -3 0.19 0.37
 -7 -14 -3 0.2 0.75
 -7 -14 -4 0.7 0.31
 -7 -14 -6 2.2 0.63
 -7 -15 8 0.4 0.21
 7 -15 -8 0.42 0.27
 -7 -15 7 -0.07 0.28
 7 -15 -7 0.65 0.28
 -7 -15 6 0.45 0.31
 -7 -15 5 0.03 0.34
 -7 -15 4 1.12 0.41
 -7 -15 3 3.53 0.57
 -7 -15 2 0.54 0.42
 -7 -15 0 0.11 0.37
 -7 -15 0 -0.18 0.75
 -7 -15 -1 0.38 0.37
 -7 -15 -1 0.61 0.75
 -7 -15 -2 -0.06 0.32
 -7 -15 -2 0.03 0.66
 -7 -15 -3 0.7 0.28
 -7 -15 -3 0.75 0.65
 -7 -15 -4 0.27 0.56
 -7 -16 6 0.44 0.21
 -7 -16 5 0.2 0.24
 -7 -16 4 0.34 0.27
 -7 -16 3 0.85 0.32
 -7 -16 2 0.17 0.3
 -7 -16 0 0.56 0.31
 -7 -16 -1 0.12 0.25
 8 0 -17 0.21 0.14
 -8 0 17 0.14 0.15
 8 0 -16 0.22 0.19
 -8 0 16 0.14 0.2
 8 0 -15 -0.08 0.24
 -8 0 15 0.12 0.24
 8 0 -14 1.9 0.41
 -8 0 14 2.44 0.39
 -8 0 13 0.25 0.29
 -8 0 12 -0.02 0.33
 -8 0 11 -0.3 0.51
 -8 0 11 0.1 0.33
 -8 0 10 19.87 2.13
 -8 0 9 0.09 0.61
 -8 0 9 -0.38 0.39
 -8 0 8 0.71 0.64
 -8 0 8 0.82 0.62
 -8 0 8 0.71 0.4
 -8 0 7 0.27 0.68
 -8 0 7 0.79 0.57
 -8 0 7 0.28 0.4
 -8 0 6 2.8 0.76
 -8 0 6 1.35 0.69
 -8 0 6 1.7 0.63
 -8 0 6 2.31 0.49
 -8 0 5 0.65 0.67
 -8 0 5 0.09 0.59
 -8 0 5 0.3 0.58
 -8 0 5 0.79 0.65
 -8 0 5 -0.35 0.4
 -8 0 4 5.91 0.95
 -8 0 4 5.16 1.05
 -8 0 4 3.27 0.79
 -8 0 4 5.87 1.03
 -8 0 4 4.77 0.7
 -8 0 3 -0.71 0.67
 -8 0 3 -0.7 0.73
 -8 0 3 0.39 0.52
 -8 0 3 -0.24 0.65
 -8 0 3 0.64 0.43
 -8 0 2 47.97 4.84
 -8 0 2 43.15 4.92
 -8 0 2 44.75 4.66
 -8 0 2 42.6 4.96
 -8 0 1 0.4 0.74
 -8 0 1 0.8 0.71
 -8 0 1 0.69 0.71
 -8 0 1 0.1 0.43
 -8 0 0 0.91 0.88
 -8 0 0 0.54 0.61
 -8 0 0 1 0.5
 -8 0 0 -0.08 0.59
 -8 0 -1 0.72 0.91
 -8 0 -1 0.47 0.73
 -8 0 -1 0.23 0.45
 -8 0 -2 47.62 5.35
 -8 0 -2 50.76 5.13
 -8 0 -2 51.06 5.12
 -8 0 -2 41.39 5.39
 -8 0 -3 0.93 1.15
 -8 0 -3 -0.31 0.96
 -8 0 -3 0.38 0.78
 -8 0 -3 0.46 0.77
 -8 0 -4 12.14 3.12
 -8 0 -4 15.62 2.98
 -8 0 -4 17.05 2.98
 -8 0 -4 14.11 3.18
 -8 0 -5 0.36 1.19
 -8 0 -5 0.04 0.93
 -8 0 -6 0.83 0.95
 -8 0 -6 0.65 0.96
 -8 0 -7 0.14 0.92
 -8 0 -7 0.43 0.91
 -8 0 -8 2.73 1.29
 -8 0 -8 2.2 1.19
 -8 0 -9 111.38 3.03
 -8 0 -9 124.53 3.57
 -8 0 -10 134.87 13.69
 -8 0 -11 161.37 16.35
 8 -1 -17 0.55 0.17
 8 1 -17 0.99 0.18
 -8 1 17 0.75 0.19
 -8 -1 17 1.17 0.19
 8 -1 -16 0.35 0.19
 8 1 -16 0.44 0.19
 8 -1 -16 0.47 0.17
 -8 1 16 0.21 0.2
 -8 -1 16 0.46 0.21
 8 -1 -15 0.6 0.26
 8 1 -15 0.19 0.22
 -8 1 15 0.36 0.24
 -8 -1 15 -0.04 0.24
 8 -1 -14 0.28 0.33
 -8 1 14 0.49 0.28
 -8 -1 14 0.41 0.28
 -8 1 13 -0.05 0.3
 -8 -1 13 0.25 0.29
 -8 1 12 4.26 0.62
 -8 -1 12 4.61 0.62
 -8 -1 11 5.12 0.84
 -8 1 11 4.8 0.68
 -8 -1 11 5.15 0.68
 -8 -1 10 7.6 1.13
 -8 1 10 9.29 1.03
 -8 -1 10 8.29 1.01
 -8 1 9 -0.26 0.67
 -8 -1 9 1.58 0.68
 -8 1 9 1.07 0.6
 -8 1 9 0.44 0.37
 -8 -1 9 0.91 0.38
 -8 1 8 13.02 1.8
 -8 -1 8 12.29 1.77
 -8 -1 8 17.09 1.63
 -8 1 8 12.23 1.59
 -8 -1 8 11.32 1.56
 -8 1 8 13.27 1.49
 -8 -1 8 13.14 1.49
 -8 -1 7 23.18 2.13
 -8 1 7 15.59 2.05
 -8 -1 7 15.53 2.03
 -8 1 7 18.39 1.97
 -8 -1 7 18.12 1.97
 -8 1 7 18.21 2.3
 -8 -1 7 20.55 2.36
 -8 -1 6 0.68 0.57
 -8 1 6 0.18 0.61
 -8 -1 6 0.09 0.62
 -8 1 6 0.58 0.59
 -8 -1 6 0.24 0.57
 -8 1 6 -0.09 0.42
 -8 -1 6 -0.05 0.4
 -8 -1 5 0.49 0.65
 -8 1 5 0.78 0.68
 -8 1 5 0.54 0.71
 -8 -1 5 -0.18 0.67
 -8 1 5 1.2 0.55
 -8 -1 5 0.34 0.56
 -8 -1 5 0.4 0.59
 -8 1 5 0.08 0.66
 -8 1 5 0.3 0.42
 -8 -1 5 0.4 0.4
 -8 -1 4 4.84 0.82
 -8 1 4 5.96 0.93
 -8 1 4 2.75 0.84
 -8 -1 4 3.12 0.9
 -8 1 4 3.07 0.68
 -8 -1 4 2.65 0.7
 -8 -1 4 4.12 0.93
 -8 1 4 3.25 0.84
 -8 1 4 3.23 0.6
 -8 -1 4 2.98 0.59
 -8 -1 3 16.55 1.81
 -8 1 3 16.03 1.81
 -8 -1 3 14.63 1.89
 -8 1 3 13.24 1.86
 -8 1 3 12.27 1.62
 -8 -1 3 14.24 1.67
 -8 1 3 14.91 1.61
 -8 -1 3 14.54 1.61
 -8 1 3 12.82 1.9
 -8 -1 3 13.14 1.9
 -8 -1 2 15.88 1.74
 -8 1 2 15.81 1.72
 -8 -1 2 11.62 1.72
 -8 1 2 9.74 1.66
 -8 -1 2 12.42 1.51
 -8 1 2 13.83 1.48
 -8 -1 2 13.22 1.48
 -8 1 2 11.12 1.75
 -8 -1 2 10.9 1.76
 -8 -1 1 17.77 2.22
 -8 1 1 18.71 2.22
 -8 -1 1 16.72 2.23
 -8 1 1 16.67 2.23
 -8 1 1 19.12 2.01
 -8 -1 1 19.29 2.01
 -8 1 1 16.48 2.28
 -8 -1 1 16.62 2.28
 -8 -1 0 19.12 2.31
 -8 1 0 20.02 2.33
 -8 -1 0 18.25 2.32
 -8 1 0 16.18 2.27
 -8 1 0 20.32 2.08
 -8 -1 0 19.68 2.08
 -8 1 0 17.34 2.38
 -8 -1 0 16.48 2.35
 -8 -1 -1 67.26 7.66
 -8 1 -1 73.51 7.68
 -8 1 -1 78.17 7.5
 -8 -1 -1 76.24 7.49
 -8 1 -1 61.85 7.76
 -8 -1 -1 65.85 7.78
 -8 -1 -2 2.77 1.07
 -8 1 -2 2.39 1.05
 -8 1 -2 1.67 0.86
 -8 -1 -2 2.46 0.87
 -8 1 -2 2.64 0.63
 -8 -1 -2 2.22 0.62
 -8 1 -2 3.46 0.69
 -8 -1 -2 3.2 0.64
 -8 1 -3 40.02 5.23
 -8 -1 -3 39.42 5.22
 -8 1 -3 41.06 5.2
 -8 -1 -3 45.92 5.22
 -8 1 -3 29.21 5.4
 -8 -1 -3 37.52 5.48
 -8 -1 -3 34.81 5.37
 -8 1 -3 38.04 5.39
 -8 1 -4 15.39 3.11
 -8 -1 -4 15.91 3.12
 -8 1 -4 19.07 3.12
 -8 -1 -4 18.02 3.1
 -8 1 -4 14.42 3.34
 -8 -1 -4 14.68 3.32
 -8 -1 -4 14.99 3.27
 -8 1 -4 14.28 3.25
 -8 -1 -5 1.84 1.44
 -8 1 -5 2.25 1.5
 -8 1 -5 1.89 1.29
 -8 -1 -5 1.96 1.27
 -8 1 -5 1.86 1.27
 -8 -1 -5 2.88 1.3
 -8 -1 -6 4.16 1.5
 -8 1 -6 2.89 1.36
 -8 -1 -6 2.75 1.33
 -8 1 -6 2.56 1.3
[truncated: 46,393 more chars]
