# Supplementary material for: One-pot synthesis of cyclic-aminotropiminium carboxylate derivatives with DNA binding and anticancer properties
Source: Commun Chem. 2022 Dec 27;5:179. doi: 10.1038/s42004-022-00798-x (PMC9814901; doi:10.1038/s42004-022-00798-x)
Supplement: Supplementary file 8 — Supplementary Data 5 [file 42004_2022_798_MOESM8_ESM.cif]

data_nks_bbp_264_re
_audit_creation_date              2019-06-09
_audit_creation_method
;
Olex2 1.2-ac3
(compiled 2017.02.24 svn.r3390 for Rigaku Oxford Diffraction, GUI svn.r5318)
;
_shelx_SHELXL_version_number      '2016/4'
_publ_contact_author_address      ?
_publ_contact_author_email        ?
_publ_contact_author_id_orcid     ?
_publ_contact_author_name         ''
_publ_contact_author_phone        ?
_publ_section_references
;
Dolomanov, O.V., Bourhis, L.J., Gildea, R.J, Howard, J.A.K. & Puschmann, H.
 (2009), J. Appl. Cryst. 42, 339-341.

Sheldrick, G.M. (2015). Acta Cryst. A71, 3-8.

Sheldrick, G.M. (2015). Acta Cryst. C71, 3-8.
;
_chemical_name_common             ?
_chemical_name_systematic         ?
_chemical_formula_moiety
'0.05(C32 H37 F N2 O2), 0.05(C8 H20 N), 0.05(C2 F3 O2)'
_chemical_formula_sum             'C2.10 H2.85 F0.20 N0.15 O0.20'
_chemical_formula_weight          37.20
_chemical_melting_point           ?
_chemical_oxdiff_formula          'C H N O'
loop_
  _atom_type_symbol
  _atom_type_description
  _atom_type_scat_dispersion_real
  _atom_type_scat_dispersion_imag
  _atom_type_scat_source
 'C' 'C' 0.0181 0.0091 'International Tables Vol C Tables 4.2.6.8 and 6.1.1.4'
 'H' 'H' 0.0000 0.0000 'International Tables Vol C Tables 4.2.6.8 and 6.1.1.4'
 'F' 'F' 0.0727 0.0534 'International Tables Vol C Tables 4.2.6.8 and 6.1.1.4'
 'N' 'N' 0.0311 0.0180 'International Tables Vol C Tables 4.2.6.8 and 6.1.1.4'
 'O' 'O' 0.0492 0.0322 'International Tables Vol C Tables 4.2.6.8 and 6.1.1.4'

_shelx_space_group_comment
;
The symmetry employed for this shelxl refinement is uniquely defined
by the following loop, which should always be used as a source of
symmetry information in preference to the above space-group names.
They are only intended as comments.
;
_space_group_crystal_system       'triclinic'
_space_group_IT_number            2
_space_group_name_H-M_alt         'P -1'
_space_group_name_Hall            '-P 1'
loop_
  _space_group_symop_operation_xyz
 'x, y, z'
 '-x, -y, -z'

_cell_length_a                    10.5590(3)
_cell_length_b                    15.1481(3)
_cell_length_c                    15.2096(4)
_cell_angle_alpha                 111.565(2)
_cell_angle_beta                  105.940(2)
_cell_angle_gamma                 95.356(2)
_cell_volume                      2123.51(10)
_cell_formula_units_Z             40
_cell_measurement_reflns_used     11570
_cell_measurement_temperature     295(2)
_cell_measurement_theta_max       74.9850
_cell_measurement_theta_min       3.5610
_shelx_estimated_absorpt_T_max    ?
_shelx_estimated_absorpt_T_min    ?
_exptl_absorpt_coefficient_mu     0.710
_exptl_absorpt_correction_T_max   1.00000
_exptl_absorpt_correction_T_min   0.63256
_exptl_absorpt_correction_type    multi-scan
_exptl_absorpt_process_details
;
CrysAlisPro 1.171.39.46b (Rigaku Oxford Diffraction, 2018)
Empirical absorption correction using spherical harmonics,
 implemented in SCALE3 ABSPACK scaling algorithm.
;
_exptl_absorpt_special_details    ?
_exptl_crystal_colour             'metallic orangish orange'
_exptl_crystal_colour_lustre      metallic
_exptl_crystal_colour_modifier    orangish
_exptl_crystal_colour_primary     orange
_exptl_crystal_density_diffrn     1.163
_exptl_crystal_density_meas       ?
_exptl_crystal_density_method     ?
_exptl_crystal_description        block
_exptl_crystal_F_000              796
_exptl_crystal_size_max           0.12
_exptl_crystal_size_mid           0.1
_exptl_crystal_size_min           0.02
_exptl_transmission_factor_max    ?
_exptl_transmission_factor_min    ?
_diffrn_reflns_av_R_equivalents   0.0499
_diffrn_reflns_av_unetI/netI      0.0414
_diffrn_reflns_Laue_measured_fraction_full 0.995
_diffrn_reflns_Laue_measured_fraction_max 0.980
_diffrn_reflns_limit_h_max        13
_diffrn_reflns_limit_h_min        -13
_diffrn_reflns_limit_k_max        14
_diffrn_reflns_limit_k_min        -18
_diffrn_reflns_limit_l_max        18
_diffrn_reflns_limit_l_min        -19
_diffrn_reflns_number             28676
_diffrn_reflns_point_group_measured_fraction_full 0.995
_diffrn_reflns_point_group_measured_fraction_max 0.980
_diffrn_reflns_theta_full         67.684
_diffrn_reflns_theta_max          74.498
_diffrn_reflns_theta_min          3.314
_diffrn_ambient_environment       air
_diffrn_ambient_temperature       295(2)
_diffrn_detector                  'CCD plate'
_diffrn_detector_area_resol_mean  ?
_diffrn_detector_type             'Pilatus 200K'
_diffrn_measured_fraction_theta_full 0.995
_diffrn_measured_fraction_theta_max 0.980
_diffrn_measurement_details
;
List of Runs (angles in degrees, time in seconds):

  # Type    Start    End  Width  t~exp~   \w     \q     \k     \f   Frames
--------------------------------------------------------------------------
  1  \w   -102.00 -32.00   0.50    5.50    --  -38.50 -50.00 149.00  140
  2  \w    -44.00  25.00   0.50    5.50    --  -38.50  50.00 -63.00  138
  3  \w     43.00 113.00   0.50    5.50    --   49.31  50.00 -63.00  140
  4  \w    -14.00  55.00   0.50    5.50    --   49.31 -50.00 149.00  138
  5  \w     97.00 166.00   0.50   20.00    --  102.63  50.00 -63.00  138
  6  \w     39.00 109.00   0.50   20.00    --  102.63 -50.00 149.00  140
  7  \w   -105.00 -35.00   0.50    5.50    --  -38.50 -37.00-180.00  140
  8  \w    -50.00  24.00   0.50    5.50    --  -38.50  57.00 150.00  148
  9  \w    -62.00  26.00   0.50    5.50    --  -38.50  77.00   0.00  176
 10  \w      2.00  85.00   0.50    5.50    --   49.31 -99.00   0.00  166
 11  \w     46.00 116.00   0.50    5.50    --   49.31  37.00-120.00  140
 12  \w     35.00 106.00   0.50   20.00    --  102.63 -30.00 -90.00  142
 13  \w     38.00 118.00   0.50   20.00    --  102.63-125.00-180.00  160
 14  \w     95.00 171.00   0.50   20.00    --  102.63  15.00-150.00  152
 15  \w     38.00 107.00   0.50   20.00    --  102.63 -45.00 -30.00  138
 16  \w     38.00 126.00   0.50   20.00    --  102.63 -77.00 -60.00  176
 17  \w     99.00 171.00   0.50   20.00    --  102.63  30.00-120.00  144
 18  \w     38.00 118.00   0.50   20.00    --  102.63-125.00 150.00  160
 19  \w     99.00 171.00   0.50   20.00    --  102.63  30.00 -30.00  144
 20  \w     38.00 118.00   0.50   20.00    --  102.63-125.00 -30.00  160
 21  \w     34.00 110.00   0.50   20.00    --  102.63 -94.00-180.00  152
 22  \w     38.00 126.00   0.50   20.00    --  102.63 -77.00 150.00  176
 23  \w     34.00 110.00   0.50   20.00    --  102.63 -94.00 -60.00  152
 24  \w     90.00 165.00   0.50   20.00    --  102.63  61.00 -90.00  150
 25  \w     90.00 165.00   0.50   20.00    --  102.63  61.00  60.00  150
 26  \w     34.00 111.00   0.50   20.00    --  102.63 -15.00  90.00  154
 27  \w     38.00 118.00   0.50   20.00    --  102.63-125.00  30.00  160
 28  \w     94.00 168.00   0.50   20.00    --  102.63 125.00-150.00  148
 29  \w     38.00 107.00   0.50   20.00    --  102.63 -45.00  30.00  138
 30  \w     40.00 116.00   0.50   20.00    --  102.63 -61.00 -60.00  152
;
_diffrn_measurement_device        'four-circle diffractometer'
_diffrn_measurement_device_type
'SuperNova, Dual, Cu at home/near, Pilatus 200K'
_diffrn_measurement_method        '\w scans'
_diffrn_orient_matrix_type
'CrysAlisPro convention (1999,Acta A55,543-557)'
_diffrn_orient_matrix_UB_11       0.0932130000
_diffrn_orient_matrix_UB_12       -0.0495339000
_diffrn_orient_matrix_UB_13       0.0547942000
_diffrn_orient_matrix_UB_21       -0.1206646000
_diffrn_orient_matrix_UB_22       -0.0474052000
_diffrn_orient_matrix_UB_23       0.0177806000
_diffrn_orient_matrix_UB_31       -0.0302551000
_diffrn_orient_matrix_UB_32       -0.0886007000
_diffrn_orient_matrix_UB_33       -0.1001464000
_diffrn_oxdiff_ac3_digest_frames
;
0162c134daa2f58b1bbe5afb1458dcc9b900026a9e6
;
_diffrn_oxdiff_ac3_digest_hkl
;
01721990c454bf8556822a200658025674bf67
;
_diffrn_radiation_monochromator   mirror
_diffrn_radiation_probe           x-ray
_diffrn_radiation_type            CuK\a
_diffrn_radiation_wavelength      1.54184
_diffrn_source                    'micro-focus sealed X-ray tube'
_diffrn_source_type               'SuperNova (Cu) X-ray Source'
_reflns_Friedel_coverage          0.000
_reflns_Friedel_fraction_full     .
_reflns_Friedel_fraction_max      .
_reflns_number_gt                 5667
_reflns_number_total              8486
_reflns_odcompleteness_completeness 99.62
_reflns_odcompleteness_iscentric  1
_reflns_odcompleteness_theta      66.97
_reflns_special_details
;
 Reflections were merged by SHELXL according to the crystal
 class for the calculation of statistics and refinement.
 
 _reflns_Friedel_fraction is defined as the number of unique
 Friedel pairs measured divided by the number that would be
 possible theoretically, ignoring centric projections and
 systematic absences.
;
_reflns_threshold_expression      'I > 2\s(I)'
_computing_cell_refinement        'CrysAlisPro 1.171.39.46b (Rigaku OD, 2018)'
_computing_data_collection        'CrysAlisPro 1.171.39.46b (Rigaku OD, 2018)'
_computing_data_reduction         'CrysAlisPro 1.171.39.46b (Rigaku OD, 2018)'
_computing_molecular_graphics     'Olex2 (Dolomanov et al., 2009)'
_computing_publication_material   'Olex2 (Dolomanov et al., 2009)'
_computing_structure_refinement   'ShelXL (Sheldrick, 2015)'
_computing_structure_solution     'ShelXT (Sheldrick, 2015)'
_refine_diff_density_max          1.390
_refine_diff_density_min          -0.473
_refine_diff_density_rms          0.074
_refine_ls_extinction_coef        .
_refine_ls_extinction_method      none
_refine_ls_goodness_of_fit_ref    1.732
_refine_ls_hydrogen_treatment     mixed
_refine_ls_matrix_type            full
_refine_ls_number_parameters      510
_refine_ls_number_reflns          8486
_refine_ls_number_restraints      3
_refine_ls_R_factor_all           0.1488
_refine_ls_R_factor_gt            0.1211
_refine_ls_restrained_S_all       1.734
_refine_ls_shift/su_max           0.001
_refine_ls_shift/su_mean          0.000
_refine_ls_structure_factor_coef  Fsqd
_refine_ls_weighting_details
'w=1/[\s^2^(Fo^2^)+(0.2000P)^2^] where P=(Fo^2^+2Fc^2^)/3'
_refine_ls_weighting_scheme       calc
_refine_ls_wR_factor_gt           0.3988
_refine_ls_wR_factor_ref          0.4366
_refine_special_details           ?
_olex2_refinement_description
;
1. Fixed Uiso
 At 1.2 times of:
  All C(H) groups, All C(H,H) groups
 At 1.5 times of:
  All C(H,H,H) groups, All N(H) groups
2. Restrained planarity
 C28, C29, C30, C31, C32, C27
 with sigma of 0.1
3.a Ternary CH refined with riding coordinates:
 C16(H16), C17(H17)
3.b Secondary CH2 refined with riding coordinates:
 C8(H8A,H8B), C9(H9A,H9B), C10(H10A,H10B), C11(H11A,H11B), C12(H12A,H12B),
 C25(H25A,H25B), C010(H01A,H01B), C13(H13A,H13B), C015(H01C,H01D), C26(H26A,
 H26B), C019(H01E,H01F), C01C(H01G,H01H), C14(H14A,H14B), C01E(H01I,H01J),
 C01F(H01K,H01L)
3.c Aromatic/amide H refined with riding coordinates:
 C20(H20), C5(H5), C24(H24), C21(H21), C23(H23), C30(H30), C31(H31), C29(H29),
 C32(H32), C28(H28)
3.d Idealised Me refined as rotating group:
 C01H(H01M,H01N,H01O), C15(H15A,H15B,H15C)
3.e Idealised tetrahedral OH refined as rotating group:
 N(HA)
;
_atom_sites_solution_hydrogens    mixed
_atom_sites_solution_primary      dual
_atom_sites_solution_secondary    ?
loop_
  _atom_site_label
  _atom_site_type_symbol
  _atom_site_fract_x
  _atom_site_fract_y
  _atom_site_fract_z
  _atom_site_U_iso_or_equiv
  _atom_site_adp_type
  _atom_site_occupancy
  _atom_site_site_symmetry_order
  _atom_site_calc_flag
  _atom_site_refinement_flags_posn
  _atom_site_refinement_flags_adp
  _atom_site_refinement_flags_occupancy
  _atom_site_disorder_assembly
  _atom_site_disorder_group
 N1 N 0.4790(3) 0.69896(16) 0.52546(18) 0.0551(6) Uani 1 1 d . . . . .
 O1 O 0.3125(3) 0.55677(18) 0.6121(2) 0.0843(8) Uani 1 1 d . . . . .
 N2 N 0.4206(3) 0.75165(19) 0.70063(19) 0.0619(7) Uani 1 1 d . . . . .
 O2 O 0.1593(3) 0.56635(18) 0.4846(2) 0.0854(8) Uani 1 1 d . . . . .
 F1 F 0.4582(4) 1.14458(16) 0.6458(3) 0.1329(13) Uani 1 1 d . . . . .
 N N -0.0976(4) 0.5992(2) 0.4309(3) 0.0826(10) Uani 1 1 d . . . . .
 HA H -0.152895 0.555676 0.428273 0.124 Uiso 1 1 calc GR . . . .
 C1 C 0.5456(3) 0.74261(19) 0.7029(2) 0.0567(7) Uani 1 1 d . . . . .
 C16 C 0.3614(3) 0.7408(2) 0.5324(2) 0.0566(7) Uani 1 1 d . . . . .
 H16 H 0.291025 0.709881 0.466362 0.068 Uiso 1 1 calc R . . . .
 C17 C 0.3105(3) 0.7129(2) 0.6059(2) 0.0565(7) Uani 1 1 d . . . . .
 H17 H 0.235986 0.744905 0.616020 0.068 Uiso 1 1 calc R . . . .
 C19 C 0.3906(3) 0.8502(2) 0.5617(2) 0.0600(8) Uani 1 1 d . . . . .
 C7 C 0.5674(3) 0.69637(18) 0.6068(2) 0.0530(7) Uani 1 1 d . . . . .
 C18 C 0.2574(3) 0.6023(2) 0.5638(3) 0.0644(9) Uani 1 1 d . . . . .
 C8 C 0.5049(3) 0.6742(2) 0.4292(2) 0.0615(8) Uani 1 1 d . . . . .
 H8A H 0.601099 0.680011 0.441675 0.074 Uiso 1 1 calc R . . . .
 H8B H 0.476699 0.720564 0.401857 0.074 Uiso 1 1 calc R . . . .
 C9 C 0.4315(4) 0.5722(2) 0.3524(2) 0.0663(8) Uani 1 1 d . . . . .
 H9A H 0.335526 0.564877 0.341430 0.080 Uiso 1 1 calc R . . . .
 H9B H 0.463044 0.525074 0.377515 0.080 Uiso 1 1 calc R . . . .
 C6 C 0.6698(3) 0.6440(2) 0.5950(3) 0.0632(8) Uani 1 1 d . . . . .
 O00G O 1.0454(4) 0.7948(3) 0.6415(4) 0.1362(16) Uani 1 1 d . . . . .
 C20 C 0.5187(4) 0.9038(2) 0.5920(3) 0.0708(9) Uani 1 1 d . . . . .
 H20 H 0.590940 0.873066 0.593656 0.085 Uiso 1 1 calc R . . . .
 C2 C 0.6546(4) 0.7847(3) 0.7938(3) 0.0703(9) Uani 1 1 d . . . . .
 C10 C 0.4564(4) 0.5528(3) 0.2536(3) 0.0758(10) Uani 1 1 d . . . . .
 H10A H 0.427283 0.601416 0.230028 0.091 Uiso 1 1 calc R . . . .
 H10B H 0.552530 0.559402 0.265005 0.091 Uiso 1 1 calc R . . . .
 C5 C 0.7899(4) 0.6490(3) 0.6641(3) 0.0786(10) Uani 1 1 d . . . . .
 H5 H 0.838911 0.603350 0.639980 0.094 Uiso 1 1 calc R . . . .
 C24 C 0.2844(5) 0.8970(3) 0.5595(3) 0.0811(11) Uani 1 1 d . . . . .
 H24 H 0.196918 0.861814 0.539308 0.097 Uiso 1 1 calc R . . . .
 O00M O 0.8541(6) 0.7827(3) 0.5260(4) 0.1456(17) Uani 1 1 d . . . . .
 C22 C 0.4379(6) 1.0463(3) 0.6183(3) 0.0928(14) Uani 1 1 d . . . . .
 C3 C 0.7860(5) 0.7740(3) 0.8193(4) 0.0874(12) Uani 1 1 d . . . . .
 C00P C 0.9521(5) 0.8257(3) 0.6043(5) 0.0959(14) Uani 1 1 d . . . . .
 C11 C 0.3841(5) 0.4538(3) 0.1739(3) 0.0858(12) Uani 1 1 d . . . . .
 H11A H 0.287748 0.448694 0.160327 0.103 Uiso 1 1 calc R . . . .
 H11B H 0.409491 0.405595 0.199237 0.103 Uiso 1 1 calc R . . . .
 C21 C 0.5415(5) 1.0031(2) 0.6200(3) 0.0819(11) Uani 1 1 d . . . . .
 H21 H 0.628365 1.039232 0.639839 0.098 Uiso 1 1 calc R . . . .
 C4 C 0.8468(5) 0.7118(3) 0.7632(4) 0.0893(13) Uani 1 1 d . . . . .
 H4 H 0.925(6) 0.708(4) 0.777(4) 0.107 Uiso 1 1 d R . . . .
 C23 C 0.3089(6) 0.9978(3) 0.5877(4) 0.0937(14) Uani 1 1 d . . . . .
 H23 H 0.238354 1.030280 0.585316 0.112 Uiso 1 1 calc R . . . .
 C12 C 0.4127(6) 0.4304(4) 0.0765(3) 0.0998(14) Uani 1 1 d . . . . .
 H12A H 0.390352 0.479872 0.052233 0.120 Uiso 1 1 calc R . . . .
 H12B H 0.508524 0.432991 0.089433 0.120 Uiso 1 1 calc R . . . .
 C00V C 0.9515(6) 0.9306(3) 0.6623(5) 0.1080(17) Uani 1 1 d . . . . .
 C25 C 0.3808(5) 0.7848(5) 0.7902(3) 0.116(2) Uani 1 1 d . . . . .
 H25A H 0.293239 0.744439 0.772942 0.139 Uiso 1 1 calc R . . . .
 H25B H 0.443847 0.770300 0.840136 0.139 Uiso 1 1 calc R . . . .
 F00X F 1.0601(6) 0.9819(3) 0.7195(6) 0.242(4) Uani 1 1 d . . . . .
 C30 C 0.2625(9) 0.9414(4) 1.1004(5) 0.126(2) Uani 1 1 d . . . . .
 H30 H 0.240949 0.962778 1.158993 0.151 Uiso 1 1 calc R . . . .
 C00Z C -0.1193(7) 0.5948(5) 0.3303(5) 0.1140(17) Uani 1 1 d . . . . .
 H00A H -0.062(6) 0.669(5) 0.326(5) 0.137 Uiso 1 1 d R . . . .
 H00B H -0.206(7) 0.608(4) 0.310(5) 0.137 Uiso 1 1 d R . . . .
 C010 C -0.1008(7) 0.5002(5) 0.2598(5) 0.1239(19) Uani 1 1 d . . . . .
 H01A H -0.006737 0.497111 0.282501 0.149 Uiso 1 1 calc R . . . .
 H01B H -0.153605 0.447110 0.264306 0.149 Uiso 1 1 calc R . . . .
 C13 C 0.3353(7) 0.3321(4) -0.0041(4) 0.122(2) Uani 1 1 d . . . . .
 H13A H 0.239525 0.329491 -0.016656 0.146 Uiso 1 1 calc R . . . .
 H13B H 0.358024 0.282715 0.020150 0.146 Uiso 1 1 calc R . . . .
 C31 C 0.1711(7) 0.9325(5) 1.0107(7) 0.132(2) Uani 1 1 d . . . . .
 H31 H 0.087453 0.947605 1.009464 0.159 Uiso 1 1 calc R . . . .
 C27 C 0.3329(7) 0.9000(4) 0.9277(5) 0.1212(19) Uani 1 1 d . . . . .
 C015 C -0.1105(8) 0.4017(5) 0.0823(5) 0.136(2) Uani 1 1 d . . . . .
 H01C H -0.152036 0.343548 0.085445 0.163 Uiso 1 1 calc R . . . .
 H01D H -0.013742 0.406773 0.103986 0.163 Uiso 1 1 calc R . . . .
 F016 F 0.9117(13) 0.9767(4) 0.6135(5) 0.330(7) Uani 1 1 d . . . . .
 F017 F 0.8827(10) 0.9407(5) 0.7169(8) 0.312(6) Uani 1 1 d . . . . .
 C26 C 0.3720(8) 0.8782(4) 0.8357(5) 0.1222(19) Uani 1 1 d . . . . .
 H26A H 0.306171 0.893699 0.788103 0.147 Uiso 1 1 calc R . . . .
 H26B H 0.458591 0.920257 0.853830 0.147 Uiso 1 1 calc R . . . .
 C019 C -0.1111(9) 0.3169(5) -0.0911(6) 0.145(2) Uani 1 1 d . . . . .
 H01E H -0.132624 0.256525 -0.084445 0.174 Uiso 1 1 calc R . . . .
 H01F H -0.013574 0.335792 -0.069896 0.174 Uiso 1 1 calc R . . . .
 C29 C 0.3803(10) 0.9191(6) 1.1010(5) 0.163(3) Uani 1 1 d . . . . .
 H29 H 0.439677 0.918826 1.158738 0.195 Uiso 1 1 calc R . . . .
 C32 C 0.2018(7) 0.9022(6) 0.9252(5) 0.144(3) Uani 1 1 d . . . . .
 H32 H 0.133548 0.882571 0.863863 0.173 Uiso 1 1 calc R . . . .
 C01C C -0.1397(9) 0.4847(7) 0.1526(5) 0.156(3) Uani 1 1 d . . . . .
 H01G H -0.236188 0.480389 0.128628 0.187 Uiso 1 1 calc R . . . .
 H01H H -0.095986 0.542472 0.150014 0.187 Uiso 1 1 calc R . . . .
 C14 C 0.3630(9) 0.3085(6) -0.1020(5) 0.153(3) Uani 1 1 d . . . . .
 H14A H 0.458653 0.311153 -0.090227 0.184 Uiso 1 1 calc R . . . .
 H14B H 0.338414 0.356563 -0.127803 0.184 Uiso 1 1 calc R . . . .
 C01E C -0.1561(9) 0.3887(6) -0.0244(6) 0.152(3) Uani 1 1 d . . . . .
 H01I H -0.254009 0.373179 -0.049208 0.182 Uiso 1 1 calc R . . . .
 H01J H -0.126890 0.450437 -0.026193 0.182 Uiso 1 1 calc R . . . .
 C01F C -0.1683(11) 0.2969(9) -0.2027(7) 0.199(5) Uani 1 1 d . . . . .
 H01K H -0.266032 0.283496 -0.222967 0.239 Uiso 1 1 calc R . . . .
 H01L H -0.139398 0.355254 -0.210805 0.239 Uiso 1 1 calc R . . . .
 C28 C 0.4138(9) 0.8968(9) 1.0176(5) 0.220(6) Uani 1 1 d . . . . .
 H28 H 0.495468 0.878085 1.018779 0.264 Uiso 1 1 calc R . . . .
 C01H C -0.1294(12) 0.2181(10) -0.2683(8) 0.213(5) Uani 1 1 d . . . . .
 H01M H -0.192369 0.195015 -0.335154 0.319 Uiso 1 1 calc GR . . . .
 H01N H -0.128916 0.166336 -0.246177 0.319 Uiso 1 1 calc GR . . . .
 H01O H -0.040758 0.239787 -0.267839 0.319 Uiso 1 1 calc GR . . . .
 C15 C 0.2817(11) 0.2060(8) -0.1806(7) 0.221(6) Uani 1 1 d . . . . .
 H15A H 0.187118 0.203155 -0.191831 0.332 Uiso 1 1 calc GR . . . .
 H15B H 0.308581 0.158137 -0.156139 0.332 Uiso 1 1 calc GR . . . .
 H15C H 0.299066 0.193072 -0.242360 0.332 Uiso 1 1 calc GR . . . .
 H2 H 0.627(5) 0.832(3) 0.847(3) 0.093(13) Uiso 1 1 d . . . . .
 H3 H 0.848(6) 0.808(4) 0.881(4) 0.111(16) Uiso 1 1 d . . . . .
 HB H -0.003(5) 0.595(3) 0.466(3) 0.093(13) Uiso 1 1 d . . . . .
 HC H -0.103(4) 0.666(3) 0.468(3) 0.084(12) Uiso 1 1 d . . . . .
 H6 H 0.645(4) 0.599(3) 0.527(3) 0.061(9) Uiso 1 1 d . . . . .

loop_
  _atom_site_aniso_label
  _atom_site_aniso_U_11
  _atom_site_aniso_U_22
  _atom_site_aniso_U_33
  _atom_site_aniso_U_23
  _atom_site_aniso_U_13
  _atom_site_aniso_U_12
 N1 0.0606(14) 0.0497(12) 0.0517(14) 0.0142(10) 0.0226(11) 0.0137(10)
 O1 0.0922(18) 0.0615(13) 0.103(2) 0.0374(13) 0.0339(15) 0.0156(12)
 N2 0.0645(15) 0.0618(14) 0.0498(14) 0.0123(11) 0.0200(11) 0.0120(11)
 O2 0.0677(15) 0.0628(13) 0.0953(19) 0.0109(13) 0.0148(13) 0.0038(11)
 F1 0.219(4) 0.0493(12) 0.157(3) 0.0430(14) 0.099(3) 0.0353(16)
 N 0.077(2) 0.0621(18) 0.102(3) 0.0275(17) 0.0300(18) 0.0081(14)
 C1 0.0617(17) 0.0455(13) 0.0560(17) 0.0160(12) 0.0167(13) 0.0101(11)
 C16 0.0575(16) 0.0487(14) 0.0547(16) 0.0132(12) 0.0164(12) 0.0119(11)
 C17 0.0536(15) 0.0519(14) 0.0598(17) 0.0158(12) 0.0219(12) 0.0139(11)
 C19 0.076(2) 0.0531(15) 0.0534(17) 0.0213(12) 0.0240(14) 0.0188(13)
 C7 0.0542(15) 0.0447(13) 0.0556(16) 0.0169(11) 0.0177(12) 0.0077(10)
 C18 0.0571(17) 0.0525(15) 0.082(2) 0.0181(15) 0.0331(16) 0.0131(13)
 C8 0.0688(18) 0.0590(16) 0.0581(18) 0.0204(13) 0.0284(14) 0.0131(13)
 C9 0.074(2) 0.0600(17) 0.0621(19) 0.0184(14) 0.0276(15) 0.0164(14)
 C6 0.0632(18) 0.0564(16) 0.068(2) 0.0193(15) 0.0257(15) 0.0173(13)
 O00G 0.095(2) 0.106(2) 0.218(5) 0.055(3) 0.074(3) 0.049(2)
 C20 0.082(2) 0.0559(16) 0.067(2) 0.0238(15) 0.0186(16) 0.0077(15)
 C2 0.072(2) 0.0642(18) 0.0612(19) 0.0166(15) 0.0155(15) 0.0107(15)
 C10 0.094(3) 0.0652(19) 0.067(2) 0.0198(16) 0.0358(19) 0.0168(17)
 C5 0.065(2) 0.082(2) 0.095(3) 0.037(2) 0.0290(19) 0.0282(17)
 C24 0.095(3) 0.067(2) 0.097(3) 0.0367(19) 0.046(2) 0.0338(18)
 O00M 0.158(4) 0.088(2) 0.147(4) 0.029(2) 0.021(3) 0.003(2)
 C22 0.157(5) 0.0494(18) 0.083(3) 0.0256(17) 0.059(3) 0.020(2)
 C3 0.075(2) 0.082(2) 0.078(3) 0.026(2) 0.000(2) 0.0015(19)
 C00P 0.079(3) 0.073(2) 0.138(4) 0.035(3) 0.051(3) 0.013(2)
 C11 0.109(3) 0.069(2) 0.064(2) 0.0115(17) 0.028(2) 0.016(2)
 C21 0.107(3) 0.0537(18) 0.077(2) 0.0262(16) 0.025(2) 0.0038(18)
 C4 0.066(2) 0.092(3) 0.103(3) 0.041(2) 0.015(2) 0.023(2)
 C23 0.132(4) 0.068(2) 0.109(3) 0.042(2) 0.065(3) 0.051(2)
 C12 0.117(4) 0.100(3) 0.069(3) 0.014(2) 0.040(2) 0.027(3)
 C00V 0.096(3) 0.072(3) 0.145(5) 0.028(3) 0.045(3) 0.028(2)
 C25 0.080(3) 0.176(5) 0.059(2) 0.009(3) 0.028(2) 0.033(3)
 F00X 0.172(4) 0.093(2) 0.314(8) -0.024(4) 0.022(5) -0.009(3)
 C30 0.174(6) 0.092(3) 0.107(4) 0.009(3) 0.089(5) 0.017(3)
 C00Z 0.097(4) 0.123(4) 0.134(5) 0.069(4) 0.032(3) 0.028(3)
 C010 0.118(4) 0.147(5) 0.119(5) 0.071(4) 0.038(4) 0.026(4)
 C13 0.138(5) 0.110(4) 0.079(3) 0.002(3) 0.028(3) 0.032(3)
 C31 0.113(4) 0.131(5) 0.158(6) 0.038(4) 0.077(4) 0.038(4)
 C27 0.142(5) 0.113(4) 0.104(4) 0.023(3) 0.058(4) 0.042(3)
 C015 0.145(6) 0.137(5) 0.122(5) 0.053(4) 0.038(4) 0.038(4)
 F016 0.591(17) 0.127(4) 0.206(6) 0.051(4) 0.029(8) 0.176(7)
 F017 0.416(12) 0.159(4) 0.423(12) 0.032(6) 0.344(11) 0.088(6)
 C26 0.157(5) 0.098(3) 0.127(4) 0.039(3) 0.076(4) 0.039(3)
 C019 0.151(6) 0.121(5) 0.136(6) 0.035(4) 0.039(5) 0.013(4)
 C29 0.187(8) 0.198(8) 0.073(3) 0.017(4) 0.046(4) 0.058(6)
 C32 0.108(4) 0.220(8) 0.103(4) 0.048(4) 0.051(3) 0.060(5)
 C01C 0.146(6) 0.199(8) 0.111(5) 0.060(5) 0.025(4) 0.059(6)
 C14 0.198(8) 0.142(5) 0.091(4) 0.007(4) 0.056(4) 0.054(5)
 C01E 0.153(6) 0.150(6) 0.135(6) 0.054(5) 0.026(5) 0.035(5)
 C01F 0.187(9) 0.247(12) 0.137(7) 0.057(7) 0.032(6) 0.087(9)
 C28 0.165(7) 0.369(15) 0.079(4) 0.026(6) 0.034(4) 0.141(9)
 C01H 0.193(10) 0.257(13) 0.147(8) 0.044(8) 0.060(7) 0.012(9)
 C15 0.199(9) 0.208(9) 0.126(6) -0.058(6) 0.039(6) 0.022(7)

_geom_special_details
;
 All esds (except the esd in the dihedral angle between two l.s. planes)
 are estimated using the full covariance matrix.  The cell esds are taken
 into account individually in the estimation of esds in distances, angles
 and torsion angles; correlations between esds in cell parameters are only
 used when they are defined by crystal symmetry.  An approximate (isotropic)
 treatment of cell esds is used for estimating esds involving l.s. planes.
;
loop_
  _geom_bond_atom_site_label_1
  _geom_bond_atom_site_label_2
  _geom_bond_distance
  _geom_bond_site_symmetry_2
  _geom_bond_publ_flag
 N1 C16 1.458(4) . ?
 N1 C7 1.346(4) . ?
 N1 C8 1.481(4) . ?
 O1 C18 1.252(4) . ?
 N2 C1 1.333(4) . ?
 N2 C17 1.450(4) . ?
 N2 C25 1.461(5) . ?
 O2 C18 1.244(4) . ?
 F1 C22 1.368(4) . ?
 N HA 0.8200 . ?
 N C00Z 1.460(8) . ?
 N HB 1.01(5) . ?
 N HC 0.98(5) . ?
 C1 C7 1.463(4) . ?
 C1 C2 1.409(5) . ?
 C16 H16 0.9800 . ?
 C16 C17 1.534(4) . ?
 C16 C19 1.524(4) . ?
 C17 H17 0.9800 . ?
 C17 C18 1.539(4) . ?
 C19 C20 1.371(5) . ?
 C19 C24 1.381(5) . ?
 C7 C6 1.412(4) . ?
 C8 H8A 0.9700 . ?
 C8 H8B 0.9700 . ?
 C8 C9 1.518(4) . ?
 C9 H9A 0.9700 . ?
 C9 H9B 0.9700 . ?
 C9 C10 1.523(5) . ?
 C6 C5 1.381(5) . ?
 C6 H6 0.95(4) . ?
 O00G C00P 1.218(7) . ?
 C20 H20 0.9300 . ?
 C20 C21 1.381(5) . ?
 C2 C3 1.376(6) . ?
 C2 H2 1.00(5) . ?
 C10 H10A 0.9700 . ?
 C10 H10B 0.9700 . ?
 C10 C11 1.497(5) . ?
 C5 H5 0.9300 . ?
 C5 C4 1.371(7) . ?
 C24 H24 0.9300 . ?
 C24 C23 1.401(5) . ?
 O00M C00P 1.241(7) . ?
 C22 C21 1.325(7) . ?
 C22 C23 1.351(7) . ?
 C3 C4 1.360(7) . ?
 C3 H3 0.91(6) . ?
 C00P C00V 1.510(6) . ?
 C11 H11A 0.9700 . ?
 C11 H11B 0.9700 . ?
 C11 C12 1.514(6) . ?
 C21 H21 0.9300 . ?
 C4 H4 0.80(6) . ?
 C23 H23 0.9300 . ?
 C12 H12A 0.9700 . ?
 C12 H12B 0.9700 . ?
 C12 C13 1.506(7) . ?
 C00V F00X 1.210(7) . ?
 C00V F016 1.217(8) . ?
 C00V F017 1.224(8) . ?
 C25 H25A 0.9700 . ?
 C25 H25B 0.9700 . ?
 C25 C26 1.352(8) . ?
 C30 H30 0.9300 . ?
 C30 C31 1.388(10) . ?
 C30 C29 1.317(10) . ?
 C00Z H00A 1.26(7) . ?
 C00Z H00B 0.95(7) . ?
 C00Z C010 1.510(10) . ?
 C010 H01A 0.9700 . ?
 C010 H01B 0.9700 . ?
 C010 C01C 1.488(10) . ?
 C13 H13A 0.9700 . ?
 C13 H13B 0.9700 . ?
 C13 C14 1.517(9) . ?
 C31 H31 0.9300 . ?
 C31 C32 1.352(9) . ?
 C27 C26 1.497(8) . ?
 C27 C32 1.378(9) . ?
 C27 C28 1.420(11) . ?
 C015 H01C 0.9700 . ?
 C015 H01D 0.9700 . ?
 C015 C01C 1.444(10) . ?
 C015 C01E 1.490(11) . ?
 C26 H26A 0.9700 . ?
 C26 H26B 0.9700 . ?
 C019 H01E 0.9700 . ?
 C019 H01F 0.9700 . ?
 C019 C01E 1.410(11) . ?
 C019 C01F 1.537(12) . ?
 C29 H29 0.9300 . ?
 C29 C28 1.343(10) . ?
 C32 H32 0.9300 . ?
 C01C H01G 0.9700 . ?
 C01C H01H 0.9700 . ?
 C14 H14A 0.9700 . ?
 C14 H14B 0.9700 . ?
 C14 C15 1.549(11) . ?
 C01E H01I 0.9700 . ?
 C01E H01J 0.9700 . ?
 C01F H01K 0.9700 . ?
 C01F H01L 0.9700 . ?
 C01F C01H 1.425(14) . ?
 C28 H28 0.9300 . ?
 C01H H01M 0.9600 . ?
 C01H H01N 0.9600 . ?
 C01H H01O 0.9600 . ?
 C15 H15A 0.9600 . ?
 C15 H15B 0.9600 . ?
 C15 H15C 0.9600 . ?

loop_
  _geom_angle_atom_site_label_1
  _geom_angle_atom_site_label_2
  _geom_angle_atom_site_label_3
  _geom_angle
  _geom_angle_site_symmetry_1
  _geom_angle_site_symmetry_3
  _geom_angle_publ_flag
 C16 N1 C8 115.9(2) . . ?
 C7 N1 C16 120.8(2) . . ?
 C7 N1 C8 122.7(2) . . ?
 C1 N2 C17 120.4(2) . . ?
 C1 N2 C25 123.4(3) . . ?
 C17 N2 C25 115.4(3) . . ?
 HA N HB 109.6 . . ?
 HA N HC 117.0 . . ?
 C00Z N HA 109.5 . . ?
 C00Z N HB 114(3) . . ?
 C00Z N HC 102(3) . . ?
 HB N HC 104(4) . . ?
 N2 C1 C7 117.6(3) . . ?
 N2 C1 C2 120.9(3) . . ?
 C2 C1 C7 121.2(3) . . ?
 N1 C16 H16 107.9 . . ?
 N1 C16 C17 107.0(2) . . ?
 N1 C16 C19 112.8(2) . . ?
 C17 C16 H16 107.9 . . ?
 C19 C16 H16 107.9 . . ?
 C19 C16 C17 113.0(2) . . ?
 N2 C17 C16 107.0(2) . . ?
 N2 C17 H17 108.3 . . ?
 N2 C17 C18 113.6(3) . . ?
 C16 C17 H17 108.3 . . ?
 C16 C17 C18 111.2(2) . . ?
 C18 C17 H17 108.3 . . ?
 C20 C19 C16 122.4(3) . . ?
 C20 C19 C24 118.9(3) . . ?
 C24 C19 C16 118.7(3) . . ?
 N1 C7 C1 117.5(2) . . ?
 N1 C7 C6 119.2(3) . . ?
 C6 C7 C1 123.1(3) . . ?
 O1 C18 C17 118.5(3) . . ?
 O2 C18 O1 125.5(3) . . ?
 O2 C18 C17 115.9(3) . . ?
 N1 C8 H8A 109.0 . . ?
 N1 C8 H8B 109.0 . . ?
 N1 C8 C9 112.9(3) . . ?
 H8A C8 H8B 107.8 . . ?
 C9 C8 H8A 109.0 . . ?
 C9 C8 H8B 109.0 . . ?
 C8 C9 H9A 109.6 . . ?
 C8 C9 H9B 109.6 . . ?
 C8 C9 C10 110.4(3) . . ?
 H9A C9 H9B 108.1 . . ?
 C10 C9 H9A 109.6 . . ?
 C10 C9 H9B 109.6 . . ?
 C7 C6 H6 109(2) . . ?
 C5 C6 C7 130.6(3) . . ?
 C5 C6 H6 120(2) . . ?
 C19 C20 H20 119.7 . . ?
 C19 C20 C21 120.7(4) . . ?
 C21 C20 H20 119.7 . . ?
 C1 C2 H2 110(3) . . ?
 C3 C2 C1 132.3(4) . . ?
 C3 C2 H2 118(3) . . ?
 C9 C10 H10A 109.0 . . ?
 C9 C10 H10B 109.0 . . ?
 H10A C10 H10B 107.8 . . ?
 C11 C10 C9 112.9(3) . . ?
 C11 C10 H10A 109.0 . . ?
 C11 C10 H10B 109.0 . . ?
 C6 C5 H5 115.5 . . ?
 C4 C5 C6 129.0(4) . . ?
 C4 C5 H5 115.5 . . ?
 C19 C24 H24 120.1 . . ?
 C19 C24 C23 119.9(4) . . ?
 C23 C24 H24 120.1 . . ?
 C21 C22 F1 120.0(5) . . ?
 C21 C22 C23 123.4(3) . . ?
 C23 C22 F1 116.5(5) . . ?
 C2 C3 H3 123(3) . . ?
 C4 C3 C2 129.3(4) . . ?
 C4 C3 H3 107(3) . . ?
 O00G C00P O00M 129.4(5) . . ?
 O00G C00P C00V 116.2(5) . . ?
 O00M C00P C00V 114.3(5) . . ?
 C10 C11 H11A 108.7 . . ?
 C10 C11 H11B 108.7 . . ?
 C10 C11 C12 114.1(4) . . ?
 H11A C11 H11B 107.6 . . ?
 C12 C11 H11A 108.7 . . ?
 C12 C11 H11B 108.7 . . ?
 C20 C21 H21 120.5 . . ?
 C22 C21 C20 119.1(4) . . ?
 C22 C21 H21 120.5 . . ?
 C5 C4 H4 104(4) . . ?
 C3 C4 C5 126.4(4) . . ?
 C3 C4 H4 129(4) . . ?
 C24 C23 H23 121.0 . . ?
 C22 C23 C24 118.0(4) . . ?
 C22 C23 H23 121.0 . . ?
 C11 C12 H12A 108.9 . . ?
 C11 C12 H12B 108.9 . . ?
 H12A C12 H12B 107.7 . . ?
 C13 C12 C11 113.5(5) . . ?
 C13 C12 H12A 108.9 . . ?
 C13 C12 H12B 108.9 . . ?
 F00X C00V C00P 115.6(5) . . ?
 F00X C00V F016 102.0(7) . . ?
 F00X C00V F017 102.9(8) . . ?
 F016 C00V C00P 116.8(6) . . ?
 F016 C00V F017 104.5(8) . . ?
 F017 C00V C00P 113.3(6) . . ?
 N2 C25 H25A 107.0 . . ?
 N2 C25 H25B 107.0 . . ?
 H25A C25 H25B 106.7 . . ?
 C26 C25 N2 121.4(6) . . ?
 C26 C25 H25A 107.0 . . ?
 C26 C25 H25B 107.0 . . ?
 C31 C30 H30 120.5 . . ?
 C29 C30 H30 120.5 . . ?
 C29 C30 C31 118.9(5) . . ?
 N C00Z H00A 116(3) . . ?
 N C00Z H00B 106(4) . . ?
 N C00Z C010 112.5(5) . . ?
 H00A C00Z H00B 92(5) . . ?
 C010 C00Z H00A 114(3) . . ?
 C010 C00Z H00B 115(4) . . ?
 C00Z C010 H01A 108.4 . . ?
 C00Z C010 H01B 108.4 . . ?
 H01A C010 H01B 107.4 . . ?
 C01C C010 C00Z 115.6(6) . . ?
 C01C C010 H01A 108.4 . . ?
 C01C C010 H01B 108.4 . . ?
 C12 C13 H13A 108.8 . . ?
 C12 C13 H13B 108.8 . . ?
 C12 C13 C14 113.7(6) . . ?
 H13A C13 H13B 107.7 . . ?
 C14 C13 H13A 108.8 . . ?
 C14 C13 H13B 108.8 . . ?
 C30 C31 H31 119.5 . . ?
 C32 C31 C30 121.0(6) . . ?
 C32 C31 H31 119.5 . . ?
 C32 C27 C26 121.8(6) . . ?
 C32 C27 C28 112.0(6) . . ?
 C28 C27 C26 124.4(6) . . ?
 H01C C015 H01D 107.4 . . ?
 C01C C015 H01C 108.2 . . ?
 C01C C015 H01D 108.2 . . ?
 C01C C015 C01E 116.3(7) . . ?
 C01E C015 H01C 108.2 . . ?
 C01E C015 H01D 108.2 . . ?
 C25 C26 C27 114.3(6) . . ?
 C25 C26 H26A 108.7 . . ?
 C25 C26 H26B 108.7 . . ?
 C27 C26 H26A 108.7 . . ?
 C27 C26 H26B 108.7 . . ?
 H26A C26 H26B 107.6 . . ?
 H01E C019 H01F 107.3 . . ?
 C01E C019 H01E 108.1 . . ?
 C01E C019 H01F 108.1 . . ?
 C01E C019 C01F 116.9(8) . . ?
 C01F C019 H01E 108.1 . . ?
 C01F C019 H01F 108.1 . . ?
 C30 C29 H29 120.3 . . ?
 C30 C29 C28 119.4(7) . . ?
 C28 C29 H29 120.3 . . ?
 C31 C32 C27 120.9(7) . . ?
 C31 C32 H32 119.6 . . ?
 C27 C32 H32 119.6 . . ?
 C010 C01C H01G 107.6 . . ?
 C010 C01C H01H 107.6 . . ?
 C015 C01C C010 119.1(7) . . ?
 C015 C01C H01G 107.6 . . ?
 C015 C01C H01H 107.6 . . ?
 H01G C01C H01H 107.0 . . ?
 C13 C14 H14A 109.5 . . ?
 C13 C14 H14B 109.5 . . ?
 C13 C14 C15 110.8(8) . . ?
 H14A C14 H14B 108.1 . . ?
 C15 C14 H14A 109.5 . . ?
 C15 C14 H14B 109.5 . . ?
 C015 C01E H01I 108.1 . . ?
 C015 C01E H01J 108.1 . . ?
 C019 C01E C015 116.8(7) . . ?
 C019 C01E H01I 108.1 . . ?
 C019 C01E H01J 108.1 . . ?
 H01I C01E H01J 107.3 . . ?
 C019 C01F H01K 108.5 . . ?
 C019 C01F H01L 108.5 . . ?
 H01K C01F H01L 107.5 . . ?
 C01H C01F C019 114.9(9) . . ?
 C01H C01F H01K 108.5 . . ?
 C01H C01F H01L 108.5 . . ?
 C27 C28 H28 117.8 . . ?
 C29 C28 C27 124.3(8) . . ?
 C29 C28 H28 117.8 . . ?
 C01F C01H H01M 109.5 . . ?
 C01F C01H H01N 109.5 . . ?
 C01F C01H H01O 109.5 . . ?
 H01M C01H H01N 109.5 . . ?
 H01M C01H H01O 109.5 . . ?
 H01N C01H H01O 109.5 . . ?
 C14 C15 H15A 109.5 . . ?
 C14 C15 H15B 109.5 . . ?
 C14 C15 H15C 109.5 . . ?
 H15A C15 H15B 109.5 . . ?
 H15A C15 H15C 109.5 . . ?
 H15B C15 H15C 109.5 . . ?

loop_
  _refln_index_h
  _refln_index_k
  _refln_index_l
  _refln_F_squared_meas
  _refln_F_squared_sigma
 0 0 1 2182.19 95.18
 0 0 -2 173.86 8.8
 0 0 -2 208.91 8.7
 0 0 -3 185.37 8.22
 0 0 -3 187.83 8.08
 0 0 -3 183.2 8.21
 0 0 -4 583.55 25.29
 0 0 -4 601.16 25.19
 0 0 4 540.01 25.17
 0 0 -5 487.35 21.38
 0 0 5 471.01 21.33
 0 0 -5 491.26 21.33
 0 0 6 150.08 7.01
 0 0 -6 157.67 6.99
 0 0 -6 147.95 7.24
 0 0 7 5.8 0.63
 0 0 -7 5.28 0.85
 0 0 -7 5.44 0.5
 0 0 -8 0.52 0.45
 0 0 -8 0.12 0.62
 0 0 -8 0.67 0.22
 0 0 -8 0.44 0.37
 0 0 -9 3.4 0.38
 0 0 -9 3.57 0.6
 0 0 -9 3.24 0.45
 0 0 -9 3.02 0.62
 0 0 -9 3.11 0.52
 0 0 -9 3.38 0.3
 0 0 -9 2.82 0.9
 0 0 -10 49.14 2.75
 0 0 -10 47.02 2.69
 0 0 -10 49.58 2.63
 0 0 -10 44.62 2.42
 0 0 -10 49.35 2.78
 0 0 -10 40.86 3.3
 0 0 10 52.8 3.41
 0 0 -10 54.97 2.88
 0 0 -11 27.56 1.69
 0 0 -11 29.03 1.83
 0 0 -11 24.19 1.3
 0 0 -11 23.28 2.35
 0 0 -11 31.74 1.9
 0 0 -11 26.11 1.58
 0 0 -11 31.78 1.82
 0 0 -12 5.44 1.34
 0 0 -12 7.14 1.11
 0 0 -12 6.93 1.05
 0 0 -12 7.55 0.81
 0 0 -12 8.15 0.98
 0 0 -13 5.63 0.96
 0 0 -13 7.07 1.05
 0 0 -13 4.68 1.04
 0 0 -14 0.75 0.74
 0 0 -14 0.33 0.81
 0 0 -14 0.68 0.75
 0 0 -15 0.62 0.79
 0 0 -15 -0.57 0.62
 0 0 -16 0.62 0.63
 0 0 -16 0.33 0.46
 0 1 -17 0.19 0.46
 0 1 -17 0.08 0.28
 0 1 -16 0.89 0.49
 0 1 -16 0.74 0.64
 0 1 -16 0.21 0.5
 0 1 -15 0.54 0.88
 0 1 -15 0.99 0.62
 0 1 -15 0.4 0.7
 0 1 -14 0.71 0.72
 0 1 -14 0.08 0.85
 0 1 -14 -0.21 0.76
 0 1 -13 0.05 0.82
 0 1 -13 0.15 0.64
 0 1 -13 -0.04 0.85
 0 1 -12 138.62 6.12
 0 1 -12 98.37 6.72
 0 1 -12 122 5.99
 0 -1 12 114.43 6.73
 0 1 -12 122.77 5.91
 0 1 -11 27.14 1.78
 0 1 -11 22.75 1.56
 0 1 -11 24.33 1.66
 0 -1 11 22.42 2.12
 0 1 -11 21.75 2.22
 0 1 -10 7.14 1.27
 0 1 -10 7.62 0.85
 0 -1 10 6.69 0.96
 0 1 -10 7.92 0.82
 0 1 -10 8.57 0.94
 0 1 -9 30.85 1.86
 0 -1 9 22.91 2.04
 0 -1 9 26.19 1.94
 0 1 -9 32.22 1.84
 0 1 -9 24.91 2.25
 0 -1 8 1.27 0.4
 0 1 -8 1.14 0.31
 0 -1 7 40.09 2.24
 0 1 -7 42.33 2.23
 0 1 -6 17.32 1.28
 0 -1 6 19.39 1.18
 0 1 -6 17.46 1.4
 0 1 -5 268.62 11.27
 0 -1 5 252.15 11.06
 0 1 -4 1390.97 67.82
 0 -1 4 1598.55 67.43
 0 1 -3 1033.76 47.76
 0 -1 3 1103.4 47.45
 0 1 -2 1070.22 49.07
 0 -1 2 1140.02 48.91
 0 1 -1 1244.27 53.91
 0 -1 1 1302.79 53.83
 0 -1 1 1126.36 53.86
 0 1 1 1676.2 79.68
 0 1 1 1904.38 79.63
 0 -1 -1 1950.48 79.64
 0 -1 -1 1936.02 79.67
 0 -1 -2 981.91 42.94
 0 -1 -3 45.48 2.31
 0 -1 -3 46.6 2.2
 0 1 4 50.71 2.56
 0 -1 -4 54.53 2.64
 0 -1 -4 57.35 2.8
 0 -1 -4 58.36 2.62
 0 1 5 1.88 0.33
 0 -1 -5 1.83 0.37
 0 -1 -5 2 0.33
 0 -1 -5 1.96 0.6
 0 -1 -6 7.05 0.56
 0 -1 -6 6.58 0.65
 0 1 6 7.31 0.61
 0 -1 -6 7.19 0.93
 0 -1 -7 14.79 0.89
 0 -1 -7 13.13 1.33
 0 -1 -8 1 0.28
 0 -1 -8 0.38 0.66
 0 -1 -8 0.57 0.2
 0 -1 -8 0.42 0.36
 0 -1 -8 0.65 0.19
 0 -1 -8 0.69 0.34
 0 -1 -8 0.45 0.44
 0 -1 -9 45.51 2.39
 0 -1 -9 40.39 2
 0 1 9 44.31 2.84
 0 -1 -9 42.04 2.19
 0 -1 -9 36.84 2.81
 0 -1 -9 43.08 2.23
 0 -1 -9 46.56 2.34
 0 -1 -9 41.82 2.06
 0 -1 -10 74.33 3.6
 0 -1 -10 68.94 3.39
 0 -1 -10 74.51 3.21
 0 -1 -10 70.7 3.45
 0 -1 -10 71.4 3.53
 0 -1 -10 61.7 3.13
 0 -1 -11 9.1 0.61
 0 -1 -11 13.05 1.15
 0 -1 -11 11.07 1
 0 -1 -11 11.07 1.12
 0 -1 -11 9.58 1.51
 0 -1 -11 12.07 0.97
 0 -1 -12 15.62 1.19
 0 -1 -12 18.91 1.35
 0 -1 -12 16.17 1.12
 0 -1 -12 18.71 1.38
 0 -1 -13 1 0.71
 0 -1 -13 1.24 0.56
 0 -1 -13 0.61 0.6
 0 -1 -13 0.89 0.76
 0 -1 -14 0.69 0.74
 0 -1 -15 0.18 0.6
 0 -1 -16 0.1 0.4
 0 -1 -16 0.35 0.52
 0 2 -17 -0.62 0.54
 0 2 -17 -0.02 0.39
 0 2 -16 0.38 0.62
 0 2 -16 1.47 0.77
 0 2 -16 0.3 0.55
 0 2 -15 -0.47 0.6
 0 2 -15 -0.29 0.77
 0 2 -15 -0.39 0.76
 0 2 -14 0.64 0.91
 0 2 -14 0.84 0.87
 0 2 -14 -0.4 0.7
 0 2 -13 16.3 1.5
 0 2 -13 14.48 1.98
 0 2 -13 21.97 1.65
 0 2 -13 20.12 1.43
 0 -2 12 54.18 3.89
 0 2 -12 64.59 3.15
 0 2 -12 63.49 3.34
 0 2 -12 57.77 3.21
 0 -2 11 18.94 1.72
 0 2 -11 20.8 2.15
 0 -2 11 24.08 2.13
 0 2 -11 22.98 1.5
 0 2 -11 21.61 1.54
 0 2 -10 7.02 0.8
 0 -2 10 7.31 0.86
 0 2 -10 6.11 0.71
 0 -2 10 5.64 0.92
 0 -2 9 62.66 4.01
 0 -2 9 64.72 3.85
 0 2 -9 84.63 3.71
 0 2 -9 79.98 3.66
 0 2 -8 71.6 3.68
 0 -2 8 64.43 3.83
 0 -2 8 79.33 3.76
 0 2 -8 73.8 4.03
 0 2 -7 127.81 6.75
 0 -2 7 150.54 6.62
 0 2 -7 139.24 6.82
 0 2 -6 436.22 19.53
 0 -2 6 432.9 19.33
 0 2 -5 307.21 13.52
 0 -2 5 293.74 13.35
 0 -2 4 1125.15 47.16
 0 2 -4 958.86 47.54
 0 -2 3 1033.42 43.19
 0 2 -3 882.04 43.43
 0 -2 2 15.42 0.81
 0 2 -2 16.16 0.87
 0 -2 1 475.82 19.89
 0 -2 1 483.88 19.85
 0 -2 1 446.24 19.83
 0 2 -1 464.32 19.84
 0 -2 0 13.21 0.6
 0 -2 0 11.97 0.54
 0 -2 0 11.5 0.6
 0 -2 -1 299.48 12.14
 0 -2 -1 303.64 12.17
 0 -2 -2 186.58 8.31
 0 2 3 424.19 20.23
 0 -2 -3 443.29 20.33
 0 -2 -3 478.13 20.39
 0 -2 -3 521.04 20.33
 0 -2 -3 493.51 20.43
 0 -2 -4 54.58 2.65
 0 -2 -4 56.25 2.47
 0 2 4 51.09 2.4
 0 -2 -5 225.26 9.65
 0 -2 -5 206.1 9.9
 0 -2 -5 208.08 9.77
 0 -2 -6 0.6 0.56
 0 -2 -6 0.62 0.23
 0 -2 -6 0.85 0.37
 0 -2 -7 26.42 1.58
 0 -2 -7 28.38 1.52
 0 -2 -7 29.99 1.62
 0 -2 -7 30.76 1.55
 0 -2 -7 26.73 1.98
 0 -2 -7 27.74 1.5
 0 -2 -8 86.82 4.06
 0 -2 -8 87.95 4.11
 0 -2 -8 79.06 4.82
 0 -2 -8 100.51 4.39
 0 -2 -8 95.13 4.27
 0 -2 -8 94.48 4.25
 0 -2 -8 94.24 4.35
 0 -2 -8 77.95 4.28
 0 -2 -9 3.95 0.38
 0 -2 -9 4.48 0.64
 0 -2 -9 4.88 0.75
 0 -2 -9 4.05 0.73
 0 -2 -9 3.26 0.97
 0 -2 -9 4.46 0.75
 0 -2 -9 3.69 0.58
 0 -2 -9 4.17 0.45
 0 -2 -10 58.52 4.21
 0 -2 -10 78.39 3.36
 0 -2 -10 73.81 3.57
 0 -2 -10 73.51 3.7
 0 -2 -10 63.21 3.26
 0 -2 -10 73.93 3.71
 0 -2 -10 76.37 3.72
 0 -2 -10 72.09 3.59
 0 -2 -11 16.79 1.44
 0 -2 -11 15.08 1.36
 0 -2 -11 17.39 1.5
 0 -2 -11 17.09 1.32
 0 -2 -11 13.3 0.98
 0 -2 -11 16.34 1.47
 0 -2 -12 4.11 0.75
 0 -2 -12 3.9 0.81
 0 -2 -12 6.77 0.38
 0 -2 -12 5.3 0.97
 0 -2 -12 3.47 0.98
 0 -2 -13 0.57 0.86
 0 -2 -13 -0.06 0.84
 0 -2 -13 -0.21 1.06
 0 -2 -13 -0.4 1.02
 0 -2 -14 0.29 0.77
 0 -2 -14 -0.43 0.48
 0 -2 -14 -0.31 0.63
 0 -2 -15 0.51 0.64
 0 -2 -15 -0.23 0.51
 0 3 -17 -0.25 0.38
 0 3 -17 0.32 0.6
 0 3 -17 0.58 0.57
 0 3 -16 0.45 0.75
 0 3 -16 0.61 0.54
 0 3 -16 0.18 0.71
 0 3 -15 0.52 0.61
 0 3 -15 -0.12 0.77
 0 3 -15 0.39 0.76
 0 3 -14 3.62 1
 0 3 -14 4.48 1.01
 0 3 -14 4.81 0.76
 0 3 -13 1.36 1.1
 0 3 -13 0.56 0.87
 0 3 -13 0.32 0.8
 0 3 -13 -0.03 0.56
 0 3 -12 0.8 0.56
 0 3 -12 0.8 0.75
 0 -3 12 1.26 0.8
 0 -3 12 0.21 0.56
 0 -3 11 166.25 9.42
 0 -3 11 190.51 9.4
 0 3 -11 189.55 9
 0 3 -10 55.15 2.71
 0 -3 10 54.95 3.02
 0 -3 10 44.44 3.05
 0 3 -10 50.66 2.62
 0 3 -10 45.75 3.29
 0 3 -9 64.89 2.82
 0 -3 9 53.47 3.09
 0 -3 9 50.07 3.24
 0 3 -9 48.55 3
 0 3 -9 52.04 2.91
 0 3 -9 54.73 3.4
 0 3 -9 61.38 2.87
 0 3 -8 101.59 6.02
 0 -3 8 134.09 5.94
 0 -3 8 114.02 6.03
 0 3 -8 137.25 6.23
 0 3 -7 61.15 3.35
 0 -3 7 57.49 3.28
 0 -3 7 62.79 3.17
 0 3 -6 134.21 6.36
 0 -3 6 130.61 6.2
 0 3 -5 46.95 2.51
 0 -3 5 46.08 2.37
 0 3 -4 53.41 2.68
 0 -3 4 55.8 2.61
 0 -3 3 1674.2 72.95
 0 3 -3 1738.4 73.14
 0 -3 3 1728.4 73.09
 0 -3 2 1983.23 87.95
 0 3 -2 2145.76 88.05
 0 -3 2 1860.84 88.01
 0 -3 2 2164.06 88.1
 0 -3 1 395 16.71
 0 3 -1 416.48 16.68
 0 -3 0 274.75 11.31
 0 3 0 235.78 11.2
 0 -3 0 263.06 11.31
 0 -3 0 270.29 11.22
 0 -3 -1 3.3 0.36
 0 3 1 3.9 0.27
 0 -3 -1 3.96 0.3
 0 -3 -2 3.36 0.31
 0 -3 -2 3.57 0.36
 0 -3 -2 4.27 0.42
 0 -3 -2 2.96 0.38
 0 -3 -3 95.18 4.6
 0 -3 -3 93.71 4.52
 0 -3 -3 106.65 4.54
 0 -3 -3 99.73 4.64
 0 -3 -4 24.92 1.24
 0 -3 -4 24.21 1.43
 0 -3 -5 2.44 0.52
 0 -3 -5 2.44 0.35
 0 -3 -5 2.29 0.6
 0 -3 -6 101.84 5.24
 0 -3 -6 111.05 5.01
 0 -3 -6 108.12 5.43
 0 -3 -7 82.7 4.12
 0 -3 -7 111.28 4.44
 0 -3 -7 79.22 4.18
 0 -3 -7 100.83 4.28
 0 -3 -7 102.13 4.37
 0 -3 -7 79.46 4.71
 0 -3 -7 85.23 4.32
 0 -3 -7 89.92 4.1
 0 -3 -7 83.13 4.54
 0 -3 -7 97.09 4.27
 0 -3 -8 0.37 0.23
 0 -3 -8 0.75 0.46
 0 -3 -8 0.26 0.56
 0 -3 -8 -0.21 0.52
 0 -3 -8 0.79 0.74
 0 -3 -8 0.22 0.53
 0 -3 -8 0.17 0.41
 0 -3 -9 68.83 3.6
 0 -3 -9 75.59 3.54
 0 -3 -9 75.92 3.53
 0 -3 -9 65.71 3.24
 0 -3 -10 15.96 0.97
 0 -3 -10 20.86 1.48
 0 -3 -10 19.56 1.34
 0 -3 -10 19.95 1.35
 0 -3 -11 32.99 2.11
 0 -3 -11 28.38 1.9
 0 -3 -11 30.67 1.97
 0 -3 -12 0.59 0.94
 0 -3 -12 2.04 0.82
 0 -3 -12 1.54 0.84
 0 -3 -13 2.42 0.64
 0 -3 -13 1.44 0.61
 0 -3 -13 3.01 0.88
 0 -3 -14 1.3 0.51
 0 -3 -14 0.13 0.7
 0 -3 -15 0.04 0.44
 0 4 -17 0.74 0.41
 0 4 -17 0.11 0.62
 0 4 -17 0.32 0.62
 0 4 -16 1 0.76
 0 4 -16 -0.03 0.51
 0 4 -16 0.35 0.77
 0 4 -15 1.25 0.78
 0 4 -15 0.8 0.53
 0 4 -14 39.71 2.42
 0 4 -14 42.96 2.29
 0 -4 13 36.9 3.03
 0 -4 13 33.03 2.56
 0 4 -13 36.98 2.18
 0 4 -13 42.27 2.54
 0 4 -13 42.15 2.36
 0 -4 12 137.49 4.53
 0 4 -12 147.97 2.74
 0 4 -12 120.13 4.44
 0 -4 12 130.42 3.6
 0 4 -12 145.6 2.52
 0 -4 12 113.51 3.49
 0 4 -12 154.15 3.2
 0 -4 11 6.02 1.02
 0 -4 11 5.6 0.89
 0 4 -11 5.22 1.24
 0 4 -11 6.13 0.84
 0 4 -11 7.12 0.98
 0 4 -11 5.86 0.69
 0 -4 10 40.9 2.86
 0 -4 10 48.65 2.82
 0 4 -10 39.79 3.03
 0 4 -10 46.77 2.37
 0 4 -10 41.47 2.51
 0 4 -10 52.33 2.48
 0 4 -9 7.15 0.84
 0 4 -9 8.3 0.74
 0 -4 9 7.81 0.92
 0 4 -9 5.99 1.01
 0 4 -9 6.66 1.14
 0 -4 9 8.86 1.08
 0 -4 8 88.25 4.29
 0 -4 8 77.02 4.4
 0 4 -8 83.71 4.49
 0 -4 7 1.38 0.55
 0 -4 7 1.57 0.56
 0 4 -7 1.15 0.7
 0 4 -6 4.54 0.76
 0 -4 6 5.55 0.71
 0 -4 6 6.18 0.78
 0 -4 5 16.68 1.21
 0 -4 5 16.38 1.12
 0 4 -5 16.51 1.22
 0 -4 4 524.17 24.35
 0 4 -4 546.99 24.31
 0 -4 4 573.85 24.27
 0 -4 4 548.26 24.03
 0 4 -3 1808.89 83.05
 0 -4 3 1938.95 82.9
 0 4 -2 7557.49 313.3
 0 -4 2 7010.5 313.25
 0 -4 2 7043.29 313.3
 0 -4 1 38.02 2.13
 0 -4 1 49.88 2.14
 0 -4 1 41.54 2.18
 0 -4 1 47.55 2.04
 0 -4 0 236.67 10.53
 0 -4 -1 198.23 8.74
 0 -4 -1 196.86 8.89
 0 -4 -2 1.45 0.28
 0 4 2 1.65 0.21
 0 -4 -2 0.86 0.33
 0 -4 -2 0.88 0.21
 0 -4 -3 124.34 5.83
 0 -4 -3 128.47 5.78
 0 -4 -3 123.91 5.77
 0 -4 -3 132.43 5.95
 0 -4 -4 15.94 1.13
 0 -4 -4 19.53 1.27
 0 -4 -4 19.58 1.25
 0 -4 -4 19.3 1.09
 0 -4 -5 7.91 0.61
 0 -4 -5 7.01 0.82
 0 -4 -6 36.78 1.85
 0 -4 -6 35.74 1.87
 0 -4 -6 32.94 2.13
 0 -4 -6 37.56 1.93
 0 -4 -6 35.4 1.76
 0 -4 -6 31.16 1.82
 0 -4 -6 34.5 1.9
 0 -4 -6 32.38 2.2
 0 -4 -7 11.54 0.96
 0 -4 -7 11.59 0.88
 0 -4 -7 10.62 0.7
 0 -4 -7 11.83 0.99
 0 -4 -7 12.98 0.91
 0 -4 -7 10.13 1.09
 0 -4 -7 9.72 0.94
 0 -4 -7 10.13 0.74
 0 -4 -8 2.59 0.58
 0 -4 -8 3.22 0.34
 0 -4 -8 3.12 0.7
 0 -4 -8 2.61 0.36
 0 -4 -8 2.75 0.43
 0 -4 -8 1.83 0.64
 0 -4 -8 2.35 0.64
 0 -4 -8 3.29 0.6
 0 -4 -9 175.1 7.6
 0 -4 -9 175.03 7.46
 0 -4 -9 173.88 7.54
 0 -4 -9 173.78 7.47
 0 -4 -9 170.9 7.2
 0 -4 -10 19.14 1.49
 0 -4 -10 20.09 1.43
 0 -4 -10 16.03 0.96
 0 -4 -10 19.62 1.38
 0 -4 -10 19.43 1.47
 0 -4 -11 0.62 0.7
 0 -4 -11 0.66 0.78
 0 -4 -11 0.68 0.68
 0 -4 -11 1.06 0.88
 0 -4 -12 0.03 0.87
 0 -4 -12 0.17 0.93
 0 -4 -12 0.48 0.98
 0 -4 -12 0.03 0.87
 0 -4 -13 -0.11 0.52
 0 -4 -13 0.66 0.74
 0 -4 -13 0.28 0.54
 0 -4 -13 0.14 0.66
 0 -4 -14 0.37 0.49
 0 -4 -14 0.43 0.4
 0 -4 -14 -0.17 0.5
 0 5 -17 0.23 0.65
 0 5 -16 0.03 0.44
 0 5 -16 -0.21 0.72
 0 5 -15 0.64 0.51
 0 5 -15 -0.32 0.91
 0 5 -15 0.32 0.76
 0 5 -14 16.61 1.2
 0 5 -14 17.75 1.59
 0 5 -14 12.71 1.9
 0 5 -14 16.46 1.42
 0 -5 13 15.59 1.57
 0 5 -13 19.16 1.54
 0 -5 13 17.47 1.91
 0 5 -13 14.03 1.3
 0 5 -13 13.39 1.91
 0 -5 13 15.8 1.52
 0 5 -13 14.06 1.13
 0 5 -12 13.95 1.91
 0 -5 12 16.03 1.55
 0 5 -12 14.97 1.29
 0 -5 12 15.18 1.79
 0 5 -12 18.69 1.5
 0 5 -12 17.64 1.18
 0 -5 12 14.74 1.55
 0 -5 11 18.86 1.41
 0 -5 11 17.35 1.49
 0 5 -11 18.11 1.76
 0 5 -11 24.06 1.13
 0 5 -11 25.25 1.34
 0 5 -10 13.45 1.29
 0 -5 10 17.63 1.6
 0 5 -10 14.91 1.65
 0 5 -10 18.73 1.19
 0 -5 10 17.69 1.47
 0 -5 9 10.56 1.23
 0 5 -9 10.71 1.32
 0 -5 9 13.86 1.2
 0 5 -8 3.37 0.85
 0 -5 8 2.85 0.61
 0 -5 8 3.64 0.81
 0 5 -7 0.56 0.64
 0 -5 7 0.66 0.56
 0 -5 7 1.15 0.51
 0 -5 6 67 3.68
 0 5 -6 64.25 3.63
 0 5 -5 9.81 0.91
 0 -5 5 8.38 0.79
 0 -5 5 8.43 0.88
 0 -5 4 1.72 0.21
 0 5 -4 1.95 0.51
 0 -5 3 0.24 0.4
 0 -5 3 0.52 0.21
 0 5 -3 0.47 0.36
 0 -5 3 0.65 0.35
 0 -5 2 119.35 5.99
 0 5 -2 145.15 6.1
 0 -5 2 133.84 6.04
 0 -5 2 158.39 6.25
 0 -5 2 133.89 6.08
 0 -5 2 147.22 6.13
 0 -5 1 0.45 0.32
 0 -5 1 0.27 0.21
 0 -5 1 0.22 0.24
 0 -5 0 62.52 2.84
 0 -5 0 61.84 3.01
 0 -5 -1 1379.41 60.16
 0 -5 -1 1370.9 60.35
 0 -5 -2 31.8 1.8
 0 -5 -2 31.52 1.58
 0 -5 -3 68.26 3.42
 0 -5 -3 65.47 3.17
 0 -5 -4 18.4 1.34
 0 -5 -4 18.51 1.2
 0 -5 -5 33.85 1.67
 0 -5 -5 31.65 1.78
 0 -5 -5 28.64 1.62
 0 -5 -5 34.1 1.76
 0 -5 -6 18.93 1.35
 0 -5 -6 25.52 1.47
 0 -5 -6 21.53 1.33
 0 -5 -6 23.03 1.4
 0 -5 -6 26.45 1.2
 0 -5 -6 20.83 1.18
 0 -5 -6 21.18 1.29
 0 -5 -6 16.23 1.49
 0 -5 -7 77.63 4.05
 0 -5 -7 93.39 4.25
 0 -5 -7 86.31 4.29
 0 -5 -7 73.05 4.55
 0 -5 -7 90.61 4.28
 0 -5 -7 81.61 4.29
 0 -5 -7 91.37 4.38
 0 -5 -7 100.38 4.06
 0 -5 -8 14.5 0.95
 0 -5 -8 15.24 1.31
 0 -5 -8 16.89 1.04
 0 -5 -8 16.33 1.24
 0 -5 -8 20.05 0.97
 0 -5 -8 16.19 1.28
 0 -5 -8 17.71 1.38
 0 -5 -8 17.73 1.27
 0 -5 -9 6.92 0.96
 0 -5 -9 4.8 0.49
 0 -5 -9 7.86 0.52
 0 -5 -9 7.5 0.65
 0 -5 -9 7.05 0.99
 0 -5 -9 7.61 0.93
 0 -5 -9 7.72 0.92
 0 -5 -10 0.89 0.23
 0 -5 -10 -0.04 0.68
 0 -5 -10 -0.18 0.68
 0 -5 -10 0.04 0.74
 0 -5 -10 0.74 0.7
 0 -5 -10 1.15 0.41
 0 -5 -11 1.58 0.9
 0 -5 -11 1.43 0.92
 0 -5 -11 2.26 0.91
 0 -5 -11 2.76 1
 0 -5 -12 -0.49 0.62
 0 -5 -12 0.16 0.62
 0 -5 -12 0.33 0.7
 0 -5 -12 0.46 0.73
 0 -5 -13 0.12 0.54
 0 -5 -13 0.96 0.61
 0 -5 -13 0.71 0.5
 0 6 -17 1.09 0.74
 0 6 -17 0.38 0.62
 0 6 -16 0.25 0.71
 0 6 -16 -0.21 0.85
 0 6 -15 5.01 1.14
 0 6 -15 4.69 0.94
 0 -6 14 6.82 1.05
 0 6 -14 9.97 1.3
 0 6 -14 6.05 1.45
 0 6 -14 7.38 1.02
 0 -6 13 10.22 1.53
 0 -6 13 8.34 1.23
 0 6 -13 11.75 1.31
 0 -6 13 9.97 1.26
 0 6 -13 6.01 1.42
 0 6 -13 10.39 1.08
 0 -6 12 36.77 2.94
 0 -6 12 32.07 2.59
 0 6 -12 33.94 2.97
 0 -6 12 37.75 2.66
 0 6 -12 44.35 2.48
 0 6 -12 39.23 2.21
 0 -6 11 15.93 1.33
 0 -6 11 12.18 1.26
 0 6 -11 12.55 1.56
 0 6 -11 15.34 1.14
 0 6 -10 -0.08 0.75
 0 -6 10 0.76 0.66
 0 -6 10 0.36 0.52
 0 -6 10 0.28 0.34
 0 6 -9 0.55 0.7
 0 -6 9 0.4 0.34
 0 6 -9 -0.06 0.54
 0 -6 9 0.16 0.51
 0 -6 9 0.12 0.6
 0 -6 8 4.61 0.76
 0 6 -8 4.15 0.88
 0 6 -8 3.8 0.63
 0 -6 8 3.78 0.82
 0 -6 7 34.89 2.16
 0 -6 7 39.68 2.34
 0 6 -7 35.69 2.3
 0 -6 6 10.87 1.06
 0 6 -6 11.29 1.05
 0 -6 6 8.89 0.92
 0 6 -5 125.49 5.98
 0 -6 4 10.08 0.63
 0 -6 4 11.22 0.84
 0 -6 4 12.1 0.96
 0 6 -4 9.89 0.85
 0 -6 3 41.95 2.04
 0 6 -3 41.8 2.03
 0 -6 3 41.74 2.15
 0 -6 2 42.95 2.18
 0 -6 2 41.95 2.08
 0 -6 2 41.5 1.92
 0 -6 2 40.48 2.06
 0 -6 1 10.21 0.79
 0 -6 1 10.44 0.65
 0 -6 1 10.98 0.62
 0 -6 1 9.93 0.75
 0 -6 0 334.5 14.4
 0 -6 0 310.18 14.58
 0 -6 -1 61.29 2.86
 0 -6 -1 61.03 3.09
 0 -6 -2 19.61 1.07
 0 -6 -2 17.57 1.28
 0 -6 -3 174.85 7.93
 0 -6 -3 172.41 8.16
 0 -6 -4 143.43 6.22
 0 -6 -4 120.03 6.22
 0 -6 -4 136.73 6.72
 0 -6 -4 124.92 6.49
 0 -6 -4 119.08 6.23
 0 -6 -4 157.34 6.42
 0 -6 -4 143.66 6.38
 0 -6 -5 85.77 4.1
 0 -6 -5 89.15 4.22
 0 -6 -5 87.87 4.27
 0 -6 -5 109.83 4.15
 0 -6 -5 88.68 4.05
 0 -6 -5 95.99 4.36
 0 -6 -5 82.07 4.07
 0 -6 -5 69.5 4.5
 0 -6 -6 2.53 0.4
 0 -6 -6 2.25 0.52
 0 -6 -6 2.02 0.32
 0 -6 -6 2.75 0.3
 0 -6 -6 2.83 0.63
 0 -6 -6 1.72 0.58
 0 -6 -6 3.15 0.37
 0 -6 -7 1.02 0.64
 0 -6 -7 0.89 0.67
 0 -6 -7 1.07 0.3
 0 -6 -7 0.45 0.39
 0 -6 -7 0.67 0.55
 0 -6 -7 0.6 0.55
 0 -6 -7 0.57 0.61
 0 -6 -7 0.35 0.29
 0 -6 -8 65.77 3.74
 0 -6 -8 71.83 3.83
 0 -6 -8 76.82 3.42
 0 -6 -8 82.08 3.83
 0 -6 -8 59.12 3.7
 0 -6 -8 78.69 3.76
 0 -6 -8 73.04 3.48
 0 -6 -9 0.17 0.21
 0 -6 -9 0.71 0.66
 0 -6 -9 0.12 0.26
 0 -6 -9 -0.04 0.69
 0 -6 -9 0.3 0.72
 0 -6 -9 0.55 0.42
 0 -6 -9 0.17 0.68
 0 -6 -10 9.27 1.35
 0 -6 -10 12.56 1.39
 0 -6 -10 10.08 1.35
 0 -6 -10 10.21 1.36
 0 -6 -11 0.31 0.91
 0 -6 -11 -0.07 0.89
 0 -6 -11 -0.17 0.88
 0 -6 -11 0.1 0.9
 0 -6 -12 0.38 0.59
 0 -6 -12 0.19 0.53
 0 -6 -12 1.75 0.64
 0 -6 -13 0.73 0.42
 0 7 -18 -0.12 0.49
 0 7 -17 1.05 0.73
 0 7 -16 3.62 1.01
 0 7 -15 0.92 0.88
 0 7 -14 7.01 1.18
 0 -7 14 6.45 1.05
 0 7 -14 5.38 1.41
 0 -7 13 25.83 2.26
 0 7 -13 24.85 2.59
 0 7 -13 30.41 2.08
 0 -7 13 32.19 2.34
 0 -7 12 2.77 0.5
 0 -7 12 2.11 0.8
 0 7 -12 2.58 1.04
 0 7 -12 2.49 0.89
 0 -7 12 2.73 0.92
 0 -7 12 3.01 0.81
 0 7 -11 -0.35 0.75
 0 -7 11 0.74 0.38
 0 7 -11 0.23 0.65
 0 -7 11 1.19 0.72
 0 -7 11 1.13 0.79
 0 -7 11 0.22 0.59
 0 7 -11 1.59 0.99
 0 -7 10 -0.06 0.51
 0 7 -10 -0.04 0.63
 0 -7 10 0.22 0.36
 0 7 -10 0.6 0.8
 0 -7 10 0.29 0.54
 0 7 -10 0.1 0.64
 0 -7 9 1.4 0.39
 0 -7 9 1.81 0.66
 0 -7 9 1.18 0.67
 0 7 -9 1.59 0.81
 0 7 -9 0.82 0.61
 0 -7 8 42.52 2.2
 0 -7 8 44.22 2.65
 0 -7 8 45.42 2.76
 0 7 -8 41.24 2.74
 0 7 -8 45.81 2.42
 0 7 -7 66.41 3.66
 0 7 -6 8.22 0.94
 0 -7 6 10.73 0.94
 0 -7 5 34.29 2.07
 0 7 -5 30.2 1.94
 0 -7 5 34.9 1.95
 0 -7 4 92.54 4.35
 0 -7 4 88.46 4.22
 0 -7 4 87.41 4.15
 0 -7 4 83.07 4
 0 -7 3 6.01 0.52
 0 -7 3 6.26 0.49
 0 -7 3 6.32 0.59
 0 -7 2 2.31 0.41
 0 -7 2 3.1 0.52
 0 -7 2 2.97 0.31
 0 -7 2 3.2 0.4
 0 -7 1 629.98 27.1
 0 -7 1 592.2 27.28
 0 -7 0 206.03 9.46
 0 -7 0 206.6 9.21
 0 -7 -1 217.06 9.94
 0 -7 -1 214.32 9.62
 0 -7 -2 113.4 5.87
 0 -7 -2 107.28 5.57
 0 -7 -3 17.3 1.02
 0 -7 -3 16.91 0.98
 0 -7 -3 18.65 1.06
 0 -7 -3 13.15 0.84
 0 -7 -3 16.06 0.86
 0 -7 -3 17.78 0.89
 0 -7 -3 15.85 1.3
 0 -7 -3 14.25 1.03
 0 -7 -3 16.7 0.9
 0 -7 -4 11.29 1.17
 0 -7 -4 10.77 0.97
 0 -7 -4 10.7 0.73
 0 -7 -4 12.31 0.75
 0 -7 -4 15.05 0.81
 0 -7 -4 14.26 0.75
 0 -7 -4 12.75 0.8
 0 -7 -4 15.23 0.99
 0 -7 -4 15.39 0.94
 0 -7 -5 11.73 0.69
 0 -7 -5 10.66 0.95
 0 -7 -5 9.01 1.05
 0 -7 -5 9.76 0.89
 0 -7 -5 10.17 0.63
 0 -7 -5 9.57 0.86
 0 -7 -5 7.37 0.59
 0 -7 -5 9.62 0.68
 0 -7 -6 67.78 2.76
 0 -7 -6 47.12 2.66
 0 -7 -6 66.2 2.99
 0 -7 -6 54.69 2.75
 0 -7 -6 50.87 2.97
 0 -7 -6 53.19 3.02
 0 -7 -6 61.51 2.71
 0 -7 -7 0.17 0.28
 0 -7 -7 0.34 0.7
 0 -7 -7 0.14 0.3
 0 -7 -7 0.36 0.62
 0 -7 -7 0.24 0.41
 0 -7 -7 -0.33 0.69
 0 -7 -8 3.82 0.39
 0 -7 -8 5.1 0.91
 0 -7 -8 4.37 0.9
 0 -7 -8 5.82 0.6
 0 -7 -8 4.78 0.89
 0 -7 -8 5.36 0.47
 0 -7 -9 14.06 1.28
 0 -7 -9 16.14 0.89
 0 -7 -9 14.48 1.3
 0 -7 -9 16.76 0.99
 0 -7 -10 1.91 1.23
 0 -7 -10 0.38 1.19
 0 -7 -10 2.89 1.24
 0 -7 -11 -0.09 0.61
 0 -7 -11 -1.18 0.61
 0 -7 -11 0.03 0.58
 0 -7 -12 -0.35 0.49
 0 -7 -12 1.35 0.48
 0 8 -18 -0.09 0.5
 0 8 -17 1 0.73
 0 -8 17 0.63 0.25
 0 8 -16 0.65 0.84
 0 8 -15 5.2 1.03
 0 -8 14 10.55 1.32
 0 8 -14 10.91 1.32
 0 8 -14 8.37 1.57
 0 8 -13 0.73 0.87
 0 -8 13 0.13 0.41
 0 -8 13 0.62 0.7
 0 8 -13 -0.12 0.93
 0 8 -12 11.57 1.19
 0 8 -12 7.1 1.37
 0 -8 12 8.2 1.2
 0 -8 12 7.66 0.65
 0 -8 12 10.74 1.43
 0 -8 12 8.55 1.15
 0 -8 11 -0.05 0.4
 0 -8 11 -0.28 0.67
 0 8 -11 0.63 0.71
 0 8 -11 -0.36 0.79
 0 -8 11 0.08 0.6
 0 -8 11 0.5 0.68
 0 8 -11 0.41 0.94
 0 -8 10 6.81 1.02
 0 -8 10 7.19 0.7
 0 8 -10 5.23 0.92
 0 -8 10 6.84 1.1
 0 -8 10 7.58 1.14
 0 8 -10 7.04 0.93
 0 8 -10 6.58 1.21
 0 8 -9 0.54 0.74
 0 8 -9 1.25 0.6
 0 -8 9 0.63 0.68
 0 -8 9 0.97 0.42
 0 8 -9 -0.18 0.22
 0 -8 9 1.37 0.34
 0 8 -9 0.79 0.62
 0 -8 8 31.28 0.89
 0 -8 8 30.77 1.02
 0 8 -8 29.33 1.26
 0 -8 7 9.84 0.54
 0 -8 7 7.41 0.86
 0 -8 7 7.66 0.96
 0 8 -7 6 0.92
 0 -8 7 8.56 0.6
 0 8 -7 6.68 0.72
 0 -8 6 41.98 2.46
 0 -8 6 45.21 2.48
 0 -8 6 40.2 2.55
 0 -8 5 217.79 9.98
 0 -8 5 221.06 10.06
 0 -8 5 213.27 10.15
 0 -8 4 10.65 1.01
 0 -8 4 11.09 0.93
 0 -8 4 13.07 0.85
 0 -8 3 5.7 0.58
 0 -8 3 5.64 0.72
 0 -8 3 5.69 0.55
 0 -8 3 5.4 0.45
 0 -8 2 31.81 2
 0 -8 2 36.58 1.76
 0 -8 2 36.84 1.96
 0 -8 2 34.54 1.82
 0 -8 1 88.8 4.3
 0 -8 1 86.73 4.04
 0 -8 0 98.69 4.95
 0 -8 0 93.59 4.65
 0 -8 0 106.31 4.57
 0 -8 0 101.44 4.56
 0 -8 -1 13.07 0.67
 0 -8 -1 12.17 0.78
 0 -8 -1 13.11 0.84
 0 -8 -1 11.16 1.02
 0 -8 -1 13.25 0.7
 0 -8 -1 11.4 0.66
 0 -8 -1 11.81 0.73
 0 -8 -2 49.68 2.78
 0 -8 -2 62.2 2.93
 0 -8 -2 53.58 2.97
 0 -8 -2 63.96 2.99
 0 -8 -2 73.37 2.89
 0 -8 -2 56.41 2.83
 0 -8 -2 63.89 2.93
 0 -8 -2 61.31 2.82
 0 -8 -2 60.33 2.83
 0 -8 -2 78.92 3
 0 -8 -2 60.27 3.33
 0 -8 -3 18.77 1.01
 0 -8 -3 19.95 1
 0 -8 -3 16.93 1.47
 0 -8 -3 17.01 1.15
 0 -8 -3 19.46 1.13
 0 -8 -3 19.71 1.21
 0 -8 -3 14.82 0.95
 0 -8 -3 14.72 1.15
 0 -8 -3 18.33 1.03
 0 -8 -4 0.36 0.3
 0 -8 -4 0.58 0.24
 0 -8 -4 0.06 0.53
 0 -8 -4 0.43 0.43
 0 -8 -4 0.49 0.22
 0 -8 -4 0.91 0.33
 0 -8 -4 0.42 0.48
 0 -8 -4 0.57 0.26
 0 -8 -5 40.38 2
 0 -8 -5 41.78 2.67
 0 -8 -5 44.17 1.99
 0 -8 -5 42.64 2
 0 -8 -5 44.83 2.28
 0 -8 -5 40.23 2.18
 0 -8 -6 24.25 1.57
 0 -8 -6 22.46 1.54
 0 -8 -6 22.74 1.25
 0 -8 -6 24.09 1.22
 0 -8 -6 23.51 1.19
 0 -8 -6 19.59 1.52
 0 -8 -7 35.44 2.36
 0 -8 -7 45.54 2.04
 0 -8 -7 37.28 2.42
 0 -8 -7 29.9 1.92
 0 -8 -7 51.99 2.15
 0 -8 -7 54.09 2.12
 0 -8 -7 45.53 2.4
 0 -8 -8 23.22 1.79
 0 -8 -8 27.8 1.55
 0 -8 -8 23.48 1.47
 0 -8 -9 1.1 0.76
 0 -8 -9 2.05 0.75
 0 -8 -9 0.32 0.65
 0 -8 -9 2.64 0.34
 0 -8 -10 0.09 0.61
 0 -8 -10 0.26 0.65
 0 -8 -11 0.61 0.53
 0 -8 -11 1.36 0.53
 0 9 -18 0.27 0.44
 0 -9 17 0.74 0.29
 0 9 -17 -0.29 0.68
 0 9 -16 2.07 0.84
 0 9 -15 1.38 0.91
 0 -9 14 4.47 0.6
 0 9 -14 4.86 1.06
 0 -9 13 0.81 0.75
 0 9 -13 2.78 0.95
 0 -9 13 2.14 0.51
 0 9 -13 1.92 1.1
 0 -9 12 23.03 2.09
 0 -9 12 25.09 1.49
 0 9 -12 21.1 2.29
 0 9 -12 26.78 1.78
 0 -9 12 21.38 1.98
 0 -9 12 21.31 2.12
 0 -9 11 0.16 0.55
 0 9 -11 0.79 0.71
 0 -9 11 -0.03 0.42
 0 -9 11 0.77 0.72
 0 9 -11 -0.11 0.28
 0 -9 11 0.09 0.63
 0 9 -11 -0.63 0.94
 0 9 -10 31.58 2.03
 0 -9 10 30.65 1.66
 0 -9 10 35.15 2.48
 0 9 -10 26.65 2.44
 0 -9 10 30.6 1.75
 0 -9 9 62.77 2.85
 0 -9 9 55.15 3.43
 0 -9 9 64.87 2.96
 0 9 -9 45.01 3.04
 0 9 -9 50.42 3.57
 0 -9 9 60.5 3.57
 0 9 -8 4.32 0.8
 0 -9 8 4.24 0.82
 0 -9 8 7.18 0.67
 0 -9 8 5.52 0.53
 0 -9 8 5.85 0.83
 0 -9 8 6.28 0.97
 0 -9 7 23.25 1.63
 0 -9 7 20.37 1.69
 0 -9 7 24.21 1.69
 0 -9 7 23.59 1.32
 0 -9 7 22.57 1.21
 0 -9 6 89.88 4.27
 0 -9 6 73.67 3.75
 0 -9 6 97.77 4.48
 0 -9 6 82.07 4.14
 0 -9 5 30.91 1.71
 0 -9 5 32.64 2.12
 0 -9 5 33.63 1.69
 0 -9 5 34.65 1.77
 0 -9 5 32.89 2
 0 -9 4 4.29 0.71
 0 -9 4 3.68 0.54
 0 -9 4 3.86 0.41
 0 -9 4 3.44 0.32
 0 -9 3 102.71 2.32
 0 -9 3 99.08 2.68
 0 -9 3 85.6 2.09
 0 -9 3 102.84 1.65
 0 -9 3 95.16 1.88
 0 -9 3 81.99 1.73
 0 -9 3 95.26 1.6
 0 -9 2 5.21 0.46
 0 -9 2 6.21 0.42
 0 -9 2 5.98 0.42
 0 -9 2 6.5 0.42
 0 -9 2 5.77 0.66
 0 -9 2 5.95 0.49
 0 -9 1 1.78 0.28
 0 -9 1 1.75 0.27
 0 -9 1 1.56 0.27
 0 -9 1 1.69 0.31
 0 -9 1 1.61 0.49
 0 -9 1 0.66 0.43
 0 -9 0 79.89 2.69
 0 -9 0 60.7 2.96
 0 -9 0 58.85 2.44
 0 -9 0 73.26 2.49
 0 -9 0 57.52 2.48
 0 -9 0 73.64 2.53
 0 -9 0 61.35 2.58
 0 -9 -1 24.25 1.25
 0 -9 -1 28.8 1.36
 0 -9 -1 28.48 1.37
 0 -9 -1 24.56 1.72
 0 -9 -1 23.31 1.38
 0 -9 -1 27.9 1.27
 0 -9 -1 28.48 1.29
 0 -9 -1 23.21 1.37
 0 -9 -2 5.69 0.51
 0 -9 -2 6.84 0.53
 0 -9 -2 7.73 0.64
 0 -9 -2 4.11 0.39
 0 -9 -2 5.72 0.63
 0 -9 -2 6.78 0.51
 0 -9 -2 9.3 0.72
 0 -9 -2 5.74 0.86
 0 -9 -2 6.74 0.68
 0 -9 -2 5.28 0.58
 0 -9 -2 7.74 0.51
 0 -9 -3 0.24 0.53
 0 -9 -3 -0.19 0.41
 0 -9 -3 0.03 0.45
 0 -9 -3 0.17 0.49
 0 -9 -3 0.59 0.26
 0 -9 -3 0.05 0.27
 0 -9 -3 -0.03 0.3
 0 -9 -3 -0.06 0.42
 0 -9 -3 -0.12 0.2
 0 -9 -4 -0.74 0.57
 0 -9 -4 0.08 0.25
 0 -9 -4 -0.13 0.52
 0 -9 -4 -0.1 0.32
 0 -9 -4 -0.42 0.53
 0 -9 -4 0.2 0.21
 0 -9 -4 -0.22 0.59
 0 -9 -4 -0.03 0.34
 0 -9 -4 0.02 0.3
 0 -9 -5 6.57 0.56
 0 -9 -5 5.5 0.8
 0 -9 -5 5.35 0.8
 0 -9 -5 5.81 0.47
 0 -9 -5 5.21 0.45
 0 -9 -5 5.54 1.01
 0 -9 -5 4.71 0.57
 0 -9 -5 6.73 0.57
 0 -9 -6 43.6 2.11
 0 -9 -6 37.54 2.35
 0 -9 -6 38.46 1.94
 0 -9 -6 46.71 2.1
 0 -9 -6 32.69 2.36
 0 -9 -6 44 2.08
 0 -9 -7 14.72 1.19
 0 -9 -7 14.29 1.52
 0 -9 -7 17.41 1.26
 0 -9 -7 16.21 1.23
 0 -9 -8 2.08 0.81
 0 -9 -8 0.56 0.46
 0 -9 -8 1.89 0.83
 0 -9 -8 1.72 0.43
 0 -9 -9 56.33 1.27
 0 -9 -9 1.37 1.01
 0 -9 -10 0.12 0.52
 0 10 -18 0.12 0.4
 0 -10 17 0.75 0.28
 0 10 -17 1.15 0.67
 0 10 -16 0.15 0.72
 0 10 -15 1.02 0.83
 0 -10 15 1.22 0.44
 0 -10 14 0.8 0.44
 0 10 -14 0.44 0.8
 0 10 -13 -0.31 0.77
 0 -10 13 -0.09 0.63
 0 -10 13 0.4 0.46
 0 10 -12 3.92 0.88
 0 -10 12 4.02 0.99
 0 -10 12 5.92 1.13
 0 -10 12 3.81 0.61
 0 -10 11 0.15 0.48
 0 -10 11 0.44 0.37
 0 -10 11 0.91 0.65
 0 -10 11 0.38 0.66
 0 -10 10 0.76 0.71
 0 -10 10 0.76 0.6
 0 10 -10 -0.45 0.31
 0 -10 10 0.22 0.35
 0 10 -10 0.54 0.76
 0 -10 10 0.43 0.45
 0 -10 10 1.23 0.7
 0 10 -9 -0.21 0.29
 0 -10 9 0.13 0.36
 0 -10 9 -0.22 0.48
 0 -10 9 -0.14 0.53
 0 10 -9 0.37 0.69
 0 -10 9 0.03 0.42
 0 -10 9 -0.31 0.63
 0 -10 8 0.12 0.39
 0 -10 8 0.53 0.47
 0 -10 8 0.49 0.38
 0 -10 8 0.5 0.57
 0 10 -8 0.04 0.66
 0 -10 8 -0.29 0.58
 0 10 -8 0.22 0.24
 0 -10 7 2.39 0.73
 0 -10 7 2.09 0.41
 0 -10 7 0.19 0.36
 0 -10 7 2.2 0.6
 0 10 -7 0.09 0.22
 0 -10 6 40.43 2.02
 0 -10 6 40.45 1.04
 0 -10 6 34.36 1.71
 0 -10 6 38.68 1.24
 0 -10 6 40.92 1.4
 0 -10 6 36.47 1.27
 0 -10 5 32.41 1.27
 0 -10 5 35.35 1.65
 0 -10 5 33.36 1.85
 0 -10 5 33.04 1.1
 0 -10 5 35.43 1.25
 0 -10 5 39.47 1.1
 0 -10 5 37.7 1.38
 0 -10 4 2 0.57
 0 -10 4 2.63 0.31
 0 -10 4 2.23 0.43
 0 -10 4 3.33 0.34
 0 -10 4 2.24 0.41
 0 -10 4 2.36 0.35
 0 -10 3 94.77 2.12
 0 -10 3 88.36 2.57
 0 -10 3 93.64 1.93
 0 -10 3 93.01 1.92
 0 -10 3 97.02 2.22
 0 -10 3 96.84 1.97
 0 -10 2 209.67 9.36
 0 -10 2 204.98 9.22
 0 -10 2 191.08 9.6
 0 -10 2 225.46 9.24
 0 -10 2 182.47 9.19
 0 -10 2 220.3 9.31
 0 -10 2 212.96 9.22
 0 -10 1 8.29 0.57
 0 -10 1 7.12 0.56
 0 -10 1 8.87 0.63
 0 -10 1 7.05 0.59
 0 -10 1 7.61 0.85
 0 -10 1 8.71 0.59
 0 -10 1 6.78 0.7
 0 -10 1 7.02 0.61
 0 -10 0 0.83 0.35
 0 -10 0 1.06 0.39
 0 -10 0 0.75 0.28
 0 -10 0 1.16 0.56
 0 -10 0 0.43 0.29
 0 -10 0 0.61 0.31
 0 -10 0 0.09 0.48
 0 -10 -1 0.06 0.5
 0 -10 -1 0.01 0.28
 0 -10 -1 0.36 0.46
 0 -10 -1 0.13 0.3
 0 -10 -1 0.14 0.27
 0 -10 -1 -0.06 0.3
 0 -10 -1 0.51 0.37
 0 -10 -1 -0.2 0.25
 0 -10 -1 -0.33 0.39
 0 -10 -2 0.69 0.59
 0 -10 -2 1.34 0.37
 0 -10 -2 1.01 0.32
 0 -10 -2 1.21 0.51
 0 -10 -2 1.16 0.36
 0 -10 -2 1.66 0.53
 0 -10 -2 0.96 0.45
 0 -10 -2 1 0.35
 0 -10 -2 1.1 0.51
 0 -10 -3 1.44 0.7
 0 -10 -3 2.02 0.6
 0 -10 -3 1.05 0.35
 0 -10 -3 1.47 0.33
 0 -10 -3 1.3 0.38
 0 -10 -3 1.44 0.37
 0 -10 -3 0.78 0.52
 0 -10 -3 1.35 0.51
 0 -10 -3 1.78 0.53
 0 -10 -4 0.03 0.29
 0 -10 -4 0.76 0.65
 0 -10 -4 -0.43 0.62
 0 -10 -4 -0.07 0.37
 0 -10 -4 -0.24 0.56
 0 -10 -4 0.3 0.56
 0 -10 -4 0.2 0.32
 0 -10 -5 9.02 1.05
 0 -10 -5 7.62 0.69
 0 -10 -5 9.28 0.79
 0 -10 -5 6.79 1.06
 0 -10 -5 8.25 0.79
 0 -10 -5 8 1.04
 0 -10 -5 8.81 0.79
 0 -10 -6 17.73 1.34
 0 -10 -6 18.48 1.35
 0 -10 -6 15.57 1.56
 0 -10 -6 15.49 1.33
 0 -10 -6 16.13 1.61
 0 -10 -7 0.88 0.32
 0 -10 -7 0.78 0.66
 0 -10 -7 0.31 0.36
 0 -10 -7 0.57 0.68
 0 -10 -8 -0.46 0.69
 0 -10 -8 11.62 0.6
 0 -10 -9 -0.03 0.5
 0 11 -17 1.1 0.58
 0 -11 17 0.82 0.29
 0 11 -16 1.24 0.74
 0 11 -15 3.95 0.86
 0 -11 15 3.34 0.52
 0 -11 14 12.22 0.94
 0 11 -14 8.93 1.12
 0 -11 13 12.23 0.99
 0 -11 12 0.28 0.67
 0 -11 12 0.47 0.49
 0 -11 11 16.96 1.76
 0 -11 11 19.42 1.28
 0 -11 11 17.04 1.69
 0 -11 11 16.68 1.12
 0 -11 10 3.4 0.56
 0 -11 10 4.19 0.97
 0 -11 10 3.89 0.85
 0 -11 10 4.2 0.65
 0 -11 9 0.12 0.43
 0 -11 9 0.37 0.56
 0 -11 9 -0.12 0.49
 0 -11 9 -0.08 0.66
 0 -11 8 -0.08 0.57
 0 -11 8 0.79 0.54
 0 -11 8 0.23 0.4
 0 -11 8 0.02 0.4
 0 -11 7 0.08 0.41
 0 -11 7 0.16 0.37
 0 -11 7 0.12 0.41
 0 -11 7 0.39 0.29
 0 -11 7 0.78 0.64
 0 -11 7 0.68 0.49
 0 -11 6 0.33 0.23
 0 -11 6 0.41 0.53
 0 -11 6 0.54 0.38
 0 -11 6 -0.02 0.41
 0 -11 6 0.14 0.44
 0 -11 6 0.36 0.27
 0 -11 6 0.36 0.4
 0 -11 5 10.5 0.83
 0 -11 5 10.03 0.65
 0 -11 5 9.29 0.56
 0 -11 5 9.31 1.06
 0 -11 5 8.84 0.68
 0 -11 5 9.38 0.6
 0 -11 4 40.6 1.55
 0 -11 4 43.69 1.54
 0 -11 4 45.32 1.32
 0 -11 4 41.76 1.46
 0 -11 4 46.49 1.37
 0 -11 4 38.65 2
 0 -11 3 40.52 1.93
 0 -11 3 37.26 2.05
 0 -11 3 39.4 2
 0 -11 3 36.85 2.02
 0 -11 3 35.86 1.89
 0 -11 3 37.95 1.88
 0 -11 2 4.1 0.44
 0 -11 2 4.58 0.53
 0 -11 2 3.91 0.45
 0 -11 2 3.04 0.44
 0 -11 2 3.75 0.65
 0 -11 2 3.54 0.43
 0 -11 2 4.5 0.45
 0 -11 1 4.58 0.51
 0 -11 1 5.33 0.51
 0 -11 1 3.43 0.69
 0 -11 1 4.37 0.75
 0 -11 1 5.3 0.49
 0 -11 1 4.23 0.51
 0 -11 1 5.32 0.55
 0 -11 1 5.37 0.49
 0 -11 0 4.2 0.53
 0 -11 0 3.13 0.74
 0 -11 0 4.37 0.59
 0 -11 0 4.82 0.51
 0 -11 0 5.79 0.68
 0 -11 0 4.28 0.53
 0 -11 0 5.06 0.49
 0 -11 -1 5.12 0.67
 0 -11 -1 4.03 0.55
 0 -11 -1 5.18 0.55
 0 -11 -1 4.33 0.62
 0 -11 -1 2.99 0.77
 0 -11 -1 3.67 0.58
 0 -11 -1 4.91 0.73
 0 -11 -1 4.03 0.51
 0 -11 -2 1.03 0.57
 0 -11 -2 1.11 0.57
 0 -11 -2 1.47 0.38
 0 -11 -2 1.37 0.39
 0 -11 -2 1.27 0.57
 0 -11 -2 0.85 0.51
 0 -11 -2 0.86 0.37
 0 -11 -2 0.62 0.59
 0 -11 -3 0.22 0.59
 0 -11 -3 0.23 0.47
 0 -11 -3 0.24 0.6
 0 -11 -3 -0.1 0.38
 0 -11 -3 0.19 0.37
 0 -11 -3 0.33 0.53
 0 -11 -3 0.03 0.32
 0 -11 -3 0.43 0.39
 0 -11 -3 -0.49 0.59
 0 -11 -4 3.56 0.79
 0 -11 -4 4.48 0.56
 0 -11 -4 4.18 0.62
 0 -11 -4 4.51 0.79
 0 -11 -4 3.76 0.88
 0 -11 -4 3.84 0.6
 0 -11 -5 -0.38 0.35
 0 -11 -5 0.63 0.61
 0 -11 -5 0.3 0.35
 0 -11 -5 -0.04 0.62
 0 -11 -5 0.18 0.62
 0 -11 -5 0.36 0.36
 0 -11 -6 4.57 0.83
 0 -11 -6 6.53 0.55
 0 -11 -6 6.15 0.83
 0 -11 -6 6.05 0.54
 0 -11 -7 0.71 0.6
 0 -11 -7 1.11 0.61
 0 -11 -8 1.61 0.54
 0 -11 -8 3.33 0.58
 0 -11 -9 10.67 0.74
 0 -12 17 -0.02 0.24
 0 -12 16 0.49 0.34
 0 -12 16 0.03 0.31
 0 -12 15 1.08 0.4
 0 -12 14 7.17 0.74
 0 -12 13 0.43 0.5
 0 -12 12 0.46 0.66
 0 -12 12 0.19 0.48
 0 -12 11 0.61 0.49
 0 -12 11 -0.46 0.69
 0 -12 10 1.12 0.61
 0 -12 10 1.64 0.58
 0 -12 10 1.2 0.48
 0 -12 10 1.07 0.75
 0 -12 9 -0.06 0.28
 0 -12 9 -0.35 0.63
 0 -12 9 -0.13 0.47
 0 -12 9 -0.03 0.44
 0 -12 9 -0.22 0.43
 0 -12 9 0.07 0.48
 0 -12 8 6.97 1.08
 0 -12 8 5.48 0.64
 0 -12 8 4.89 0.81
 0 -12 8 5.45 0.58
 0 -12 7 0.27 0.39
 0 -12 7 -0.01 0.24
 0 -12 7 0.78 0.67
 0 -12 7 -0.22 0.51
 0 -12 7 -0.05 0.44
 0 -12 7 -0.12 0.27
 0 -12 6 4.26 0.53
 0 -12 6 4.47 0.6
 0 -12 6 3.41 0.63
 0 -12 6 3.29 0.8
 0 -12 6 3.39 0.49
 0 -12 6 3.69 0.41
 0 -12 5 35.05 1.79
 0 -12 5 33.08 1.93
 0 -12 5 35.13 1.83
 0 -12 5 39.31 2.06
 0 -12 4 11.28 0.83
 0 -12 4 13.5 0.77
 0 -12 4 11.21 0.81
 0 -12 4 11.48 0.91
 0 -12 4 11.96 0.71
 0 -12 3 111.67 2.58
 0 -12 3 107.58 2.77
 0 -12 3 112.05 2.93
 0 -12 2 9.65 0.68
 0 -12 2 9.09 0.7
 0 -12 2 9.8 0.69
 0 -12 2 7.18 0.71
 0 -12 2 7.18 0.7
 0 -12 2 8.32 0.71
 0 -12 1 11.26 1.21
 0 -12 1 11.94 0.87
 0 -12 1 11.42 0.86
 0 -12 1 12.78 0.86
 0 -12 1 14.28 0.94
 0 -12 1 10.47 1.02
 0 -12 1 13.91 0.86
 0 -12 0 4.3 0.7
 0 -12 0 4.54 0.52
 0 -12 0 4.28 0.62
 0 -12 0 3.89 0.54
 0 -12 0 2.6 0.71
 0 -12 -1 18.41 1.18
 0 -12 -1 12.4 1.38
 0 -12 -1 12.34 0.91
 0 -12 -1 14.3 0.99
 0 -12 -1 13.17 1.08
 0 -12 -1 16.43 0.99
 0 -12 -1 15.6 1.06
 0 -12 -2 13.8 0.96
 0 -12 -2 16.72 1.03
 0 -12 -2 15.19 1.1
 0 -12 -2 16.58 0.95
 0 -12 -2 17.65 1.17
 0 -12 -2 15.64 1.21
 0 -12 -3 -0.21 0.35
 0 -12 -3 -0.1 0.62
 0 -12 -3 0.17 0.4
 0 -12 -3 0.17 0.43
 0 -12 -3 -0.06 0.53
 0 -12 -3 0.2 0.29
 0 -12 -3 -0.03 0.52
 0 -12 -3 0.08 0.39
 0 -12 -4 1.71 0.32
 0 -12 -4 1.62 0.42
 0 -12 -4 1.8 0.38
 0 -12 -4 1.33 0.57
 0 -12 -4 1.14 0.63
 0 -12 -4 1.9 0.61
 0 -12 -5 2.5 0.37
 0 -12 -5 2.78 0.42
 0 -12 -5 3.17 0.67
 0 -12 -5 2.03 0.61
 0 -12 -6 -0.03 0.53
 0 -12 -6 0.27 0.23
 0 -12 -6 1.16 0.55
 0 -12 -7 4.83 0.6
 0 -13 17 0.08 0.2
 0 -13 16 0.17 0.29
 0 -13 16 0.13 0.29
 0 -13 15 0.27 0.38
 0 -13 15 -0.09 0.36
 0 -13 14 -0.05 0.45
 0 -13 13 3.31 0.64
 0 -13 12 -0.33 0.49
 0 -13 11 0.48 0.5
 0 -13 11 0.18 0.61
 0 -13 10 0.03 0.48
 0 -13 10 0.54 0.66
 0 -13 10 0.67 0.55
 0 -13 9 0.27 0.61
 0 -13 9 0.62 0.46
 0 -13 9 0.95 0.5
 0 -13 9 -0.02 0.46
 0 -13 8 -0.17 0.56
 0 -13 8 -0.25 0.54
 0 -13 8 0.22 0.49
 0 -13 8 -0.26 0.31
 0 -13 8 0.43 0.41
 0 -13 8 0.05 0.48
 0 -13 7 -0.08 0.51
 0 -13 7 0.71 0.41
 0 -13 7 0.28 0.55
 0 -13 7 0.51 0.3
 0 -13 7 0.19 0.51
 0 -13 7 0.59 0.3
 0 -13 6 12.21 0.85
 0 -13 6 12.06 0.72
 0 -13 6 11.45 0.73
 0 -13 6 12.55 1
 0 -13 5 13.88 0.93
 0 -13 5 14.64 0.85
 0 -13 5 11.73 0.93
 0 -13 5 13.95 0.79
 0 -13 5 15.44 1.04
 0 -13 4 10 0.8
 0 -13 4 10.19 0.71
 0 -13 4 9.96 0.87
 0 -13 4 11.23 0.78
 0 -13 4 10.24 0.82
 0 -13 3 5.36 0.63
 0 -13 3 5.15 0.59
 0 -13 3 6.23 0.59
 0 -13 2 0.2 0.42
 0 -13 2 0.15 0.36
 0 -13 2 0.2 0.38
 0 -13 2 0.31 0.39
 0 -13 1 0.29 0.37
 0 -13 1 0.62 0.44
 0 -13 1 0.77 0.39
 0 -13 1 0.6 0.6
 0 -13 1 0.68 0.43
 0 -13 0 3.99 0.8
 0 -13 0 5.4 0.7
 0 -13 0 5.92 0.73
 0 -13 0 5.51 0.65
 0 -13 0 4.52 0.58
 0 -13 -1 2.24 0.44
 0 -13 -1 1.15 0.55
 0 -13 -1 2.92 0.64
 0 -13 -1 2.37 0.54
 0 -13 -1 2.76 0.5
 0 -13 -2 0.36 0.48
 0 -13 -2 1.14 0.45
 0 -13 -2 -0.24 0.33
 0 -13 -2 0.08 0.46
 0 -13 -2 -0.19 0.58
 0 -13 -3 -0.17 0.3
 0 -13 -3 0.29 0.28
 0 -13 -3 -0.41 0.6
 0 -13 -3 0.54 0.51
 0 -13 -3 -0.08 0.39
 0 -13 -4 5.24 0.42
 0 -13 -4 5.22 0.54
 0 -13 -4 5.46 0.67
 0 -13 -4 6.05 0.46
 0 -13 -5 0.95 0.47
 0 -13 -5 0.53 0.27
 0 -13 -6 1.09 0.37
 0 -14 16 0.31 0.27
 0 -14 16 0.13 0.26
 0 -14 15 1.2 0.41
 0 -14 14 0.1 0.44
 0 -14 14 0.81 0.42
 0 -14 13 0.67 0.52
 0 -14 13 0.32 0.4
 0 -14 12 0.96 0.48
 0 -14 12 0.19 0.49
 0 -14 11 1.64 0.59
 0 -14 11 2.06 0.52
 0 -14 10 -0.05 0.48
 0 -14 10 2.01 0.51
 0 -14 9 4.43 0.56
 0 -14 9 4.4 0.7
 0 -14 9 4.24 0.65
 0 -14 8 38.9 1.3
 0 -14 8 42.55 1.54
 0 -14 7 70.78 1.94
 0 -14 7 69.36 2.08
 0 -14 6 22.54 1.05
 0 -14 6 23.55 1.01
 0 -14 5 3.28 0.47
 0 -14 5 2.56 0.6
 0 -14 5 2.93 0.62
 0 -14 5 2.55 0.47
 0 -14 4 36.5 1.28
 0 -14 4 33.71 1.31
 0 -14 4 35.82 1.42
 0 -14 3 31.79 1.26
 0 -14 3 31.35 1.36
 0 -14 3 33.49 1.35
 0 -14 2 10.6 0.74
 0 -14 2 9.76 0.77
 0 -14 1 0.02 0.46
 0 -14 1 0.03 0.58
 0 -14 1 0.06 0.39
 0 -14 1 -0.03 0.42
 0 -14 0 4.8 0.68
 0 -14 0 4.94 0.7
 0 -14 0 5.44 0.65
 0 -14 -1 11.43 0.89
 0 -14 -1 12.53 0.81
 0 -14 -1 10.4 0.89
 0 -14 -2 0.65 0.4
 0 -14 -2 0.78 0.33
 0 -14 -2 1.05 0.44
 0 -14 -3 1.73 0.4
 0 -14 -3 2.08 0.31
 0 -14 -4 0.68 0.26
 0 -15 16 1.03 0.22
 0 -15 15 2.64 0.35
 0 -15 15 1.73 0.39
 0 -15 14 0.23 0.33
 0 -15 14 0.27 0.4
 0 -15 13 0.05 0.36
 0 -15 13 -0.42 0.45
 0 -15 12 0.27 0.45
 0 -15 12 -0.08 0.37
 0 -15 11 -0.08 0.37
 0 -15 10 0.21 0.37
 0 -15 10 -0.1 0.47
 0 -15 10 -0.17 0.57
 0 -15 9 2.78 0.46
 0 -15 9 4.31 0.67
 0 -15 8 5.04 0.46
 0 -15 8 5.19 0.69
 0 -15 8 6.82 0.76
 0 -15 7 0.17 0.3
 0 -15 7 0.03 0.56
 0 -15 7 0.97 0.56
 0 -15 6 3.13 0.44
 0 -15 6 2.15 0.43
 0 -15 6 3.15 0.61
 0 -15 6 4.14 0.66
 0 -15 5 2.6 0.51
 0 -15 5 3.35 0.48
 0 -15 4 4.24 0.58
 0 -15 4 5.25 0.54
 0 -15 3 8.04 0.77
 0 -15 3 9.52 0.75
 0 -15 2 0.09 0.58
 0 -15 2 -0.04 0.41
 0 -15 2 -0.19 0.35
 0 -15 1 -0.04 0.42
 0 -15 1 0.22 0.53
 0 -15 0 1.42 0.38
 0 -15 0 0.33 0.5
 0 -15 0 0.91 0.44
 0 -15 -1 0.37 0.4
 0 -15 -1 0.36 0.3
 0 -15 -2 0.24 0.24
 0 -15 -2 -0.19 0.32
 0 -15 -3 0.05 0.23
 0 -16 15 0.44 0.25
 0 -16 14 0.07 0.35
 0 -16 14 0.12 0.24
 0 -16 13 0.05 0.26
 0 -16 13 0.2 0.39
 0 -16 12 0.2 0.3
 0 -16 11 1.21 0.5
 0 -16 11 0.44 0.31
 0 -16 10 0.41 0.49
 0 -16 10 0.35 0.48
 0 -16 9 5.24 0.68
 0 -16 9 0.1 0.49
 0 -16 8 3.37 0.39
 0 -16 8 3.65 0.64
 0 -16 7 0.33 0.45
 0 -16 7 0.44 0.32
 0 -16 7 -0.11 0.51
 0 -16 6 -0.24 0.57
 0 -16 6 0.23 0.32
 0 -16 6 0.07 0.33
 0 -16 5 7.67 0.57
 0 -16 5 7.14 0.61
 0 -16 4 0.92 0.36
 0 -16 4 -0.24 0.55
 0 -16 4 0.16 0.38
 0 -16 3 0.05 0.34
 0 -16 3 -0.1 0.4
 0 -16 2 -0.17 0.33
 0 -16 2 0.4 0.53
 0 -16 2 -0.04 0.39
 0 -16 1 0.88 0.4
 0 -16 1 0.21 0.47
 0 -16 0 0.03 0.33
 0 -16 0 0.36 0.28
 0 -16 0 0.39 0.39
 0 -16 -1 0.15 0.2
 0 -16 -2 0.65 0.21
 0 -17 14 0.11 0.22
 0 -17 12 0.99 0.4
 0 -17 11 -0.02 0.39
 0 -17 10 0.12 0.4
 0 -17 10 0.41 0.4
 0 -17 9 0.63 0.42
 0 -17 9 -0.14 0.45
 0 -17 8 1.63 0.29
 0 -17 8 1.34 0.43
 0 -17 7 0.49 0.29
 0 -17 7 0.13 0.51
 0 -17 6 0.55 0.54
 0 -17 6 1.19 0.33
 0 -17 6 0.67 0.3
 0 -17 5 1.43 0.35
 0 -17 5 1.41 0.34
 0 -17 4 0.07 0.54
 0 -17 4 0.19 0.31
 0 -17 4 -0.15 0.28
 0 -17 3 0.67 0.31
 0 -17 3 0.15 0.48
 0 -17 3 0.59 0.33
 0 -17 2 0.42 0.31
 0 -17 2 0.57 0.28
 0 -17 2 -0.24 0.43
 0 -17 1 0.28 0.28
 0 -17 1 0.2 0.23
 0 -17 1 0.09 0.31
 0 -17 0 0.17 0.22
 0 -18 10 -0.16 0.36
 0 -18 9 0.3 0.39
 0 -18 8 0.04 0.43
 0 -18 7 -0.11 0.2
 0 -18 7 0.19 0.41
 0 -18 6 -0.16 0.46
 0 -18 6 -0.04 0.22
 0 -18 5 0.1 0.43
 0 -18 5 0.09 0.23
 0 -18 4 0.02 0.21
 0 -18 3 0.36 0.37
 0 -18 3 0.26 0.2
 0 -19 10 -0.01 0.26
 0 -19 9 0.08 0.3
 0 -19 8 0.18 0.33
 0 -19 7 0.04 0.33
 0 -19 6 0.04 0.31
 1 -19 4 -0.08 0.26
 1 -19 5 0.01 0.32
 1 -19 6 -0.17 0.34
 1 -19 7 -0.32 0.36
 1 -19 8 -0.24 0.34
 1 -19 9 -0.04 0.31
 1 -19 10 -0.13 0.26
 1 -18 2 0.11 0.19
 1 -18 2 0.11 0.31
 1 -18 2 0.03 0.16
 1 -18 3 0.28 0.37
 1 -18 3 0.34 0.23
 1 -18 3 1.04 0.25
 1 -18 4 0.05 0.22
 1 -18 4 -0.01 0.23
 1 -18 5 -0.15 0.46
 1 -18 5 0.49 0.24
 1 -18 6 -0.15 0.45
 1 -18 6 1.21 0.25
 1 -18 7 2.04 0.26
 1 -18 7 0.17 0.45
 1 -18 8 0.19 0.43
 1 -18 9 0.06 0.4
 1 -18 10 0.23 0.37
 1 -17 -1 0.26 0.19
 1 -17 0 0.46 0.26
 1 -17 0 0.47 0.21
 1 -17 1 0.23 0.39
 1 -17 1 1.01 0.33
 1 -17 2 1.24 0.35
 1 -17 2 1.47 0.32
 1 -17 3 1.42 0.35
 1 -17 3 1.15 0.37
 1 -17 4 1.74 0.37
 1 -17 4 2.59 0.39
 1 -17 5 -0.03 0.57
 1 -17 5 0.07 0.28
 1 -17 5 -0.03 0.3
 1 -17 6 1.54 0.33
 1 -17 6 0.19 0.56
 1 -17 7 3.51 0.36
 1 -17 7 -0.21 0.53
 1 -17 8 0.05 0.51
 1 -17 8 3.52 0.49
 1 -17 9 -0.18 0.45
 1 -17 9 0.92 0.42
 1 -17 10 0.29 0.42
 1 -17 10 0.09 0.39
 1 -17 11 1.68 0.45
 1 -17 12 2.48 0.45
 1 -16 -2 0.01 0.16
 1 -16 -1 0.08 0.25
 1 -16 -1 0.27 0.32
 1 -16 0 2.29 0.44
 1 -16 0 3.21 0.42
 1 -16 1 10.73 0.63
 1 -16 1 7.25 0.64
 1 -16 2 0.4 0.35
 1 -16 2 -0.03 0.49
 1 -16 2 0.5 0.4
 1 -16 3 2.13 0.45
 1 -16 3 3.06 0.45
 1 -16 4 -0.41 0.64
 1 -16 4 -0.06 0.35
 1 -16 4 -0.03 0.34
 1 -16 5 -0.27 0.58
 1 -16 5 0.35 0.35
 1 -16 5 0.38 0.35
 1 -16 5 0.8 0.48
 1 -16 6 9.62 0.81
 1 -16 6 9.18 0.6
 1 -16 7 2.25 0.36
 1 -16 7 2.22 0.54
 1 -16 8 0.69 0.5
 1 -16 8 0.07 0.49
 1 -16 8 0.19 0.55
 1 -16 9 0.03 0.49
 1 -16 9 5.7 0.66
 1 -16 10 -0.05 0.46
 1 -16 10 1.53 0.54
 1 -16 11 1.31 0.49
 1 -16 11 0.25 0.28
 1 -16 12 0.42 0.28
 1 -16 13 0.52 0.38
 1 -16 13 -0.15 0.23
 1 -16 14 0.1 0.19
 1 -16 14 0.22 0.32
 1 -15 -4 0.4 0.2
 1 -15 -3 0.31 0.19
 1 -15 -3 0.01 0.29
 1 -15 -2 2.37 0.35
 1 -15 -1 3.27 0.49
 1 -15 -1 3.33 0.44
 1 -15 0 7.54 0.66
 1 -15 0 1.11 0.58
 1 -15 1 1.44 0.41
 1 -15 1 0.48 0.56
 1 -15 1 1.56 0.47
 1 -15 2 3.01 0.49
 1 -15 2 2.84 0.52
 1 -15 3 1.02 0.42
 1 -15 3 1.02 0.4
 1 -15 3 1.33 0.45
 1 -15 4 -0.08 0.38
 1 -15 4 -0.02 0.35
 1 -15 4 0.13 0.43
 1 -15 4 -0.28 0.63
 1 -15 5 2.51 0.46
 1 -15 5 2.97 0.45
 1 -15 5 2.58 0.61
 1 -15 6 0.2 0.33
 1 -15 6 0.52 0.48
 1 -15 6 0.48 0.61
 1 -15 7 0.08 0.29
 1 -15 7 -0.2 0.55
 1 -15 7 0.36 0.53
 1 -15 7 0.64 0.53
 1 -15 8 2.37 0.62
 1 -15 8 2.98 0.64
 1 -15 9 2.14 0.59
 1 -15 9 3.56 0.63
 1 -15 9 2.33 0.42
 1 -15 10 0.55 0.38
 1 -15 10 0.54 0.48
 1 -15 10 -0.1 0.49
 1 -15 10 0.19 0.46
 1 -15 11 -0.1 0.36
 1 -15 12 -0.31 0.48
 1 -15 12 0.22 0.35
 1 -15 13 0.81 0.36
 1 -15 13 0.84 0.46
 1 -15 14 0.51 0.38
 1 -15 14 0.46 0.31
 1 -15 15 2.78 0.33
 1 -15 15 4.33 0.44
 1 -14 -5 2.56 0.26
 1 -14 -5 0.29 0.23
 1 -14 -4 -0.02 0.19
 1 -14 -4 0.4 0.24
 1 -14 -4 -0.04 0.31
 1 -14 -3 0.43 0.29
 1 -14 -3 0.12 0.28
 1 -14 -3 0.46 0.39
 1 -14 -2 2.75 0.41
 1 -14 -2 1.38 0.48
 1 -14 -2 1.69 0.35
 1 -14 -1 8.15 0.69
 1 -14 -1 8.4 0.77
 1 -14 -1 9.81 0.72
 1 -14 0 1.29 0.4
 1 -14 0 0.46 0.54
 1 -14 0 0.81 0.45
 1 -14 1 0.34 0.37
 1 -14 1 0.54 0.38
 1 -14 1 0.26 0.41
 1 -14 1 -0.03 0.57
 1 -14 1 0.31 0.42
 1 -14 2 0.24 0.4
 1 -14 2 0.27 0.4
 1 -14 2 0.02 0.39
 1 -14 3 47.15 1.52
 1 -14 3 49.22 1.6
 1 -14 4 43.05 1.41
 1 -14 4 43.21 1.46
 1 -14 4 47.3 1.66
 1 -14 5 22.75 1.22
 1 -14 5 23.58 1.03
 1 -14 5 21.89 1.24
 1 -14 5 22.74 1.06
 1 -14 6 2.95 0.41
 1 -14 6 3.72 0.65
 1 -14 7 -0.03 0.57
 1 -14 7 0.22 0.52
 1 -14 7 0.77 0.29
 1 -14 7 0.34 0.55
 1 -14 8 1.76 0.43
 1 -14 8 1.5 0.58
 1 -14 8 -0.11 0.51
 1 -14 8 1.27 0.54
 1 -14 9 0.23 0.4
 1 -14 9 0.59 0.54
 1 -14 9 0.03 0.54
 1 -14 9 -0.18 0.46
 1 -14 10 0.64 0.49
 1 -14 10 0.44 0.42
 1 -14 11 0.2 0.52
 1 -14 12 1.04 0.53
 1 -14 13 1.06 0.44
 1 -14 13 0.43 0.41
 1 -14 14 -0.49 0.42
 1 -14 14 -0.02 0.35
 1 -14 15 1.33 0.39
 1 -14 16 0.28 0.23
 1 -13 -6 0.2 0.21
 1 -13 -6 0.18 0.22
 1 -13 -5 1.62 0.51
 1 -13 -5 1.97 0.33
 1 -13 -5 1.42 0.35
 1 -13 -4 0.31 0.49
 1 -13 -4 1.88 0.42
 1 -13 -4 1.14 0.41
 1 -13 -4 1 0.27
 1 -13 -4 1.03 0.35
 1 -13 -3 0.38 0.5
 1 -13 -3 0.16 0.31
 1 -13 -3 0.13 0.35
 1 -13 -3 0.04 0.41
 1 -13 -3 0.17 0.34
 1 -13 -2 0.36 0.52
 1 -13 -2 -0.02 0.36
 1 -13 -2 -0.31 0.34
 1 -13 -2 0.43 0.4
 1 -13 -2 -0.02 0.47
 1 -13 -1 12.59 0.98
 1 -13 -1 9.24 0.89
 1 -13 -1 8.53 1.14
 1 -13 -1 9.6 0.76
 1 -13 -1 9.53 0.7
 1 -13 -1 10.82 0.82
 1 -13 -1 10.55 0.77
 1 -13 0 13.41 0.92
 1 -13 0 12.48 0.99
 1 -13 0 10.73 1.24
 1 -13 0 13.25 1.1
 1 -13 1 0.65 0.58
 1 -13 1 0.75 0.4
 1 -13 1 0.61 0.36
 1 -13 1 0.68 0.4
 1 -13 1 0.6 0.4
 1 -13 2 -0.2 0.41
 1 -13 2 0.26 0.37
 1 -13 2 0.51 0.36
 1 -13 2 -0.12 0.31
 1 -13 2 -0.14 0.3
 1 -13 3 37.22 1.81
 1 -13 3 33.95 1.9
 1 -13 3 33.73 1.76
 1 -13 3 31.44 1.95
 1 -13 3 34.4 1.82
 1 -13 4 19.24 1.21
 1 -13 4 17.85 1.06
 1 -13 4 18.29 1.22
 1 -13 4 16.12 1.02
 1 -13 4 14.62 1.16
 1 -13 5 0.28 0.32
 1 -13 5 -0.33 0.51
 1 -13 5 0.2 0.31
 1 -13 5 0.03 0.29
 1 -13 5 -0.22 0.5
 1 -13 6 3.95 0.53
 1 -13 6 3.72 0.63
 1 -13 6 4.44 0.44
 1 -13 6 4.44 0.68
 1 -13 7 0.7 0.33
 1 -13 7 0.64 0.48
 1 -13 7 0.96 0.53
 1 -13 7 0.03 0.5
 1 -13 7 1.24 0.41
 1 -13 8 8 0.76
 1 -13 8 8.23 0.71
 1 -13 9 9.89 1.24
 1 -13 9 10.01 0.9
 1 -13 10 10.67 0.97
 1 -13 10 9.49 1.26
 1 -13 10 9.01 0.84
 1 -13 11 0.9 0.45
 1 -13 11 1.36 0.52
 1 -13 12 0.13 0.49
 1 -13 13 -0.03 0.45
 1 -13 14 0.5 0.43
 1 -13 15 0.38 0.35
 1 -13 16 0.13 0.26
 1 -13 16 -0.03 0.26
 1 -13 17 0.23 0.16
 1 -12 -7 0.36 0.25
 1 -12 -7 0.19 0.49
 1 -12 -6 -0.06 0.28
 1 -12 -6 -0.07 0.31
 1 -12 -6 -0.59 0.54
 1 -12 -6 0.44 0.34
 1 -12 -5 1.16 0.27
 1 -12 -5 1.6 0.39
 1 -12 -5 2.57 0.65
 1 -12 -5 1.12 0.4
 1 -12 -5 2.23 0.64
 1 -12 -4 0.22 0.4
 1 -12 -4 0.73 0.41
 1 -12 -4 0.46 0.42
 1 -12 -4 0.48 0.31
 1 -12 -4 0.9 0.62
 1 -12 -4 0.31 0.56
 1 -12 -3 1.39 0.45
 1 -12 -3 1.36 0.59
 1 -12 -3 0.12 0.36
 1 -12 -3 0.49 0.48
 1 -12 -3 0.67 0.59
 1 -12 -3 0.15 0.54
 1 -12 -3 0.54 0.38
 1 -12 -3 1.02 0.55
 1 -12 -3 0.86 0.42
 1 -12 -2 3.47 0.65
 1 -12 -2 2.55 0.47
 1 -12 -2 1.83 0.64
 1 -12 -2 2.91 0.6
 1 -12 -2 2.4 0.46
 1 -12 -2 1.77 0.49
 1 -12 -2 1.81 0.52
 1 -12 -2 1.58 0.72
 1 -12 -1 2.32 0.41
 1 -12 -1 1.08 0.35
 1 -12 -1 2.22 0.42
 1 -12 -1 1.59 0.4
 1 -12 -1 1.18 0.52
 1 -12 -1 0.95 0.62
 1 -12 -1 2.8 0.64
 1 -12 0 12.67 1.3
 1 -12 0 13.18 0.9
 1 -12 0 13.23 0.84
 1 -12 0 14.78 0.89
 1 -12 0 13.22 0.9
 1 -12 0 16.6 1.13
 1 -12 0 11.05 0.94
 1 -12 0 11.57 1
 1 -12 1 24.03 1.44
 1 -12 1 25.35 1.33
 1 -12 1 24.52 1.75
 1 -12 1 25.25 1.25
 1 -12 1 23.1 1.25
 1 -12 1 24.61 1.25
 1 -12 2 1.13 0.35
 1 -12 2 0.47 0.39
 1 -12 2 0.22 0.44
 1 -12 2 0.66 0.32
 1 -12 2 1.03 0.37
 1 -12 2 0.81 0.34
 1 -12 3 20.69 1.05
 1 -12 3 20.44 1.12
 1 -12 3 18.07 0.89
 1 -12 3 19.92 0.91
 1 -12 3 18.36 0.86
 1 -12 4 29.84 1.33
 1 -12 4 28.95 1.07
 1 -12 4 23.91 1.18
 1 -12 4 23.86 1.24
 1 -12 4 25.98 1.06
 1 -12 5 49.96 1.7
 1 -12 5 47.66 1.33
 1 -12 5 47.43 1.3
 1 -12 5 46.63 1.63
 1 -12 6 8.52 0.55
 1 -12 6 11.08 0.78
 1 -12 6 9.68 0.75
 1 -12 6 9.08 0.8
 1 -12 7 4.43 0.65
 1 -12 7 5.2 0.6
 1 -12 7 3.2 0.68
 1 -12 7 4.43 0.86
 1 -12 8 0.29 0.5
 1 -12 8 0.25 0.44
 1 -12 8 0.16 0.45
 1 -12 8 -0.08 0.54
 1 -12 9 0.65 0.52
 1 -12 9 0.42 0.61
 1 -12 9 0.42 0.3
 1 -12 9 0.55 0.56
 1 -12 9 0.62 0.45
 -1 12 -9 0.68 0.81
 1 -12 10 2.1 0.42
 1 -12 10 2.61 0.52
 1 -12 10 1.33 0.77
 1 -12 10 3.19 0.65
 1 -12 10 1.74 0.69
 1 -12 11 3.03 0.51
 1 -12 11 3.53 0.66
 1 -12 11 4.59 0.98
 1 -12 12 10.19 0.93
 1 -12 13 0.35 0.45
 1 -12 14 3.05 0.53
 1 -12 15 0.58 0.38
 1 -12 17 0.16 0.2
 1 -11 -9 17.04 1.07
 1 -11 -8 0.69 0.56
 1 -11 -8 1.24 0.31
 1 -11 -7 4.78 0.62
 1 -11 -7 3.51 0.8
 1 -11 -7 2.99 0.84
 1 -11 -7 3.88 0.55
 1 -11 -7 5.27 0.6
 1 -11 -6 11.43 0.97
 1 -11 -6 9.8 0.97
 1 -11 -6 12.01 0.99
 1 -11 -6 7.7 1.12
 1 -11 -6 7.12 1.17
 1 -11 -5 5.64 0.67
 1 -11 -5 3.19 0.88
 1 -11 -5 5.61 0.59
 1 -11 -5 5.72 0.9
 1 -11 -5 5.54 0.65
 1 -11 -4 2.99 0.75
 1 -11 -4 4.78 0.75
 1 -11 -4 3.01 0.77
 1 -11 -4 3.94 0.47
 1 -11 -4 3.74 0.53
 1 -11 -4 4.58 0.54
 1 -11 -4 3.06 0.83
 1 -11 -4 3.9 0.56
 1 -11 -3 0.43 0.57
 1 -11 -3 0.76 0.34
 1 -11 -3 0.77 0.38
 1 -11 -3 0.25 0.57
 1 -11 -3 0.97 0.5
 1 -11 -3 0.58 0.58
 1 -11 -3 0.55 0.39
 1 -11 -3 1.13 0.52
 1 -11 -3 0.78 0.39
 1 -11 -2 1.45 0.51
 1 -11 -2 1.81 0.38
 1 -11 -2 2.11 0.57
 1 -11 -2 1.56 0.54
 1 -11 -2 1.15 0.39
 1 -11 -2 1.92 0.42
 1 -11 -2 1.49 0.65
 1 -11 -2 1.97 0.59
 1 -11 -1 4.08 0.48
 1 -11 -1 4.3 0.62
 1 -11 -1 4.24 0.46
 1 -11 -1 4.68 0.85
 1 -11 -1 3.9 0.46
 1 -11 -1 4.09 0.46
 1 -11 -1 4.31 0.66
 1 -11 -1 4.43 0.59
 1 -11 -1 2.14 0.46
 1 -11 0 0.83 0.55
 1 -11 0 0.28 0.36
 1 -11 0 -0.03 0.27
 1 -11 0 0.24 0.31
 1 -11 0 0.19 0.29
 1 -11 0 0.58 0.29
 1 -11 0 0.13 0.3
 1 -11 0 0.07 0.29
 1 -11 1 11.57 0.74
 1 -11 1 11.9 0.74
 1 -11 1 9.4 0.81
 1 -11 1 11.42 0.81
 1 -11 1 13.85 0.78
 1 -11 1 11.85 1.15
 1 -11 2 11.66 0.72
 1 -11 2 10.72 0.81
 1 -11 2 10.3 0.72
 1 -11 2 11.09 1.07
 1 -11 2 11.68 0.73
 1 -11 2 10.64 0.85
 1 -11 3 3.14 0.37
 1 -11 3 2.86 0.33
 1 -11 3 2.97 0.52
 1 -11 3 3.44 0.49
 1 -11 3 2.79 0.37
 1 -11 3 2.6 0.43
 1 -11 4 1.77 0.31
 1 -11 4 1.37 0.48
 1 -11 4 2.39 0.4
 1 -11 4 2.22 0.32
 1 -11 5 12.97 1.29
 1 -11 5 14.94 0.84
 1 -11 5 14.7 0.98
 1 -11 5 11.51 1.14
 1 -11 5 14.15 1
 1 -11 6 1.93 0.45
 1 -11 6 2.85 0.55
 1 -11 6 1.19 0.53
 1 -11 6 1.7 0.62
 1 -11 6 2.1 0.3
 1 -11 7 43.65 2.33
 1 -11 7 43.51 2.83
 1 -11 7 44.99 2.3
 1 -11 7 43.27 2.72
 1 -11 7 39.81 2.19
 -1 11 -8 9.7 1.16
 1 -11 8 13.05 0.94
 1 -11 8 12.3 1.31
 1 -11 8 12.34 0.91
 -1 11 -9 0.97 0.78
 1 -11 9 0.34 0.39
 1 -11 9 0.92 0.6
 1 -11 9 0.35 0.28
 1 -11 9 0.49 0.46
 1 -11 9 0.5 0.63
 1 -11 10 9.09 1.28
 1 -11 10 8.87 1.23
 1 -11 10 9.7 0.79
 -1 11 -10 5.63 1.11
 1 -11 10 9.62 0.79
 1 -11 10 10.12 0.93
 1 -11 11 11.98 0.78
 1 -11 11 14.07 1.48
 1 -11 11 14.86 0.77
 1 -11 11 13.07 0.89
 1 -11 11 12.58 1.34
 1 -11 12 25.78 2.26
 1 -11 12 29.24 1.72
 -1 11 -13 3.23 0.89
 1 -11 13 2.84 0.56
 1 -11 14 4.39 0.6
 -1 11 -14 5.7 0.93
 -1 11 -15 1.53 0.74
 1 -11 15 2.01 0.44
 -1 11 -16 0.06 0.6
 1 -11 17 0.5 0.22
 -1 11 -17 0.85 0.49
 1 -10 -9 10.48 0.61
 1 -10 -9 3.2 0.77
 1 -10 -8 4.95 1
 1 -10 -8 4.11 0.96
 1 -10 -8 5.16 0.69
 1 -10 -8 6.4 0.75
 1 -10 -7 1.66 0.77
 1 -10 -7 2.23 0.5
 1 -10 -7 2.19 0.42
 1 -10 -7 2.93 0.47
 1 -10 -7 1 0.73
 1 -10 -6 2.85 0.79
 1 -10 -6 3 0.48
 1 -10 -6 2.23 0.5
 1 -10 -6 2.21 0.75
 1 -10 -6 2.83 0.43
 1 -10 -5 0.34 0.4
 1 -10 -5 -0.1 0.56
 1 -10 -5 0.81 0.68
 1 -10 -5 0.74 0.64
 1 -10 -5 0.39 0.64
 1 -10 -5 0.58 0.24
 1 -10 -5 0.66 0.34
 1 -10 -5 0.51 0.27
 1 -10 -4 0.36 0.36
 1 -10 -4 0.11 0.26
 1 -10 -4 -0.14 0.23
 1 -10 -4 0.14 0.58
 1 -10 -4 0.24 0.53
 1 -10 -4 0.28 0.54
 1 -10 -4 -0.33 0.59
 1 -10 -4 -0.09 0.34
 1 -10 -4 0.25 0.33
 1 -10 -3 1.32 0.49
 1 -10 -3 0.66 0.34
 1 -10 -3 1.46 0.57
 1 -10 -3 0.98 0.3
 1 -10 -3 0.24 0.45
 1 -10 -3 0.27 0.5
 1 -10 -3 0.69 0.32
 1 -10 -3 0.35 0.36
 1 -10 -3 0.46 0.62
 1 -10 -3 0.43 0.34
 1 -10 -3 0.85 0.24
 1 -10 -2 3.38 0.74
 1 -10 -2 3.46 0.53
 1 -10 -2 4.54 0.47
 1 -10 -2 3.87 0.62
 1 -10 -2 5.31 0.63
 1 -10 -2 3.32 0.44
 1 -10 -2 3.28 0.55
 1 -10 -2 2.72 0.3
 1 -10 -2 3.79 0.42
 1 -10 -2 3.86 0.53
 1 -10 -1 8.51 0.68
 1 -10 -1 8.6 1.01
 1 -10 -1 8.73 0.6
 1 -10 -1 7.07 0.69
 1 -10 -1 8.43 0.58
 1 -10 -1 7.75 0.68
 1 -10 -1 9.62 0.61
 1 -10 -1 7.31 0.57
 1 -10 0 105.99 5.25
 1 -10 0 105.81 4.77
 1 -10 0 94.51 4.8
 1 -10 0 103.8 4.7
 1 -10 0 112.32 4.72
 1 -10 0 100.04 4.88
 1 -10 0 104.59 4.7
 1 -10 0 108.27 4.7
 1 -10 0 88.67 4.71
 1 -10 1 37.62 2.14
 1 -10 1 35.96 1.67
 1 -10 1 42.5 1.7
 1 -10 1 38.87 1.68
 1 -10 1 36.65 1.85
 1 -10 1 31.47 1.71
 1 -10 2 102.71 4.41
 1 -10 2 99.57 4.32
 1 -10 2 87.57 4.44
 1 -10 2 83.93 4.66
 1 -10 2 92.66 4.31
 1 -10 2 93.67 4.3
 1 -10 3 157.4 7.37
 1 -10 3 143.55 7.63
 1 -10 3 160.96 7.28
 1 -10 3 150.46 7.42
 1 -10 3 169.11 7.29
 1 -10 3 148.11 7.6
 1 -10 4 2.43 0.56
 1 -10 4 1.93 0.28
 1 -10 4 1.57 0.43
 1 -10 4 2.14 0.37
 1 -10 4 1.75 0.27
 1 -10 5 2.7 0.3
 1 -10 5 2.63 0.43
 1 -10 5 2.37 0.57
 1 -10 5 2.1 0.58
 1 -10 5 2.91 0.5
 1 -10 6 3.51 0.56
 1 -10 6 4.35 0.74
 1 -10 6 4.62 0.49
 1 -10 6 5.53 0.83
 1 -10 6 5.11 0.52
 1 -10 7 7.36 0.86
 1 -10 7 8.66 0.98
 1 -10 7 9.37 0.61
 1 -10 7 8.74 1.06
 1 -10 7 9.02 0.62
 -1 10 -7 9.68 0.92
 1 -10 8 3.46 0.57
 1 -10 8 3.08 0.76
 1 -10 8 3.04 0.81
 1 -10 8 2.92 0.44
 -1 10 -8 2.57 0.76
 1 -10 8 1.84 0.6
 1 -10 9 -0.1 0.32
 1 -10 9 0.32 0.71
 1 -10 9 -0.33 0.49
 -1 10 -9 0.59 0.72
 -1 10 -9 0.28 0.23
 1 -10 9 -0.59 0.58
 1 -10 9 0.2 0.42
 1 -10 10 0.26 0.68
 1 -10 10 0.06 0.47
 1 -10 10 0.88 0.65
 1 -10 10 0.46 0.6
 1 -10 10 0.23 0.33
 -1 10 -10 0.27 0.77
 1 -10 11 3.37 0.6
 1 -10 11 3.38 0.93
 1 -10 11 2.9 0.92
 -1 10 -11 1.66 0.89
 -1 10 -12 3.95 0.89
 1 -10 12 4.28 0.62
 1 -10 13 0.08 0.43
 -1 10 -13 1.24 0.76
 1 -10 13 0.91 0.71
 -1 10 -14 1.39 0.83
 1 -10 14 1.12 0.45
 -1 10 -15 0.23 0.73
 -1 10 -16 0.72 0.68
 -1 10 -17 0.22 0.51
 1 -9 -10 -0.31 0.89
 1 -9 -10 63.98 1.2
 1 -9 -9 0.49 0.37
 1 -9 -9 1.27 0.46
 1 -9 -8 1.09 0.37
 1 -9 -8 1.17 0.76
 1 -9 -8 1.18 0.45
 1 -9 -8 -0.62 0.71
 1 -9 -7 1.22 0.46
 1 -9 -7 1.25 0.74
 1 -9 -7 2.13 0.36
 1 -9 -7 0.87 0.75
 1 -9 -7 1.12 0.27
 1 -9 -7 1.8 0.4
 1 -9 -7 0.25 0.69
 1 -9 -6 2.88 0.81
 1 -9 -6 2.61 0.48
 1 -9 -6 2.5 0.42
 1 -9 -6 1.81 0.74
 1 -9 -6 1.55 0.69
 1 -9 -6 3.5 0.41
 1 -9 -6 1.82 0.36
 1 -9 -5 11.29 1.34
 1 -9 -5 15.59 0.85
 1 -9 -5 11.94 0.82
 1 -9 -5 15.11 0.94
 1 -9 -5 15.7 1.23
 1 -9 -5 14.61 1.21
 1 -9 -5 14.12 0.89
 1 -9 -5 14.79 1.14
 1 -9 -4 4.12 0.83
 1 -9 -4 5.21 0.51
 1 -9 -4 4.16 0.63
 1 -9 -4 4.34 0.65
 1 -9 -4 5.5 0.76
 1 -9 -4 3.39 0.4
 1 -9 -4 4.11 0.7
 1 -9 -4 4.25 0.42
 1 -9 -4 4.53 0.46
 1 -9 -4 5.23 0.52
 1 -9 -3 1.38 0.28
 1 -9 -3 2.31 0.63
 1 -9 -3 1.55 0.46
 1 -9 -3 1.07 0.34
 1 -9 -3 0.77 0.24
 1 -9 -3 1.97 0.46
 1 -9 -3 1.49 0.54
 1 -9 -3 1.39 0.31
 1 -9 -3 1.75 0.44
 1 -9 -3 1.76 0.38
 1 -9 -3 1.23 0.48
 1 -9 -2 47.57 2.71
 1 -9 -2 45.67 2.5
 1 -9 -2 51.31 2.62
 1 -9 -2 51.62 2.65
 1 -9 -2 43.52 2.46
 1 -9 -2 59.77 2.76
 1 -9 -2 66.34 2.6
 1 -9 -2 61.97 2.67
 1 -9 -2 61.52 2.54
 1 -9 -2 52.59 3.09
 1 -9 -1 17.09 1.33
 1 -9 -1 13.21 0.86
 1 -9 -1 17.91 0.97
 1 -9 -1 16.56 1.02
 1 -9 -1 11.99 0.78
 1 -9 -1 16.09 0.87
 1 -9 -1 15.8 0.94
 1 -9 -1 13.42 0.98
 1 -9 -1 16.09 0.86
 1 -9 -1 18.43 0.91
 1 -9 0 27.95 1.31
 1 -9 0 25.52 1.29
 1 -9 0 26.32 1.45
 1 -9 0 29.56 1.33
 1 -9 0 24.31 1.33
 1 -9 0 25.79 1.72
 1 -9 1 15.09 0.88
 1 -9 1 15.87 0.82
 1 -9 1 14.5 1.14
 1 -9 1 13.11 0.8
 1 -9 1 13.93 0.92
 1 -9 1 14.75 0.81
 1 -9 2 15.25 0.88
 1 -9 2 18 0.98
 1 -9 2 18.42 0.91
 1 -9 2 15.52 1.13
 1 -9 2 17.65 1.2
 1 -9 2 16.3 1.01
 1 -9 3 67.4 3.6
 1 -9 3 69.56 3.68
 1 -9 3 76.11 3.35
 1 -9 3 76.67 3.78
 1 -9 3 72.82 3.43
 1 -9 4 13.62 1.06
 1 -9 4 13.09 1.1
 1 -9 4 11.34 0.77
 1 -9 5 64.09 3.54
 1 -9 5 68.46 3.17
 1 -9 5 60.4 3.2
 1 -9 5 64.81 3.47
 1 -9 5 67.48 3.67
 1 -9 5 76.2 3.28
 1 -9 6 224.05 11.66
 1 -9 6 227.93 11.26
 1 -9 6 234.67 11.79
 1 -9 6 220.8 11.63
 1 -9 7 230.73 10.9
 -1 9 -7 205.78 10.49
 1 -9 7 227 10.96
 1 -9 7 244.27 10.32
 1 -9 7 232.21 11.02
 1 -9 7 232.57 10.4
 1 -9 8 14.71 1.44
 1 -9 8 16.86 1.57
 -1 9 -8 18.27 1.27
 1 -9 8 13.3 1
 1 -9 8 17.57 1.47
 1 -9 8 13.25 0.91
 -1 9 -9 0.27 0.67
 1 -9 9 0.31 0.63
 1 -9 9 -0.08 0.58
 -1 9 -9 0.24 0.69
 1 -9 9 0.66 0.32
 1 -9 9 0.93 0.45
 -1 9 -10 5.05 1.14
 1 -9 10 4.99 0.63
 -1 9 -10 4.04 0.96
 1 -9 10 4.97 0.96
 1 -9 10 4.75 1.03
 1 -9 11 9.63 1.37
 -1 9 -11 8.82 1.41
 -1 9 -11 7.21 1.08
 1 -9 11 8.89 1.24
 1 -9 11 7.15 1.07
 -1 9 -11 9.09 1.01
 1 -9 11 9.13 0.77
 1 -9 12 19.73 1.89
 1 -9 12 20.99 2.07
 -1 9 -12 18.02 2.08
 1 -9 12 19.42 1.24
 1 -9 12 18.24 1.74
 -1 9 -12 20.89 1.55
 1 -9 13 1.66 0.49
 -1 9 -13 1.59 0.86
 -1 9 -13 0.59 0.87
 1 -9 13 0.91 0.69
 -1 9 -13 0.02 0.25
 -1 9 -14 3.38 0.97
 1 -9 14 1.25 0.43
 -1 9 -15 0.16 0.8
 -1 9 -16 0.67 0.76
 -1 9 -17 -0.33 0.59
 1 -8 -11 0.78 0.56
 1 -8 -11 1.21 0.64
 1 -8 -11 1.32 0.53
 1 -8 -10 0.71 0.7
 1 -8 -10 0.14 0.67
 1 -8 -10 1.25 0.25
 1 -8 -10 1.53 0.77
 1 -8 -9 0.35 0.41
 1 -8 -9 0.24 0.27
 1 -8 -9 0.38 0.73
 1 -8 -9 0.67 0.71
 1 -8 -9 1.46 0.79
 1 -8 -8 10.64 0.66
 1 -8 -8 8.23 0.63
 1 -8 -8 11.31 0.8
 1 -8 -8 8.17 1.1
 1 -8 -8 9.31 1.1
 1 -8 -8 9.88 0.7
 1 -8 -7 1.83 0.39
 1 -8 -7 0.85 0.61
 1 -8 -7 1.3 0.37
 1 -8 -7 1.51 0.33
 1 -8 -7 1.2 0.76
 1 -8 -7 1.68 0.48
 1 -8 -6 38.32 2.5
 1 -8 -6 40.38 2.46
 1 -8 -6 50.23 2.25
 1 -8 -6 38.96 2.58
 1 -8 -6 50.89 2.31
 1 -8 -6 40.08 2.21
 1 -8 -6 53.57 2.32
 1 -8 -5 0.26 0.33
 1 -8 -5 0.34 0.35
 1 -8 -5 0.31 0.63
 1 -8 -5 -0.19 0.27
 1 -8 -5 0.01 0.21
 1 -8 -5 0.05 0.37
 1 -8 -5 -0.03 0.55
 1 -8 -5 -0.08 0.29
 1 -8 -5 0.43 0.52
 1 -8 -5 0.11 0.66
 1 -8 -5 0.25 0.48
 1 -8 -4 11.27 0.83
 1 -8 -4 9.12 0.62
 1 -8 -4 8.63 0.85
 1 -8 -4 9.92 0.68
 1 -8 -4 9.02 1.07
 1 -8 -4 9.49 0.61
 1 -8 -4 8.45 0.85
 1 -8 -4 8.4 0.84
 1 -8 -4 8.77 0.62
 1 -8 -3 4.7 0.56
 1 -8 -3 6.47 0.6
 1 -8 -3 5.51 0.6
 1 -8 -3 5.85 0.49
 1 -8 -3 8 0.58
 1 -8 -3 5.15 0.43
 1 -8 -3 8.4 0.61
 1 -8 -3 4.68 0.44
 1 -8 -3 5.78 0.46
 1 -8 -3 6.55 0.87
 1 -8 -3 5.82 0.66
 1 -8 -2 0.47 0.38
 1 -8 -2 0.88 0.22
 1 -8 -2 0.95 0.36
 1 -8 -2 0.85 0.29
 1 -8 -2 0.78 0.3
 1 -8 -2 0.48 0.26
 1 -8 -2 1.04 0.49
 1 -8 -2 0.54 0.21
 1 -8 -2 0.85 0.33
 1 -8 -2 0.08 0.38
 1 -8 -1 32.99 1.79
 1 -8 -1 32.35 2.15
 1 -8 -1 37.61 1.81
 1 -8 -1 40.05 1.84
 1 -8 -1 35.4 1.94
 1 -8 0 50.97 2.74
 1 -8 0 51.39 2.51
 1 -8 1 500.99 22.06
 1 -8 1 498.74 22.28
 1 -8 2 0.16 0.29
 1 -8 2 0.26 0.27
 1 -8 2 0.39 0.33
 1 -8 3 0.16 0.36
 1 -8 3 0.96 0.33
 1 -8 3 0.55 0.24
 1 -8 3 0.67 0.36
 1 -8 4 15.55 1.14
 1 -8 4 14.78 1.07
 1 -8 4 15.05 0.89
 1 -8 4 14.12 0.96
 1 -8 5 0.12 0.45
 1 -8 5 -0.09 0.46
 1 -8 5 0.04 0.39
 -1 8 -6 41.62 2.57
 1 -8 6 43.48 2.61
 1 -8 6 42.95 2.58
 1 -8 6 46.09 2.25
 1 -8 6 44.97 2.69
 1 -8 7 31.21 1.68
 -1 8 -7 32.24 1.21
 1 -8 7 34.73 1.79
 -1 8 -7 30.95 1.63
 1 -8 7 32.52 0.85
 1 -8 7 32.79 1.03
 1 -8 8 25.47 1.99
 -1 8 -8 25.29 1.96
 1 -8 8 27.24 1.49
 -1 8 -8 25.8 1.65
 1 -8 8 26.01 1.37
 1 -8 8 21.34 1.8
 1 -8 9 2.88 0.75
 -1 8 -9 2.69 0.85
 1 -8 9 2.31 0.8
 -1 8 -9 2.44 0.7
 1 -8 9 2.63 0.49
 1 -8 10 33.17 2.32
 -1 8 -10 30.28 2.42
 -1 8 -10 27.31 1.93
 1 -8 10 31.22 2.34
 1 -8 10 29.82 1.71
 1 -8 10 33.05 2.51
 -1 8 -11 0.5 0.83
 1 -8 11 0.95 0.67
 1 -8 11 0.52 0.71
 1 -8 11 0.52 0.42
 1 -8 11 0.35 0.7
 -1 8 -11 0.64 0.79
 -1 8 -12 1.95 0.94
 -1 8 -12 4.16 1.21
 1 -8 12 2.38 0.9
 -1 8 -12 3.39 0.89
 1 -8 12 3.01 0.84
 1 -8 12 3 0.88
 1 -8 12 2.47 0.53
 1 -8 13 0.1 0.4
 -1 8 -13 0.71 0.99
 -1 8 -13 -0.14 0.86
 1 -8 13 0.09 0.62
 -1 8 -14 0.27 0.82
 -1 8 -15 2.43 0.96
 -1 8 -16 0.58 0.79
 -1 8 -17 1 0.64
 1 -7 -12 0.38 0.55
 1 -7 -12 0.32 0.57
 1 -7 -11 0.26 1.1
 1 -7 -11 68.2 1.16
 1 -7 -11 1.64 1.15
 1 -7 -11 78.54 1.47
 1 -7 -11 0.92 1.11
 1 -7 -10 -1.04 0.81
 1 -7 -10 -0.11 0.35
 1 -7 -10 -0.15 0.66
 1 -7 -10 -0.13 0.23
 1 -7 -10 0.28 0.75
 1 -7 -9 23.45 1.19
 1 -7 -9 20.82 1.09
 1 -7 -9 15.36 1.48
 1 -7 -9 19.67 1.53
 1 -7 -9 17.94 1.44
 1 -7 -9 15.83 1.03
 1 -7 -8 30.05 2.03
 1 -7 -8 38.51 1.72
 1 -7 -8 27.07 2.05
 1 -7 -8 38.19 1.79
 1 -7 -8 25.85 1.63
 1 -7 -8 34.79 2.03
 1 -7 -8 33.96 1.64
 1 -7 -7 42.74 1.88
 1 -7 -7 30.67 2.36
 1 -7 -7 35.02 2.19
 1 -7 -7 35.36 2.11
 1 -7 -7 33 1.81
 1 -7 -7 35.3 1.87
 1 -7 -7 38.05 1.78
 1 -7 -7 28.46 2.07
 1 -7 -6 4.77 0.48
 1 -7 -6 3.59 0.43
 1 -7 -6 4.91 0.78
 1 -7 -6 4.18 0.48
 1 -7 -6 3.55 0.38
 1 -7 -5 0.61 0.24
 1 -7 -5 0.15 0.43
 1 -7 -5 0.57 0.31
 1 -7 -5 1.18 0.58
 1 -7 -5 0.92 0.34
 1 -7 -5 0.52 0.19
 1 -7 -5 0.54 0.44
 1 -7 -5 0.86 0.6
 1 -7 -5 0.23 0.49
 1 -7 -5 0.14 0.27
 1 -7 -4 34.32 1.87
 1 -7 -4 36.19 1.67
 1 -7 -4 35.51 1.83
 1 -7 -4 32.45 1.92
 1 -7 -4 32.55 2.16
 1 -7 -4 32.88 1.71
 1 -7 -4 32.98 1.69
 1 -7 -4 36.4 1.69
 1 -7 -4 39.16 1.93
 1 -7 -4 28.25 1.91
 1 -7 -3 285.24 13.16
 1 -7 -3 276.89 12.67
 1 -7 -3 295.35 12.76
 1 -7 -3 326.84 12.86
 1 -7 -3 256.51 12.64
 1 -7 -3 264.57 12.76
 1 -7 -3 283.19 12.65
 1 -7 -3 240.42 12.82
 1 -7 -2 738.11 32.47
 1 -7 -2 736.35 32.74
 1 -7 -1 172.51 8.1
 1 -7 -1 175.19 7.86
 1 -7 0 78.37 3.87
 1 -7 0 79.34 3.68
 1 -7 1 1783.68 75.11
 1 -7 1 1631.3 75.17
 1 -7 2 750.22 31.34
 1 -7 2 691.29 31.29
 1 -7 2 703.98 31.12
 1 -7 2 703.02 31.28
 1 -7 3 13.98 0.77
 1 -7 3 12.85 0.96
 1 -7 3 13.55 0.93
 1 -7 3 11.22 0.85
 1 -7 3 13.46 1.02
 -1 7 -4 7.07 0.74
 1 -7 4 6.93 0.75
 1 -7 4 7.73 0.61
 1 -7 4 6.66 0.77
 1 -7 4 7.07 0.73
 1 -7 5 41.3 2.44
 -1 7 -5 42.76 2.43
 1 -7 5 45.75 2.53
 1 -7 5 42.73 2.43
 -1 7 -6 116.4 5.82
 1 -7 6 111.2 5.88
 1 -7 6 126.55 5.91
 1 -7 7 17.97 1.44
 1 -7 7 18.83 1.53
 -1 7 -7 17.54 1.54
 -1 7 -7 17.32 1.17
 1 -7 7 18.72 1.09
 -1 7 -8 6.98 0.75
 1 -7 8 5.48 0.59
 -1 7 -8 5.99 0.99
 1 -7 8 6.57 0.96
 1 -7 8 5.42 1.01
 1 -7 8 6.52 0.89
 -1 7 -9 7.45 1.09
 1 -7 9 7.48 0.59
 1 -7 9 8.53 1.14
 1 -7 9 7.68 0.99
 1 -7 9 9.01 1.13
 -1 7 -9 10.61 0.93
 -1 7 -10 76.64 4.12
 1 -7 10 78.32 3.85
 1 -7 10 79.53 4.64
 1 -7 10 92.44 4.91
 1 -7 10 85.19 4.55
 -1 7 -10 78.82 4.69
 1 -7 11 1.27 0.76
 -1 7 -11 0.89 0.87
 1 -7 11 0.99 0.6
 1 -7 11 2.02 0.44
 1 -7 11 1.13 0.8
 -1 7 -12 0.61 0.79
 1 -7 12 0.53 0.68
 1 -7 12 0.48 0.65
 -1 7 -12 0.33 0.9
 -1 7 -12 -0.04 0.25
 1 -7 12 0.61 0.39
 -1 7 -13 0.96 1
 -1 7 -13 0.5 0.84
 1 -7 13 1.59 0.74
 -1 7 -14 0.49 0.86
 -1 7 -15 -0.08 0.85
 -1 7 -16 0.04 0.74
 -1 7 -17 0.29 0.59
 1 -6 -13 4.3 0.62
 1 -6 -13 -0.46 0.54
 1 -6 -12 0.06 0.95
 1 -6 -12 0.07 0.98
 1 -6 -12 0.21 0.94
 1 -6 -11 2.96 0.84
 1 -6 -11 1.9 0.83
 1 -6 -11 2.89 0.85
 1 -6 -11 2.53 0.83
 1 -6 -10 24.72 1.82
 1 -6 -10 21.56 1.28
 1 -6 -10 21.95 1.76
 1 -6 -10 25.58 1.75
 1 -6 -10 24.85 1.73
 1 -6 -10 26.4 1.41
 1 -6 -10 28.42 1.32
 1 -6 -9 27.87 1.91
 1 -6 -9 25.46 1.88
 1 -6 -9 25.6 1.91
 1 -6 -9 31.75 1.52
 1 -6 -9 28.19 1.87
 1 -6 -9 29.17 1.59
 1 -6 -8 1.78 0.67
 1 -6 -8 1.36 0.73
 1 -6 -8 1.66 0.45
 1 -6 -8 1.33 0.37
 1 -6 -8 2.23 0.7
 1 -6 -8 1.2 0.68
 1 -6 -8 1.99 0.38
 1 -6 -8 1.3 0.73
 1 -6 -7 6.78 0.9
 1 -6 -7 8.16 0.88
 1 -6 -7 8.54 0.64
 1 -6 -7 7.24 0.98
 1 -6 -7 9.79 0.92
 1 -6 -7 7.51 0.93
 1 -6 -7 8.52 0.57
 1 -6 -7 9.02 1.02
 1 -6 -7 8.72 0.67
 1 -6 -6 7.44 0.56
 1 -6 -6 6.13 0.57
 1 -6 -6 6.98 0.81
 1 -6 -6 6 0.86
 1 -6 -6 7.49 0.51
 1 -6 -6 7.87 0.87
 1 -6 -6 7.32 0.75
 1 -6 -5 0.07 0.45
 1 -6 -5 0.14 0.21
 1 -6 -5 0.07 0.26
 1 -6 -5 0.16 0.19
 1 -6 -5 0.17 0.5
 1 -6 -5 0.35 0.38
 1 -6 -5 -0.04 0.25
 1 -6 -4 0.51 0.35
 1 -6 -4 0.78 0.35
 1 -6 -4 0.8 0.22
 1 -6 -4 0.95 0.35
 1 -6 -4 0.53 0.43
 1 -6 -4 0.88 0.25
 1 -6 -4 1.47 0.41
 1 -6 -3 76.9 3.8
 1 -6 -3 84.5 4.05
 1 -6 -2 105.48 4.92
 1 -6 -2 109.6 5.13
 1 -6 -1 519.52 22.91
 1 -6 -1 514.77 22.71
 1 -6 0 643.03 28.4
 1 -6 1 4.52 0.43
 1 -6 1 4.48 0.44
 1 -6 1 4.36 0.49
 1 -6 2 162.13 7.25
 1 -6 2 161.61 7.22
 1 -6 2 150.55 7.26
 1 -6 2 168.44 7.31
 1 -6 2 156.85 7.1
 1 -6 3 17.15 1.09
 1 -6 3 15.79 1.02
 -1 6 -3 14.63 0.99
 1 -6 3 12.66 0.91
 1 -6 3 15.1 1
 1 -6 4 104.14 4.76
 -1 6 -4 96.1 4.91
 1 -6 4 107.48 4.98
 1 -6 4 104.06 5.05
 -1 6 -5 4.88 0.73
 1 -6 5 5.04 0.69
 1 -6 5 4.34 0.66
 1 -6 6 6.67 0.85
 -1 6 -6 6.64 0.88
 1 -6 6 6.72 0.81
 1 -6 7 0.75 0.63
 -1 6 -7 0.84 0.69
 1 -6 7 0.52 0.53
 1 -6 7 0.86 0.62
 -1 6 -8 0.31 0.46
 -1 6 -8 -0.43 0.67
 1 -6 8 0.52 0.71
 1 -6 8 0.41 0.35
 1 -6 8 0.15 0.52
 1 -6 9 26.95 1.97
 1 -6 9 25.49 2.12
 -1 6 -9 23.91 2.09
 1 -6 9 25.04 1.49
 1 -6 10 8.76 1.11
 -1 6 -10 8.78 1.3
 1 -6 10 9.67 1.26
 1 -6 10 8.83 0.73
 -1 6 -11 13.07 1.04
 1 -6 11 10.94 1.49
 1 -6 11 12.8 1.35
 1 -6 11 10.44 1.36
 -1 6 -11 9.23 1.15
 -1 6 -11 11.01 1.56
 -1 6 -12 7.77 1.41
 -1 6 -12 7.07 0.69
 1 -6 12 5.66 0.93
 -1 6 -12 5.47 0.99
 -1 6 -12 8.55 1.07
 1 -6 12 6.34 1.26
 -1 6 -12 7 0.8
 1 -6 12 7.09 1.13
 -1 6 -13 18.54 1.28
 -1 6 -13 19.04 1.42
 -1 6 -13 15.05 2.03
 1 -6 13 17.03 1.72
 -1 6 -14 2.36 0.78
 -1 6 -14 1.55 0.54
 -1 6 -14 1.72 0.96
 -1 6 -15 2.28 0.55
 -1 6 -15 2.4 0.73
 -1 6 -15 3.55 0.97
 -1 6 -16 2.8 0.75
 -1 6 -16 2.46 0.85
 -1 6 -17 0.17 0.46
 1 -5 -14 0.02 0.47
 1 -5 -13 0.03 0.64
 1 -5 -13 -0.1 0.67
 1 -5 -13 0.14 0.56
 1 -5 -12 0.58 0.77
 1 -5 -12 0.93 0.86
 1 -5 -12 0.46 0.87
 1 -5 -12 0.99 0.74
 1 -5 -11 9.04 1.12
 1 -5 -11 7.05 0.52
 1 -5 -11 8.21 1.14
 1 -5 -11 10.01 1.08
 1 -5 -11 9.39 1.09
 1 -5 -10 14 1.26
 1 -5 -10 14.89 1.41
 1 -5 -10 12.51 0.84
 1 -5 -10 14.51 1.35
 1 -5 -10 15.38 0.84
 1 -5 -10 14.98 1.32
 1 -5 -9 4.78 0.85
 1 -5 -9 4.6 0.51
 1 -5 -9 6.87 0.51
 1 -5 -9 4.96 0.85
 1 -5 -9 4.15 0.91
 1 -5 -9 5.52 0.92
 1 -5 -8 38.67 2.31
 1 -5 -8 34.5 2.35
 1 -5 -8 42.79 2.46
 1 -5 -8 34.26 2.51
 1 -5 -8 38.66 2.31
 1 -5 -8 43.16 2.11
 1 -5 -7 171.06 7.99
 1 -5 -7 160.89 7.66
 1 -5 -7 165.38 7.6
 1 -5 -7 144.22 8.12
 1 -5 -7 151.9 7.88
 1 -5 -7 148.75 7.87
 1 -5 -7 185.68 7.69
 1 -5 -7 170.8 7.89
 1 -5 -7 167.44 7.85
 1 -5 -6 21.45 1.44
 1 -5 -6 23.75 1.41
 1 -5 -6 27.81 1.29
 1 -5 -6 25.64 1.46
 1 -5 -6 21.37 1.24
 1 -5 -6 25.35 1.22
 1 -5 -6 26.43 1.56
 1 -5 -6 25.63 1.5
 1 -5 -6 21.76 1.63
 1 -5 -6 25 1.29
 1 -5 -5 0.03 0.18
 1 -5 -5 -0.1 0.35
 1 -5 -5 0.15 0.23
 1 -5 -4 0.03 0.42
 1 -5 -4 0.26 0.33
 1 -5 -3 0.16 0.29
 1 -5 -3 0.08 0.37
 1 -5 -2 376.24 16.93
 1 -5 -2 381.6 16.76
 1 -5 -1 273.27 12.24
 1 -5 0 178.59 7.87
 1 -5 0 173.11 8.01
 1 -5 1 161.96 7.25
 1 -5 1 166.14 7.19
 1 -5 1 160.84 7.23
 1 -5 1 166.21 7.13
 -1 5 -1 161.09 7.15
 1 -5 1 176.4 7.3
 1 -5 2 104.55 4.83
 -1 5 -2 100.22 4.81
 1 -5 2 104.78 4.69
 1 -5 2 105.98 4.84
 1 -5 2 102.69 4.85
 1 -5 2 111.59 4.9
 1 -5 3 123.61 6.01
 1 -5 3 137.1 6.2
 -1 5 -3 138.16 6.11
 1 -5 3 133.22 6.12
 -1 5 -4 8.09 0.83
 1 -5 4 7.28 0.71
 1 -5 4 7.22 0.6
 -1 5 -5 4.61 0.76
 1 -5 5 6.04 0.7
 1 -5 5 4.78 0.83
 1 -5 6 3.81 0.64
 -1 5 -6 3.66 0.75
 1 -5 6 2.37 0.68
 -1 5 -7 31.84 2.13
 1 -5 7 35.86 2.03
 1 -5 8 97.72 5.05
 1 -5 8 86.52 4.94
 -1 5 -8 90.74 4.97
 1 -5 8 96.59 4.79
 1 -5 9 0.29 0.62
 -1 5 -9 0.83 0.59
 1 -5 9 -0.05 0.48
 1 -5 9 0.2 0.31
 -1 5 -9 0.2 0.43
 -1 5 -9 0.85 0.79
 1 -5 9 -0.07 0.57
 -1 5 -10 27.84 1.99
 -1 5 -10 36.83 1.51
 1 -5 10 36.93 1.87
 -1 5 -10 43.73 1.37
 1 -5 10 34.55 2.07
 -1 5 -10 34.7 2.15
 -1 5 -10 41.16 1.24
 1 -5 10 37.95 2.28
 1 -5 11 12.17 1.56
 -1 5 -11 11.45 0.94
 1 -5 11 10.8 1.39
 -1 5 -11 9.65 1.17
 1 -5 11 10.58 1.26
 -1 5 -11 12.52 1.03
 -1 5 -11 9.18 1.46
 1 -5 12 15.36 1.48
 -1 5 -12 18.98 1.01
 1 -5 12 17.01 1.79
 1 -5 12 17.63 1.45
 -1 5 -12 19.97 1.17
 -1 5 -12 15.68 1.81
 -1 5 -13 0.37 0.7
 1 -5 13 0.08 0.58
 -1 5 -13 0.54 0.54
 -1 5 -13 0.5 0.84
 -1 5 -13 -0.25 0.22
 -1 5 -13 0.85 1.05
 -1 5 -14 0.16 0.55
 -1 5 -14 0.91 0.75
 -1 5 -14 -0.09 0.91
 -1 5 -15 4.28 0.9
 -1 5 -15 4.85 0.69
 -1 5 -16 0.81 0.67
 -1 5 -16 0.21 0.45
 -1 5 -17 -0.1 0.54
 -1 5 -17 0.57 0.53
 1 -4 -15 0.22 0.36
 1 -4 -14 0.61 0.71
 1 -4 -14 1.74 0.52
 1 -4 -14 -0.28 0.62
 1 -4 -13 4.25 1.11
 1 -4 -13 1.45 1.15
 1 -4 -13 3.69 1.07
 1 -4 -12 6.51 0.92
 1 -4 -12 7.76 0.94
 1 -4 -12 5.89 0.43
 1 -4 -12 5.99 1.06
 1 -4 -11 7.93 0.6
 1 -4 -11 8.42 1.01
 1 -4 -11 7.78 1.13
 1 -4 -11 7.84 1.05
 1 -4 -11 10.48 0.7
 1 -4 -10 39.28 2.1
 1 -4 -10 38.23 2.42
 1 -4 -10 43.42 2.57
 1 -4 -10 39.63 2.57
 1 -4 -10 44.31 2.16
 1 -4 -10 39.72 2.46
 1 -4 -9 27.65 1.83
 1 -4 -9 31.19 1.87
 1 -4 -9 27.75 1.91
 1 -4 -9 27.78 1.56
 1 -4 -9 28.49 1.93
 1 -4 -8 33.88 2.07
 1 -4 -8 34.97 1.75
 1 -4 -8 32.72 2.04
 1 -4 -8 27.26 2.1
 1 -4 -8 31.03 1.92
 1 -4 -8 33.26 1.97
 1 -4 -7 11.34 0.88
 1 -4 -7 9.29 0.92
 1 -4 -7 9.62 1
 1 -4 -7 12.78 1.01
 1 -4 -7 13.64 0.72
 1 -4 -7 12.47 0.91
 1 -4 -7 11.5 0.98
 1 -4 -6 2.92 0.55
 1 -4 -6 2.58 0.29
 1 -4 -6 3 0.34
 1 -4 -6 2.98 0.44
 1 -4 -6 2.6 0.54
 1 -4 -6 3.23 0.46
 1 -4 -6 2.37 0.47
 1 -4 -5 43 2.35
 1 -4 -5 42.42 2.35
 1 -4 -4 6.48 0.61
 1 -4 -3 526.81 21.6
 1 -4 -3 546.58 21.73
 1 -4 -2 25.71 1.39
 1 -4 -2 23.73 1.34
 1 -4 -1 639.44 29.39
 -1 4 1 670.04 29.33
 1 -4 -1 673.58 29.36
 1 -4 -1 717.01 29.54
 -1 4 1 680.12 29.37
 1 -4 0 73.18 3.25
 1 -4 0 70.16 3.25
 1 -4 0 73.16 3.4
 1 -4 1 262.41 11.38
 1 -4 1 256.72 11.33
 1 -4 1 257.81 11.23
 1 -4 1 253.34 11.34
 1 -4 1 245 11.34
 1 -4 2 26.59 1.52
 -1 4 -2 28.14 1.49
 1 -4 2 28.23 1.46
 1 -4 2 27.2 1.47
 1 -4 3 138.4 6.27
 1 -4 3 129.71 6.3
 -1 4 -3 142.18 6.32
 1 -4 4 19.12 1.17
 -1 4 -4 17.68 1.24
 -1 4 -5 123.96 5.83
 1 -4 5 119.22 5.7
 1 -4 6 21.43 1.39
 -1 4 -6 19.3 1.53
 1 -4 7 2.35 0.55
 -1 4 -7 1.11 0.7
 -1 4 -8 344.88 16.51
 1 -4 8 366.4 16.27
 -1 4 -9 1.27 0.73
 -1 4 -9 0.25 0.45
 1 -4 9 0.14 0.68
 -1 4 -9 1.42 0.79
 1 -4 9 0.62 0.52
 -1 4 -9 0.93 0.57
 1 -4 9 0.97 0.73
 1 -4 10 1.32 0.81
 -1 4 -10 1.57 0.58
 -1 4 -10 2.19 0.51
 1 -4 10 0.62 0.68
 -1 4 -10 1.38 0.64
 1 -4 10 2.02 0.63
 -1 4 -10 0.11 0.21
 -1 4 -10 1.16 0.84
 -1 4 -11 0.19 0.78
 1 -4 11 1.02 0.78
 -1 4 -11 0.06 0.61
 1 -4 11 0.4 0.54
 1 -4 11 0.17 0.65
 -1 4 -11 0.4 0.64
 -1 4 -11 0.17 0.5
 -1 4 -12 17.28 1.39
 -1 4 -12 18.27 1.29
 1 -4 12 13.55 1.6
 1 -4 12 16.64 1.93
 -1 4 -13 3.73 0.68
 -1 4 -13 3.36 0.88
 1 -4 13 2.69 0.77
 -1 4 -14 3.7 0.92
 -1 4 -14 3.88 0.72
 -1 4 -15 0.14 0.76
 -1 4 -15 0.2 0.75
 -1 4 -15 0.09 0.54
 -1 4 -16 -0.36 0.65
 -1 4 -16 -0.12 0.46
 -1 4 -16 0.07 0.66
 -1 4 -17 0.53 0.32
 -1 4 -17 0.04 0.46
 -1 4 -17 0.32 0.45
 1 -3 -15 0.05 0.61
 1 -3 -14 -1.15 0.72
 1 -3 -14 -0.38 0.79
 1 -3 -14 0.8 0.51
 1 -3 -13 -0.5 0.62
 1 -3 -13 0.37 0.76
 1 -3 -13 -0.87 0.86
 1 -3 -13 0.1 0.66
 1 -3 -12 0.33 0.61
 1 -3 -12 -0.05 0.79
 1 -3 -12 0.45 0.91
 1 -3 -12 0.11 0.23
 1 -3 -12 0.49 0.69
 1 -3 -11 46.87 2.47
 1 -3 -11 59.04 2.55
 1 -3 -11 51.84 2.88
 1 -3 -11 51.22 2.86
 1 -3 -11 55.75 3.06
 1 -3 -10 3.81 0.43
 1 -3 -10 3.59 0.77
 1 -3 -10 3.61 0.78
 1 -3 -10 3.66 0.49
 1 -3 -10 3.82 0.85
 1 -3 -9 4.23 0.4
 1 -3 -9 3.4 0.67
 1 -3 -9 3.68 0.4
 1 -3 -9 2.98 0.44
 1 -3 -9 3.24 0.64
 1 -3 -9 3.06 0.76
 1 -3 -8 20.19 0.98
 1 -3 -8 15.54 1.25
 1 -3 -8 17.04 1.17
 1 -3 -8 18.01 1.02
 1 -3 -8 18 0.98
 1 -3 -8 14.03 1.28
 1 -3 -8 18.93 1.2
 1 -3 -7 0.95 0.41
 1 -3 -7 1.54 0.46
 1 -3 -7 1.11 0.51
 1 -3 -7 0.84 0.22
 1 -3 -7 1.2 0.28
 1 -3 -7 1.09 0.39
 1 -3 -7 0.98 0.38
 1 -3 -6 109.91 5.86
 1 -3 -6 123.8 5.66
 1 -3 -5 6.72 0.66
 1 -3 -5 5.56 0.83
 1 -3 -5 4.79 0.66
 1 -3 -4 240.87 10.57
 1 -3 -4 223.15 10.86
 1 -3 -3 1338.43 60.86
 1 -3 -3 1422.81 60.75
 1 -3 -2 1164.68 50.9
 1 -3 -2 1162.13 50.85
 -1 3 1 70.67 3.28
 1 -3 -1 69.89 3.22
 1 -3 -1 75.15 3.24
 -1 3 1 71.28 3.22
 1 -3 0 466.03 20.4
 1 -3 0 484.75 20.41
 -1 3 0 455.89 20.41
 -1 3 0 455.26 20.45
 1 -3 0 466.4 20.48
 1 -3 1 68.62 3.22
 1 -3 1 63.44 3.2
 1 -3 1 72.23 3.1
 1 -3 2 2814.99 123.36
 -1 3 -2 2836.29 123.38
 -1 3 -3 0.55 0.54
 1 -3 3 0.49 0.43
 -1 3 -4 244.44 11.29
 1 -3 4 252.83 11.19
 -1 3 -5 -0.03 0.51
 1 -3 5 -0.15 0.43
 1 -3 6 4.6 0.66
 -1 3 -6 5.39 0.8
 1 -3 7 7.25 0.78
 -1 3 -7 8.57 1.06
 1 -3 8 94.66 4.66
 -1 3 -8 83.63 5.04
 -1 3 -8 94.92 4.95
 -1 3 -9 29.32 2.33
 -1 3 -9 31.3 2.25
 1 -3 9 31.19 2.4
 1 -3 9 31.35 2.1
 -1 3 -9 35.31 1.87
 -1 3 -9 35.48 1.95
 1 -3 10 51.63 2.62
 -1 3 -10 49.83 1.46
 1 -3 10 46.41 1.96
 -1 3 -10 40.8 2.33
 -1 3 -10 52.4 1.55
 1 -3 10 37.64 2.1
 -1 3 -10 40.66 1.52
 1 -3 11 26.99 2.29
 1 -3 11 30.23 2.57
 -1 3 -11 32.21 1.86
 -1 3 -11 33.09 1.93
 -1 3 -12 0.43 0.67
 1 -3 12 0.48 0.58
 -1 3 -12 0.54 0.58
 1 -3 12 -0.34 0.82
 -1 3 -12 1.14 1.03
 -1 3 -13 1.46 0.81
 -1 3 -13 0.42 0.61
 -1 3 -13 0.85 1.04
 -1 3 -13 0.59 0.83
 -1 3 -14 0.11 0.82
 -1 3 -14 0.82 0.6
 -1 3 -14 0.13 0.77
 -1 3 -15 0.46 0.72
 -1 3 -15 1.22 0.8
 -1 3 -15 0.93 0.59
 -1 3 -16 0.78 0.67
 -1 3 -16 0.65 0.65
 -1 3 -16 1.03 0.5
 -1 3 -17 0.72 0.46
 -1 3 -17 0.32 0.3
 1 -2 -16 1.21 0.51
 1 -2 -16 1.45 0.48
 1 -2 -15 0.37 0.59
 1 -2 -15 0.17 0.75
 1 -2 -14 0.19 0.71
 1 -2 -14 0.29 0.51
 1 -2 -14 0.5 0.83
 1 -2 -13 0.53 0.16
 1 -2 -13 0.73 0.88
 1 -2 -13 0.31 0.63
 1 -2 -13 0.95 0.62
 1 -2 -13 0.55 0.92
 1 -2 -12 6.1 1.09
 1 -2 -12 6.93 0.85
 1 -2 -12 5.81 0.98
 1 -2 -12 8.95 1.09
 1 -2 -12 5.75 0.93
 1 -2 -12 6.02 0.47
 1 -2 -11 36.41 1.8
 1 -2 -11 32.38 2.17
 1 -2 -11 34.91 1.76
 1 -2 -11 35.87 2.24
 1 -2 -11 39.56 2.26
 1 -2 -11 34.32 2.06
 1 -2 -11 33.21 2.12
 1 -2 -10 26.93 1.38
 1 -2 -10 25.62 1.6
 1 -2 -10 25.21 1.7
 1 -2 -10 27.63 1.73
 1 -2 -10 24.94 1.33
 1 -2 -10 24.39 1.74
 1 -2 -10 22.87 1.61
 1 -2 -9 14.24 0.83
 1 -2 -9 13.72 1.04
 1 -2 -9 15.95 1.17
 1 -2 -9 14.57 1.19
 1 -2 -9 15.65 0.89
 1 -2 -9 14.68 1.1
 1 -2 -9 14.33 1.2
 1 -2 -8 8.05 0.53
 1 -2 -8 8.7 0.82
 1 -2 -8 8.33 0.76
 1 -2 -8 8.27 0.71
 1 -2 -8 7.9 0.77
 1 -2 -8 8.46 0.57
 1 -2 -8 8.05 1.2
 1 -2 -8 7.33 0.79
 1 -2 -7 39.42 2.15
 1 -2 -7 36.16 2.47
 1 -2 -6 8.32 0.7
 1 -2 -6 8.58 1.02
 -1 2 6 6.92 0.61
 1 -2 -5 45.62 2.55
 1 -2 -5 47.2 2.1
 1 -2 -5 37.86 2.35
 1 -2 -5 47.35 2.32
 1 -2 -5 40.76 2.74
 1 -2 -4 422.96 18.16
 1 -2 -4 416.04 18.31
 1 -2 -4 380.5 18.56
 1 -2 -4 403.71 18.49
 1 -2 -3 235.28 10.73
 1 -2 -3 233.78 10.71
 1 -2 -3 242.76 10.59
 1 -2 -2 181.07 7.57
 1 -2 -2 185.08 7.57
 1 -2 -2 197.77 7.52
 1 -2 -1 3332.15 143.65
 -1 2 1 3216.37 143.67
 -1 2 1 3352.17 143.75
 -1 2 0 53.34 2.46
 -1 2 0 53.49 2.41
 1 -2 0 54.14 2.37
 1 -2 0 49.98 2.45
 1 -2 1 3.44 0.39
 1 -2 1 3.29 0.34
 1 -2 2 1420.4 60.13
 1 -2 2 1338.54 60.07
 1 -2 3 5.22 0.52
 1 -2 4 287.17 12.81
 1 -2 5 67.37 3.39
 -1 2 -5 73.5 3.6
 1 -2 6 243.49 10.8
 -1 2 -6 228.7 11
 -1 2 -7 25.16 1.83
 1 -2 7 27.51 1.61
 -1 2 -8 1.07 0.53
 1 -2 8 0.57 0.44
 1 -2 8 1.21 0.71
 1 -2 9 6.81 0.86
 1 -2 9 9.14 1.2
 -1 2 -9 6.92 0.81
 -1 2 -9 6.99 0.77
 -1 2 -9 7.6 0.73
 -1 2 -9 7.79 0.82
 -1 2 -10 3.24 1.04
 1 -2 10 4.96 0.99
 1 -2 10 2.16 0.78
 -1 2 -10 2.39 0.64
 -1 2 -10 2.7 0.61
 -1 2 -10 2.4 0.66
 -1 2 -11 0.17 0.65
 1 -2 11 0.24 0.6
 -1 2 -11 -0.4 0.8
 -1 2 -11 0.33 0.57
 1 -2 11 -0.41 0.78
 -1 2 -12 46.71 2.68
 -1 2 -12 49.83 2.81
 -1 2 -12 48.48 2.6
 1 -2 12 44.85 3.42
 -1 2 -13 2.63 1.12
 -1 2 -13 3.12 0.77
 -1 2 -13 3.94 0.93
 -1 2 -13 1.95 0.87
 -1 2 -14 0.04 0.77
 -1 2 -14 -0.04 0.73
 -1 2 -14 0.8 0.65
 -1 2 -15 -0.39 0.57
 -1 2 -15 0.14 0.7
 -1 2 -15 -0.28 0.67
 -1 2 -16 -0.12 0.46
 -1 2 -16 -0.02 0.45
 -1 2 -16 0.7 0.62
 1 -1 -16 0.69 0.52
 1 -1 -15 0.82 0.68
 1 -1 -14 0.03 0.52
 1 -1 -14 1.08 0.75
 1 -1 -14 0.67 0.76
 1 -1 -13 4.47 0.93
 1 -1 -13 4.88 0.73
 1 -1 -13 4.12 0.91
 1 -1 -13 2.94 0.29
 1 -1 -13 3.88 0.74
 1 -1 -12 0.34 0.53
 1 -1 -12 -0.67 0.72
 1 -1 -12 -0.9 0.83
 1 -1 -12 -0.55 0.68
 1 -1 -12 0.11 0.22
 1 -1 -11 62.37 3.39
 1 -1 -11 67.09 3.6
 1 -1 -11 65.69 3.13
 1 -1 -11 62.03 3.46
 1 -1 -11 70.89 3.59
 1 -1 -11 72.78 3.18
 1 -1 -10 0.77 0.48
 1 -1 -10 0.69 0.68
 1 -1 -10 0.83 0.23
 1 -1 -10 0.63 0.31
 1 -1 -10 0.57 0.85
 1 -1 -10 1.24 0.59
 1 -1 -10 0.28 0.52
 1 -1 -9 50.42 2.53
 1 -1 -9 51 2.58
 1 -1 -9 53.96 2.65
 1 -1 -9 47.14 2.32
 1 -1 -9 51.52 2.7
 1 -1 -9 43.55 3.18
 1 -1 -9 50.45 2.37
 1 -1 -8 82.27 3.75
 1 -1 -8 68.27 3.78
 1 -1 -8 77.9 3.52
 1 -1 -8 64.84 4.2
 1 -1 -8 79.11 3.7
 1 -1 -8 78 3.65
 -1 1 7 0.13 0.3
 1 -1 -7 0.49 0.7
 1 -1 -7 0.57 0.12
 1 -1 -7 0.43 0.32
 1 -1 -6 25.98 1.75
 1 -1 -6 22.23 2.09
 -1 1 6 22.36 1.44
 1 -1 -6 25.3 1.2
 1 -1 -6 26.02 1.42
 1 -1 -5 150.61 7.27
 1 -1 -5 158.82 6.84
 1 -1 -5 168.79 7.03
 1 -1 -5 144.75 7.46
 -1 1 5 134.4 7.02
 1 -1 -4 7.5 0.39
 1 -1 -4 7.13 0.52
 -1 1 4 6.02 0.53
 1 -1 -4 5.23 0.62
 1 -1 -4 6.8 0.78
 -1 1 3 56.08 2.72
 1 -1 -3 60.46 2.8
 1 -1 -3 61.06 2.62
 -1 1 3 54.14 2.72
 1 -1 -2 932.13 39.59
 -1 1 2 887.49 39.54
 -1 1 2 942.28 39.52
 1 -1 -2 829.51 39.58
 1 -1 -1 20.28 0.95
 1 -1 -1 19.79 1.01
 -1 1 1 20.06 0.98
 -1 1 0 201.21 8.78
 -1 1 0 199.31 8.9
 1 -1 0 200.49 8.79
 -1 1 0 198.31 8.84
 1 -1 0 205.46 8.91
 1 -1 1 480.35 20.99
 1 -1 1 476.35 21.04
 1 -1 2 1060.69 47.38
 1 -1 2 1118.41 47.47
 1 -1 3 248.94 11.06
 1 -1 4 86.57 4.04
 -1 1 -4 86.52 4.21
 -1 1 -5 2.94 0.96
 1 -1 5 4.4 0.51
 -1 1 -5 4.38 0.76
 1 -1 6 380.75 16.71
 -1 1 -6 360.23 17.09
 1 -1 7 6.6 0.72
 -1 1 -7 6.57 0.86
 -1 1 -8 17.86 1.64
 1 -1 8 17.43 1.59
 -1 1 -8 19.26 1.36
 1 -1 8 18.92 1.33
 -1 1 -9 18.98 1.24
 -1 1 -9 15.94 1.18
 1 -1 9 17.51 1.7
 -1 1 -9 16.62 1.66
 -1 1 -9 19.87 1.28
 -1 1 -10 0.88 0.85
 -1 1 -10 0.79 0.59
 1 -1 10 -0.09 0.65
 1 -1 10 0.07 0.57
 -1 1 -10 0.59 0.53
 -1 1 -11 62.93 3.21
 -1 1 -11 60.31 3.07
 -1 1 -11 58.51 3.1
 -1 1 -11 45.88 3.65
 1 -1 11 50.32 3.74
 -1 1 -12 28.5 1.85
 -1 1 -12 29.64 1.98
 -1 1 -12 30.9 1.96
 -1 1 -12 24.83 2.5
 -1 1 -13 1.81 0.75
 -1 1 -13 1.32 0.76
 -1 1 -13 1.19 0.86
 -1 1 -14 1.17 0.82
 -1 1 -14 1.54 0.78
 -1 1 -14 1.08 0.66
 -1 1 -15 -0.07 0.66
 -1 1 -15 -0.43 0.56
 -1 1 -15 0.58 0.61
 -1 1 -16 -0.43 0.44
 -1 1 -16 0.18 0.54
 1 0 -17 0.53 0.33
 1 0 -16 0.5 0.71
 1 0 -16 -0.22 0.54
 1 0 -15 0.5 0.86
 1 0 -15 0.88 0.72
 1 0 -15 0.51 0.71
 1 0 -14 2.29 0.87
 1 0 -14 2.89 1.04
 1 0 -14 3.11 0.83
 1 0 -13 1.15 0.93
 1 0 -13 1.17 0.65
 1 0 -13 0.51 0.81
 1 0 -13 0.86 0.75
 1 0 -12 10.32 0.96
 1 0 -12 10.65 1.23
 1 0 -12 12.76 1.16
 1 0 -12 9.24 1.03
 1 0 -12 11.01 1.22
 1 0 -12 10.19 0.64
 1 0 -11 1.37 1.06
 1 0 -11 2.2 0.7
 1 0 -11 3.38 0.72
 1 0 -11 2.3 0.6
 1 0 -11 2.72 0.83
 1 0 -11 2.61 0.34
 1 0 -11 2.58 0.8
 1 0 -10 29.07 1.55
 1 0 -10 31.05 1.82
 1 0 -10 31.6 1.73
 1 0 -10 33.63 1.93
 1 0 -10 33.99 1.88
 1 0 -10 34.5 2
 1 0 -10 30.8 1.52
 1 0 -10 26.93 2.46
 1 0 -9 53.73 2.52
 1 0 -9 57.09 2.77
 1 0 -9 50.96 2.48
 1 0 -9 56.5 2.68
 1 0 -9 57.34 2.86
 1 0 -9 54.23 2.78
 1 0 -9 46.29 3.34
 1 0 -9 55.2 2.74
 -1 0 8 6.42 0.78
 1 0 -8 6.59 1.09
 -1 0 8 6.69 0.71
 -1 0 7 0.33 0.36
 -1 0 7 0.37 0.41
 1 0 -7 -0.01 0.09
 1 0 -7 0.1 0.67
 1 0 -7 0.27 1.08
 1 0 -7 -0.06 0.26
 -1 0 6 144.37 7.31
 1 0 -6 158.23 7
 1 0 -6 168.6 7.18
 1 0 -5 667.83 27.84
 1 0 -5 636.79 27.7
 -1 0 5 570.95 27.94
 1 0 -4 1071.9 50.69
 1 0 -4 1232.6 50.47
 -1 0 4 1062.93 50.57
 1 0 -4 1103.74 50.76
 1 0 -4 1163.53 50.36
 -1 0 3 476.12 21.48
 1 0 -3 494.26 21.39
 1 0 -3 489.77 21.57
 1 0 -3 489.36 21.6
 -1 0 2 5.98 0.4
 1 0 -2 6.25 0.48
 1 0 -2 5.68 0.45
 1 0 -1 154.49 6.8
 -1 0 1 143.83 6.82
 -1 0 1 160.88 6.79
 1 0 0 836.06 36.59
 -1 0 0 842.54 36.67
 1 0 0 860.69 36.73
 1 0 1 100.64 4.56
 1 0 1 102.1 4.48
 -1 0 -1 97.58 4.51
 1 0 2 861.79 36.44
 1 0 2 877.58 36.55
 1 0 3 571.21 25.09
 1 0 4 26.26 1.42
 -1 0 -4 29 1.79
 -1 0 -5 104.01 5.1
 1 0 5 103.92 4.85
 -1 0 -6 27.22 1.66
 1 0 6 25.93 1.75
 -1 0 -6 24.54 1.72
 1 0 6 23.21 1.43
 -1 0 -7 26.66 1.72
 1 0 7 28.84 1.69
 1 0 7 31.94 2.05
 -1 0 -7 28.27 2.02
 -1 0 -8 37.21 1.95
 -1 0 -8 42.06 2.12
 1 0 8 35.41 2.54
 -1 0 -8 42.73 1.91
 -1 0 -8 33.9 2.11
 -1 0 -8 39.19 2.11
 -1 0 -8 33.37 2.51
 -1 0 -9 1.15 0.39
 -1 0 -9 0.81 0.49
 -1 0 -9 0.76 0.72
 1 0 9 1.68 0.71
 -1 0 -9 0.98 0.56
 -1 0 -10 17.2 1.87
 -1 0 -10 22.36 1.45
 -1 0 -10 21.6 1.47
 1 0 10 16.25 1.8
 -1 0 -10 20.14 1.26
 -1 0 -11 15.41 1.9
 -1 0 -11 19.84 1.29
 -1 0 -11 20.41 1.53
 -1 0 -11 19.57 1.55
 -1 0 -11 19.02 1.48
 -1 0 -12 -0.12 0.76
 -1 0 -12 -0.08 0.67
 -1 0 -12 0.2 0.71
 -1 0 -12 -0.03 0.48
 -1 0 -13 18.69 1.39
 -1 0 -13 14.34 1.45
 -1 0 -13 16.96 1.39
 -1 0 -14 0.94 0.62
 -1 0 -14 2.73 0.84
 -1 0 -14 2.2 0.7
 -1 0 -15 0.19 0.53
 -1 0 -15 -0.15 0.62
 -1 0 -16 0.22 0.38
 1 1 -17 -0.23 0.44
 1 1 -17 0.03 0.61
 1 1 -16 -0.04 0.76
 1 1 -16 0.73 0.67
 1 1 -16 0.54 0.57
 1 1 -15 0.65 0.86
 1 1 -15 1.22 0.71
 1 1 -15 1.21 0.8
 1 1 -14 0.87 0.94
 1 1 -14 1.8 0.75
 1 1 -14 1.95 0.9
 1 1 -13 5.83 0.88
 1 1 -13 6.24 1.06
 1 1 -13 4.92 1.06
 1 1 -12 38.87 2.36
 1 1 -12 38.77 2.42
 -1 -1 12 44.02 3.06
 1 1 -12 39.46 2.27
 1 1 -11 0.42 0.88
 1 1 -11 0.48 0.56
 1 1 -11 0.16 0.68
 1 1 -11 0.63 0.69
 -1 -1 10 6.88 0.87
 1 1 -10 7.22 0.85
 1 1 -10 8.46 1.4
 1 1 -10 7.34 0.82
 1 1 -10 8.67 0.96
 1 1 -10 7.02 0.51
 -1 -1 9 28.82 2.07
 1 1 -9 35.72 1.96
 -1 -1 9 33.99 2.11
 1 1 -9 29.11 2.45
 1 1 -9 40.22 2.06
 1 1 -9 37.32 1.93
 -1 -1 8 7.91 0.86
 -1 -1 8 7.89 0.8
 -1 -1 7 413.15 18.17
 1 1 -7 400.99 17.72
 -1 -1 7 408.97 18.08
 1 1 -6 52.3 2.91
 1 1 -6 56.25 3.34
 1 1 -6 50.78 2.47
 -1 -1 6 53.45 2.75
 1 1 -6 52.74 2.43
 1 1 -5 985.75 43.02
 1 1 -5 1021.48 42.66
 1 1 -5 912.97 42.7
 -1 -1 5 983.58 42.9
 1 1 -5 965.28 43.19
 -1 -1 4 882.93 40.86
 1 1 -4 907.17 41
 1 1 -4 951.01 40.67
 1 1 -3 328.66 13.88
 1 1 -3 308.76 13.87
 -1 -1 3 321.54 14.06
 1 1 -3 322.38 14.11
 1 1 -2 51.3 2.39
 -1 -1 2 51.99 2.4
 -1 -1 2 56.12 2.28
 -1 -1 1 13.31 0.66
 1 1 -1 12.09 0.67
 1 1 0 130.09 6.04
 -1 -1 0 140.93 6.07
 1 1 1 24.69 1.11
 -1 -1 -1 24.81 1.16
 -1 -1 -1 26.87 1.4
 1 1 1 25.29 1.17
 1 1 1 24.11 1.28
 1 1 2 54.24 2.61
 1 1 2 60.51 2.57
 -1 -1 -2 51.97 2.74
 1 1 2 59.42 2.77
 -1 -1 -2 55.3 2.85
 1 1 3 14.59 0.83
 -1 -1 -3 15.35 1.06
 1 1 3 15.57 1
 -1 -1 -4 26.73 1.61
 -1 -1 -4 29.08 1.62
 1 1 4 26.18 1.58
 1 1 4 24.77 1.35
 -1 -1 -5 30.82 1.7
 -1 -1 -5 28.55 1.8
 1 1 5 29.47 1.79
 1 1 5 25.88 1.49
 1 1 6 159.96 7.54
 -1 -1 -6 159.28 7.29
 -1 -1 -6 149.39 7.49
 1 1 7 101.87 5.19
 -1 -1 -7 102.12 4.59
 -1 -1 -7 99.63 4.79
 -1 -1 -7 87.84 5.06
 -1 -1 -8 2.67 0.43
 -1 -1 -8 2.57 0.46
 -1 -1 -8 2.69 0.55
 -1 -1 -8 1.59 0.76
 -1 -1 -8 2.35 0.53
 1 1 8 2.57 0.72
 -1 -1 -8 2.03 0.25
 -1 -1 -8 1.94 0.37
 -1 -1 -9 28.95 1.61
 -1 -1 -9 42.37 1.95
 -1 -1 -9 33.17 2.53
 -1 -1 -9 39.7 1.91
 -1 -1 -9 45.98 2.11
 -1 -1 -10 50.15 2.13
 -1 -1 -10 52.28 2.34
 -1 -1 -10 50.39 2.34
 -1 -1 -10 51.44 2.17
 -1 -1 -11 14.61 1.4
 -1 -1 -11 12.38 1.35
 -1 -1 -11 9.07 1.62
 -1 -1 -11 13.19 1.24
 -1 -1 -11 13.48 1.2
 -1 -1 -12 22.02 1.62
 -1 -1 -12 21.85 1.59
 -1 -1 -12 22.03 1.43
 -1 -1 -13 0.93 0.72
 -1 -1 -13 0.73 0.49
 -1 -1 -14 0.33 0.63
 -1 -1 -15 1.42 0.52
 -1 -1 -15 0.83 0.67
 1 2 -17 -0.21 0.68
 1 2 -17 -0.05 0.5
 1 2 -17 0.43 0.45
 1 2 -16 -0.22 0.75
 1 2 -16 0.86 0.89
 1 2 -16 1.71 0.62
 1 2 -15 0.17 0.9
 1 2 -15 0.43 0.65
 1 2 -15 -0.23 0.85
 1 2 -14 7.2 0.89
 1 2 -14 6.52 1.16
 1 2 -14 7.39 1.16
 -1 -2 13 38.29 2.99
 1 2 -13 38.14 2.22
 1 2 -13 35.58 2.37
 1 2 -13 38.54 2.44
 1 2 -12 2.43 0.87
 1 2 -12 0.92 0.96
 1 2 -12 2.37 0.65
 1 2 -12 2.24 0.8
 1 2 -11 53.63 2.82
 1 2 -11 59.11 2.98
 1 2 -11 40.01 3.4
 -1 -2 11 49.89 3.02
 -1 -2 11 42.93 2.97
 1 2 -11 56.35 2.76
 1 2 -10 10.72 0.98
 -1 -2 10 10.51 1.09
 -1 -2 10 11.74 1.12
 1 2 -10 11.05 0.89
 1 2 -9 227.81 10.89
 -1 -2 9 232.68 11.3
 -1 -2 9 251.78 11.28
 1 2 -9 268.19 10.99
 1 2 -9 228.64 11.64
 -1 -2 8 405.05 17.04
 -1 -2 8 384.81 17.14
 1 2 -8 405.06 17.46
 1 2 -8 364.29 16.62
 1 2 -7 714.32 30.48
 -1 -2 7 710.32 30.19
 1 2 -7 647.5 30.01
 -1 -2 7 683.46 30.27
 1 2 -7 692.52 31.07
 1 2 -6 32.59 2
 1 2 -6 33.53 2.37
 -1 -2 6 31.03 1.86
 -1 -2 5 1103.11 49.07
 1 2 -5 1113.21 49.33
 1 2 -5 1136.52 49.16
 1 2 -4 1555.96 68.25
 1 2 -3 1428.3 62.66
 1 2 -3 1432.1 62.62
 -1 -2 2 129.22 5.6
 1 2 -2 121.58 5.67
 -1 -2 1 321.19 14.37
 -1 -2 1 315.84 14.38
 -1 -2 1 331.22 14.45
 1 2 -1 343.88 14.36
 -1 -2 1 319.72 14.46
 -1 -2 0 1458.3 65.27
 -1 -2 0 1520.73 65.39
 1 2 0 1577.12 65.41
 -1 -2 0 1518.56 65.41
 -1 -2 0 1526.66 65.34
 -1 -2 0 1540.46 65.4
 -1 -2 -1 0.43 0.34
 -1 -2 -1 0.36 0.08
 1 2 1 0.67 0.29
 1 2 1 0.43 0.07
 -1 -2 -1 0.36 0.11
 1 2 2 227.39 9.79
 1 2 2 218.44 9.59
 -1 -2 -2 205.67 9.64
 -1 -2 -2 233.75 9.79
 -1 -2 -3 178.16 7.61
 1 2 3 166.67 7.37
 -1 -2 -3 160.57 7.56
 1 2 3 159.84 7.58
 -1 -2 -3 165.48 7.59
 -1 -2 -4 0.15 0.35
 -1 -2 -4 0.47 0.48
 1 2 4 0.51 0.39
 -1 -2 -5 0.56 0.5
 -1 -2 -5 0.82 0.33
 1 2 5 1.04 0.5
 -1 -2 -6 0.92 0.32
 -1 -2 -6 0.6 0.56
 1 2 6 1.48 0.55
 1 2 7 32.25 2.17
 -1 -2 -7 32.85 1.58
 -1 -2 -7 34.85 1.68
 -1 -2 -7 26.17 2.06
 -1 -2 -7 33.37 1.8
 -1 -2 -7 34.25 1.68
 -1 -2 -7 30.73 1.76
 -1 -2 -7 34.09 1.79
 -1 -2 -7 28.63 1.71
 -1 -2 -7 28.21 1.5
 -1 -2 -8 10.48 0.82
 -1 -2 -8 9.61 1.21
 -1 -2 -8 11.86 0.73
 -1 -2 -8 12.8 0.87
 -1 -2 -8 9.6 0.62
 -1 -2 -8 10.73 0.93
 -1 -2 -8 11.91 0.86
 -1 -2 -8 14 1.04
 -1 -2 -9 3.57 0.59
 -1 -2 -9 3.88 0.77
 -1 -2 -9 3.94 0.59
 -1 -2 -9 2.81 0.3
 -1 -2 -9 3.78 0.99
 -1 -2 -9 3.62 0.72
 -1 -2 -10 47.12 2.07
 -1 -2 -10 44.51 2.15
 -1 -2 -10 50.18 2.27
 -1 -2 -10 46.84 2.08
 -1 -2 -11 25.13 2.09
 -1 -2 -11 27.28 2.26
 -1 -2 -11 24.9 2.12
 -1 -2 -12 1.62 0.81
 -1 -2 -12 2.43 0.61
 -1 -2 -12 1.35 0.63
 -1 -2 -13 2.43 0.87
 -1 -2 -13 1.06 0.53
 -1 -2 -14 0.41 0.67
 -1 -2 -14 0.48 0.42
 -1 -2 -15 -0.14 0.46
 1 3 -18 0.6 0.43
 1 3 -17 0.23 0.47
 1 3 -17 1.48 0.7
 1 3 -17 0.78 0.74
 1 3 -16 1.53 0.88
 1 3 -16 2.81 0.61
 1 3 -16 1.57 0.85
 1 3 -15 5.73 0.84
 1 3 -15 4.63 1.02
 1 3 -15 4.58 1.03
 1 3 -14 14.98 1.25
 1 3 -14 15.3 1.43
 1 3 -14 15.25 1.53
 1 3 -13 22.75 1.58
 1 3 -13 25.42 1.81
 -1 -3 13 24.96 2.28
 1 3 -13 19.71 2.33
 1 3 -12 3.61 0.66
 -1 -3 12 4.12 0.78
 -1 -3 12 2.73 0.74
 1 3 -12 2.45 0.78
 1 3 -11 63.3 4.43
 -1 -3 11 71 3.97
 -1 -3 11 59.08 3.89
 1 3 -11 70.62 3.65
 1 3 -10 47.81 2.54
 -1 -3 10 50.42 1.96
 1 3 -10 50.23 1.49
 1 3 -10 49.01 1.32
 -1 -3 10 47.39 1.96
 1 3 -9 181.54 10.17
 -1 -3 9 198.92 9.91
 1 3 -9 234.51 9.74
 1 3 -9 232.21 9.64
 -1 -3 9 180.48 9.9
 -1 -3 8 114.31 5.47
 1 3 -8 118.22 5.74
 1 3 -8 95.98 5.2
 -1 -3 8 126.19 5.42
 1 3 -8 94.03 6.15
 1 3 -7 223.62 10.47
 -1 -3 7 225.7 10.32
 1 3 -7 211.01 10.93
 -1 -3 7 225.26 10.21
 1 3 -6 34.24 2.43
 1 3 -6 32.1 2
 -1 -3 6 31.48 1.9
 1 3 -5 159.84 7.69
 1 3 -5 161.45 7.86
 -1 -3 5 172.65 7.64
 1 3 -4 1496.51 65.7
 1 3 -4 1497.61 65.65
 1 3 -3 859.24 34.2
 -1 -3 3 761.91 33.94
 1 3 -3 783.31 34.23
 1 3 -2 8.92 0.61
 -1 -3 2 6.65 0.66
 -1 -3 2 7.88 0.49
 -1 -3 2 10.01 0.53
 -1 -3 1 6872.74 318.63
 -1 -3 1 7488.11 318.65
 -1 -3 1 7159.88 318.57
 1 3 -1 7759.43 318.58
 -1 -3 1 7125.29 318.65
 1 3 0 779.12 34.93
 -1 -3 0 818.68 34.82
 -1 -3 0 828.31 34.98
 -1 -3 0 799.5 34.8
 -1 -3 0 766.54 34.89
 -1 -3 0 790.86 34.97
 -1 -3 0 781.9 34.86
 -1 -3 -1 12.54 0.67
 -1 -3 -1 13.08 0.78
 -1 -3 -1 15.68 0.88
 1 3 1 15.03 0.82
 -1 -3 -2 44.46 2.18
 -1 -3 -2 44.9 2.35
 -1 -3 -2 51.52 2.32
 1 3 2 47.95 2.32
 1 3 3 65.34 3.34
 -1 -3 -3 74.19 3.35
 -1 -3 -3 69.73 3.37
 -1 -3 -3 59.58 3.19
 -1 -3 -3 79.28 3.35
 -1 -3 -4 80.76 3.6
 1 3 4 70.76 3.66
 -1 -3 -4 72.66 3.65
 -1 -3 -4 68.57 3.64
 -1 -3 -5 17.76 1.31
 -1 -3 -5 17.87 1.16
 -1 -3 -6 1.68 0.47
 -1 -3 -6 0.84 0.21
 -1 -3 -6 1.61 0.49
 -1 -3 -6 1.12 0.33
 -1 -3 -6 1.15 0.33
 -1 -3 -6 1.25 0.38
 -1 -3 -6 1.08 0.55
 -1 -3 -6 0.96 0.27
 -1 -3 -6 1.2 0.33
 -1 -3 -7 3.75 0.42
 -1 -3 -7 3.95 0.6
 -1 -3 -7 4.67 0.69
 -1 -3 -7 3.49 0.46
 -1 -3 -7 4.88 0.55
 -1 -3 -7 3.94 0.35
 -1 -3 -7 3.97 0.82
 -1 -3 -7 4.67 0.53
 -1 -3 -7 5.11 0.67
 -1 -3 -8 0.87 0.48
 -1 -3 -8 0.94 0.32
 -1 -3 -8 0.89 0.63
 -1 -3 -8 0.33 0.2
 -1 -3 -8 1.47 0.73
 -1 -3 -8 0.68 0.54
 -1 -3 -8 0.49 0.56
 -1 -3 -8 1.26 0.48
 -1 -3 -9 5.32 0.88
 -1 -3 -9 5.68 0.71
 -1 -3 -9 6.33 0.85
 -1 -3 -9 5.46 0.71
 -1 -3 -9 7.38 0.61
 -1 -3 -10 2.09 0.68
 -1 -3 -10 1.43 0.85
 -1 -3 -10 1.26 0.64
 -1 -3 -10 2.79 0.87
 -1 -3 -11 -0.17 0.75
 -1 -3 -11 0.2 0.9
 -1 -3 -11 0.08 0.84
 -1 -3 -11 -0.07 0.78
 -1 -3 -12 3.07 0.85
 -1 -3 -12 3.34 0.67
 -1 -3 -12 3.9 0.86
 -1 -3 -12 2.4 0.65
 -1 -3 -13 0.4 0.7
 -1 -3 -13 1.05 0.64
 -1 -3 -13 0.32 0.48
 -1 -3 -13 -0.3 0.49
 -1 -3 -14 0.05 0.35
 -1 -3 -14 0.39 0.5
 -1 -3 -14 -0.05 0.53
 1 4 -18 0.17 0.44
 1 4 -18 0.8 0.51
 1 4 -17 1.04 0.48
 1 4 -17 1.15 0.79
 1 4 -17 0.18 0.75
 1 4 -16 -0.48 0.81
 1 4 -16 0.3 0.52
 1 4 -15 1.04 0.98
 1 4 -15 0.69 0.55
 1 4 -14 14.11 1.4
 1 4 -14 16.18 1.2
 1 4 -13 82.6 4.21
 1 4 -13 91.23 4.44
 1 4 -13 90.64 4.54
 1 4 -12 116.12 5.41
 1 4 -12 106.76 5.24
 1 4 -12 102.5 6.36
 -1 -4 12 94.9 5.71
 1 4 -12 126.97 5.59
 -1 -4 12 107.85 5.78
 -1 -4 11 9.52 1.1
 1 4 -11 6.31 1.36
 1 4 -11 10.22 1.05
 1 4 -11 9.28 0.96
 1 4 -11 8.85 0.83
 -1 -4 11 7.72 1.07
 1 4 -10 2.66 1
 -1 -4 10 3.09 0.68
 1 4 -10 3.05 0.61
 -1 -4 10 2.62 0.7
 1 4 -10 3.46 0.7
 1 4 -9 56.9 3.66
 -1 -4 9 53.69 3.32
 -1 -4 9 59.81 3.35
 -1 -4 8 115.32 5.46
 -1 -4 8 108.49 5.52
 1 4 -8 107.2 5.71
 -1 -4 7 72.07 3.59
 -1 -4 7 69.4 3.66
 1 4 -7 69.94 3.8
 1 4 -7 65.81 4.26
 -1 -4 6 67.72 3.34
 1 4 -6 62.43 3.42
 1 4 -6 60.9 3.76
 -1 -4 6 64.18 3.25
 -1 -4 5 317.44 14.39
 -1 -4 5 319.69 14.5
 1 4 -5 320.71 14.55
 1 4 -5 336.16 14.77
 -1 -4 4 122.66 5.61
 1 4 -4 119.49 5.64
 1 4 -4 114.86 5.71
 -1 -4 3 523.33 23.07
 -1 -4 3 525.61 22.83
 1 4 -3 521.68 23.07
 1 4 -3 504.99 23.05
 1 4 -2 297.72 13.21
 -1 -4 2 291.97 13.19
 -1 -4 2 305.76 13.18
 -1 -4 1 1087.44 45.85
 -1 -4 1 963.13 46.08
 -1 -4 1 1051.3 45.86
 -1 -4 1 1011.84 45.89
 1 4 -1 1045.47 45.88
 -1 -4 1 1011.78 45.91
 -1 -4 1 1154.16 46
 -1 -4 1 1054.14 45.99
 -1 -4 0 35.08 1.54
 -1 -4 0 35.49 1.74
 1 4 0 31.23 1.51
 -1 -4 0 38.1 1.73
 -1 -4 -1 80.07 3.89
 1 4 1 86.87 3.93
 -1 -4 -1 92.89 4.06
 -1 -4 -1 89.71 4.09
 -1 -4 -1 87.25 3.86
 -1 -4 -2 218.32 9.69
 -1 -4 -2 223.6 9.76
 -1 -4 -2 210.9 9.91
 -1 -4 -3 190.33 7.79
 -1 -4 -3 183.38 7.74
 -1 -4 -3 174.8 7.87
 -1 -4 -4 4.98 0.57
 -1 -4 -4 3.58 0.55
 -1 -4 -4 4.5 0.66
 -1 -4 -5 18.97 1.36
 -1 -4 -5 19.34 1.12
 -1 -4 -5 20.81 1.03
 -1 -4 -5 20.34 1.12
 -1 -4 -5 20.92 1.25
 -1 -4 -5 19.36 1.08
 -1 -4 -5 16.14 0.95
 -1 -4 -6 0.22 0.19
 -1 -4 -6 0.51 0.34
 -1 -4 -6 0.02 0.4
 -1 -4 -6 0.43 0.45
 -1 -4 -6 0.21 0.45
 -1 -4 -6 0.44 0.18
 -1 -4 -6 0.15 0.5
 -1 -4 -6 0.3 0.26
 -1 -4 -6 -0.08 0.36
 -1 -4 -6 0.16 0.26
 -1 -4 -7 8.74 0.63
 -1 -4 -7 11.12 0.98
 -1 -4 -7 12.91 0.92
 -1 -4 -7 10.27 0.84
 -1 -4 -7 11.51 0.98
 -1 -4 -7 12.61 0.9
 -1 -4 -7 13.54 1.03
 -1 -4 -7 14.16 0.78
 -1 -4 -8 0.07 0.58
 -1 -4 -8 0.2 0.21
 -1 -4 -8 0.39 0.38
 -1 -4 -8 -0.29 0.51
 -1 -4 -8 0.52 0.59
 -1 -4 -8 0.6 0.52
 -1 -4 -8 0.22 0.63
 -1 -4 -9 28.86 1.66
 -1 -4 -9 27.44 1.62
 -1 -4 -9 26.29 1.71
 -1 -4 -9 30.64 1.41
 -1 -4 -9 29.04 1.75
 -1 -4 -10 13.62 1.52
 -1 -4 -10 14.39 1.61
 -1 -4 -10 14.78 1.55
 -1 -4 -10 13.33 1.6
 -1 -4 -11 16.79 1.33
 -1 -4 -11 17.72 1.42
 -1 -4 -11 15.17 1.26
 -1 -4 -11 14.72 1.21
 -1 -4 -12 0.62 0.74
 -1 -4 -12 0.68 0.54
 -1 -4 -12 0.37 0.59
 -1 -4 -12 0.04 0.64
 -1 -4 -13 1.08 0.63
 -1 -4 -13 1.15 0.51
 -1 -4 -13 1.48 0.59
 -1 -4 -13 1.26 0.47
 1 5 -18 0.41 0.53
 1 5 -18 -0.08 0.51
 1 5 -17 0.57 0.71
 1 5 -16 1.11 0.93
 1 5 -16 0.31 0.74
 1 5 -15 0.1 0.91
 1 5 -15 0.31 0.81
 1 5 -14 14.33 1.41
 1 5 -14 15.21 1.58
 1 5 -13 5.23 1.11
 -1 -5 13 5.07 0.91
 -1 -5 13 4.72 0.93
 1 5 -13 5.31 1.35
 1 5 -13 4.32 0.95
 -1 -5 12 4.14 0.86
 1 5 -12 3.19 1.2
 -1 -5 12 4.33 0.88
 1 5 -12 3.3 0.78
 1 5 -12 5.73 0.99
 -1 -5 11 25.08 1.57
 1 5 -11 23.37 1.14
 -1 -5 11 20.48 1.49
 1 5 -11 22.33 1.97
 -1 -5 10 -0.06 0.51
 1 5 -10 0.45 0.5
 -1 -5 10 0.62 0.6
 1 5 -10 1.06 0.6
 1 5 -10 -0.09 0.86
 -1 -5 9 93.75 5.09
 1 5 -9 97.54 5.39
 -1 -5 9 107.21 5.13
 1 5 -9 115.98 4.85
 1 5 -9 84.37 4.77
 1 5 -8 69.01 4.09
 -1 -5 8 69.45 3.9
 -1 -5 8 81.68 3.91
 -1 -5 7 1.87 0.55
 -1 -5 7 1.15 0.53
 1 5 -7 1.79 0.79
 1 5 -7 -0.09 1.18
 1 5 -6 14.34 1.28
 -1 -5 6 15.83 1.2
 1 5 -6 13.72 1.67
 -1 -5 6 13.92 1.08
 1 5 -5 0.89 0.63
 1 5 -5 -0.05 0.87
 -1 -5 5 0.56 0.46
 1 5 -4 253.48 12.28
 -1 -5 4 255.78 12.27
 -1 -5 4 296.87 12.2
 1 5 -4 251.71 12.39
 -1 -5 4 276.59 11.95
 -1 -5 3 225.82 10.13
 -1 -5 3 227.22 10.23
 1 5 -3 237.43 10.38
 1 5 -2 1217.03 50.9
 -1 -5 2 1172.63 50.75
 -1 -5 2 1163.96 51.02
 -1 -5 2 1160.9 50.84
 -1 -5 2 1096.08 50.84
 -1 -5 1 1064.97 43.79
 -1 -5 1 981.13 43.96
 -1 -5 1 944.05 44.06
 -1 -5 1 1044.76 43.95
 -1 -5 1 947.01 43.79
 -1 -5 0 1852.52 84.24
 -1 -5 0 2012.98 84.23
 -1 -5 0 1918.74 84.04
 -1 -5 -1 624.73 26.39
 -1 -5 -1 658.95 26.7
 -1 -5 -2 399.08 17.69
 -1 -5 -2 406.15 17.95
 -1 -5 -3 39.03 1.94
 -1 -5 -3 33.34 2.04
 -1 -5 -3 32.65 1.79
 -1 -5 -4 2.74 0.57
 -1 -5 -4 1.32 0.23
 -1 -5 -4 1.5 0.28
 -1 -5 -4 1.86 0.34
 -1 -5 -4 2.09 0.36
 -1 -5 -4 2.11 0.41
 -1 -5 -5 5.75 0.62
 -1 -5 -5 7.12 0.59
 -1 -5 -5 5.64 0.61
 -1 -5 -5 6.58 0.45
 -1 -5 -5 6.07 0.66
 -1 -5 -5 5.59 0.64
 -1 -5 -5 6.25 0.5
 -1 -5 -6 8.94 0.68
 -1 -5 -6 9.52 0.8
 -1 -5 -6 11.73 0.94
 -1 -5 -6 10.02 0.87
 -1 -5 -6 9.6 0.88
 -1 -5 -6 9.47 0.83
 -1 -5 -6 10.68 0.63
 -1 -5 -6 10.28 0.82
 -1 -5 -7 47.17 2.23
 -1 -5 -7 45.84 1.92
 -1 -5 -7 41.02 2.24
 -1 -5 -7 46.55 2.32
 -1 -5 -7 43.56 2.24
 -1 -5 -7 43.55 2.18
 -1 -5 -7 43.62 2
 -1 -5 -8 28.46 1.81
 -1 -5 -8 35.72 1.92
 -1 -5 -8 31.74 1.82
 -1 -5 -8 33.64 1.53
 -1 -5 -8 34.49 1.82
 -1 -5 -8 35.64 1.81
 -1 -5 -9 24.83 1.78
 -1 -5 -9 21.91 1.82
 -1 -5 -9 23.14 1.77
 -1 -5 -9 19.93 1.77
 -1 -5 -10 16.51 2.06
 -1 -5 -10 15.96 2.09
 -1 -5 -10 15.2 2.06
 -1 -5 -10 15.21 2.04
 -1 -5 -11 0.19 0.67
 -1 -5 -11 0.24 0.67
 -1 -5 -11 0.07 0.61
 -1 -5 -11 0.39 0.63
 -1 -5 -12 -0.05 0.49
 -1 -5 -12 0.42 0.59
 -1 -5 -12 0.78 0.55
 -1 -5 -12 -0.44 0.61
 -1 -5 -13 0.17 0.42
 -1 -5 -13 0.41 0.41
 1 6 -17 0.45 0.7
 1 6 -17 0.26 0.75
 1 6 -16 0.7 0.77
 1 6 -16 0.14 0.93
 1 6 -15 11.96 1.38
 1 6 -15 7.52 1.11
 1 6 -14 1.2 0.99
 -1 -6 14 1.79 0.67
 1 6 -14 1.87 0.86
 1 6 -13 5.79 1.46
 -1 -6 13 7 1.07
 1 6 -13 5.56 0.96
 -1 -6 13 6.51 1.07
 1 6 -13 6.63 1.1
 1 6 -12 64.05 4.47
 -1 -6 12 68.6 4.03
 1 6 -12 76.03 3.76
 -1 -6 12 62.62 4
 -1 -6 11 18.63 1.43
 -1 -6 11 17.23 1.44
 1 6 -11 14.99 1.69
 1 6 -11 20.05 1.21
 -1 -6 10 50.02 2.42
 -1 -6 10 42.04 2.91
 1 6 -10 41.25 3.16
 1 6 -10 52.24 2.68
 -1 -6 10 46.62 2.89
 1 6 -9 27.07 2.2
 -1 -6 9 27.46 1.89
 -1 -6 9 30.2 1.48
 -1 -6 9 27.53 1.97
 -1 -6 8 23.06 1.58
 -1 -6 8 21.39 1.64
 1 6 -8 19.37 1.79
 -1 -6 7 13.19 1.18
 1 6 -7 14.2 1.35
 -1 -6 7 16.28 1.31
 -1 -6 6 15.71 1.28
 1 6 -6 13.33 1.62
 1 6 -6 15.92 1.32
 -1 -6 5 290.08 12.5
 1 6 -5 250.72 12.85
 1 6 -5 275.86 12.62
 1 6 -4 6.64 0.98
 -1 -6 4 9.14 0.76
 -1 -6 3 1243.46 56.52
 -1 -6 3 1316.28 56.6
 -1 -6 3 1359.64 56.8
 -1 -6 2 1674.86 62.9
 -1 -6 2 1686.64 62.49
 -1 -6 2 1472.44 62.44
 -1 -6 2 1646.4 62.58
 -1 -6 2 1548.27 62.66
 -1 -6 1 1093.71 43.19
 -1 -6 1 1069.33 43.41
 -1 -6 0 173.64 7.68
 -1 -6 0 170.43 7.93
 -1 -6 -1 195.6 8.93
 -1 -6 -1 216.29 9.27
 -1 -6 -2 0.5 0.44
 -1 -6 -2 1 0.24
 -1 -6 -2 1.36 0.38
 -1 -6 -3 38.1 2.33
 -1 -6 -3 51.14 2.5
 -1 -6 -3 51.85 2.23
 -1 -6 -3 55.38 2.24
 -1 -6 -3 59.19 2.38
 -1 -6 -3 45.09 2.66
 -1 -6 -3 36.07 2.15
 -1 -6 -3 53.1 2.32
 -1 -6 -4 57.54 2.39
 -1 -6 -4 53.2 2.54
 -1 -6 -4 57.83 2.52
 -1 -6 -4 64.05 2.61
 -1 -6 -4 54.45 2.39
 -1 -6 -4 53.26 2.42
 -1 -6 -4 52.14 2.68
 -1 -6 -4 48.17 2.91
 -1 -6 -5 39.43 1.93
 -1 -6 -5 44.56 1.91
 -1 -6 -5 45.34 2.09
 -1 -6 -5 41.44 2.13
 -1 -6 -5 38.87 1.88
 -1 -6 -6 8.06 0.89
 -1 -6 -6 8.96 0.84
 -1 -6 -6 8.02 0.65
 -1 -6 -6 7.88 0.57
 -1 -6 -6 7.49 0.8
 -1 -6 -6 7.88 0.83
 -1 -6 -7 0.72 0.37
 -1 -6 -7 0.77 0.56
 -1 -6 -7 0.6 0.67
 -1 -6 -7 1.22 0.61
 -1 -6 -7 0.64 0.61
 -1 -6 -7 1.31 0.6
 -1 -6 -7 0.78 0.29
 -1 -6 -8 2.44 0.5
 -1 -6 -8 2.45 0.74
 -1 -6 -8 1.88 0.75
 -1 -6 -8 2.46 0.39
 -1 -6 -8 3.21 0.73
 -1 -6 -8 2.74 0.78
 -1 -6 -8 2.37 0.79
 -1 -6 -9 0.11 0.8
 -1 -6 -9 0.33 0.86
 -1 -6 -9 0.54 0.87
 -1 -6 -9 0.38 0.85
 -1 -6 -10 10.26 1.03
 -1 -6 -10 9.38 1.02
 -1 -6 -10 8.76 0.97
 -1 -6 -10 7.79 0.97
 -1 -6 -11 0.76 0.6
 -1 -6 -11 0.75 0.61
 -1 -6 -11 1.45 0.62
 -1 -6 -12 2.36 0.52
 -1 -6 -12 1.3 0.46
 -1 -6 -12 2.35 0.56
 1 7 -18 0.35 0.6
 1 7 -17 0.38 0.79
 1 7 -16 1.76 0.94
 1 7 -15 0.24 0.97
 -1 -7 14 4.62 0.95
 1 7 -14 6.66 1.19
 1 7 -13 33.41 2.2
 -1 -7 13 31.59 2.39
 -1 -7 13 28.38 2.33
 1 7 -13 28.47 2.75
 -1 -7 13 33.22 2.71
 -1 -7 12 3.44 0.84
 -1 -7 12 2.44 0.77
 1 7 -12 2.63 1.17
 1 7 -12 2.84 0.89
 -1 -7 12 2.39 0.5
 -1 -7 11 81.47 3.86
 -1 -7 11 75.21 4.45
 -1 -7 11 71.93 4.48
 1 7 -11 66.18 4.74
 -1 -7 10 75.35 4
 1 7 -10 73.93 3.63
 -1 -7 10 70.47 4.06
 -1 -7 10 67.25 3.37
 1 7 -10 63.35 4.22
 -1 -7 9 16.87 0.97
 1 7 -9 11.28 1.49
 -1 -7 9 14.02 1.37
 1 7 -9 17.09 1.16
 -1 -7 9 13.74 1.28
 -1 -7 8 4.54 0.51
 1 7 -8 3.81 0.97
 1 7 -8 3.07 0.69
 -1 -7 8 3.51 0.79
 -1 -7 7 -0.46 0.61
 -1 -7 7 0.04 0.44
 1 7 -7 0.34 0.69
 -1 -7 6 69.49 3.43
 1 7 -6 60.19 3.52
 -1 -7 5 8.79 0.82
 -1 -7 5 7.69 0.89
 -1 -7 4 133.24 6.07
 -1 -7 4 120.28 5.84
 -1 -7 3 367.65 16.18
 -1 -7 3 364.16 16.32
 -1 -7 3 347.32 16.29
 -1 -7 3 374.37 16.11
 -1 -7 3 372.11 16.59
 -1 -7 2 102.17 5.35
 -1 -7 2 112.1 5.05
 -1 -7 2 103.71 5.17
 -1 -7 2 116.28 5.01
 -1 -7 1 357.11 16.3
 -1 -7 1 367.31 16.05
 -1 -7 0 643.98 27.62
 -1 -7 0 613.4 27.28
 -1 -7 -1 0.53 0.19
 -1 -7 -1 0.18 0.43
 -1 -7 -2 0.13 0.15
 -1 -7 -2 0.08 0.29
 -1 -7 -2 0.26 0.31
 -1 -7 -2 -0.05 0.22
 -1 -7 -2 0.16 0.19
 -1 -7 -2 0.3 0.21
 -1 -7 -2 0.15 0.19
 -1 -7 -2 0.21 0.44
 -1 -7 -3 2.92 0.32
 -1 -7 -3 2.18 0.28
 -1 -7 -3 1.51 0.23
 -1 -7 -3 2.65 0.44
 -1 -7 -3 3.25 0.44
 -1 -7 -3 3.04 0.33
 -1 -7 -3 3.65 0.48
 -1 -7 -3 2.54 0.33
 -1 -7 -3 2.32 0.31
 -1 -7 -3 2.5 0.42
 -1 -7 -3 2.42 0.62
 -1 -7 -4 1.8 0.49
 -1 -7 -4 3.02 0.54
 -1 -7 -4 2.02 0.36
 -1 -7 -4 2.59 0.33
 -1 -7 -4 1.4 0.25
 -1 -7 -4 2.3 0.31
 -1 -7 -4 1.41 0.25
 -1 -7 -4 1.77 0.61
 -1 -7 -5 3.07 0.38
 -1 -7 -5 2.65 0.62
 -1 -7 -5 2.98 0.38
 -1 -7 -5 4.07 0.64
 -1 -7 -5 3.09 0.57
 -1 -7 -5 2.14 0.28
 -1 -7 -5 3.29 0.42
 -1 -7 -6 0.09 0.38
 -1 -7 -6 0.75 0.65
 -1 -7 -6 0.21 0.3
 -1 -7 -6 -0.14 0.52
 -1 -7 -6 -0.06 0.57
 -1 -7 -6 -0.13 0.26
 -1 -7 -7 1.29 0.43
 -1 -7 -7 0.72 0.3
 -1 -7 -7 1.07 0.66
 -1 -7 -7 1.16 0.66
 -1 -7 -7 0.45 0.7
 -1 -7 -8 2.3 0.45
 -1 -7 -8 1.64 0.69
 -1 -7 -8 0.7 0.72
 -1 -7 -8 0.78 0.7
 -1 -7 -8 1.81 0.33
 -1 -7 -8 1.34 0.72
 -1 -7 -9 0.22 0.65
 -1 -7 -9 1.24 0.8
 -1 -7 -10 2.87 0.66
 -1 -7 -10 4.42 0.76
 -1 -7 -10 2.98 0.68
 -1 -7 -11 0.66 0.53
 -1 -7 -11 1.15 0.57
 -1 -7 -12 12.58 0.63
 -1 -7 -12 -0.24 0.35
 1 8 -18 -0.06 0.59
 -1 -8 17 1.43 0.31
 1 8 -17 0.64 0.81
 1 8 -16 1.1 0.91
 1 8 -15 4.04 1.08
 1 8 -14 0.05 1.16
 -1 -8 14 5.19 0.97
 -1 -8 13 12.04 0.94
 -1 -8 13 12.08 1.43
 -1 -8 13 11.47 1.4
 1 8 -13 13.04 1.37
 -1 -8 13 10.6 1.49
 -1 -8 12 0.4 0.6
 -1 -8 12 0.71 0.42
 1 8 -12 -0.46 0.99
 -1 -8 12 0.25 0.63
 1 8 -12 -0.04 0.78
 -1 -8 11 34.77 1.92
 -1 -8 11 32.65 2.5
 -1 -8 11 33.63 2.46
 1 8 -11 27.98 2.7
 1 8 -10 4.93 0.81
 1 8 -10 2.85 1.02
 -1 -8 10 4.71 0.94
 -1 -8 10 4.53 0.59
 1 8 -9 2.82 0.99
 -1 -8 9 3.04 0.41
 -1 -8 9 3.28 0.5
 -1 -8 9 3.11 0.76
 -1 -8 8 32.35 0.93
 -1 -8 8 31.59 1.58
 1 8 -8 30.07 1.87
 -1 -8 8 31.67 1.03
 -1 -8 7 164.13 8.07
 -1 -8 7 179.38 7.73
 -1 -8 7 164.27 7.64
 -1 -8 6 356.8 16.55
 -1 -8 6 364.78 16.37
 -1 -8 5 30.59 1.79
 -1 -8 5 28.62 1.94
 -1 -8 4 83.72 4.08
 -1 -8 4 90.06 4.27
 -1 -8 4 85.74 4.51
 -1 -8 4 91.39 4.06
 -1 -8 3 199.41 9.19
 -1 -8 3 193.42 9.22
 -1 -8 3 204.45 9.55
 -1 -8 3 211.91 9.09
 -1 -8 2 6.1 0.62
 -1 -8 2 4.71 0.4
 -1 -8 1 1.14 0.23
 -1 -8 1 1.21 0.23
 -1 -8 1 1.16 0.24
 -1 -8 1 0.79 0.39
 -1 -8 0 25.6 1.17
 -1 -8 0 31.46 1.37
 -1 -8 0 24.68 1.2
 -1 -8 0 26.88 1.24
 -1 -8 0 28.72 1.18
 -1 -8 0 23.36 1.51
 -1 -8 -1 1.51 0.44
 -1 -8 -1 0.88 0.51
 -1 -8 -1 1.26 0.35
 -1 -8 -1 0.99 0.26
 -1 -8 -1 1.96 0.36
 -1 -8 -1 1.3 0.34
 -1 -8 -1 0.94 0.27
 -1 -8 -1 1.21 0.26
 -1 -8 -1 1.35 0.26
 -1 -8 -2 21.61 1.09
 -1 -8 -2 19.77 1.57
 -1 -8 -2 28.8 1.3
 -1 -8 -2 23.45 1.12
 -1 -8 -2 24.51 1.23
 -1 -8 -2 26.84 1.14
 -1 -8 -2 13.32 0.96
 -1 -8 -2 29.17 1.32
 -1 -8 -3 3.38 0.39
 -1 -8 -3 2.56 0.34
 -1 -8 -3 4.35 0.59
 -1 -8 -3 2.14 0.38
 -1 -8 -3 3.24 0.5
 -1 -8 -3 3.24 0.39
 -1 -8 -3 3.44 0.53
 -1 -8 -3 3.12 0.35
 -1 -8 -3 3.87 0.29
 -1 -8 -3 2.96 0.71
 -1 -8 -4 4.07 0.68
 -1 -8 -4 4.02 0.45
 -1 -8 -4 3.32 0.37
 -1 -8 -4 2.85 0.78
 -1 -8 -4 3.95 0.64
 -1 -8 -4 3.43 0.43
 -1 -8 -4 3.84 0.47
 -1 -8 -5 98.14 4.03
 -1 -8 -5 95.42 4.32
 -1 -8 -5 105.91 4.35
 -1 -8 -5 98.64 4.04
 -1 -8 -5 88.03 4.02
 -1 -8 -6 43.66 2.75
 -1 -8 -6 50.07 2.54
 -1 -8 -6 41.66 2.79
 -1 -8 -6 49.49 2.76
 -1 -8 -6 47.77 2.51
 -1 -8 -6 41.66 2.47
 -1 -8 -7 11.6 1.07
 -1 -8 -7 11.02 1.33
 -1 -8 -7 11.18 1.1
 -1 -8 -7 8 1.29
 -1 -8 -8 15.84 0.82
 -1 -8 -8 2.85 0.87
 -1 -8 -9 1.36 0.75
 -1 -8 -9 2.17 0.7
 -1 -8 -10 0.73 0.57
 -1 -8 -10 1.7 0.6
 -1 -8 -11 0.18 0.41
 -1 -8 -11 0.51 0.37
 1 9 -18 0.77 0.63
 1 9 -17 0.18 0.75
 -1 -9 17 0.38 0.28
 1 9 -16 4.34 0.98
 1 9 -15 0.67 0.92
 -1 -9 14 18.24 1.76
 -1 -9 14 17.33 1.2
 1 9 -14 21.33 1.68
 -1 -9 13 22.03 2.02
 1 9 -13 25.97 1.86
 -1 -9 13 21.53 1.43
 -1 -9 12 42.68 2.35
 -1 -9 12 43.79 2.99
 1 9 -12 43.61 2.64
 -1 -9 12 41.41 2.99
 -1 -9 12 46.32 3.21
 -1 -9 11 0.17 0.45
 -1 -9 11 -0.08 0.62
 1 9 -11 -0.37 0.7
 -1 -9 10 33.88 2.52
 -1 -9 10 37.67 1.96
 -1 -9 10 36.71 2.47
 -1 -9 10 32.29 1.83
 -1 -9 9 14.28 1.04
 -1 -9 9 16.82 1.45
 -1 -9 9 14.55 0.96
 -1 -9 8 17.7 1.64
 -1 -9 8 17.89 1.09
 -1 -9 8 20.97 1.59
 -1 -9 8 18.39 1.18
 -1 -9 7 0.11 0.39
 -1 -9 7 0.06 0.57
 -1 -9 7 -0.02 0.35
 -1 -9 7 0.36 0.32
 -1 -9 7 0.44 0.44
 -1 -9 6 96.97 4.33
 -1 -9 6 93.26 4.8
 -1 -9 6 94.32 5
 -1 -9 6 94.28 4.43
 -1 -9 5 106.17 5.23
 -1 -9 5 114.75 5.32
 -1 -9 5 129.19 5.23
 -1 -9 5 114.31 5.31
 -1 -9 5 120.48 5.4
 -1 -9 5 111.53 5.59
 -1 -9 5 103.45 5.82
 -1 -9 4 0.23 0.23
 -1 -9 4 0.5 0.29
 -1 -9 4 0.74 0.23
 -1 -9 4 0.16 0.21
 -1 -9 4 0.48 0.29
 -1 -9 4 0.91 0.39
 -1 -9 4 0.37 0.56
 -1 -9 3 -0.02 0.37
 -1 -9 3 0.35 0.29
 -1 -9 3 0.21 0.2
 -1 -9 3 0.26 0.24
 -1 -9 3 0.26 0.21
 -1 -9 3 0.21 0.29
 -1 -9 3 0.17 0.21
 -1 -9 2 25.05 1.11
 -1 -9 2 22.41 1.4
 -1 -9 2 21.42 1.14
 -1 -9 2 24.49 1.1
 -1 -9 2 21.65 1.14
 -1 -9 2 21.51 1.08
 -1 -9 1 0.83 0.24
 -1 -9 1 1.06 0.29
 -1 -9 1 0.84 0.26
 -1 -9 1 0.97 0.48
 -1 -9 1 0.92 0.26
 -1 -9 1 0.6 0.41
 -1 -9 1 1.34 0.28
 -1 -9 1 1.2 0.3
 -1 -9 0 64.22 2.87
 -1 -9 0 69.25 2.93
 -1 -9 0 62.47 2.86
 -1 -9 0 88.66 3.1
 -1 -9 0 76.29 2.89
 -1 -9 0 56.85 3.27
 -1 -9 0 48.82 2.7
 -1 -9 0 67.59 2.92
 -1 -9 0 57.7 2.91
 -1 -9 -1 8.08 0.69
 -1 -9 -1 9.61 0.82
 -1 -9 -1 7.74 0.71
 -1 -9 -1 10.98 0.88
 -1 -9 -1 8.25 0.78
 -1 -9 -1 8.88 0.79
 -1 -9 -1 9.66 0.72
 -1 -9 -1 7.4 1.03
 -1 -9 -2 13.8 0.92
 -1 -9 -2 12.1 0.89
 -1 -9 -2 16.28 1.08
 -1 -9 -2 17.1 1.12
 -1 -9 -2 12.04 1.04
 -1 -9 -2 11.2 1.31
 -1 -9 -2 14.7 1.03
 -1 -9 -2 13.73 0.94
 -1 -9 -3 39.63 2.03
 -1 -9 -3 34.93 1.99
 -1 -9 -3 37.33 2.02
 -1 -9 -3 40.92 2.22
 -1 -9 -3 45.12 2.15
 -1 -9 -3 41.15 2
 -1 -9 -3 32.61 2.56
 -1 -9 -3 49.46 1.92
 -1 -9 -3 40.5 2.15
 -1 -9 -3 34.53 1.95
 -1 -9 -4 52.49 2.73
 -1 -9 -4 52.3 2.7
 -1 -9 -4 54.58 2.73
 -1 -9 -4 50.14 2.94
 -1 -9 -4 44.91 2.64
 -1 -9 -4 60.44 2.94
 -1 -9 -4 59.21 2.99
 -1 -9 -5 34.4 1.98
 -1 -9 -5 29.45 1.96
 -1 -9 -5 25.68 1.92
 -1 -9 -5 29.61 2.19
 -1 -9 -5 28.33 2.19
 -1 -9 -6 -0.12 0.38
 -1 -9 -6 0.5 0.38
 -1 -9 -6 0.31 0.69
 -1 -9 -6 0.26 0.62
 -1 -9 -6 0.34 0.32
 -1 -9 -7 1.13 0.7
 -1 -9 -7 0.48 0.74
 -1 -9 -7 1.45 0.72
 -1 -9 -7 1.9 0.4
 -1 -9 -8 0.85 0.83
 -1 -9 -8 1.11 0.79
 -1 -9 -9 0.93 0.57
 -1 -9 -10 1.87 0.47
 1 10 -18 0.07 0.5
 -1 -10 18 0.02 0.18
 -1 -10 17 0.51 0.31
 1 10 -17 0.07 0.68
 1 10 -16 -0.41 0.79
 1 10 -15 14.25 1.43
 -1 -10 15 12.52 0.94
 -1 -10 14 9.5 0.86
 1 10 -14 10.91 1.3
 -1 -10 13 5.14 1.1
 -1 -10 13 6.91 0.77
 1 10 -13 7.72 1.12
 -1 -10 12 -0.18 0.64
 -1 -10 12 0.4 0.46
 -1 -10 12 1.57 0.78
 -1 -10 12 0.34 0.58
 -1 -10 11 42.15 2.87
 -1 -10 11 41.55 2.28
 -1 -10 11 39.57 2.87
 -1 -10 10 52.84 2.79
 -1 -10 10 58.58 3.49
 -1 -10 10 60.25 2.93
 -1 -10 10 54.64 3.47
 -1 -10 9 26.38 1.61
 -1 -10 9 28.02 1.55
 -1 -10 9 27.6 2.01
 -1 -10 9 24.84 1.99
 -1 -10 9 24.2 2.09
 -1 -10 8 1.64 0.48
 -1 -10 8 1.88 0.44
 -1 -10 8 1.1 0.65
 -1 -10 8 1.69 0.59
 -1 -10 7 0.07 0.39
 -1 -10 7 1.29 0.41
 -1 -10 7 1.28 0.51
 -1 -10 7 1.88 0.69
 -1 -10 6 16.65 0.8
 -1 -10 6 16.42 1.18
 -1 -10 6 16 1
 -1 -10 6 13.94 1.37
 -1 -10 6 17 0.89
 -1 -10 6 15.11 0.74
 -1 -10 6 15.51 0.89
 -1 -10 6 16.46 0.88
 -1 -10 5 42.77 1.36
 -1 -10 5 46.3 1.45
 -1 -10 5 45.98 1.31
 -1 -10 5 43.2 1.74
 -1 -10 5 46.47 2.25
 -1 -10 5 42.99 1.23
 -1 -10 5 43.67 1.55
 -1 -10 4 5.27 0.43
 -1 -10 4 5.18 0.41
 -1 -10 4 4.96 0.52
 -1 -10 4 5.35 0.49
 -1 -10 4 5.13 0.46
 -1 -10 4 4.63 0.81
 -1 -10 4 6.24 0.5
 -1 -10 3 17.88 0.95
 -1 -10 3 17.35 0.96
 -1 -10 3 16.58 0.85
 -1 -10 3 18.65 0.87
 -1 -10 3 16.53 0.89
 -1 -10 3 17.82 0.87
 -1 -10 2 197.04 8.57
 -1 -10 2 188.99 8.63
 -1 -10 2 190.45 8.54
 -1 -10 2 183.46 8.59
 -1 -10 2 205.13 8.57
 -1 -10 2 194.46 8.54
 -1 -10 1 27.85 1.6
 -1 -10 1 33.31 1.61
 -1 -10 1 30.13 1.63
 -1 -10 1 29.13 1.65
 -1 -10 1 34.65 1.76
 -1 -10 1 24.23 1.89
 -1 -10 1 33.95 1.64
 -1 -10 1 33.42 1.67
 -1 -10 0 28.11 1.67
 -1 -10 0 37.92 1.69
 -1 -10 0 30.52 1.66
 -1 -10 0 27.83 2.08
 -1 -10 0 29.15 1.71
 -1 -10 0 40.44 1.88
 -1 -10 0 33.74 1.72
 -1 -10 -1 7.05 0.74
 -1 -10 -1 6.24 0.78
 -1 -10 -1 6.9 0.74
 -1 -10 -1 7.32 0.88
 -1 -10 -1 7.48 1.09
 -1 -10 -1 9.64 0.89
 -1 -10 -1 7.32 0.84
 -1 -10 -2 5.84 0.63
 -1 -10 -2 5.55 0.6
 -1 -10 -2 5.61 0.58
 -1 -10 -2 5.79 0.77
 -1 -10 -2 5.97 0.76
 -1 -10 -2 4.82 0.61
 -1 -10 -2 7.08 0.79
 -1 -10 -2 5.78 0.6
 -1 -10 -2 6.02 0.73
 -1 -10 -2 4.06 0.9
 -1 -10 -3 25.35 1.65
 -1 -10 -3 23.2 1.59
 -1 -10 -3 23.35 1.8
 -1 -10 -3 27.47 1.72
 -1 -10 -3 25.56 1.76
 -1 -10 -4 0.52 0.31
 -1 -10 -4 0.84 0.38
 -1 -10 -4 0.49 0.39
 -1 -10 -4 0.94 0.4
 -1 -10 -4 0.52 0.58
 -1 -10 -4 0.94 0.62
 -1 -10 -5 7.52 0.9
 -1 -10 -5 6.69 0.95
 -1 -10 -5 7.23 0.62
 -1 -10 -5 6.84 0.62
 -1 -10 -5 8.7 0.67
 -1 -10 -5 9.43 0.97
 -1 -10 -6 -0.15 0.27
 -1 -10 -6 0.28 0.62
 -1 -10 -6 0.04 0.33
 -1 -10 -6 0.37 0.71
 -1 -10 -7 51.58 1.26
 -1 -10 -7 2.36 1.05
 -1 -10 -8 -0.13 0.58
 -1 -10 -8 2.09 0.61
 -1 -10 -9 0.59 0.45
 -1 -10 -9 0.75 0.42
 -1 -11 18 0.22 0.17
 -1 -11 17 0.53 0.3
 1 11 -17 0.03 0.63
 1 11 -16 0.45 0.73
 -1 -11 16 0.87 0.39
 -1 -11 15 1.03 0.45
 1 11 -15 -0.04 0.76
 -1 -11 14 19.72 1.31
 -1 -11 13 5.21 0.71
 -1 -11 12 0.13 0.5
 -1 -11 11 0.07 0.5
 -1 -11 11 -0.27 0.71
 -1 -11 11 0.16 0.58
 -1 -11 10 1.74 0.48
 -1 -11 10 2.53 0.75
 -1 -11 10 2.35 0.58
 -1 -11 10 3.89 0.93
 -1 -11 9 3.7 0.63
 -1 -11 9 3.01 0.73
 -1 -11 9 2.64 0.85
 -1 -11 9 2.01 0.51
 -1 -11 8 0.52 0.28
 -1 -11 8 0.63 0.5
 -1 -11 8 0.57 0.68
 -1 -11 8 0.16 0.4
 -1 -11 8 0.17 0.42
 -1 -11 7 -0.08 0.46
 -1 -11 7 0.56 0.43
 -1 -11 7 -0.12 0.48
 -1 -11 7 0.35 0.38
 -1 -11 7 0.19 0.25
 -1 -11 7 0.22 0.37
 -1 -11 7 -0.03 0.25
 -1 -11 7 1.1 0.69
 -1 -11 6 2.43 0.4
 -1 -11 6 3.63 0.38
 -1 -11 6 2.79 0.41
 -1 -11 6 2.37 0.79
 -1 -11 6 3.23 0.46
 -1 -11 6 2.83 0.5
 -1 -11 6 4 0.66
 -1 -11 5 6.16 0.54
 -1 -11 5 7.61 0.74
 -1 -11 5 4.64 0.59
 -1 -11 5 7.28 0.59
 -1 -11 5 6.85 0.5
 -1 -11 5 4.77 0.9
 -1 -11 5 6.59 0.57
 -1 -11 4 7.45 0.58
 -1 -11 4 7.02 0.49
 -1 -11 4 5.9 0.6
 -1 -11 4 6.2 0.68
 -1 -11 4 5.66 0.49
 -1 -11 4 5.63 0.53
 -1 -11 3 0.73 0.28
 -1 -11 3 0.45 0.35
 -1 -11 3 0.68 0.26
 -1 -11 3 0.74 0.33
 -1 -11 3 0.05 0.5
 -1 -11 3 0.91 0.47
 -1 -11 3 0.62 0.38
 -1 -11 2 2.29 0.4
 -1 -11 2 1.98 0.38
 -1 -11 2 2.09 0.41
 -1 -11 2 2 0.37
 -1 -11 2 2.01 0.43
 -1 -11 2 1.79 0.32
 -1 -11 1 2.13 0.59
 -1 -11 1 2.1 0.38
 -1 -11 1 0.95 0.4
 -1 -11 1 1.23 0.4
 -1 -11 1 1.98 0.38
 -1 -11 1 2.78 0.59
 -1 -11 0 8.04 0.73
 -1 -11 0 7.59 1.06
 -1 -11 0 10.49 0.72
 -1 -11 0 10.2 0.77
 -1 -11 0 8.24 0.71
 -1 -11 0 9.42 0.81
 -1 -11 -1 0.34 0.36
 -1 -11 -1 0.27 0.52
 -1 -11 -1 -0.13 0.53
 -1 -11 -1 -0.05 0.32
 -1 -11 -1 0.1 0.43
 -1 -11 -1 -0.2 0.52
 -1 -11 -2 1.11 0.35
 -1 -11 -2 1.82 0.43
 -1 -11 -2 0.38 0.39
 -1 -11 -2 0.63 0.3
 -1 -11 -2 1.86 0.56
 -1 -11 -2 0.53 0.51
 -1 -11 -2 0.65 0.47
 -1 -11 -2 0.67 0.6
 -1 -11 -3 23.06 1.37
 -1 -11 -3 22.9 1.59
 -1 -11 -3 24.69 1.28
 -1 -11 -3 19.98 1.25
 -1 -11 -3 24.45 1.41
 -1 -11 -3 25.08 1.55
 -1 -11 -3 24.07 1.51
 -1 -11 -4 5.46 0.52
 -1 -11 -4 5.91 0.59
 -1 -11 -4 5.77 0.79
 -1 -11 -4 5.24 0.47
 -1 -11 -4 5.85 0.8
 -1 -11 -5 0.23 0.3
 -1 -11 -5 0.47 0.31
 -1 -11 -5 0.34 0.57
 -1 -11 -5 0.63 0.58
 -1 -11 -6 4.74 0.94
 -1 -11 -6 6.18 0.97
 -1 -11 -7 0.84 0.51
 -1 -11 -7 -0.08 0.53
 -1 -11 -8 3.41 0.46
 -1 -11 -8 0.82 0.45
 -1 -12 17 1.49 0.32
 -1 -12 16 0.8 0.36
 -1 -12 16 0.18 0.34
 -1 -12 15 2.6 0.51
 -1 -12 15 2.34 0.49
 -1 -12 14 6.93 0.77
 -1 -12 14 8.34 0.77
 -1 -12 13 0.86 0.5
 -1 -12 12 0.09 0.65
 -1 -12 12 -0.24 0.53
 -1 -12 11 5.27 0.74
 -1 -12 11 5.08 1.09
 -1 -12 10 0.03 0.27
 -1 -12 10 0.47 0.7
 -1 -12 10 -0.14 0.57
 -1 -12 10 -0.23 0.55
 -1 -12 9 7.74 0.72
 -1 -12 9 9.3 1.05
 -1 -12 9 7.16 0.72
 -1 -12 9 7.71 1.19
 -1 -12 9 7.33 0.66
 -1 -12 9 7.37 0.86
 -1 -12 8 30.01 2.05
 -1 -12 8 29.96 1.24
 -1 -12 8 29.3 1.2
 -1 -12 8 34.15 1.23
 -1 -12 7 52.5 1.86
 -1 -12 7 56.11 1.42
 -1 -12 7 51.13 1.59
 -1 -12 7 53.6 1.72
 -1 -12 7 54.72 1.73
 -1 -12 6 6.38 0.59
 -1 -12 6 5.46 0.51
 -1 -12 6 6.14 0.56
 -1 -12 6 5.69 0.74
 -1 -12 6 6.17 1.02
 -1 -12 6 5.98 0.59
 -1 -12 5 1.78 0.4
 -1 -12 5 1 0.45
 -1 -12 5 2.25 0.38
 -1 -12 5 1.39 0.52
 -1 -12 5 1.12 0.31
 -1 -12 4 0.34 0.38
 -1 -12 4 0.44 0.28
 -1 -12 4 1.03 0.51
 -1 -12 4 0.19 0.35
 -1 -12 4 0.64 0.45
 -1 -12 4 0.48 0.26
 -1 -12 4 0.11 0.51
 -1 -12 3 16.03 0.86
 -1 -12 3 16.28 0.86
 -1 -12 3 17.29 0.94
 -1 -12 3 13.58 0.94
 -1 -12 2 0.71 0.41
 -1 -12 2 0.82 0.37
 -1 -12 2 1.29 0.4
 -1 -12 1 25.68 1.46
 -1 -12 1 22.41 1.4
 -1 -12 1 22.8 1.46
 -1 -12 0 4.97 0.57
 -1 -12 0 4.08 0.58
 -1 -12 0 4.05 0.65
 -1 -12 0 3.23 0.49
 -1 -12 0 4.44 0.58
 -1 -12 0 4.72 0.73
 -1 -12 -1 0.83 0.54
 -1 -12 -1 0.3 0.32
 -1 -12 -1 1.83 0.45
 -1 -12 -1 0.38 0.36
 -1 -12 -1 1.5 0.49
 -1 -12 -1 0.6 0.57
 -1 -12 -2 2.21 0.56
 -1 -12 -2 1.94 0.37
 -1 -12 -2 2.07 0.57
 -1 -12 -2 1.74 0.65
 -1 -12 -2 1.83 0.48
 -1 -12 -3 1.16 0.56
 -1 -12 -3 1.57 0.34
 -1 -12 -3 1.8 0.72
 -1 -12 -3 2.11 0.58
 -1 -12 -3 2.15 0.44
 -1 -12 -4 0.55 0.33
 -1 -12 -4 -0.29 0.54
 -1 -12 -4 0.26 0.49
 -1 -12 -4 -0.41 0.63
 -1 -12 -4 0.29 0.26
 -1 -12 -5 2.26 0.62
 -1 -12 -5 2.33 0.39
 -1 -12 -5 2.13 0.6
 -1 -12 -6 0.52 0.42
 -1 -12 -6 0.14 0.49
 -1 -12 -7 0.53 0.35
 -1 -13 17 0.2 0.24
 -1 -13 16 0.51 0.33
 -1 -13 16 0.91 0.34
 -1 -13 15 1.74 0.45
 -1 -13 15 2.23 0.48
 -1 -13 14 4.67 0.63
 -1 -13 14 5.31 0.63
 -1 -13 13 2.87 0.61
 -1 -13 12 0.2 0.5
 -1 -13 12 0.41 0.54
 -1 -13 11 7.47 1.24
 -1 -13 11 6.27 0.83
 -1 -13 10 17.15 1.29
 -1 -13 10 15.71 1.7
 -1 -13 10 15.6 1.14
 -1 -13 9 7.14 0.67
 -1 -13 9 5.87 1.09
 -1 -13 8 4.47 0.67
 -1 -13 8 4.55 0.59
 -1 -13 8 3.95 0.44
 -1 -13 8 3.89 0.71
 -1 -13 8 4.3 0.52
 -1 -13 8 4 0.96
 -1 -13 7 0.51 0.35
 -1 -13 7 0.65 0.59
 -1 -13 7 0.82 0.43
 -1 -13 7 0.54 0.56
 -1 -13 7 0.22 0.31
 -1 -13 7 0.19 0.48
 -1 -13 7 0.45 0.3
 -1 -13 6 4.22 0.51
 -1 -13 6 3.76 0.65
 -1 -13 6 4.36 0.54
 -1 -13 6 3.55 0.67
 -1 -13 6 5.01 0.56
 -1 -13 6 3.55 0.47
 -1 -13 5 1.88 0.47
 -1 -13 5 2.07 0.59
 -1 -13 5 2.18 0.54
 -1 -13 5 1.9 0.41
 -1 -13 4 6.48 0.64
 -1 -13 4 5.6 0.55
 -1 -13 4 6.67 0.76
 -1 -13 4 5 0.64
 -1 -13 4 6.1 0.58
 -1 -13 3 0.06 0.37
 -1 -13 3 0.14 0.36
 -1 -13 3 -0.03 0.56
 -1 -13 3 0.29 0.4
 -1 -13 2 5.09 0.62
 -1 -13 2 5.85 0.66
 -1 -13 2 4.2 0.56
 -1 -13 1 0.37 0.59
 -1 -13 1 0.47 0.45
 -1 -13 1 0.6 0.46
 -1 -13 0 -0.28 0.45
 -1 -13 0 0.08 0.3
 -1 -13 0 0.86 0.56
 -1 -13 0 0.25 0.36
 -1 -13 0 0.21 0.41
 -1 -13 0 0.15 0.49
 -1 -13 -1 14.35 1.01
 -1 -13 -1 13.87 0.84
 -1 -13 -1 10.87 1
 -1 -13 -1 9.17 0.69
 -1 -13 -1 12.86 0.94
 -1 -13 -2 9.19 0.76
 -1 -13 -2 9.88 0.96
 -1 -13 -2 7.86 0.66
 -1 -13 -2 10.47 0.8
 -1 -13 -2 10.95 0.87
 -1 -13 -3 0.31 0.48
 -1 -13 -3 -0.02 0.35
 -1 -13 -3 0.28 0.25
 -1 -13 -3 0.46 0.6
 -1 -13 -4 4.6 0.63
 -1 -13 -4 4.18 0.43
 -1 -13 -5 0.1 0.42
 -1 -14 17 0.26 0.18
 -1 -14 16 0.33 0.3
 -1 -14 16 0.49 0.29
 -1 -14 15 0.45 0.4
 -1 -14 14 0.03 0.45
 -1 -14 13 -0.07 0.44
 -1 -14 13 0.57 0.51
 -1 -14 12 1.74 0.51
 -1 -14 12 1.86 0.57
 -1 -14 11 10.33 0.98
 -1 -14 11 10.95 0.88
 -1 -14 10 5.26 0.61
 -1 -14 10 0.07 0.46
 -1 -14 9 -0.24 0.43
 -1 -14 9 0.52 0.55
 -1 -14 9 0.13 0.49
 -1 -14 8 12 0.68
 -1 -14 8 14.87 0.86
 -1 -14 8 12.78 1.04
 -1 -14 7 34.14 1.28
 -1 -14 7 32.51 1.58
 -1 -14 7 30.5 1.21
 -1 -14 7 31.69 1.3
 -1 -14 6 7.14 0.81
 -1 -14 6 6.72 0.62
 -1 -14 6 7.99 0.62
 -1 -14 5 0.37 0.61
 -1 -14 5 0.39 0.51
 -1 -14 5 0.15 0.39
 -1 -14 5 -0.37 0.46
 -1 -14 4 20.3 1.02
 -1 -14 4 20.19 0.94
 -1 -14 3 3.71 0.52
 -1 -14 3 3.1 0.55
 -1 -14 3 3.35 0.52
 -1 -14 2 -0.19 0.57
 -1 -14 2 -0.02 0.34
 -1 -14 2 0.19 0.46
 -1 -14 2 0.08 0.41
 -1 -14 1 0.14 0.48
 -1 -14 1 0.18 0.46
 -1 -14 1 0.8 0.47
 -1 -14 0 1.4 0.48
 -1 -14 0 0.99 0.29
 -1 -14 0 1.84 0.43
 -1 -14 0 1.13 0.53
 -1 -14 0 1.94 0.57
 -1 -14 -1 1.42 0.58
 -1 -14 -1 2.02 0.51
 -1 -14 -1 2.27 0.39
 -1 -14 -2 0.86 0.28
 -1 -14 -2 0.91 0.38
 -1 -14 -2 1.15 0.53
 -1 -14 -3 2.62 0.37
 -1 -14 -3 2.35 0.43
 -1 -15 16 0.36 0.24
 -1 -15 15 0.52 0.35
 -1 -15 15 1.11 0.33
 -1 -15 14 2.19 0.5
 -1 -15 14 2.75 0.43
 -1 -15 13 1.12 0.4
 -1 -15 13 0.93 0.5
 -1 -15 12 0.12 0.39
 -1 -15 12 0.46 0.52
 -1 -15 11 0.56 0.4
 -1 -15 10 4.69 0.73
 -1 -15 10 3.02 0.5
 -1 -15 9 1.43 0.44
 -1 -15 9 -0.13 0.46
 -1 -15 9 0.91 0.59
 -1 -15 8 0.75 0.31
 -1 -15 8 0.7 0.55
 -1 -15 8 -0.43 0.52
 -1 -15 7 1.84 0.39
 -1 -15 7 2.53 0.43
 -1 -15 7 1.83 0.59
 -1 -15 6 0.66 0.37
 -1 -15 6 0.84 0.41
 -1 -15 6 0.44 0.51
 -1 -15 6 -0.03 0.58
 -1 -15 5 3.68 0.48
 -1 -15 5 5.02 0.57
 -1 -15 4 4.59 0.54
 -1 -15 4 3.41 0.52
 -1 -15 3 0.63 0.4
 -1 -15 3 1.03 0.46
 -1 -15 2 3.2 0.53
 -1 -15 2 2.94 0.49
 -1 -15 2 3.04 0.52
 -1 -15 1 0.25 0.41
 -1 -15 1 0.05 0.23
 -1 -15 1 0.35 0.43
 -1 -15 1 0.15 0.52
 -1 -15 0 -0.09 0.39
 -1 -15 0 -0.27 0.43
 -1 -15 0 -0.28 0.46
 -1 -15 0 0.02 0.31
 -1 -15 -1 1.5 0.36
 -1 -15 -1 1.25 0.29
 -1 -15 -2 0.34 0.27
 -1 -16 15 0.4 0.2
 -1 -16 15 0.79 0.3
 -1 -16 14 0.19 0.26
 -1 -16 14 0.48 0.38
 -1 -16 13 1.6 0.47
 -1 -16 13 1.73 0.35
 -1 -16 12 1.42 0.35
 -1 -16 11 2.75 0.41
 -1 -16 11 3.31 0.59
 -1 -16 10 -0.14 0.42
 -1 -16 10 0.03 0.47
 -1 -16 9 0.6 0.53
 -1 -16 9 0.1 0.49
 -1 -16 8 0.38 0.29
 -1 -16 8 0.12 0.46
 -1 -16 8 -0.03 0.56
 -1 -16 7 0.43 0.45
 -1 -16 7 0.14 0.56
 -1 -16 7 0.34 0.33
 -1 -16 6 1.51 0.42
 -1 -16 6 1.84 0.4
 -1 -16 5 4.74 0.55
 -1 -16 5 6.27 0.55
 -1 -16 4 -0.07 0.34
 -1 -16 4 -0.08 0.39
 -1 -16 4 0.03 0.52
 -1 -16 3 3.04 0.5
 -1 -16 3 3.91 0.48
 -1 -16 2 0.32 0.37
 -1 -16 2 -0.05 0.47
 -1 -16 2 0.27 0.21
 -1 -16 1 0.15 0.27
 -1 -16 1 0.34 0.36
 -1 -16 1 0.09 0.41
 -1 -16 0 0.17 0.31
 -1 -17 14 0.04 0.25
 -1 -17 12 3.75 0.52
 -1 -17 11 0.85 0.43
 -1 -17 11 0.24 0.39
 -1 -17 10 0.22 0.4
 -1 -17 10 0.12 0.41
 -1 -17 9 0.02 0.41
 -1 -17 9 2.98 0.51
 -1 -17 8 -0.4 0.46
 -1 -17 7 0.51 0.5
 -1 -17 7 0.12 0.27
 -1 -17 6 8.29 0.52
 -1 -17 6 0.29 0.48
 -1 -17 5 2.64 0.38
 -1 -17 5 0.12 0.5
 -1 -17 4 -0.05 0.32
 -1 -17 4 0.08 0.23
 -1 -17 4 -0.35 0.29
 -1 -17 3 1.53 0.34
 -1 -17 3 1.07 0.32
 -1 -17 2 0.12 0.36
 -1 -18 10 0.26 0.36
 -1 -18 9 0.02 0.37
 -1 -18 8 0.02 0.41
 -1 -18 7 -0.25 0.43
 -1 -18 6 0.37 0.18
 -1 -18 6 0.46 0.43
 -1 -18 5 -0.29 0.39
 -1 -18 3 0.13 0.25
 -1 -19 10 -0.03 0.24
 -1 -19 9 -0.19 0.29
 -1 -19 8 0.16 0.29
 -1 -19 7 0.18 0.29
 -1 -19 6 -0.12 0.26
 2 -19 4 -0.05 0.28
 2 -19 5 -0.23 0.33
 2 -19 6 -0.26 0.34
 2 -19 7 -0.08 0.34
 2 -19 8 0.01 0.35
 2 -19 9 -0.24 0.31
 2 -19 10 -0.07 0.24
 2 -18 2 0.14 0.34
 2 -18 2 0.31 0.21
 2 -18 2 0.44 0.19
 2 -18 3 0.59 0.22
 2 -18 3 0.37 0.41
 2 -18 3 0.25 0.21
 2 -18 4 0.01 0.22
 2 -18 5 -0.15 0.46
 2 -18 5 -0.08 0.22
 2 -18 6 0.46 0.47
 2 -18 6 0.91 0.22
 2 -18 7 0.32 0.46
 2 -18 8 0.06 0.42
 2 -18 9 -0.04 0.4
 2 -18 10 0.03 0.35
 2 -17 -1 0.08 0.2
 2 -17 -1 0.09 0.16
 2 -17 0 2.15 0.33
 2 -17 0 0.24 0.3
 2 -17 1 1.88 0.36
 2 -17 1 2.27 0.34
 2 -17 2 6.87 0.54
 2 -17 2 9.03 0.55
 2 -17 3 4.09 0.48
 2 -17 3 5.08 0.47
 2 -17 4 -0.05 0.53
 2 -17 4 0.49 0.29
 2 -17 4 0.45 0.29
 2 -17 5 -0.34 0.57
 2 -17 5 2.56 0.35
 2 -17 6 0.03 0.51
 2 -17 6 0.33 0.42
 2 -17 6 0.5 0.26
 2 -17 7 0.05 0.5
 2 -17 8 0.78 0.35
 2 -17 8 -0.29 0.5
 2 -17 9 0.46 0.37
 2 -17 9 -0.09 0.46
 2 -17 10 0.42 0.38
 2 -17 10 0.02 0.4
 2 -17 11 2.12 0.42
 2 -17 12 2.04 0.37
 2 -17 13 0.42 0.25
 2 -16 -3 0.58 0.21
 2 -16 -2 0.92 0.32
 2 -16 -2 0.88 0.23
 2 -16 -1 3.74 0.45
 2 -16 -1 4.18 0.39
 2 -16 0 0.9 0.4
 2 -16 0 0.43 0.46
 2 -16 1 6.7 0.53
 2 -16 1 5.11 0.54
 2 -16 2 2.05 0.43
 2 -16 2 1.93 0.39
 2 -16 3 1.25 0.43
 2 -16 3 1.27 0.4
 2 -16 3 1.33 0.36
 2 -16 4 3.5 0.47
 2 -16 4 2.82 0.44
 2 -16 4 3.72 0.58
 2 -16 5 1.65 0.5
 2 -16 5 2.45 0.38
 2 -16 6 0.09 0.59
 2 -16 6 0.75 0.3
 2 -16 7 0.75 0.45
 2 -16 7 -0.11 0.56
 2 -16 7 0.55 0.49
 2 -16 8 0.45 0.53
 2 -16 8 0.44 0.49
 2 -16 8 0.16 0.46
 2 -16 9 -0.33 0.49
 2 -16 9 -0.07 0.44
 2 -16 9 -0.02 0.48
 2 -16 10 0.03 0.43
 2 -16 10 -0.28 0.44
 2 -16 11 0.93 0.49
 2 -16 12 -0.01 0.22
 2 -16 13 0.02 0.19
 2 -16 13 0.17 0.32
 2 -16 14 0.11 0.27
 2 -15 -4 0.03 0.24
 2 -15 -3 0.75 0.24
 2 -15 -3 0.78 0.24
 2 -15 -2 1.11 0.29
 2 -15 -2 1.17 0.41
 2 -15 -2 1.59 0.35
 2 -15 -1 -0.15 0.37
 2 -15 -1 0.2 0.46
 2 -15 -1 0.1 0.33
 2 -15 0 0.18 0.38
 2 -15 0 -0.03 0.52
 2 -15 0 0.52 0.38
 2 -15 1 1.07 0.38
 2 -15 1 1.46 0.44
 2 -15 1 0.4 0.54
 2 -15 1 1.39 0.4
 2 -15 2 1.16 0.42
 2 -15 2 -0.21 0.57
 2 -15 2 0.99 0.43
 2 -15 2 0.64 0.41
 2 -15 3 2.27 0.45
 2 -15 3 2.46 0.54
 2 -15 3 2.84 0.45
 2 -15 4 13.47 0.81
 2 -15 4 13.86 0.8
 2 -15 4 14.36 0.95
 2 -15 5 3.83 0.66
 2 -15 5 5 0.49
 2 -15 6 0.38 0.5
 2 -15 6 0.16 0.31
 2 -15 7 1.05 0.54
 2 -15 7 1.05 0.53
 2 -15 8 1.71 0.58
 2 -15 8 2.14 0.57
 2 -15 9 0.22 0.5
 2 -15 9 -0.1 0.48
 2 -15 9 -0.4 0.49
 2 -15 10 1.48 0.38
 2 -15 10 1 0.48
 2 -15 10 1.23 0.53
 2 -15 10 -0.07 0.45
 2 -15 11 0.51 0.35
 2 -15 12 0.08 0.31
 2 -15 12 -0.15 0.45
 2 -15 13 0.82 0.32
 2 -15 13 0.82 0.4
 2 -15 14 1 0.36
 2 -15 14 0.85 0.26
 2 -15 15 3.19 0.33
 2 -15 15 1.02 0.21
 2 -14 -6 1.33 0.19
 2 -14 -5 -0.01 0.26
 2 -14 -5 0.1 0.23
 2 -14 -4 0.39 0.34
 2 -14 -4 0.25 0.29
 2 -14 -4 0.32 0.24
 2 -14 -3 -0.05 0.33
 2 -14 -3 -0.11 0.31
 2 -14 -3 -0.09 0.28
 2 -14 -2 1.45 0.43
 2 -14 -2 0.97 0.39
 2 -14 -2 0.82 0.5
 2 -14 -2 0.93 0.35
 2 -14 -2 1.01 0.35
 2 -14 -1 0.22 0.32
 2 -14 -1 0.36 0.52
 2 -14 -1 0.84 0.45
 2 -14 -1 0.07 0.36
 2 -14 0 -0.4 0.51
 2 -14 0 0.21 0.43
 2 -14 0 0.03 0.31
 2 -14 0 0.18 0.34
 2 -14 0 -0.02 0.37
 2 -14 1 1.64 0.44
 2 -14 1 0.42 0.6
 2 -14 1 1.25 0.37
 2 -14 1 1.66 0.44
 2 -14 1 1.19 0.41
 2 -14 2 0.13 0.37
 2 -14 2 -0.02 0.41
 2 -14 2 0.25 0.33
 2 -14 2 0.38 0.37
 2 -14 3 24.57 1.38
 2 -14 3 26.48 1.51
 2 -14 3 22.48 1.37
 2 -14 4 2.07 0.42
 2 -14 4 2.58 0.41
 2 -14 4 2.73 0.58
 2 -14 5 0.38 0.33
 2 -14 5 0.03 0.6
 2 -14 5 0.53 0.5
 2 -14 6 1.51 0.56
 2 -14 6 0.06 0.53
 2 -14 6 1.15 0.33
 2 -14 6 1.87 0.58
 2 -14 7 10.19 0.89
 2 -14 7 8.78 0.78
 2 -14 8 2.27 0.44
 2 -14 8 2.47 0.57
 2 -14 8 1.96 0.58
 2 -14 9 0.54 0.47
 2 -14 9 0.22 0.45
 2 -14 9 1.5 0.59
 2 -14 10 15.21 1.06
 2 -14 11 14.25 1
 2 -14 11 16.07 1.17
 2 -14 12 4.51 0.64
 2 -14 13 0.35 0.41
 2 -14 14 0.35 0.37
 2 -14 15 -0.11 0.26
 2 -14 15 0.14 0.27
 2 -13 -7 0.32 0.2
 2 -13 -6 2.35 0.34
 2 -13 -6 2.49 0.35
 2 -13 -5 4.96 0.51
 2 -13 -5 4.56 0.39
 2 -13 -5 4.97 0.5
 2 -13 -5 4.01 0.57
 2 -13 -5 4.98 0.49
 2 -13 -4 0.67 0.37
 2 -13 -4 0.38 0.33
 2 -13 -4 0.36 0.29
 2 -13 -4 0.68 0.37
 2 -13 -3 1.54 0.38
 2 -13 -3 1.26 0.45
 2 -13 -3 2.13 0.41
 2 -13 -3 1.27 0.41
 2 -13 -2 18.81 1.14
 2 -13 -2 16.53 1.03
 2 -13 -2 14.01 0.95
 2 -13 -2 15.69 0.99
 2 -13 -2 12.93 0.92
 2 -13 -1 27.28 1.47
 2 -13 -1 25.56 2.02
 2 -13 -1 24.03 1.48
 2 -13 -1 27.76 1.49
 2 -13 0 21.04 1.23
 2 -13 0 22.95 1.27
 2 -13 0 22.81 1.29
 2 -13 0 23.15 1.23
 2 -13 0 26.48 1.34
 2 -13 0 21.44 1.76
 2 -13 1 7.05 0.63
 2 -13 1 7.28 0.6
 2 -13 1 5.36 0.7
 2 -13 1 5.56 0.57
 2 -13 1 6.35 0.66
 2 -13 1 6.18 0.92
 2 -13 1 6.89 0.58
 2 -13 2 0.12 0.41
 2 -13 2 0.1 0.3
 2 -13 2 0.13 0.34
 2 -13 2 0.02 0.33
 2 -13 2 -0.27 0.34
 2 -13 3 3.02 0.54
 2 -13 3 2.64 0.43
 2 -13 3 2.52 0.41
 2 -13 3 2.56 0.48
 2 -13 4 0.03 0.57
 2 -13 4 0.36 0.46
 2 -13 4 1.03 0.47
 2 -13 4 0.42 0.29
 2 -13 4 0.43 0.33
 2 -13 4 0.58 0.34
 2 -13 5 15.5 1.09
 2 -13 5 14.41 1.09
 2 -13 5 13.84 1.06
 2 -13 5 12.99 0.86
 2 -13 6 35.32 1.79
 2 -13 6 39.17 2.09
 2 -13 6 34.2 1.98
 2 -13 7 33.07 2.04
 2 -13 7 38.58 2.03
 2 -13 8 9.95 0.87
 2 -13 8 9.11 0.73
 2 -13 9 0.02 0.43
 -2 13 -9 0.32 0.79
 2 -13 9 1.2 0.49
 2 -13 10 5.51 0.64
 2 -13 10 5.49 0.73
 2 -13 10 3.96 0.89
 2 -13 11 10.66 0.99
 2 -13 11 12.18 0.88
 2 -13 12 15.14 1.12
 2 -13 13 3.19 0.58
 2 -13 14 -0.07 0.39
 2 -13 15 0.07 0.32
 2 -13 16 0.18 0.23
 2 -12 -8 0.86 0.24
 2 -12 -7 -0.36 0.3
 2 -12 -7 0.16 0.28
 2 -12 -7 0.1 0.23
 2 -12 -6 0.75 0.44
 2 -12 -6 1.19 0.6
 2 -12 -5 6.75 0.74
 2 -12 -5 7.54 0.74
 2 -12 -5 5.62 0.89
 2 -12 -5 7.61 0.76
 2 -12 -5 6.79 0.67
 2 -12 -4 13.91 1.17
 2 -12 -4 15.01 1.12
 2 -12 -4 16.08 1.16
 2 -12 -4 13.52 1.29
 2 -12 -4 14.13 1.16
 2 -12 -3 17.41 1.13
 2 -12 -3 13.69 0.98
 2 -12 -3 13.14 1.45
 2 -12 -3 13.28 1
 2 -12 -3 9.92 1.08
 2 -12 -3 15.61 1.03
 2 -12 -2 0.63 0.38
 2 -12 -2 0.82 0.54
 2 -12 -2 0.71 0.39
 2 -12 -2 0.14 0.47
 2 -12 -2 0.51 0.38
 2 -12 -2 0.83 0.35
 2 -12 -2 0.79 0.59
 2 -12 -1 1.07 0.55
 2 -12 -1 0.19 0.37
 2 -12 -1 0.68 0.35
 2 -12 -1 0.18 0.35
 2 -12 -1 0.22 0.35
 2 -12 -1 0.07 0.57
 2 -12 0 12.22 0.8
 2 -12 0 11.46 0.98
 2 -12 0 11.86 0.79
 2 -12 0 11.13 1.22
 2 -12 0 11.38 0.78
 2 -12 0 11.57 0.8
 2 -12 0 7.84 0.91
 2 -12 0 10.99 0.83
 2 -12 1 5.5 0.53
 2 -12 1 4.89 0.51
 2 -12 1 4.56 0.6
 2 -12 1 5.35 0.84
 2 -12 1 5.25 0.49
 2 -12 1 5.5 0.58
 2 -12 1 5.02 0.51
 2 -12 2 12.63 0.81
 2 -12 2 10.92 0.93
 2 -12 2 11.43 0.8
 2 -12 2 12.32 0.91
 2 -12 2 11.28 0.75
 2 -12 2 13 0.82
 2 -12 2 12.53 1.18
 2 -12 3 32.47 1.86
 2 -12 3 31.58 1.62
 2 -12 3 27.94 1.72
 2 -12 3 33.4 1.64
 2 -12 4 31.01 1.9
 2 -12 4 32.09 1.71
 2 -12 4 34.26 1.91
 2 -12 4 37.45 1.74
 2 -12 5 5.36 0.68
 2 -12 5 5.17 0.62
 2 -12 5 4.07 0.42
 2 -12 6 0.51 0.48
 2 -12 6 -0.13 0.46
 2 -12 6 0.07 0.42
 2 -12 6 0.12 0.28
 2 -12 7 3.47 0.78
 2 -12 7 4.2 0.66
 2 -12 7 3.67 0.52
 2 -12 7 3.5 0.56
 2 -12 7 3.87 0.8
 2 -12 8 8.06 0.76
 2 -12 8 6.79 1.06
 -2 12 -8 8.77 1.14
 2 -12 8 9.39 1.17
 2 -12 8 9.32 0.8
 2 -12 9 1.07 0.36
 2 -12 9 0.43 0.52
 2 -12 9 1.77 0.48
 2 -12 9 0.33 0.55
 -2 12 -9 0.69 0.76
 2 -12 9 0.5 0.6
 2 -12 10 2.44 0.81
 -2 12 -10 1.79 0.9
 2 -12 10 2.07 0.6
 2 -12 10 1.65 0.48
 -2 12 -11 -0.12 0.32
 -2 12 -11 -0.15 0.9
 2 -12 11 0.51 0.47
 2 -12 11 0.26 0.37
 2 -12 11 0.62 0.62
 2 -12 12 0.69 0.47
 2 -12 13 0.81 0.48
 2 -12 14 0.32 0.38
 2 -12 15 -0.12 0.32
 2 -11 -9 9.48 0.59
 2 -11 -8 -0.08 0.3
 2 -11 -8 0.66 0.55
 2 -11 -8 0.15 0.24
 2 -11 -8 -0.06 0.34
 2 -11 -7 0.16 0.32
 2 -11 -7 0.44 0.32
 2 -11 -7 0.26 0.61
 2 -11 -7 -0.29 0.4
 2 -11 -6 -0.04 0.67
 2 -11 -6 0.05 0.31
 2 -11 -6 -0.31 0.58
 2 -11 -6 -0.13 0.41
 2 -11 -6 0.05 0.23
 2 -11 -5 6.79 0.51
 2 -11 -5 4.1 0.84
 2 -11 -5 5.56 0.59
 2 -11 -5 6.73 0.85
 2 -11 -5 5.59 0.56
 2 -11 -5 6.33 0.6
 2 -11 -5 4.08 0.4
 2 -11 -5 3.7 0.83
 2 -11 -4 13.29 0.87
 2 -11 -4 13.24 1.42
 2 -11 -4 14.93 0.91
 2 -11 -4 15.28 0.91
 2 -11 -4 16.04 0.87
 2 -11 -4 9.68 0.72
 2 -11 -4 11.56 1.07
 2 -11 -4 9.11 1.08
 2 -11 -3 7.03 0.79
 2 -11 -3 6.82 0.82
 2 -11 -3 7.74 0.6
 2 -11 -3 9.87 0.76
 2 -11 -3 4.59 0.44
 2 -11 -3 5.04 0.81
 2 -11 -3 5.28 0.77
 2 -11 -3 7.65 0.62
 2 -11 -3 9.79 0.67
 2 -11 -3 6.59 1.01
 2 -11 -2 13.43 0.81
 2 -11 -2 9.29 0.94
 2 -11 -2 8.56 0.9
 2 -11 -2 12.45 0.79
 2 -11 -2 16.62 1.02
 2 -11 -2 7.33 0.58
 2 -11 -2 10.87 0.89
 2 -11 -2 13.12 0.79
 2 -11 -2 9.77 1.21
 2 -11 -2 8.37 0.86
 2 -11 -2 10.94 0.74
 2 -11 -1 1.28 0.59
 2 -11 -1 1.8 0.46
 2 -11 -1 2.18 0.4
 2 -11 -1 2.4 0.4
 2 -11 -1 1.84 0.37
 2 -11 -1 2.12 0.5
 2 -11 -1 2.59 0.61
 2 -11 -1 2.28 0.41
 2 -11 0 24.12 1.25
 2 -11 0 23.54 1.19
 2 -11 0 24.55 1.19
 2 -11 0 20.69 1.37
 2 -11 0 19.63 1.62
 2 -11 0 20.81 1.16
 2 -11 0 21.72 1.19
 2 -11 1 44.31 2.48
 2 -11 1 54.29 2.49
 2 -11 1 58.37 2.53
 2 -11 1 53.07 2.59
 2 -11 1 48.03 2.7
 2 -11 1 48.04 2.99
 2 -11 1 54.09 2.51
 2 -11 2 1.28 0.4
 2 -11 2 1.13 0.26
 2 -11 2 1.27 0.3
 2 -11 2 1.03 0.35
 2 -11 2 1.06 0.47
 2 -11 2 1.08 0.33
 2 -11 2 1.56 0.33
 2 -11 3 13.87 1.04
 2 -11 3 15.48 0.89
 2 -11 3 16.94 1.02
 2 -11 3 17.27 1.05
 2 -11 3 14.16 0.87
 2 -11 3 14.66 1.2
 2 -11 4 22.26 1.28
 2 -11 4 21.55 1.32
 2 -11 4 20.23 1.12
 2 -11 5 33.13 1.91
 2 -11 5 35.58 1.94
 2 -11 5 36.7 2.27
 2 -11 5 36.01 1.88
 2 -11 5 31.69 2.24
 2 -11 5 35.14 1.72
 2 -11 6 21.3 1.44
 2 -11 6 20.61 0.96
 2 -11 6 25.66 1.11
 2 -11 6 18.89 1.38
 2 -11 6 24.1 0.95
 2 -11 7 0.55 0.53
 2 -11 7 1.45 0.43
 2 -11 7 1.03 0.33
 2 -11 7 0.64 0.55
 -2 11 -7 0.67 0.61
 -2 11 -7 0.34 0.26
 2 -11 7 0.99 0.52
 2 -11 8 1.14 0.35
 2 -11 8 1.5 0.66
 -2 11 -8 1.07 0.75
 2 -11 8 1.68 0.43
 2 -11 8 1.34 0.68
 2 -11 9 1.97 0.83
 2 -11 9 1.5 0.36
 -2 11 -9 1.93 0.8
 2 -11 9 1.84 0.56
 2 -11 9 1.88 0.45
 -2 11 -9 -0.21 0.29
 2 -11 9 0.73 0.58
 2 -11 10 0.57 0.29
 2 -11 10 0.93 0.39
 -2 11 -10 0.56 0.33
 2 -11 10 1.11 0.67
 2 -11 10 0.81 0.68
 -2 11 -10 0.48 0.83
 2 -11 10 0.67 0.51
 2 -11 11 -0.03 0.47
 -2 11 -11 -0.3 0.98
 2 -11 11 0.93 0.71
 2 -11 12 4.79 0.63
 2 -11 12 3.9 0.92
 2 -11 13 5.26 0.64
 -2 11 -13 3.09 0.78
 2 -11 14 0.82 0.46
 -2 11 -14 1.4 0.75
 2 -11 15 0.34 0.33
 -2 11 -15 0.03 0.62
 -2 11 -16 -0.02 0.51
 2 -11 17 0.18 0.16
 2 -10 -10 28.87 1.41
 2 -10 -9 3.95 0.61
 2 -10 -9 47.29 1.65
 2 -10 -9 3.78 0.63
 2 -10 -9 3.39 0.85
 2 -10 -8 3.42 0.42
 2 -10 -8 3.62 0.47
 2 -10 -8 2.97 0.5
 2 -10 -8 2.88 0.81
 2 -10 -8 2.87 0.73
 2 -10 -7 0.13 0.76
 2 -10 -7 0.02 0.41
 2 -10 -7 0.26 0.27
 2 -10 -7 0.19 0.33
 2 -10 -7 0.51 0.67
 2 -10 -7 0.37 0.3
 2 -10 -6 9.73 0.67
 2 -10 -6 7.38 1.02
 2 -10 -6 5.61 0.54
 2 -10 -6 6.98 0.92
 2 -10 -6 9.35 0.59
 2 -10 -6 9.74 0.73
 2 -10 -5 3.77 0.46
 2 -10 -5 4.5 0.53
 2 -10 -5 3.95 0.43
 2 -10 -5 2.72 0.81
 2 -10 -5 4.19 0.55
 2 -10 -5 2.46 0.4
 2 -10 -5 3.69 0.71
 2 -10 -5 3.49 0.83
 2 -10 -4 20.49 1.12
 2 -10 -4 14.39 1.27
 2 -10 -4 15.83 1.37
 2 -10 -4 21.93 1.15
 2 -10 -4 17.56 1.64
 2 -10 -4 14.37 1
 2 -10 -4 15.35 1.4
 2 -10 -4 19.72 1.34
 2 -10 -4 22.65 1.19
 2 -10 -4 21.1 1.08
 2 -10 -3 3.17 0.39
 2 -10 -3 2.38 0.36
 2 -10 -3 3.09 0.45
 2 -10 -3 3.18 0.81
 2 -10 -3 4.09 0.48
 2 -10 -3 4.45 0.58
 2 -10 -3 3.06 0.7
 2 -10 -3 2.82 0.61
 2 -10 -3 3.67 0.6
 2 -10 -3 2.86 0.57
 2 -10 -2 86.94 2.99
 2 -10 -2 69.48 2.92
 2 -10 -2 39.77 2.83
 2 -10 -2 46.29 2.62
 2 -10 -2 49.59 2.83
 2 -10 -2 57.14 2.73
 2 -10 -2 75.05 2.82
 2 -10 -2 52.98 2.7
 2 -10 -2 60.64 2.72
 2 -10 -2 49.64 2.95
 2 -10 -2 59.64 3.39
 2 -10 -1 16.22 0.88
 2 -10 -1 16.05 1.01
 2 -10 -1 13.92 0.86
 2 -10 -1 13 0.83
 2 -10 -1 13.09 0.82
 2 -10 -1 10.55 0.95
 2 -10 -1 13.95 1.28
 2 -10 -1 9.75 0.85
 2 -10 0 10.25 0.66
 2 -10 0 8.75 0.68
 2 -10 0 11.64 0.71
 2 -10 0 11.31 0.74
 2 -10 0 9.79 0.66
 2 -10 0 9.04 0.78
 2 -10 0 8.62 1.01
 2 -10 1 0.37 0.29
 2 -10 1 0.21 0.24
 2 -10 1 0.21 0.23
 2 -10 1 0.06 0.23
 2 -10 1 0.15 0.3
 2 -10 1 -0.18 0.39
 2 -10 1 -0.04 0.3
 2 -10 2 14.08 1.18
 2 -10 2 14.05 0.84
 2 -10 2 16.15 0.85
 2 -10 2 12.68 0.86
 2 -10 3 3.41 0.55
 2 -10 3 3.9 0.51
 2 -10 3 3.6 0.35
 2 -10 3 3.69 0.34
 2 -10 4 9.77 1.01
 2 -10 4 12.25 0.85
 2 -10 4 10.44 0.64
 2 -10 4 11.51 0.81
 2 -10 4 10.16 0.76
 2 -10 4 11.57 1.04
 2 -10 5 25.25 1.47
 2 -10 5 27.81 1.46
 2 -10 5 23.94 1.48
 2 -10 5 27.03 1.84
 2 -10 5 25.08 1.81
 2 -10 6 35.17 2.03
 -2 10 -6 39.29 2.22
 2 -10 6 39.23 2.55
 2 -10 6 35.53 2.44
 2 -10 6 37.49 2
 2 -10 7 2.47 0.73
 2 -10 7 2.79 0.44
 2 -10 7 1.57 0.57
 2 -10 7 2.23 0.38
 -2 10 -7 1.72 0.65
 2 -10 7 1.44 0.59
 2 -10 8 3.02 0.78
 2 -10 8 4.14 0.63
 2 -10 8 3.11 0.44
 2 -10 8 3.48 0.48
 2 -10 8 3.94 0.85
 2 -10 8 2.74 0.84
 -2 10 -8 4.44 0.79
 2 -10 9 3.42 0.85
 2 -10 9 2.81 0.83
 -2 10 -9 4.16 0.85
 2 -10 9 2.94 0.46
 2 -10 9 3.07 0.83
 2 -10 9 3.33 0.61
 2 -10 9 2.09 0.4
 2 -10 10 0.61 0.66
 2 -10 10 0.78 0.48
 2 -10 10 0.9 0.3
 2 -10 10 1.45 0.75
 -2 10 -10 0.46 0.84
 2 -10 11 0.21 0.46
 2 -10 11 0.33 0.67
 -2 10 -11 0.49 0.84
 2 -10 11 -0.26 0.52
 -2 10 -11 0.1 0.31
 -2 10 -11 0.12 0.74
 2 -10 11 0.06 0.25
 2 -10 11 0.19 0.75
 -2 10 -12 0.3 0.99
 2 -10 12 0.47 0.74
 2 -10 12 1.08 0.5
 -2 10 -12 0.87 0.73
 2 -10 13 0.73 0.46
 -2 10 -13 0.87 0.78
 -2 10 -14 1.92 0.78
 2 -10 14 1.08 0.42
 -2 10 -15 0.51 0.65
 -2 10 -16 0.14 0.59
 -2 10 -17 0.26 0.39
 2 -9 -10 29.34 1.27
 2 -9 -10 45.27 0.69
 2 -9 -9 4.35 0.5
 2 -9 -9 3.89 0.43
 2 -9 -9 2.96 0.83
 2 -9 -9 4.03 0.36
 2 -9 -8 0.96 0.37
 2 -9 -8 0.47 0.73
 2 -9 -8 0.65 0.27
 2 -9 -8 0.58 0.31
 2 -9 -8 -0.22 0.75
 2 -9 -8 1.03 0.77
 2 -9 -8 1.16 0.47
 2 -9 -7 3.18 0.4
 2 -9 -7 1.76 0.82
 2 -9 -7 2.53 0.39
 2 -9 -7 1.38 0.79
 2 -9 -7 3.22 0.47
 2 -9 -7 1.92 0.48
 2 -9 -7 3.18 0.8
 2 -9 -7 2.07 0.69
 2 -9 -6 11.88 0.78
 2 -9 -6 13.13 0.74
 2 -9 -6 11.42 0.78
 2 -9 -6 9.27 1.07
 2 -9 -6 7.96 1.13
 2 -9 -6 8.93 1.1
 2 -9 -6 12.38 0.84
 2 -9 -5 16.97 1.31
 2 -9 -5 20.9 1.16
 2 -9 -5 24.85 1.24
 2 -9 -5 17.51 1.62
 2 -9 -5 20.58 1.12
 2 -9 -5 18.37 1.08
 2 -9 -5 14.61 1.42
 2 -9 -5 16.15 1.39
 2 -9 -5 11.56 1.39
 2 -9 -5 14.27 1.29
 2 -9 -5 23.03 1.09
 2 -9 -4 2.62 0.35
 2 -9 -4 1.73 0.49
 2 -9 -4 2.04 0.58
 2 -9 -4 3.03 0.39
 2 -9 -4 2.64 0.42
 2 -9 -4 2.43 0.37
 2 -9 -4 3.17 0.7
 2 -9 -4 3.31 0.79
 2 -9 -4 2.88 0.6
 2 -9 -4 3.66 0.49
 2 -9 -3 8.06 0.83
 2 -9 -3 8.68 0.87
 2 -9 -3 8.26 0.9
 2 -9 -3 9.44 0.67
 2 -9 -3 11.41 1.18
 2 -9 -3 11.28 0.86
 2 -9 -3 14.82 0.87
 2 -9 -3 11.23 0.69
 2 -9 -3 13.79 0.82
 2 -9 -3 10.42 0.72
 2 -9 -2 4.47 0.78
 2 -9 -2 6.92 0.55
 2 -9 -2 4.34 0.64
 2 -9 -2 5.31 0.45
 2 -9 -2 4.77 0.48
 2 -9 -2 4.57 0.57
 2 -9 -2 5.66 0.58
 2 -9 -2 4.53 0.57
 2 -9 -2 4.49 0.43
 2 -9 -2 4.26 0.39
 2 -9 -1 6.59 0.52
 2 -9 -1 5.37 0.59
 2 -9 -1 5.61 0.46
 2 -9 -1 6.36 0.52
 2 -9 -1 5.28 0.54
 2 -9 -1 7.85 0.56
 2 -9 -1 5.86 0.81
 2 -9 0 0.71 0.5
 2 -9 0 1.17 0.25
 2 -9 0 1.38 0.33
 2 -9 0 1.48 0.3
 2 -9 0 1.26 0.33
 2 -9 0 0.93 0.29
 2 -9 0 0.81 0.23
 2 -9 1 14.92 0.76
 2 -9 1 12.4 0.78
 2 -9 1 12.54 0.75
 2 -9 1 11.16 0.8
 2 -9 1 13.96 0.77
 2 -9 1 12.33 1.07
 2 -9 2 32.89 1.53
 2 -9 2 32.26 1.89
 2 -9 2 26.57 1.63
 2 -9 2 32.54 1.62
 2 -9 2 30.94 1.51
 2 -9 3 79.47 4.23
 2 -9 3 81.88 3.96
 2 -9 3 80.17 3.9
 2 -9 3 92.12 4.21
 2 -9 3 85.29 3.81
 2 -9 3 84.85 4.16
 2 -9 4 15.69 1.03
 2 -9 4 16.08 1.24
 2 -9 4 16.96 1.32
 2 -9 4 15.26 1.15
 2 -9 4 14.7 1.27
 2 -9 4 17.21 1.02
 2 -9 4 18.57 0.92
 2 -9 5 5.65 0.52
 2 -9 5 5.39 0.79
 -2 9 -5 4.24 0.59
 2 -9 5 6.52 0.61
 2 -9 5 5.53 0.52
 2 -9 5 5.01 0.79
 2 -9 5 5.89 0.78
 2 -9 6 9.05 0.68
 2 -9 6 8.25 1
 2 -9 6 10.89 0.7
 2 -9 6 10.56 1.12
 2 -9 6 8.82 1.03
 -2 9 -6 7.23 0.78
 2 -9 7 0.49 0.53
 2 -9 7 0.7 0.33
 2 -9 7 0.07 0.56
 2 -9 7 0.67 0.55
 2 -9 7 0.39 0.4
 -2 9 -7 0.71 0.56
 2 -9 7 0.97 0.29
 2 -9 8 5.72 0.62
 2 -9 8 4.97 0.94
 2 -9 8 5.25 0.49
 -2 9 -8 3.98 0.91
 2 -9 8 6.18 1.04
 2 -9 9 1.76 0.8
 -2 9 -9 1.14 0.79
 -2 9 -9 2.23 0.72
 2 -9 9 2.72 0.82
 2 -9 9 3.1 0.78
 -2 9 -9 0.17 0.22
 2 -9 9 2.37 0.51
 -2 9 -10 7.46 1.27
 2 -9 10 8.31 1.15
 2 -9 10 7.99 1.26
 2 -9 10 8.23 0.79
 2 -9 10 7.16 1.25
 -2 9 -10 6.67 1.07
 2 -9 11 0.49 0.48
 -2 9 -11 0.31 0.87
 2 -9 11 0.34 0.68
 -2 9 -11 0.72 0.88
 2 -9 11 0.68 0.63
 2 -9 12 2.83 0.54
 -2 9 -12 2.65 1.09
 -2 9 -12 0.59 0.9
 2 -9 12 2.45 0.87
 -2 9 -12 2.72 0.86
 -2 9 -13 9.5 1.12
 2 -9 13 6.73 0.71
 -2 9 -14 6.38 1.01
 2 -9 14 4.6 0.56
 -2 9 -15 1.21 0.74
 -2 9 -16 0.18 0.62
 -2 9 -17 -0.17 0.43
 2 -8 -11 4.61 0.78
 2 -8 -11 2.61 0.27
 2 -8 -11 3.58 0.68
 2 -8 -11 1.69 0.7
 2 -8 -10 3.82 0.47
 2 -8 -10 4.26 0.39
 2 -8 -10 3.23 0.32
 2 -8 -10 2.88 0.8
 2 -8 -10 3.22 0.85
 2 -8 -9 0.33 0.8
 2 -8 -9 -0.11 0.41
 2 -8 -9 -0.02 0.3
 2 -8 -9 0.26 0.85
 2 -8 -9 -0.04 0.3
 2 -8 -8 -0.23 0.42
 2 -8 -8 0.28 0.49
 2 -8 -8 0.07 0.26
 2 -8 -8 -0.73 0.86
 2 -8 -8 0.31 0.35
 2 -8 -8 -0.29 0.37
 2 -8 -7 22.72 1.2
 2 -8 -7 21.33 1.27
 2 -8 -7 26.91 1.34
 2 -8 -7 17.88 1.58
 2 -8 -7 15.65 1.59
 2 -8 -7 21.94 1.24
 2 -8 -7 20.84 1.79
 2 -8 -7 19.56 1.54
 2 -8 -6 9.29 1.1
 2 -8 -6 8.48 1.12
 2 -8 -6 11.43 0.77
 2 -8 -6 11.5 0.82
 2 -8 -6 12.51 0.77
 2 -8 -6 10.82 1.02
 2 -8 -6 12.5 0.71
 2 -8 -6 8.91 1.04
 2 -8 -5 8.31 0.59
 2 -8 -5 6.01 0.81
 2 -8 -5 9.87 0.76
 2 -8 -5 7.93 0.54
 2 -8 -5 6 0.59
 2 -8 -5 7.04 0.58
 2 -8 -5 7.39 0.8
 2 -8 -5 7.2 0.87
 2 -8 -5 8.44 1.06
 2 -8 -5 5.63 0.9
 2 -8 -5 6.98 0.89
 2 -8 -4 3.08 0.63
 2 -8 -4 3.39 0.71
 2 -8 -4 1.8 0.53
 2 -8 -4 2.32 0.33
 2 -8 -4 2.23 0.36
 2 -8 -4 0.83 0.64
 2 -8 -4 2.38 0.33
 2 -8 -4 2.89 0.42
 2 -8 -4 2.28 0.3
 2 -8 -4 2.52 0.51
 2 -8 -4 1.72 0.48
 2 -8 -3 30.45 1.84
 2 -8 -3 29.96 1.71
 2 -8 -3 29.77 1.92
 2 -8 -3 33.45 1.69
 2 -8 -3 40.86 1.78
 2 -8 -3 38.23 1.88
 2 -8 -3 32.33 2.17
 2 -8 -3 40.93 1.83
 2 -8 -3 37.56 1.71
 2 -8 -3 30.84 1.91
 2 -8 -2 41.59 2.01
 2 -8 -2 42.55 2.01
 2 -8 -2 38.75 2.2
 2 -8 -2 39.46 2.03
 2 -8 -2 39.86 2.2
 2 -8 -2 42.52 2.47
 2 -8 -2 40.69 1.99
 2 -8 -1 9.22 0.57
 2 -8 -1 9.58 0.62
 2 -8 -1 10.02 0.61
 2 -8 -1 8.25 0.7
 2 -8 -1 8.98 0.9
 2 -8 0 7.3 0.79
 2 -8 1 2.07 0.52
 2 -8 1 2.53 0.35
 2 -8 2 0.17 0.25
 2 -8 2 0.03 0.36
 2 -8 2 0.08 0.24
 2 -8 2 0.18 0.3
 2 -8 3 11.16 0.99
 2 -8 3 11.25 0.94
 2 -8 3 12.71 0.95
 2 -8 3 12.97 1
 2 -8 3 11.77 0.76
 2 -8 4 10.79 0.99
 2 -8 4 10.28 0.95
 2 -8 4 10.26 0.7
 2 -8 4 10.63 0.98
 2 -8 4 9.78 0.84
 2 -8 5 186.43 8.6
 2 -8 5 190.81 8.64
 2 -8 5 212.78 9.23
 2 -8 5 196.31 9.17
 2 -8 5 196.03 9.1
 -2 8 -6 16.74 1.51
 2 -8 6 20.25 1.59
 2 -8 6 17.86 1.13
 -2 8 -6 18.4 1.16
 2 -8 6 17.91 1.56
 2 -8 6 19.31 1.06
 2 -8 7 4.13 0.84
 -2 8 -7 4.4 0.64
 2 -8 7 2.5 0.48
 2 -8 7 3.4 0.4
 -2 8 -7 3.56 0.85
 2 -8 7 5.43 0.97
 -2 8 -8 0.36 0.62
 2 -8 8 1 0.75
 2 -8 8 0.78 0.41
 -2 8 -8 0.43 0.53
 2 -8 8 0.88 0.55
 2 -8 8 0.87 0.69
 2 -8 9 0.82 0.71
 2 -8 9 1.05 0.64
 2 -8 9 0.98 0.43
 -2 8 -9 0.48 0.71
 -2 8 -9 0.18 0.6
 -2 8 -10 -0.04 0.21
 2 -8 10 0.56 0.41
 -2 8 -10 1.36 0.81
 -2 8 -10 1.35 0.75
 2 -8 10 0.36 0.68
 2 -8 10 0.93 0.71
 2 -8 10 1.22 0.64
 -2 8 -11 -0.23 0.8
 2 -8 11 0.33 0.64
 2 -8 11 -0.57 0.76
 -2 8 -11 -0.41 0.86
 2 -8 11 0.09 0.7
 2 -8 11 0.43 0.44
 2 -8 12 5.41 0.65
 -2 8 -12 5.16 1.25
 2 -8 12 5.31 1.06
 -2 8 -13 1.81 0.88
 2 -8 13 1.48 0.45
 2 -8 13 1.54 0.75
 -2 8 -13 1.16 0.93
 -2 8 -14 0.08 0.82
 -2 8 -14 0.35 0.24
 -2 8 -15 0.34 0.78
 -2 8 -16 0.47 0.65
 -2 8 -17 0.26 0.46
 2 -7 -13 19.14 1.17
 2 -7 -12 1.16 1.28
 2 -7 -12 14.19 1.46
 2 -7 -12 41.1 1.78
 2 -7 -12 42.09 1.22
 2 -7 -11 2.58 0.81
 2 -7 -11 4.38 0.37
 2 -7 -11 3.09 0.89
 2 -7 -11 4.43 0.84
 2 -7 -10 0.21 0.26
 2 -7 -10 -0.7 0.8
 2 -7 -10 0.9 0.83
 2 -7 -10 0.58 0.72
 2 -7 -10 0.02 0.29
 2 -7 -9 0.36 0.32
 2 -7 -9 0.34 0.81
 2 -7 -9 0.57 0.43
 2 -7 -9 0.3 0.83
 2 -7 -9 0.87 0.8
 2 -7 -9 0.72 0.34
 2 -7 -8 10.1 0.67
 2 -7 -8 7.03 1.09
 2 -7 -8 9.75 0.75
 2 -7 -8 7.83 1.19
 2 -7 -8 7.74 1.09
 2 -7 -8 10.49 0.78
 2 -7 -7 86.42 4.02
 2 -7 -7 84.56 4.07
 2 -7 -7 69.79 4.38
 2 -7 -7 82.31 4.05
 2 -7 -7 71.05 4.57
 2 -7 -6 0.29 0.49
 2 -7 -6 0.62 0.34
 2 -7 -6 0.88 0.26
 2 -7 -6 0.41 0.56
 2 -7 -6 0.56 0.49
 2 -7 -6 0.3 0.55
 2 -7 -6 0.7 0.22
 2 -7 -6 -0.2 0.7
 2 -7 -6 0.53 0.36
 2 -7 -6 0.81 0.31
 2 -7 -5 6.57 0.51
 2 -7 -5 6.52 0.49
 2 -7 -5 6.11 0.54
 2 -7 -5 6.34 0.75
 2 -7 -5 5.16 0.69
 2 -7 -5 6.12 0.85
 2 -7 -5 6.85 0.46
 2 -7 -5 5.65 0.76
 2 -7 -5 7.3 0.73
 2 -7 -4 13.32 0.99
 2 -7 -4 13.82 0.84
 2 -7 -4 14.97 1.06
 2 -7 -4 13.97 0.82
 2 -7 -4 11 1.06
 2 -7 -4 12.77 1.03
 2 -7 -4 14.98 0.82
 2 -7 -4 13.5 0.79
 2 -7 -4 15.46 0.99
 2 -7 -4 13.67 1.22
 2 -7 -3 51.92 2.54
 2 -7 -3 57.81 2.57
 2 -7 -3 55.59 2.54
 2 -7 -3 54.85 2.58
 2 -7 -3 51 2.76
 2 -7 -3 55.65 3
 2 -7 -2 46.86 2.39
 2 -7 -2 47.58 2.61
 2 -7 -1 1.53 0.5
 2 -7 0 0.65 0.26
 2 -7 0 1.3 0.43
 2 -7 1 0.63 0.24
 2 -7 1 1.09 0.26
 2 -7 1 1.15 0.4
 2 -7 2 2.91 0.33
 2 -7 2 1.94 0.45
 2 -7 2 3.18 0.51
 2 -7 2 2.63 0.47
 2 -7 2 1.66 0.42
 2 -7 3 59.52 2.89
 2 -7 3 52.11 2.83
 2 -7 3 49.52 2.77
 2 -7 3 52.56 2.53
 2 -7 3 53.78 2.76
 2 -7 4 4.43 0.39
 2 -7 4 4.15 0.61
 2 -7 4 3.75 0.68
 2 -7 4 4.66 0.57
 -2 7 -4 4.42 0.7
 2 -7 4 3.76 0.67
 2 -7 5 0.48 0.51
 2 -7 5 -0.1 0.56
 2 -7 5 0.06 0.31
 -2 7 -5 0.04 0.53
 -2 7 -6 9.58 1.08
 2 -7 6 9.2 1.11
 2 -7 6 8.33 0.94
 2 -7 6 9.91 1.17
 2 -7 7 9.83 1.14
 -2 7 -7 8.76 1.12
 2 -7 7 9.04 1.05
 -2 7 -7 10.93 0.84
 -2 7 -7 9.52 0.8
 -2 7 -8 8.74 1.24
 2 -7 8 7.23 0.72
 2 -7 8 8 1.16
 2 -7 9 3.84 0.8
 2 -7 9 2.75 0.86
 -2 7 -9 4.57 0.74
 -2 7 -9 3.27 0.92
 2 -7 9 3.35 0.88
 2 -7 9 3 0.51
 2 -7 10 9.67 1.42
 -2 7 -10 12.22 1.54
 2 -7 10 8.1 1.13
 2 -7 10 8.56 1.3
 2 -7 10 8.97 0.78
 2 -7 11 1.18 0.64
 -2 7 -11 1.8 0.94
 2 -7 11 1.24 0.82
 2 -7 11 1.6 0.47
 2 -7 12 2.82 0.51
 -2 7 -12 1.56 0.98
 2 -7 12 1.48 0.79
 2 -7 12 1.14 0.62
 -2 7 -12 0.75 0.8
 -2 7 -13 2.35 1.06
 -2 7 -13 1.17 0.89
 2 -7 13 1.07 0.69
 -2 7 -14 0.14 0.21
 -2 7 -14 0.38 0.84
 -2 7 -15 0.11 0.79
 -2 7 -16 0.21 0.59
 -2 7 -17 0.17 0.46
 2 -6 -13 70.67 2.22
 2 -6 -13 53.37 1.54
 2 -6 -12 0.84 0.82
 2 -6 -12 1.22 0.74
 2 -6 -12 1.07 0.77
 2 -6 -12 1.04 0.67
 2 -6 -12 2.08 0.28
 2 -6 -11 -0.19 0.75
 2 -6 -11 0.52 0.27
 2 -6 -11 0.37 0.86
 2 -6 -11 -0.37 0.82
 2 -6 -11 0.7 0.34
 2 -6 -11 0.72 0.74
 2 -6 -11 0.47 0.24
 2 -6 -10 5.22 0.48
 2 -6 -10 5.13 0.95
 2 -6 -10 3.54 0.98
 2 -6 -10 3.67 0.95
 2 -6 -10 3.69 0.93
 2 -6 -9 9.78 1.17
 2 -6 -9 9.89 1.15
 2 -6 -9 11.25 0.82
 2 -6 -9 12.5 1.33
 2 -6 -9 8.9 1.23
 2 -6 -9 9.39 1.15
 2 -6 -8 24.76 1.29
 2 -6 -8 21.16 1.73
 2 -6 -8 24.65 1.71
 2 -6 -8 25.41 1.38
 2 -6 -8 21.47 1.75
 2 -6 -8 19.8 1.75
 2 -6 -8 22.38 1.65
 2 -6 -7 7.47 0.98
 2 -6 -7 8.59 0.66
 2 -6 -7 10.84 0.69
 2 -6 -7 7.69 0.97
 2 -6 -7 9.19 0.96
 2 -6 -7 9.27 0.59
 2 -6 -7 7.42 1
 2 -6 -7 7.72 0.62
 2 -6 -6 0.46 0.5
 2 -6 -6 0.59 0.27
 2 -6 -6 0.62 0.31
 2 -6 -6 0.68 0.62
 2 -6 -6 0.68 0.26
 2 -6 -6 0.14 0.52
 2 -6 -6 0.48 0.23
 2 -6 -6 0.36 0.46
 2 -6 -5 2.02 0.31
 2 -6 -5 2.21 0.28
 2 -6 -5 2.16 0.25
 2 -6 -5 1.74 0.48
 2 -6 -5 1.64 0.45
 2 -6 -5 2.17 0.6
 2 -6 -5 1.28 0.46
 2 -6 -5 2.1 0.29
 2 -6 -5 2.05 0.54
 2 -6 -4 70.71 3.39
 2 -6 -4 68.44 3.36
 2 -6 -4 72.78 3.8
 2 -6 -4 68.22 3.62
 2 -6 -3 1.81 0.51
 2 -6 -3 2.28 0.39
 2 -6 -2 152.47 7.29
 2 -6 -2 190 7.65
 2 -6 -1 398.62 18.82
 2 -6 -1 454.73 18.78
 2 -6 -1 410.06 19.04
 2 -6 0 135.04 6.43
 2 -6 0 149.34 6.52
 2 -6 1 1.54 0.26
 2 -6 1 2.35 0.49
 2 -6 1 1.77 0.4
 2 -6 1 2.07 0.34
 2 -6 2 16.93 1.15
 2 -6 2 15.85 0.9
 2 -6 2 16.97 1.15
 -2 6 -2 17.11 1.11
 2 -6 2 16.98 1.12
 2 -6 2 17.36 1.13
 2 -6 3 613.95 27.84
 2 -6 3 654.12 28.21
 -2 6 -3 634.33 28.14
 2 -6 3 647.45 28.23
 2 -6 3 664.15 28.13
 2 -6 4 10.21 1
 -2 6 -4 10.3 1
 2 -6 5 7.4 0.79
 -2 6 -5 7.59 0.95
 2 -6 5 5.93 0.86
 2 -6 6 31.05 1.99
 -2 6 -6 31.76 2.11
 2 -6 6 31.5 2.14
 -2 6 -7 78.43 4.73
 2 -6 7 81.83 4.59
 2 -6 7 77.52 4.75
 -2 6 -8 15.81 1.56
 2 -6 8 16.67 1.41
 2 -6 8 12.16 1.54
 -2 6 -8 11.85 1.04
 -2 6 -9 46.88 3.08
 2 -6 9 42.74 2.25
 2 -6 9 40.96 2.98
 2 -6 9 45.81 2.81
 -2 6 -10 10.05 1.09
 2 -6 10 10.92 0.82
 2 -6 10 9.25 1.16
 2 -6 10 11.61 1.5
 2 -6 10 8.85 1.32
 -2 6 -10 8.16 1.49
 -2 6 -10 8.51 1.36
 2 -6 11 13.52 0.78
 -2 6 -11 11.13 1.48
 -2 6 -11 13.43 1.21
 2 -6 11 13.78 1.53
 2 -6 11 14.44 1.35
 -2 6 -11 12.49 0.93
 2 -6 11 12.39 1.56
 -2 6 -11 16.79 0.95
 2 -6 12 4.62 1.19
 -2 6 -12 5.24 1.28
 2 -6 12 4.84 0.93
 -2 6 -12 4.36 0.99
 2 -6 12 3.35 0.95
 -2 6 -12 6.47 0.73
 -2 6 -12 5.61 0.8
 -2 6 -13 0.46 0.91
 -2 6 -13 0.54 0.53
 -2 6 -13 -0.05 0.84
 2 -6 13 -0.43 0.67
 -2 6 -13 0.44 0.62
 -2 6 -14 0.62 0.52
 -2 6 -14 0.2 0.66
 -2 6 -14 -0.34 0.78
 -2 6 -15 2.12 0.51
 -2 6 -15 1.69 0.81
 -2 6 -15 1.9 0.67
 -2 6 -16 1.4 0.57
 -2 6 -16 1.58 0.71
 -2 6 -16 1.82 0.42
 2 -5 -14 0.47 0.49
 2 -5 -14 0.88 0.61
 2 -5 -13 3.53 0.81
 2 -5 -13 3.01 0.97
 2 -5 -13 3.78 0.95
 2 -5 -12 2.42 0.35
 2 -5 -12 2.11 0.98
 2 -5 -12 1.69 0.75
 2 -5 -12 2 0.78
 2 -5 -12 3.12 0.92
 2 -5 -11 7.46 0.6
 2 -5 -11 8.42 0.55
 2 -5 -11 5.93 0.95
 2 -5 -11 4.78 1.1
 2 -5 -11 5.96 0.55
 2 -5 -11 5.87 1.07
 2 -5 -11 5.22 0.98
 2 -5 -10 4.55 0.48
 2 -5 -10 2.88 0.47
 2 -5 -10 3 0.9
 2 -5 -10 1.82 0.93
 2 -5 -10 1.66 0.8
 2 -5 -10 1.93 0.76
 2 -5 -9 39.57 2.74
 2 -5 -9 45.56 2.69
 2 -5 -9 37.5 2.73
 2 -5 -9 49.58 2.4
 2 -5 -9 44.64 2.69
 2 -5 -9 39.24 2.79
 2 -5 -8 213.69 9.29
 2 -5 -8 204.78 9.22
 2 -5 -8 240.73 9.32
 2 -5 -8 186.72 9.61
 2 -5 -8 197.97 9.55
 2 -5 -8 197.24 9.66
 2 -5 -8 168.74 9.7
 2 -5 -8 205.69 9.55
 2 -5 -7 79.73 3.51
 2 -5 -7 84.26 3.56
 2 -5 -7 68.12 3.84
 2 -5 -7 75 3.79
 2 -5 -7 69.51 3.83
 2 -5 -7 70.66 3.98
 2 -5 -7 79.51 3.79
 2 -5 -7 72.38 3.54
 2 -5 -6 2.66 0.6
 2 -5 -6 2.22 0.26
 2 -5 -6 2.26 0.29
 2 -5 -6 2.02 0.59
 2 -5 -6 1.91 0.59
 2 -5 -6 2.18 0.51
 2 -5 -6 1.89 0.58
 2 -5 -6 2.19 0.28
 2 -5 -5 4.52 0.36
 2 -5 -5 4.91 0.39
 2 -5 -5 4.12 0.36
 2 -5 -5 4.5 0.62
 2 -5 -4 561.54 25.12
 2 -5 -4 561.5 24.87
 2 -5 -3 297.49 13.72
 2 -5 -3 315.59 13.78
 2 -5 -2 32.47 1.69
 2 -5 -2 35.63 1.86
 2 -5 -2 33.4 1.71
 2 -5 -1 478.44 21.04
 2 -5 -1 508.29 21.27
 2 -5 -1 466.82 21.01
 2 -5 0 144.33 6.6
 -2 5 0 140.09 6.65
 2 -5 0 157.36 6.59
 2 -5 0 145.98 6.83
 2 -5 1 190.47 9.11
 2 -5 1 186.85 9.05
 2 -5 1 210.13 9.11
 2 -5 1 222.3 9.07
 2 -5 1 196.57 8.87
 2 -5 2 180.6 8.07
 2 -5 2 186.25 8.37
 2 -5 3 578.97 25.88
 2 -5 3 586.41 25.8
 -2 5 -3 580.18 25.83
 -2 5 -4 16.83 1.27
 2 -5 4 15.08 1.22
 2 -5 4 16.13 1.15
 -2 5 -5 0.08 0.62
 2 -5 5 -0.21 0.42
 2 -5 6 156.72 7.35
 -2 5 -6 151.47 7.49
 2 -5 7 0.87 0.55
 -2 5 -7 0.94 0.74
 2 -5 7 1 0.64
 -2 5 -8 16.77 1.09
 2 -5 8 13.48 1.28
 2 -5 8 16.55 1.55
 -2 5 -8 12.38 1.01
 -2 5 -8 13.88 1.5
 -2 5 -9 12.46 1.8
 -2 5 -9 17.04 1.74
 2 -5 9 14.75 1.41
 -2 5 -9 19.38 1.28
 2 -5 9 16.84 1.71
 -2 5 -10 11.95 1.11
 -2 5 -10 9.13 1.35
 -2 5 -10 7.45 1.31
 -2 5 -10 7.5 0.91
 2 -5 10 9.63 1.41
 2 -5 10 10.21 1.16
 2 -5 10 9.09 1.37
 2 -5 11 7.1 1.32
 -2 5 -11 6.25 0.72
 -2 5 -11 6.49 1.25
 2 -5 11 5.67 0.88
 -2 5 -11 6.1 0.8
 -2 5 -11 6.01 0.95
 2 -5 11 5.49 1.06
 -2 5 -12 1.53 0.66
 2 -5 12 0.97 0.84
 -2 5 -12 0.66 0.94
 -2 5 -12 1.13 0.59
 -2 5 -12 0.93 0.75
 2 -5 12 0.93 0.76
 -2 5 -13 0.35 0.91
 2 -5 13 -0.17 0.61
 -2 5 -13 -0.03 0.7
 -2 5 -13 0.38 0.56
 -2 5 -13 -0.58 0.87
 -2 5 -14 0.42 0.55
 -2 5 -14 0.04 0.88
 -2 5 -14 0.97 0.7
 -2 5 -15 3.71 0.77
 -2 5 -15 3.6 0.61
 -2 5 -16 1 0.42
 -2 5 -16 0.77 0.57
 -2 5 -16 1.27 0.63
 2 -4 -14 51.88 1.87
 2 -4 -14 32.1 1.24
 2 -4 -13 2.74 0.97
 2 -4 -13 2.64 0.7
 2 -4 -13 2.16 0.27
 2 -4 -12 4.62 0.94
 2 -4 -12 5.87 1.19
 2 -4 -12 6.01 0.93
 2 -4 -12 6.42 0.55
 2 -4 -11 5.68 0.54
 2 -4 -11 3.63 1.05
 2 -4 -11 6.17 0.49
 2 -4 -11 4.7 0.95
 2 -4 -11 3.32 0.87
 2 -4 -11 5.79 0.53
 2 -4 -10 1.33 0.34
 2 -4 -10 1.05 0.72
 2 -4 -10 0.59 0.8
 2 -4 -10 1.13 0.35
 2 -4 -10 0.69 0.74
 2 -4 -10 0.89 0.38
 2 -4 -9 84.8 4.23
 2 -4 -9 85.96 3.96
 2 -4 -9 81.06 4.34
 2 -4 -9 75.45 3.92
 2 -4 -9 80.71 4.22
 2 -4 -9 75.26 4.37
 2 -4 -8 4.81 0.37
 2 -4 -8 4.48 0.41
 2 -4 -8 4.31 0.8
 2 -4 -8 5.56 0.48
 2 -4 -8 4.25 0.68
 2 -4 -8 4.73 0.68
 2 -4 -8 4.26 0.68
 2 -4 -7 12.96 0.72
 2 -4 -7 12.57 0.96
 2 -4 -7 12.61 0.7
 2 -4 -7 13.29 1.06
 2 -4 -7 11.76 0.75
 2 -4 -7 13.49 1.08
 2 -4 -7 12.12 0.74
 2 -4 -7 13.29 0.96
 2 -4 -7 13.24 1.1
 2 -4 -6 9.82 0.74
 2 -4 -6 5.9 1.17
 2 -4 -6 9.13 0.73
 2 -4 -6 9.6 0.81
 2 -4 -6 7.82 0.53
 2 -4 -6 6.61 0.85
 2 -4 -6 8.4 0.84
 2 -4 -6 9.48 0.57
 2 -4 -5 254.51 11.87
 2 -4 -5 245.86 12.21
 2 -4 -5 277.62 11.9
 2 -4 -4 40.86 2.33
 -2 4 3 284.23 12.34
 2 -4 -3 274.85 12.35
 2 -4 -3 267.71 12.45
 2 -4 -3 282.07 12.47
 -2 4 2 268.72 11.85
 2 -4 -2 269.87 11.87
 2 -4 -2 260.71 11.84
 2 -4 -2 272.2 12
 2 -4 -1 29.55 1.42
 -2 4 1 26.58 1.44
 2 -4 0 65.13 3.09
 2 -4 0 74.4 3.33
 -2 4 0 65.7 3.17
 2 -4 0 75.05 3.34
 2 -4 1 9.1 0.8
 -2 4 -1 8.8 0.71
 2 -4 2 42.71 1.98
 2 -4 2 43.55 2.3
 2 -4 2 42.27 2.2
 2 -4 3 203.56 9.25
 2 -4 4 183.19 8.24
 -2 4 -4 173.57 8.32
 2 -4 5 776.48 34.13
 -2 4 -5 745.12 34.09
 2 -4 5 778.19 33.96
 -2 4 -6 19.44 1.59
 2 -4 6 19.68 1.58
 2 -4 6 21.74 1.43
 -2 4 -7 6.25 1.04
 2 -4 7 8.5 0.92
 2 -4 7 6.75 1.03
 -2 4 -8 0.05 0.43
 2 -4 8 0.3 0.47
 -2 4 -8 0.2 0.71
 -2 4 -8 0.07 0.44
 2 -4 8 0.44 0.71
 -2 4 -9 10.9 1.54
 2 -4 9 11.89 1.2
 -2 4 -9 11.32 1.44
 -2 4 -9 15.58 1.1
 2 -4 9 11.66 1.43
 -2 4 -10 11.44 1.07
 2 -4 10 9 1.39
 -2 4 -10 9.49 0.97
 -2 4 -10 6.94 1.08
 2 -4 10 8.02 1.05
 -2 4 -10 8.26 1.35
 2 -4 10 8.2 1.24
 2 -4 11 0.11 0.77
 -2 4 -11 0.28 0.67
 -2 4 -11 0.23 0.63
 -2 4 -11 0.4 0.82
 -2 4 -11 1.09 0.55
 -2 4 -11 0.07 0.23
 2 -4 11 1.01 0.74
 2 -4 12 -0.37 0.81
 -2 4 -12 1.23 0.59
 2 -4 12 0.45 0.65
 -2 4 -12 1.24 0.74
 -2 4 -13 1.3 0.79
 -2 4 -13 1.39 0.99
 -2 4 -13 1.73 0.62
 -2 4 -14 -0.13 0.57
 -2 4 -14 0.14 0.67
 -2 4 -15 0.9 0.66
 -2 4 -15 0.8 0.72
 -2 4 -15 0.84 0.5
 -2 4 -16 0.1 0.41
 -2 4 -16 0.49 0.55
 -2 4 -16 -0.68 0.57
 2 -3 -16 -0.25 0.38
 2 -3 -15 0.82 0.62
 2 -3 -15 0.24 0.74
 2 -3 -14 0.73 0.92
 2 -3 -14 5.85 0.32
 2 -3 -14 1.15 0.8
 2 -3 -14 4.34 0.71
 2 -3 -13 3.34 0.95
 2 -3 -13 3.5 0.99
 2 -3 -13 3.15 0.35
 2 -3 -13 2.38 0.69
 2 -3 -12 0.77 0.69
 2 -3 -12 2.72 0.42
 2 -3 -12 0.54 0.95
 2 -3 -12 0.94 0.85
 2 -3 -12 0.2 0.29
 2 -3 -12 -0.24 0.74
 2 -3 -11 1.71 0.92
 2 -3 -11 2 0.73
 2 -3 -11 3.74 0.43
 2 -3 -11 1.78 0.84
 2 -3 -11 3.44 0.42
 2 -3 -11 3.26 0.85
 2 -3 -11 3 0.43
 2 -3 -10 1.29 0.68
 2 -3 -10 3.13 0.41
 2 -3 -10 2.13 0.77
 2 -3 -10 3.54 0.94
 2 -3 -10 2.55 0.82
 2 -3 -10 3.4 0.38
 2 -3 -10 2.94 0.45
 2 -3 -9 37.46 2.12
 2 -3 -9 35.96 1.76
 2 -3 -9 30.56 1.95
 2 -3 -9 31.77 2.08
 2 -3 -9 37.87 1.72
 2 -3 -9 33.78 2.03
 2 -3 -9 30.47 2.07
 2 -3 -9 34.26 1.73
 2 -3 -8 10.19 0.68
 2 -3 -8 12.45 1.01
 2 -3 -8 11.22 0.9
 2 -3 -8 11.28 0.64
 2 -3 -8 10.56 0.67
 2 -3 -8 11 0.9
 2 -3 -8 9.47 0.93
 2 -3 -8 11.2 1.03
 2 -3 -7 15.88 1.01
 2 -3 -7 14.63 0.82
 2 -3 -7 15.94 1.13
 2 -3 -7 14.77 1.1
 2 -3 -7 13.92 0.98
 2 -3 -6 39.9 2
 2 -3 -6 36.9 2.54
 2 -3 -5 2.08 0.43
 2 -3 -5 2.41 0.78
 2 -3 -4 25.76 1.6
 2 -3 -4 26.74 1.48
 -2 3 3 3.07 0.38
 2 -3 -3 3.5 0.4
 2 -3 -3 4.21 0.55
 -2 3 2 558.98 24.81
 2 -3 -2 571.39 24.77
 2 -3 -2 579.31 24.92
 2 -3 -2 553.01 24.81
 2 -3 -1 219.31 9.53
 -2 3 1 210.69 9.59
 2 -3 0 6.59 0.39
 2 -3 0 6.62 0.65
 -2 3 0 6.46 0.52
 2 -3 1 1175.15 50.37
 -2 3 -1 1168.62 50.35
 2 -3 1 1134.12 50.18
 2 -3 2 116.23 4.88
 2 -3 2 91.19 4.9
 2 -3 3 9.66 0.92
 2 -3 3 10.72 0.83
 2 -3 4 514.82 22.83
 -2 3 -4 497.97 22.79
 2 -3 4 517.29 22.66
 2 -3 5 7.99 0.94
 2 -3 5 7.64 0.79
 -2 3 -5 7.27 0.9
 2 -3 6 30.66 1.89
 -2 3 -6 31.57 2.13
 2 -3 6 32.44 2.11
 2 -3 7 0.16 0.42
 -2 3 -7 0.18 0.77
 2 -3 7 0.74 0.66
 -2 3 -7 1.52 1.09
 -2 3 -8 1.75 0.49
 -2 3 -8 1.32 0.23
 -2 3 -8 0.05 0.19
 -2 3 -8 1.09 0.9
 2 -3 8 1.6 0.52
 -2 3 -8 1.65 0.51
 2 -3 8 1.41 0.75
 -2 3 -8 1.3 0.76
 2 -3 9 1.94 0.59
 2 -3 9 2.9 0.9
 -2 3 -9 2.13 0.74
 -2 3 -9 2.17 0.91
 -2 3 -9 2.05 0.6
 -2 3 -10 0.6 0.52
 -2 3 -10 0.61 0.6
 -2 3 -10 0.43 0.59
 2 -3 10 1.42 0.87
 2 -3 11 5.34 1.2
 -2 3 -11 5.68 0.86
 -2 3 -11 6.1 0.81
 -2 3 -11 5.45 1.2
 2 -3 11 4.28 1.06
 -2 3 -11 3.66 0.8
 -2 3 -12 3.8 0.83
 -2 3 -12 2.53 0.72
 2 -3 12 2.94 0.84
 -2 3 -12 2.32 1.02
 -2 3 -13 0.48 0.66
 -2 3 -13 1.21 0.83
 -2 3 -13 0.81 0.75
 -2 3 -14 -0.39 0.68
 -2 3 -14 -0.03 0.56
 -2 3 -14 1.28 0.8
 -2 3 -15 2.12 0.55
 -2 3 -15 1.21 0.68
 -2 3 -15 0.79 0.67
 -2 3 -16 1.26 0.56
 -2 3 -16 0.65 0.45
 -2 3 -16 1.15 0.4
 2 -2 -16 1.91 0.73
 2 -2 -16 1.34 0.55
 2 -2 -15 -0.03 0.69
 2 -2 -15 0.16 0.85
 2 -2 -14 1.4 0.58
 2 -2 -14 1.24 0.98
 2 -2 -14 0.41 0.76
 2 -2 -14 1.29 0.19
 2 -2 -13 0.7 0.25
 2 -2 -13 0.29 0.63
 2 -2 -13 1.35 0.81
 2 -2 -13 1.51 0.98
 2 -2 -12 0.05 0.94
 2 -2 -12 -0.27 0.8
 2 -2 -12 0.44 0.59
 2 -2 -12 -0.94 0.82
 2 -2 -12 -0.27 0.7
 2 -2 -11 66.79 3.81
 2 -2 -11 73.83 3.99
 2 -2 -11 77.85 3.5
 2 -2 -11 78.1 3.97
 2 -2 -11 72.69 3.99
 2 -2 -11 64.56 3.75
 2 -2 -11 78.98 3.5
 2 -2 -10 2.49 0.72
 2 -2 -10 1.49 0.36
 2 -2 -10 1.77 0.27
 2 -2 -10 2.02 0.6
 2 -2 -10 1.47 0.3
 2 -2 -10 1.63 0.76
 2 -2 -10 2.13 0.67
 2 -2 -10 1.47 0.78
 2 -2 -9 -0.07 0.22
 2 -2 -9 0.39 0.18
 2 -2 -9 0.63 0.66
 2 -2 -9 0.08 0.25
 2 -2 -9 0.03 0.52
 2 -2 -9 0.11 0.46
 2 -2 -9 0.32 0.52
 2 -2 -9 0.43 0.64
 2 -2 -9 0.3 0.37
 2 -2 -8 1.46 0.24
 2 -2 -8 1.2 0.27
 2 -2 -8 1.19 0.44
 2 -2 -8 1.38 0.48
 2 -2 -8 1.75 0.47
 2 -2 -8 0.93 0.54
 2 -2 -8 1.04 0.2
 2 -2 -8 1.03 0.39
 2 -2 -7 1.49 1.05
 2 -2 -7 0.88 0.35
 2 -2 -6 39.65 2.6
 2 -2 -6 39.1 2.07
 2 -2 -5 2.28 0.71
 2 -2 -5 1.02 0.46
 2 -2 -5 1.32 0.34
 2 -2 -4 497.64 21.66
 2 -2 -4 486.69 21.75
 2 -2 -4 484.58 21.6
 2 -2 -3 333.02 14.43
 2 -2 -3 308.93 14.48
 -2 2 3 329.05 14.31
 2 -2 -2 0.25 0.35
 -2 2 2 0.46 0.28
 2 -2 -2 0.45 0.23
 -2 2 1 203 9.42
 2 -2 -1 217.19 9.34
 -2 2 0 1331.82 58.32
 2 -2 0 1332.6 58.2
 2 -2 0 1340.06 58.43
 2 -2 1 7996.41 348.76
 2 -2 1 8010.72 348.94
 2 -2 1 8005.82 349.04
 2 -2 2 5.68 0.57
 2 -2 2 6.39 0.69
 2 -2 3 375.48 16.67
 2 -2 3 374.22 16.82
 2 -2 4 21.89 1.48
 2 -2 4 20.74 1.26
 -2 2 -4 19.06 1.4
 2 -2 5 143.5 6.7
 -2 2 -5 140.48 6.91
 2 -2 5 147.73 6.96
 -2 2 -6 143.24 7
 2 -2 6 143.24 6.72
 2 -2 6 148.38 7.04
 -2 2 -6 130.6 7.36
 2 -2 7 42.42 2.39
 -2 2 -7 40.96 2.68
 -2 2 -7 38.49 2.91
 2 -2 7 42.78 2.71
 -2 2 -8 1.23 0.5
 2 -2 8 1.92 0.54
 -2 2 -8 1.86 0.7
 -2 2 -8 0.01 0.16
 -2 2 -8 1.39 0.22
 2 -2 8 1.95 0.75
 -2 2 -8 2.25 0.5
 -2 2 -9 7.66 0.8
 2 -2 9 6.37 1.11
 -2 2 -9 5.62 1.15
 -2 2 -9 5.71 0.85
 -2 2 -9 4.92 0.41
 -2 2 -10 12.79 1.14
 2 -2 10 10.92 1.52
 -2 2 -10 11.45 1.5
 -2 2 -10 15.67 1.14
 -2 2 -10 10.2 1.05
 2 -2 11 0.23 0.78
 -2 2 -11 -0.04 0.69
 -2 2 -11 0.62 0.85
 -2 2 -11 -0.17 0.61
 2 -2 11 0.26 0.65
 -2 2 -12 15.63 1.93
 -2 2 -12 20.83 1.61
 -2 2 -12 18.26 1.47
 -2 2 -12 19.53 1.4
 -2 2 -13 2.78 0.88
 -2 2 -13 2.12 0.77
 -2 2 -13 2.4 0.88
 -2 2 -14 1.32 0.65
 -2 2 -14 0.91 0.71
 -2 2 -14 0.41 0.77
 -2 2 -15 -0.03 0.48
 -2 2 -15 0.03 0.62
 -2 2 -15 -0.49 0.59
 -2 2 -16 0.34 0.48
 -2 2 -16 0.22 0.37
 2 -1 -17 -0.46 0.3
 2 -1 -16 -0.62 0.58
 2 -1 -15 0.11 0.7
 2 -1 -14 0.41 0.17
 2 -1 -14 0.85 0.81
 2 -1 -14 0.51 0.54
 2 -1 -14 0.96 0.78
 2 -1 -13 0.45 0.24
 2 -1 -13 0.49 0.59
 2 -1 -13 0.74 0.87
 2 -1 -13 0.22 0.77
 2 -1 -12 0.43 0.76
 2 -1 -12 0.27 0.28
 2 -1 -12 0.39 0.79
 2 -1 -12 0.04 0.63
 2 -1 -12 -0.14 0.61
 2 -1 -11 256.03 12.47
 2 -1 -11 269.65 12.69
 2 -1 -11 288.42 12.64
 2 -1 -11 281.1 12.22
 2 -1 -11 286.71 12.22
 2 -1 -11 248.75 12.52
 2 -1 -10 5.9 0.5
 2 -1 -10 4.6 0.67
 2 -1 -10 6.08 0.46
 2 -1 -10 7.03 0.82
 2 -1 -10 5.84 0.93
 2 -1 -10 6.32 0.81
 2 -1 -9 7.13 0.46
 2 -1 -9 8.15 0.73
 2 -1 -9 7.04 0.78
 2 -1 -9 6.68 0.78
 2 -1 -9 6.64 0.48
 2 -1 -9 7.72 0.52
 2 -1 -9 7 0.69
 2 -1 -8 27.46 1.53
 2 -1 -8 24.83 1.48
 2 -1 -8 25.66 1.5
 2 -1 -7 4.57 1.2
 2 -1 -7 6.99 0.62
 2 -1 -6 404.29 18.33
 -2 1 6 373.44 17.77
 2 -1 -6 429.83 17.79
 -2 1 5 166.51 7.33
 2 -1 -5 143.94 7.48
 2 -1 -5 152.5 7.6
 2 -1 -5 174.06 7.33
 2 -1 -4 327.42 14.47
 -2 1 4 332.45 14.45
 2 -1 -4 317.61 14.58
 -2 1 3 665.8 29.34
 2 -1 -3 636.09 29.38
 2 -1 -3 682.31 29.4
 -2 1 3 675.1 29.22
 -2 1 2 665.87 30.18
 2 -1 -2 702.99 30.12
 -2 1 1 516.54 23.46
 2 -1 -1 545.31 23.37
 2 -1 -1 526.44 23.61
 2 -1 0 313.23 13.6
 2 -1 0 296.9 13.85
 2 -1 1 7731.4 334.51
 2 -1 1 7578.47 334.81
 2 -1 1 7447.06 334.68
 2 -1 2 114.45 5.41
 2 -1 2 126.35 5.59
 2 -1 3 45.27 2.26
 2 -1 3 44.56 2.44
 2 -1 4 102.15 4.81
 -2 1 -4 100.33 5.02
 2 -1 4 105.19 5.04
 -2 1 -5 66.86 4.19
 2 -1 5 77.41 3.66
 2 -1 5 74.12 3.91
 2 -1 6 7.15 1.02
 -2 1 -6 8.06 1.18
 2 -1 6 7.5 0.74
 -2 1 -7 6.74 0.99
 2 -1 7 4.68 0.88
 2 -1 7 3.93 0.6
 -2 1 -7 4.48 0.88
 -2 1 -7 4.54 0.6
 -2 1 -8 0.3 0.19
 -2 1 -8 0.32 0.29
 2 -1 8 0.38 0.58
 -2 1 -8 0.35 0.68
 -2 1 -8 0.55 0.52
 -2 1 -9 9.32 0.59
 -2 1 -9 11.17 0.94
 -2 1 -9 9.78 0.97
 -2 1 -9 9.48 1.3
 -2 1 -9 10.78 0.76
 2 -1 9 10.96 1.37
 -2 1 -10 5.72 0.85
 -2 1 -10 6.65 0.81
 2 -1 10 4.85 1.13
 -2 1 -10 6.74 0.64
 -2 1 -10 5.74 1.16
 -2 1 -11 52.47 2.94
 -2 1 -11 58.05 2.93
 -2 1 -12 19.03 1.48
 -2 1 -12 17.05 1.47
 -2 1 -12 19.39 1.39
 -2 1 -13 3.56 0.88
 -2 1 -13 3.62 0.82
 -2 1 -13 4.01 0.85
 -2 1 -14 0.63 0.62
 -2 1 -14 0.57 0.8
 -2 1 -14 0.7 0.64
 -2 1 -15 0.52 0.6
 -2 1 -15 0.02 0.49
 -2 1 -16 0.44 0.29
 -2 1 -16 0.43 0.36
 2 0 -17 -0.06 0.44
 2 0 -17 0.25 0.57
 2 0 -16 0.46 0.85
 2 0 -16 -0.22 0.57
 2 0 -15 0.88 0.76
 2 0 -15 1.65 0.85
 2 0 -15 2.24 0.97
 2 0 -14 1.07 1.06
 2 0 -14 2.2 0.97
 2 0 -14 1.9 0.79
 2 0 -13 -0.05 0.92
 2 0 -13 -0.51 0.73
 2 0 -13 0.5 0.9
 2 0 -13 -0.33 0.23
 2 0 -12 12.82 0.74
 2 0 -12 12.17 1.31
 2 0 -12 9.94 1.08
 2 0 -12 12.82 1.35
 2 0 -12 12.17 1.07
 2 0 -12 12.16 1.21
 2 0 -11 26.69 1.29
 2 0 -11 25.44 1.65
 2 0 -11 26.15 1.79
 2 0 -11 22.16 1.61
 2 0 -11 27.32 1.83
 2 0 -11 23.94 1.27
 2 0 -11 22.91 1.53
 2 0 -10 17.09 0.94
 2 0 -10 18.04 1.19
 2 0 -10 15.72 1.25
 2 0 -10 19.64 1.38
 2 0 -10 20.19 1.3
 2 0 -10 18.82 1.42
 2 0 -10 17.82 0.97
 2 0 -9 0.9 1.23
 2 0 -9 0.39 0.46
 -2 0 9 -0.28 0.39
 2 0 -9 0.22 0.38
 2 0 -9 0.11 0.54
 2 0 -9 0.12 0.17
 2 0 -9 0.41 0.57
 2 0 -9 0.32 0.46
 2 0 -8 10.41 1.32
 2 0 -8 12.3 0.83
 2 0 -8 14.09 1.89
 -2 0 7 44.36 2.43
 2 0 -7 48.08 2.31
 -2 0 6 21.36 1.31
 2 0 -6 22.9 1.2
 2 0 -5 32.31 2.01
 -2 0 5 31.6 1.74
 2 0 -5 35.2 1.64
 2 0 -4 501.74 21.07
 -2 0 4 493.62 20.92
 2 0 -4 483.11 20.83
 2 0 -3 1481.67 65.83
 -2 0 3 1534.91 65.62
 2 0 -3 1419.49 65.76
 2 0 -3 1442.93 65.82
 -2 0 3 1510.3 65.79
 2 0 -2 1254.76 51.07
 -2 0 2 1231.88 51.12
 2 0 -1 412.43 17.3
 2 0 -1 415 17.56
 -2 0 0 90.09 4.04
 2 0 0 96.04 4.06
 2 0 0 99.55 4.36
 2 0 1 1625.53 71.59
 2 0 1 1819.49 71.96
 -2 0 -1 1506.19 72.15
 -2 0 -1 1780.41 71.84
 2 0 2 11.87 0.73
 2 0 2 10.91 0.94
 -2 0 -2 8.96 1.25
 2 0 3 391.81 17.58
 2 0 3 392.49 17.36
 2 0 4 64.66 3.38
 2 0 4 67.86 3.14
 2 0 5 174.1 7.86
 -2 0 -5 166.61 8.12
 2 0 5 176.93 8.2
 -2 0 -5 166.4 8.28
 -2 0 -6 0.05 0.64
 -2 0 -6 1.22 0.6
 2 0 6 0.55 0.33
 2 0 6 0.5 0.58
 -2 0 -7 14.17 1.4
 -2 0 -7 17.95 1.37
 -2 0 -7 15.51 0.92
 -2 0 -7 13.25 1.01
 2 0 7 14.95 1.44
 2 0 8 54.92 3.48
 -2 0 -8 52.09 3.4
 -2 0 -8 54.26 2.56
 -2 0 -8 53.39 3.05
 -2 0 -8 59.45 2.73
 -2 0 -9 16.72 1.03
 -2 0 -9 18.57 1.26
 -2 0 -9 14.06 1.58
 -2 0 -9 18.55 1.22
 2 0 9 14.83 1.65
 -2 0 -9 14.1 1.13
 -2 0 -9 13.24 0.79
 -2 0 -10 0.19 0.73
 -2 0 -10 0.35 0.67
 -2 0 -10 0.15 0.2
 -2 0 -10 0.36 0.61
 -2 0 -10 0.02 0.43
 -2 0 -11 15.46 1.28
 -2 0 -11 11.37 1.61
 -2 0 -11 13.02 0.99
 -2 0 -11 12.8 1.17
 -2 0 -11 10.59 1.18
 -2 0 -12 -0.04 0.8
 -2 0 -12 0.11 0.48
 -2 0 -12 0.26 0.68
 -2 0 -12 0.31 0.67
 -2 0 -13 0.07 0.73
 -2 0 -13 0.55 0.66
 -2 0 -13 0.45 0.64
 -2 0 -14 0.03 0.68
 -2 0 -14 0.73 0.6
 -2 0 -15 0.15 0.44
 2 1 -17 0.26 0.71
 2 1 -17 0.14 0.47
 2 1 -16 0.48 0.71
 2 1 -16 0.45 0.82
 2 1 -16 -0.03 0.61
 2 1 -15 2.83 1.01
 2 1 -15 1.5 0.74
 2 1 -15 1.85 0.91
 2 1 -14 -0.2 0.71
 2 1 -14 0.2 1
 2 1 -14 0.46 0.9
 2 1 -13 0.2 0.64
 2 1 -13 -0.47 0.87
 2 1 -13 0.16 0.2
 2 1 -13 0.41 0.94
 2 1 -12 13.52 1.37
 2 1 -12 13.99 1.39
 2 1 -12 13.45 0.81
 2 1 -12 15.05 1.23
 2 1 -11 10.41 1.17
 2 1 -11 12.46 1.11
 2 1 -11 12.31 1.25
 2 1 -11 10.69 0.74
 2 1 -11 8.16 1.01
 2 1 -10 7.54 0.47
 2 1 -10 6.74 0.48
 2 1 -10 5.56 0.75
 2 1 -10 8.01 0.98
 2 1 -10 7.51 0.9
 2 1 -10 7.44 0.78
 2 1 -10 6.46 1.3
 -2 -1 10 7.44 0.89
 2 1 -9 77.62 4.08
 -2 -1 9 80.94 4.26
 -2 -1 9 77.72 4.23
 2 1 -9 89.83 4.05
 2 1 -9 81.25 4.06
 -2 -1 8 378.96 17.06
 2 1 -7 1.05 1.02
 2 1 -7 1.49 0.81
 -2 -1 7 1.56 0.47
 2 1 -7 1.03 0.22
 2 1 -6 1.92 0.86
 2 1 -6 1.2 0.2
 2 1 -6 0.05 0.72
 -2 -1 6 0.84 0.42
 -2 -1 5 233.83 10.63
 2 1 -5 222.27 10.86
 2 1 -5 238.47 10.83
 2 1 -5 239.19 10.41
 2 1 -4 368.99 16.45
 2 1 -4 402.55 16.73
 -2 -1 4 371.06 16.63
 -2 -1 3 678.37 29.73
 -2 -1 3 692.29 29.92
 2 1 -3 677.89 29.91
 -2 -1 2 156.76 6.75
 -2 -1 2 144.02 6.62
 2 1 -1 1713.85 73.09
 -2 -1 1 1699.49 73.02
 -2 -1 1 1650.25 72.94
 -2 -1 1 1661.55 72.81
 -2 -1 0 18.76 1.27
 2 1 0 19.85 1.2
 -2 -1 -1 321.02 14.73
 2 1 1 332.28 14.64
 2 1 2 11.14 0.92
 -2 -1 -2 12.32 1.06
 2 1 2 10.17 0.68
 2 1 3 534.28 22.92
 2 1 3 515.07 23.18
 -2 -1 -3 498.8 23.12
 -2 -1 -4 181.18 8.12
 -2 -1 -4 168.56 7.98
 2 1 4 165.32 7.7
 2 1 4 174.11 8.04
 -2 -1 -5 177.14 8
 -2 -1 -5 157.22 7.96
 2 1 5 169.08 8.03
 -2 -1 -6 45 2.08
 -2 -1 -6 40.27 2.61
 2 1 6 38.84 2.63
 -2 -1 -6 44.94 2.54
 -2 -1 -7 15.51 1.49
 2 1 7 17.47 1.58
 -2 -1 -7 19.44 0.88
 -2 -1 -7 18.63 1.32
 -2 -1 -7 19.17 1.04
 -2 -1 -7 21.62 1.04
 -2 -1 -8 11.04 1.34
 2 1 8 10.85 1.35
 -2 -1 -8 12.33 1.03
 -2 -1 -8 12.53 0.87
 -2 -1 -8 11.54 0.67
 -2 -1 -8 11.42 0.61
 -2 -1 -8 15.43 0.92
 -2 -1 -9 4.85 0.7
 -2 -1 -9 3.82 0.49
 -2 -1 -9 4.21 0.69
 -2 -1 -9 3.24 0.99
 -2 -1 -10 46.94 2.38
 -2 -1 -10 43.84 2.52
 -2 -1 -10 44.66 2.54
 -2 -1 -11 0.77 0.7
 -2 -1 -11 0.49 0.5
 -2 -1 -11 0.87 0.68
 -2 -1 -12 1.93 0.79
 -2 -1 -12 1.96 0.52
 -2 -1 -12 1.97 0.69
 -2 -1 -13 0.82 0.47
 -2 -1 -13 -0.27 0.66
 -2 -1 -14 0.21 0.54
 -2 -1 -15 -0.06 0.42
 2 2 -18 0.28 0.45
 2 2 -17 0.28 0.76
 2 2 -17 0.15 0.65
 2 2 -17 0.4 0.51
 2 2 -16 -0.26 0.95
 2 2 -16 0.13 0.59
 2 2 -16 0.42 0.83
 2 2 -15 4.34 1.14
 2 2 -15 3.66 0.82
 2 2 -15 4.75 1.1
 2 2 -14 10.74 1.42
 2 2 -14 14.06 1.2
 2 2 -14 11.65 1.42
 2 2 -13 6.32 1.14
 2 2 -13 7.02 0.91
 2 2 -13 6.57 1.18
 2 2 -12 -0.14 0.83
 2 2 -12 -0.13 0.57
 2 2 -12 0.04 0.78
 2 2 -11 2.32 0.76
 2 2 -11 2.03 0.59
 -2 -2 11 1.58 0.6
 2 2 -10 1.65 0.21
 -2 -2 10 2.46 0.6
 2 2 -10 2.63 0.52
 -2 -2 10 2.06 0.57
 2 2 -10 1.78 0.62
 2 2 -9 22.68 2
 -2 -2 9 19.41 1.5
 2 2 -9 24.54 1.43
 -2 -2 9 21.56 1.55
 2 2 -9 19.07 2.35
 2 2 -8 509.95 23.97
 2 2 -8 535.95 24.37
 -2 -2 8 532.95 23.57
 -2 -2 7 729.17 32.14
 2 2 -7 754.71 32.7
 2 2 -7 697.04 32.45
 2 2 -6 364.64 16.1
 2 2 -6 334.16 16.05
 -2 -2 6 357.06 15.81
 2 2 -5 16.68 1.28
 2 2 -5 15.94 1.27
 -2 -2 5 14.87 1.07
 2 2 -5 15.83 0.8
 2 2 -4 83.24 3.69
 -2 -2 4 89.52 3.66
 -2 -2 3 837.5 35.42
 2 2 -3 754.58 35.53
 -2 -2 2 9897.88 433.63
 2 2 -2 9999 433.66
 -2 -2 1 1272.5 45.33
 -2 -2 1 1127.57 45.25
 -2 -2 0 318.76 13.64
 2 2 0 306.19 13.64
 -2 -2 0 296.7 13.51
 2 2 1 59.85 3.05
 -2 -2 -1 63.4 3.08
 2 2 2 1.03 0.46
 -2 -2 -2 0.66 0.48
 2 2 3 5.91 0.74
 -2 -2 -3 5.98 0.74
 -2 -2 -4 11.04 0.98
 -2 -2 -4 10.59 0.99
 2 2 4 8.97 0.93
 2 2 5 337.23 15.64
 -2 -2 -5 322.82 15.54
 -2 -2 -5 363.07 15.52
 -2 -2 -6 27.53 1.26
 -2 -2 -6 27.52 1.37
 -2 -2 -6 25.11 1.8
 -2 -2 -6 27.53 1.35
 2 2 6 26.55 1.87
 -2 -2 -6 29.05 1.32
 -2 -2 -6 28.27 1.67
 -2 -2 -7 6.61 0.48
 -2 -2 -7 5.51 0.9
 -2 -2 -7 4.7 0.53
 -2 -2 -7 5.44 0.67
 -2 -2 -7 3.2 0.28
 -2 -2 -7 3.77 0.58
 -2 -2 -7 3.97 0.35
 -2 -2 -7 5.09 0.52
 -2 -2 -7 4.41 0.59
 -2 -2 -8 6.52 0.82
 -2 -2 -8 7.3 0.91
 -2 -2 -8 5.48 0.51
 -2 -2 -8 5.79 1.06
 -2 -2 -8 7.48 0.9
 -2 -2 -8 5.82 0.72
 -2 -2 -8 6.41 0.72
 -2 -2 -8 7.22 0.73
 -2 -2 -9 3.42 0.77
 -2 -2 -9 2.9 0.9
 -2 -2 -9 2.68 1.01
 -2 -2 -9 2.24 0.85
 -2 -2 -9 2.74 0.73
 -2 -2 -10 73.97 3.78
 -2 -2 -10 72.78 3.64
 -2 -2 -10 70.19 3.61
 -2 -2 -11 1.85 0.59
 -2 -2 -11 1.21 0.79
 -2 -2 -11 0.98 0.54
 -2 -2 -12 -0.2 0.52
 -2 -2 -12 0.8 0.76
 -2 -2 -13 0.24 0.44
 -2 -2 -13 0.47 0.66
 -2 -2 -14 0.8 0.55
 -2 -2 -14 -0.45 0.43
 2 3 -18 0.26 0.56
 2 3 -17 -0.04 0.79
 2 3 -17 0.32 0.75
 2 3 -17 -0.22 0.49
 2 3 -16 0.45 0.85
 2 3 -16 0.27 0.92
 2 3 -16 0.32 0.59
 2 3 -15 1.54 0.95
 2 3 -15 1.68 1.01
 2 3 -15 0.55 0.65
 2 3 -14 7.1 0.92
 2 3 -14 6.06 1.13
 2 3 -13 130.45 6.11
 2 3 -13 123.03 6.26
 -2 -3 12 7.49 1.01
 2 3 -12 8.08 0.87
 2 3 -12 7.81 1.07
 -2 -3 11 0.72 0.56
 2 3 -11 1.64 0.73
 2 3 -11 0.71 0.95
 2 3 -11 0.82 0.5
 -2 -3 11 1.33 0.57
 2 3 -11 0.51 0.72
 2 3 -10 46.46 3.53
 -2 -3 10 54.67 3.17
 2 3 -10 52.42 2.89
 2 3 -10 56.28 2.79
 -2 -3 10 54.7 3.15
 2 3 -9 132.55 7.5
 -2 -3 9 137.22 7.08
 2 3 -9 160.54 6.96
 2 3 -9 149.04 6.85
 2 3 -9 138.91 8.11
 -2 -3 9 152.23 7.17
 2 3 -8 5.76 1.38
 2 3 -8 6.2 1.16
 -2 -3 8 4.42 0.74
 2 3 -7 71.56 4.19
 -2 -3 7 81.48 3.97
 2 3 -7 81.18 4.49
 2 3 -6 141.9 7.11
 -2 -3 6 150.38 6.91
 2 3 -6 147.46 7.14
 2 3 -5 116.72 5.72
 -2 -3 5 121.82 5.64
 2 3 -4 963.36 41.59
 -2 -3 4 927.29 41.59
 2 3 -3 2412.36 103.48
 -2 -3 3 2344.05 103.34
 -2 -3 2 3899.43 167.86
 2 3 -2 3801.83 167.84
 -2 -3 2 3843.2 167.85
 -2 -3 1 17.09 1.01
 -2 -3 1 16.14 0.92
 -2 -3 0 0.18 0.36
 -2 -3 0 0.26 0.06
 -2 -3 0 0.41 0.16
 -2 -3 0 0.11 0.25
 2 3 0 0.02 0.37
 2 3 1 14.11 0.96
 -2 -3 -1 12.67 0.66
 -2 -3 -2 135.36 6.26
 -2 -3 -2 127.97 6.17
 2 3 2 136.65 6.25
 -2 -3 -3 346.72 15.62
 2 3 3 347.87 15.69
 -2 -3 -4 110.81 5.75
 2 3 4 116.04 5.84
 -2 -3 -5 8.53 0.58
 -2 -3 -5 8.38 0.62
 -2 -3 -5 8.97 0.83
 -2 -3 -5 8.36 0.92
 -2 -3 -5 8.81 0.62
 -2 -3 -5 7.03 0.5
 -2 -3 -6 0.51 0.34
 -2 -3 -6 0.49 0.37
 -2 -3 -6 0.26 0.25
 -2 -3 -6 0.34 0.38
 -2 -3 -6 0.2 0.35
 -2 -3 -6 0.7 0.57
 -2 -3 -6 0.45 0.21
 -2 -3 -6 0.43 0.14
 -2 -3 -6 0.93 0.49
 -2 -3 -7 0.27 0.31
 -2 -3 -7 -0.03 0.45
 -2 -3 -7 0.12 0.39
 -2 -3 -7 0.9 0.58
 -2 -3 -7 0.52 0.22
 -2 -3 -7 0.69 0.33
 -2 -3 -7 0.69 0.61
 -2 -3 -7 0.09 0.51
 -2 -3 -7 0.57 0.4
 -2 -3 -8 0.16 0.59
 -2 -3 -8 0.32 0.57
 -2 -3 -8 1.25 0.72
 -2 -3 -8 -0.07 0.61
 -2 -3 -8 0.23 0.52
 -2 -3 -9 26.95 2.26
 -2 -3 -9 26.75 2.35
 -2 -3 -9 26.91 2.35
 -2 -3 -9 24.73 2.22
 -2 -3 -10 0.64 0.74
 -2 -3 -10 -0.19 0.59
 -2 -3 -10 -0.39 0.67
 -2 -3 -10 0.5 0.55
 -2 -3 -11 0.03 0.54
 -2 -3 -11 -0.37 0.61
 -2 -3 -11 -0.66 0.75
 -2 -3 -11 -0.3 0.6
 -2 -3 -12 1.76 0.55
 -2 -3 -12 1.97 0.66
 -2 -3 -12 1.64 0.57
 -2 -3 -12 1.52 0.71
 -2 -3 -13 0.24 0.58
 -2 -3 -13 -0.02 0.41
 -2 -3 -13 -0.51 0.53
 2 4 -18 1.02 0.6
 2 4 -18 0.53 0.59
 2 4 -17 0.53 0.8
 2 4 -17 1.19 0.85
 2 4 -16 -0.09 0.92
 2 4 -16 0.53 0.52
 2 4 -15 -0.07 0.56
 2 4 -15 -0.28 0.88
 2 4 -14 3.1 0.71
 2 4 -14 3.05 1.11
 -2 -4 13 44.71 3
 2 4 -13 45.25 2.77
 2 4 -13 47.65 2.57
 2 4 -13 52.33 2.95
 -2 -4 12 47.05 2.9
 2 4 -12 43.07 2.54
 2 4 -12 49.07 2.7
 2 4 -11 54.02 2.91
 2 4 -11 58.13 3.03
 -2 -4 11 51.4 3.2
 2 4 -11 48.45 3.61
 -2 -4 11 53.81 3.23
 2 4 -10 1.15 1.03
 2 4 -10 0.87 1.35
 -2 -4 10 2.91 0.67
 2 4 -10 2.03 0.64
 -2 -4 10 1.88 0.6
 2 4 -10 1.65 0.7
 2 4 -9 2.81 1.07
 2 4 -9 4.9 0.69
 2 4 -9 4.69 1.5
 -2 -4 9 3.69 0.72
 -2 -4 9 2.96 0.71
 2 4 -8 24.9 2.07
 2 4 -8 24.56 2.32
 -2 -4 8 28.3 1.83
 2 4 -7 69.12 3.94
 -2 -4 7 68.61 3.51
 2 4 -7 61.99 3.74
 -2 -4 6 261.81 11.76
 2 4 -6 254.86 11.98
 2 4 -6 254.15 11.95
 2 4 -5 123.6 6.21
 -2 -4 5 136.89 6.19
 -2 -4 4 54.45 2.99
 2 4 -4 64.02 3.02
 -2 -4 3 927.16 39.32
 -2 -4 3 909 39.27
 -2 -4 3 850.91 39.5
 2 4 -3 874.29 39.35
 -2 -4 2 13.87 0.83
 2 4 -2 12.69 0.78
 -2 -4 2 13.46 0.77
 -2 -4 1 26.05 1.16
 -2 -4 1 21.9 1.36
 -2 -4 1 24.31 1.29
 -2 -4 1 26.44 1.39
 -2 -4 0 95.05 4.59
 -2 -4 0 110.77 4.59
 -2 -4 0 102.6 4.87
 -2 -4 -1 227.17 9.61
 -2 -4 -1 250.5 9.61
 2 4 1 243.49 9.59
 -2 -4 -2 89.42 4.27
 -2 -4 -3 146.03 6.48
 -2 -4 -3 129.29 6.4
 -2 -4 -4 5.98 0.51
 -2 -4 -4 6.12 0.68
 -2 -4 -4 5.8 0.43
 -2 -4 -4 3.66 0.3
 -2 -4 -4 5.66 0.69
 -2 -4 -4 5.21 0.46
 -2 -4 -4 5.31 0.48
 -2 -4 -5 12.64 1.12
 -2 -4 -5 15.68 0.87
 -2 -4 -5 14.54 0.75
 -2 -4 -5 15.14 0.93
 -2 -4 -5 15.08 0.8
 -2 -4 -5 15.35 0.98
 -2 -4 -5 15.16 1.09
 -2 -4 -5 14.48 0.9
 -2 -4 -6 6.46 0.44
 -2 -4 -6 8.11 0.73
 -2 -4 -6 8.3 0.52
 -2 -4 -6 8.04 0.58
 -2 -4 -6 6.92 0.76
 -2 -4 -6 9.14 0.82
 -2 -4 -6 7.39 0.7
 -2 -4 -6 9.39 0.71
 -2 -4 -6 8.07 0.83
 -2 -4 -7 24.08 1.35
 -2 -4 -7 28.99 1.31
 -2 -4 -7 29.2 1.74
 -2 -4 -7 31.49 1.77
 -2 -4 -7 26.97 1.46
 -2 -4 -7 29.39 1.64
 -2 -4 -7 26.03 1.72
 -2 -4 -7 29.13 1.62
 -2 -4 -7 27.68 1.69
 -2 -4 -8 57.89 1.39
 -2 -4 -8 13.36 1.55
 -2 -4 -8 13.94 1.5
 -2 -4 -8 10.96 1.5
 -2 -4 -8 15.99 1.59
 -2 -4 -8 49.88 1.66
 -2 -4 -8 13.67 1.47
 -2 -4 -9 0.71 0.65
 -2 -4 -9 -0.32 0.59
 -2 -4 -9 0.28 0.55
 -2 -4 -9 0.79 0.67
 -2 -4 -10 1.63 0.68
 -2 -4 -10 2.03 0.8
 -2 -4 -10 1.92 0.74
 -2 -4 -10 2.39 0.66
 -2 -4 -11 4.55 0.74
 -2 -4 -11 3.52 0.82
 -2 -4 -11 3.16 0.67
 -2 -4 -11 4.65 0.84
 -2 -4 -12 -0.67 0.51
 -2 -4 -12 0.81 0.63
 -2 -4 -12 -0.21 0.56
 -2 -4 -12 0.33 0.47
 -2 -4 -13 0.18 0.36
 -2 -4 -13 0.15 0.39
 2 5 -18 1.08 0.65
 2 5 -17 2.61 0.87
 2 5 -16 0.04 0.88
 2 5 -16 -0.2 0.97
 2 5 -15 0.31 0.96
 2 5 -15 0.48 0.93
 2 5 -14 1.71 0.92
 2 5 -14 2.64 1.11
 2 5 -13 1.3 0.84
 -2 -5 13 1.73 0.67
 -2 -5 13 3.55 0.8
 2 5 -13 2.84 0.99
 2 5 -12 -0.53 0.81
 -2 -5 12 -0.07 0.54
 2 5 -12 0.23 0.72
 -2 -5 12 0.21 0.56
 -2 -5 11 19.94 1.7
 2 5 -11 22.62 1.62
 2 5 -11 18.97 1.46
 -2 -5 11 24.51 1.83
 2 5 -11 19.59 2.09
 -2 -5 10 2.8 0.73
 -2 -5 10 3.77 0.78
 2 5 -10 3.7 0.76
 2 5 -10 3.56 1.13
 -2 -5 9 7.66 0.94
 -2 -5 9 7.73 1.01
 2 5 -9 6.39 1.64
 2 5 -9 7.02 1.32
 2 5 -8 6.12 1.14
 -2 -5 8 6.89 0.91
 2 5 -8 6.46 1.43
 -2 -5 8 6.28 0.8
 2 5 -7 1 0.97
 2 5 -7 0.97 0.82
 -2 -5 7 0.47 0.48
 2 5 -6 123.59 6.68
 -2 -5 6 147.02 6.58
 -2 -5 5 12.36 1.06
 2 5 -5 15.06 1.22
 2 5 -4 81.74 4.25
 -2 -5 4 95.47 4.38
 -2 -5 3 0.89 0.29
 2 5 -3 1.26 0.41
 2 5 -2 21.61 1.2
 -2 -5 2 22.75 1.17
 -2 -5 2 18.78 1.45
 -2 -5 2 20.58 1.23
 -2 -5 1 178.95 7.77
 -2 -5 1 200.91 8.08
 -2 -5 1 178.14 7.86
 -2 -5 1 172.27 8.02
 -2 -5 1 166.38 7.8
 -2 -5 0 111.27 4.95
 -2 -5 0 99.91 5.23
 -2 -5 -1 185.47 8.09
 -2 -5 -1 190.63 8.34
 -2 -5 -1 205.89 8.34
 -2 -5 -2 1.9 0.36
 -2 -5 -2 1.77 0.56
 -2 -5 -3 3.27 0.28
 -2 -5 -3 3.97 0.57
 -2 -5 -3 5 0.5
 -2 -5 -3 4.76 0.43
 -2 -5 -3 4.31 0.41
 -2 -5 -4 5.83 0.7
 -2 -5 -4 5.75 0.43
 -2 -5 -4 5.98 0.46
 -2 -5 -4 6.65 0.56
 -2 -5 -4 6.31 0.49
 -2 -5 -4 6.49 0.59
 -2 -5 -5 7.53 0.78
 -2 -5 -5 8.2 0.59
 -2 -5 -5 8.85 0.85
 -2 -5 -5 7.43 0.54
 -2 -5 -5 8.33 0.73
 -2 -5 -5 8.41 0.54
 -2 -5 -5 9.46 0.8
 -2 -5 -5 7.99 0.68
 -2 -5 -5 7.54 0.73
 -2 -5 -6 16.07 1.17
 -2 -5 -6 12.98 0.83
 -2 -5 -6 13.01 0.9
 -2 -5 -6 13.6 1.13
 -2 -5 -6 14.78 0.86
 -2 -5 -6 15.83 1.1
 -2 -5 -6 16.78 1.18
 -2 -5 -6 13.84 1.1
 -2 -5 -6 14.28 1.04
 -2 -5 -7 16.52 1.5
 -2 -5 -7 19.63 1.51
 -2 -5 -7 20.33 1.56
 -2 -5 -7 17.95 1.32
 -2 -5 -7 17.29 1.46
 -2 -5 -7 17.99 1.54
 -2 -5 -7 19.55 1.48
 -2 -5 -8 2.39 0.96
 -2 -5 -8 62.8 1.45
 -2 -5 -8 2.83 0.97
 -2 -5 -8 2.86 0.93
 -2 -5 -8 4.01 0.96
 -2 -5 -8 3.24 0.93
 -2 -5 -9 1.14 0.67
 -2 -5 -9 0.38 0.67
 -2 -5 -9 1.17 0.65
 -2 -5 -9 1.64 0.64
 -2 -5 -10 4.97 0.76
 -2 -5 -10 3.24 0.73
 -2 -5 -10 3.17 0.71
 -2 -5 -10 4.65 0.82
 -2 -5 -11 -0.2 0.58
 -2 -5 -11 0.98 0.61
 -2 -5 -11 0.34 0.56
 -2 -5 -11 0.74 0.56
 -2 -5 -12 -0.38 0.44
 -2 -5 -12 -0.19 0.45
 -2 -5 -12 -0.25 0.42
 2 6 -18 0.48 0.66
 2 6 -17 1.47 0.81
 2 6 -17 0.72 0.86
 2 6 -16 1.17 0.88
 2 6 -16 2.42 1.01
 2 6 -15 -0.32 0.81
 2 6 -15 0.78 1.02
 2 6 -14 0.78 0.87
 -2 -6 14 0.69 0.63
 2 6 -14 -0.05 0.94
 -2 -6 13 0.62 0.6
 2 6 -13 -0.04 0.74
 -2 -6 13 0.46 0.6
 2 6 -13 -0.75 0.97
 -2 -6 12 14.02 1.45
 -2 -6 12 12.33 1.4
 2 6 -12 15.13 1.41
 -2 -6 11 29.86 2.24
 -2 -6 11 29 2.24
 2 6 -11 35.31 2.09
 -2 -6 10 13.23 0.93
 -2 -6 10 12.67 1.31
 -2 -6 10 12.96 1.35
 2 6 -10 12.9 1.8
 -2 -6 9 32.73 2.2
 -2 -6 9 30.69 1.79
 2 6 -9 43.05 2.8
 2 6 -9 30.45 3.05
 -2 -6 9 33.08 2.27
 2 6 -9 44.69 2.19
 -2 -6 8 0.13 0.52
 2 6 -8 0.1 1.02
 -2 -6 8 -0.05 0.5
 -2 -6 7 173.65 8.17
 2 6 -7 163.57 8.62
 -2 -6 6 2.08 0.52
 -2 -6 6 1.47 0.6
 2 6 -6 2.85 0.94
 -2 -6 5 148.4 6.95
 -2 -6 5 152.31 7.15
 2 6 -5 147.9 7.23
 -2 -6 4 174.99 7.66
 -2 -6 4 167.34 7.58
 2 6 -4 156.56 7.76
 -2 -6 3 92.28 4.66
 -2 -6 3 108.75 4.71
 -2 -6 3 104.24 4.63
 -2 -6 3 96.66 4.99
 -2 -6 2 8.14 0.55
 -2 -6 2 8.17 0.47
 -2 -6 2 9.68 0.71
 -2 -6 2 7.52 0.51
 -2 -6 2 7.25 0.65
 -2 -6 1 4.22 0.31
 -2 -6 1 5.45 0.57
 -2 -6 1 4.39 0.57
 -2 -6 0 39.39 2.07
 -2 -6 0 37.25 1.77
 -2 -6 0 38.1 2.12
 -2 -6 -1 99.13 4.6
 -2 -6 -1 108.41 4.56
 -2 -6 -2 2.79 0.38
 -2 -6 -2 2.24 0.32
 -2 -6 -2 1.61 0.59
 -2 -6 -3 20.58 1.1
 -2 -6 -3 23.58 1.12
 -2 -6 -3 21.1 1.13
 -2 -6 -3 22.15 1.12
 -2 -6 -3 20.45 1.41
 -2 -6 -3 25.98 1.29
 -2 -6 -3 22.97 1.22
 -2 -6 -3 23.62 1.22
 -2 -6 -3 17.48 1.01
 -2 -6 -4 29.5 1.47
 -2 -6 -4 32.19 1.47
 -2 -6 -4 30.76 1.5
 -2 -6 -4 27.21 1.78
 -2 -6 -4 29.85 1.63
 -2 -6 -4 25.88 1.37
 -2 -6 -4 32.44 1.61
 -2 -6 -4 25.98 1.45
 -2 -6 -4 30.95 1.63
 -2 -6 -5 60.46 3.38
 -2 -6 -5 62.27 3.01
 -2 -6 -5 62.66 3.05
 -2 -6 -5 67.74 3.04
 -2 -6 -5 67.92 3.29
 -2 -6 -5 67.34 3.2
 -2 -6 -5 64.03 3.25
 -2 -6 -6 33.78 1.99
 -2 -6 -6 31.91 1.71
 -2 -6 -6 31 1.9
 -2 -6 -6 36.98 1.95
 -2 -6 -6 35.93 1.7
 -2 -6 -6 33.28 1.97
 -2 -6 -6 32.69 1.64
 -2 -6 -7 8.74 1.31
 -2 -6 -7 10.13 1.28
 -2 -6 -7 10.5 1.27
 -2 -6 -7 10.96 1.3
 -2 -6 -7 12.98 1.13
 -2 -6 -7 10.98 1.27
 -2 -6 -8 5.01 0.86
 -2 -6 -8 3.9 0.84
 -2 -6 -8 3.64 0.9
 -2 -6 -8 3.93 0.83
 -2 -6 -8 3.32 0.81
 -2 -6 -9 0.91 0.69
 -2 -6 -9 0.67 0.55
 -2 -6 -9 1.61 0.69
 -2 -6 -9 0.87 0.65
 -2 -6 -10 11.65 1.05
 -2 -6 -10 12.1 1.01
 -2 -6 -10 10.64 1.01
 -2 -6 -11 4.37 0.6
 -2 -6 -11 5.68 0.69
 -2 -6 -12 3.62 0.42
 -2 -6 -12 4.06 0.49
 2 7 -18 0.16 0.68
 2 7 -17 -0.6 0.83
 -2 -7 16 -0.19 0.31
 2 7 -16 0.24 0.98
 2 7 -15 0.21 0.98
 2 7 -14 1.25 0.99
 -2 -7 14 1.92 0.72
 -2 -7 13 4.18 0.87
 -2 -7 13 5.64 1.02
 2 7 -13 3.98 1.06
 -2 -7 12 0.68 0.63
 -2 -7 12 -0.39 0.62
 2 7 -12 0.46 0.82
 -2 -7 11 51.98 2.57
 -2 -7 11 50.35 3.13
 2 7 -11 49 2.84
 -2 -7 11 44.49 3.1
 2 7 -10 4.98 0.87
 -2 -7 10 4.28 0.85
 -2 -7 10 5.27 0.94
 -2 -7 10 4.04 0.57
 2 7 -9 29.99 1.87
 -2 -7 9 30.6 1.67
 -2 -7 9 31.09 2.19
 -2 -7 8 101.31 4.59
 -2 -7 8 98.04 5.02
 2 7 -8 84.24 5.66
 -2 -7 8 95.4 5.14
 -2 -7 7 15.84 1.4
 -2 -7 7 14.66 1.2
 2 7 -7 15.35 1.82
 2 7 -6 129.07 7.32
 -2 -7 6 156.39 6.97
 -2 -7 5 2.02 0.45
 -2 -7 4 417.75 19.06
 -2 -7 4 471.06 19.59
 -2 -7 4 432.99 19.22
 -2 -7 3 75.91 3.35
 -2 -7 3 72.12 3.88
 -2 -7 3 68.92 3.52
 -2 -7 3 71.4 3.47
 -2 -7 2 0.04 0.13
 -2 -7 2 0.23 0.14
 -2 -7 2 -0.11 0.34
 -2 -7 1 5.75 0.4
 -2 -7 1 6.33 0.69
 -2 -7 0 358.82 8.06
 -2 -7 0 356.7 8.85
 -2 -7 0 379.53 8.08
 -2 -7 -1 2.94 0.4
 -2 -7 -1 3.57 0.39
 -2 -7 -1 3.27 0.39
 -2 -7 -1 3.42 0.44
 -2 -7 -1 3.63 0.43
 -2 -7 -1 3.6 0.55
 -2 -7 -1 2.18 0.63
 -2 -7 -2 5.69 0.74
 -2 -7 -2 5.12 0.53
 -2 -7 -2 6.07 0.65
 -2 -7 -2 6.22 0.53
 -2 -7 -2 6.85 0.65
 -2 -7 -2 6.41 0.62
 -2 -7 -2 6.39 0.54
 -2 -7 -2 5.91 0.51
 -2 -7 -3 64.82 2.86
 -2 -7 -3 59.78 2.83
 -2 -7 -3 64.05 2.97
 -2 -7 -3 67.64 2.83
 -2 -7 -3 56.8 2.82
 -2 -7 -3 54.49 2.91
 -2 -7 -3 59 2.82
 -2 -7 -3 63.35 3.23
 -2 -7 -3 53.09 2.7
 -2 -7 -3 74.35 3.04
 -2 -7 -4 61 2.84
 -2 -7 -4 60 3.01
 -2 -7 -4 48.66 2.79
 -2 -7 -4 67.14 2.84
 -2 -7 -4 61.48 2.69
 -2 -7 -4 53.1 2.78
 -2 -7 -4 61.87 3.01
 -2 -7 -4 66.28 2.99
 -2 -7 -5 17.75 1.2
 -2 -7 -5 15.71 1.15
 -2 -7 -5 18.98 1.45
 -2 -7 -5 18.46 1.21
 -2 -7 -5 18.07 1.4
 -2 -7 -5 17.51 1.22
 -2 -7 -5 19.2 1.38
 -2 -7 -6 12.69 1.19
 -2 -7 -6 13.65 0.88
 -2 -7 -6 14.96 1.14
 -2 -7 -6 13.31 0.85
 -2 -7 -7 0.04 0.68
 -2 -7 -7 0.35 0.57
 -2 -7 -7 0.1 0.66
 -2 -7 -8 0.18 0.59
 -2 -7 -8 -0.33 0.57
 -2 -7 -8 -0.07 0.65
 -2 -7 -8 0.03 0.65
 -2 -7 -9 1.07 0.69
 -2 -7 -9 1.37 0.64
 -2 -7 -10 0.08 0.53
 -2 -7 -10 -0.29 0.53
 -2 -7 -11 0.2 0.42
 -2 -7 -11 0.64 0.39
 2 8 -18 0.22 0.62
 2 8 -17 -0.45 0.87
 -2 -8 16 -0.13 0.34
 2 8 -16 0.33 0.93
 2 8 -15 1.39 1.05
 2 8 -14 1.21 0.98
 -2 -8 14 0.08 0.63
 -2 -8 13 9.11 0.85
 -2 -8 13 8.05 1.18
 -2 -8 13 8.87 1.26
 2 8 -13 10.03 1.29
 2 8 -12 8.42 1.13
 -2 -8 12 10.84 1.31
 -2 -8 12 8.79 1.28
 -2 -8 12 9.79 0.84
 -2 -8 11 -0.16 0.63
 2 8 -11 0.39 0.79
 -2 -8 11 -0.08 0.43
 2 8 -10 16.97 1.38
 -2 -8 10 17.04 1.13
 -2 -8 10 15.57 1.6
 -2 -8 9 63.89 3.47
 -2 -8 9 56.66 2.93
 -2 -8 9 59.71 3.53
 -2 -8 8 10.67 1.22
 -2 -8 8 9.74 0.79
 -2 -8 8 10.53 1.09
 -2 -8 8 9.81 0.75
 -2 -8 7 17.74 1.1
 -2 -8 7 20.34 1.43
 -2 -8 6 3.87 0.62
 -2 -8 6 3.48 0.42
 -2 -8 6 3.15 0.75
 -2 -8 6 3.7 0.52
 -2 -8 5 132.81 6.07
 -2 -8 5 133.36 6.59
 -2 -8 5 129.44 6.25
 -2 -8 4 0.21 0.26
 -2 -8 4 0.16 0.58
 -2 -8 4 0.08 0.16
 -2 -8 3 2.4 0.27
 -2 -8 3 2.96 0.31
 -2 -8 3 2.42 0.32
 -2 -8 3 1.46 0.37
 -2 -8 2 20.22 1.07
 -2 -8 2 18.65 1.02
 -2 -8 2 21.21 1.04
 -2 -8 2 19.08 1.04
 -2 -8 2 18 1.13
 -2 -8 2 16.1 1.27
 -2 -8 2 20.18 1.04
 -2 -8 1 85.96 4.05
 -2 -8 1 89.58 4.05
 -2 -8 1 88.49 4.03
 -2 -8 1 89.84 4.07
 -2 -8 1 74.01 4.34
 -2 -8 1 80.04 4.01
 -2 -8 0 21.24 1.1
 -2 -8 0 17.95 1.05
 -2 -8 0 21.04 1.08
 -2 -8 0 19.61 1.13
 -2 -8 0 21.34 1.23
 -2 -8 -1 27.28 1.59
 -2 -8 -1 38.17 1.8
 -2 -8 -1 39.56 1.49
 -2 -8 -1 29.08 1.58
 -2 -8 -1 27.76 1.64
 -2 -8 -1 23.39 1.94
 -2 -8 -1 25.2 1.64
 -2 -8 -2 59.74 2.89
 -2 -8 -2 59.92 2.85
 -2 -8 -2 70.4 3.05
 -2 -8 -2 72.77 3.04
 -2 -8 -2 61.82 2.98
 -2 -8 -2 50.13 2.83
 -2 -8 -2 62.36 2.98
 -2 -8 -2 63.06 2.88
 -2 -8 -2 58.83 2.73
 -2 -8 -3 24.15 1.51
 -2 -8 -3 25.87 1.39
 -2 -8 -3 20.19 1.32
 -2 -8 -3 22.35 1.49
 -2 -8 -3 21.1 1.44
 -2 -8 -3 20.04 1.33
 -2 -8 -3 17.92 1.28
 -2 -8 -3 18.6 1.3
 -2 -8 -4 3.82 0.73
 -2 -8 -4 3.22 0.45
 -2 -8 -4 3.04 0.48
 -2 -8 -4 2.62 0.48
 -2 -8 -4 3.75 0.51
 -2 -8 -4 3.18 0.65
 -2 -8 -4 2.59 0.65
 -2 -8 -5 43.37 2.2
 -2 -8 -5 39.82 2.12
 -2 -8 -5 43.27 2.2
 -2 -8 -5 51.23 2.25
 -2 -8 -5 50.01 2.51
 -2 -8 -5 45.46 2.52
 -2 -8 -5 48.13 2.47
 -2 -8 -6 7.29 0.98
 -2 -8 -6 8.99 0.69
 -2 -8 -6 8.76 0.97
 -2 -8 -6 10.89 0.99
 -2 -8 -7 10.27 1.69
 -2 -8 -7 16.52 1.73
 -2 -8 -8 0.86 0.62
 -2 -8 -9 1.75 0.62
 -2 -8 -10 1.34 0.5
 -2 -8 -10 2.27 0.51
 2 9 -18 0.18 0.63
 -2 -9 17 0.49 0.29
 2 9 -17 1.07 0.81
 -2 -9 16 1.47 0.41
 2 9 -16 1.48 0.97
 2 9 -15 0.1 0.92
 -2 -9 14 8.02 0.8
 -2 -9 14 8.93 1.23
 2 9 -14 9.03 1.32
 -2 -9 13 25.1 1.56
 2 9 -13 26.61 1.95
 -2 -9 13 24.3 2.13
 -2 -9 12 10.69 0.95
 -2 -9 12 10.19 1.36
 -2 -9 11 10.37 0.9
 -2 -9 11 11.07 1.27
 -2 -9 11 9.06 1.3
 -2 -9 10 0.45 0.44
 -2 -9 10 0.89 0.59
 -2 -9 10 1.19 0.72
 -2 -9 9 14.25 1.37
 -2 -9 9 15.2 1.08
 -2 -9 8 64.58 3.65
 -2 -9 8 64.91 3.18
 -2 -9 8 66.96 3.27
 -2 -9 7 28.78 1.2
 -2 -9 7 27.8 0.88
 -2 -9 7 28.8 1.54
 -2 -9 7 26.72 1.05
 -2 -9 6 246.37 4.98
 -2 -9 6 233.79 2.65
 -2 -9 6 252.59 4.07
 -2 -9 6 236.06 2.9
 -2 -9 6 278.82 2.59
 -2 -9 6 277.78 3.03
 -2 -9 5 79.18 1.97
 -2 -9 5 80.02 3.08
 -2 -9 5 73.58 2.35
 -2 -9 5 81.1 1.86
 -2 -9 5 78.96 1.82
 -2 -9 5 81.48 2.23
 -2 -9 5 84.67 2.03
 -2 -9 5 76.56 1.9
 -2 -9 4 5.44 0.48
 -2 -9 4 5.55 0.44
 -2 -9 4 6.66 0.65
 -2 -9 4 6 0.54
 -2 -9 4 5.49 0.43
 -2 -9 4 6.44 0.53
 -2 -9 4 5.36 0.43
 -2 -9 3 5.51 0.46
 -2 -9 3 4.74 0.39
 -2 -9 3 4.61 0.41
 -2 -9 3 5.6 0.6
 -2 -9 3 4.25 0.46
 -2 -9 3 4.25 0.42
 -2 -9 3 4.09 0.46
 -2 -9 2 4.94 0.46
 -2 -9 2 5.05 0.42
 -2 -9 2 4.62 0.44
 -2 -9 2 6.1 0.47
 -2 -9 2 4.53 0.62
 -2 -9 2 4.82 0.46
 -2 -9 2 4.81 0.6
 -2 -9 2 4.07 0.63
 -2 -9 1 10.82 0.73
 -2 -9 1 10.25 0.73
 -2 -9 1 14.57 0.93
 -2 -9 1 9.43 0.69
 -2 -9 1 12.82 0.76
 -2 -9 1 7.77 0.94
 -2 -9 0 1.17 0.52
 -2 -9 0 0.92 0.31
 -2 -9 0 0.85 0.35
 -2 -9 0 0.81 0.29
 -2 -9 0 0.89 0.37
 -2 -9 -1 10.18 0.79
 -2 -9 -1 10.59 0.7
 -2 -9 -1 12.5 0.91
 -2 -9 -1 10.98 0.79
 -2 -9 -2 24.99 1.41
 -2 -9 -2 26.23 1.35
 -2 -9 -2 27.12 1.51
 -2 -9 -2 26.52 1.53
 -2 -9 -2 26.99 1.38
 -2 -9 -2 25.11 1.51
 -2 -9 -2 26.43 1.48
 -2 -9 -3 35.26 1.67
 -2 -9 -3 28.54 1.59
 -2 -9 -3 28.68 1.78
 -2 -9 -3 33.53 1.82
 -2 -9 -3 27.58 1.55
 -2 -9 -3 39.76 1.78
 -2 -9 -3 27.26 1.54
 -2 -9 -3 29.1 1.74
 -2 -9 -3 28.99 1.55
 -2 -9 -4 5.6 0.59
 -2 -9 -4 7.26 0.58
 -2 -9 -4 6.49 0.88
 -2 -9 -4 6.35 0.52
 -2 -9 -4 7.94 0.85
 -2 -9 -5 2.08 0.64
 -2 -9 -5 1.69 0.72
 -2 -9 -5 2.2 0.38
 -2 -9 -5 1.53 0.35
 -2 -9 -6 1.11 0.77
 -2 -9 -6 0.63 0.71
 -2 -9 -6 0.7 0.67
 -2 -9 -7 0.03 0.65
 -2 -9 -7 0.1 0.6
 -2 -9 -7 -0.06 0.62
 -2 -9 -8 0.09 0.55
 -2 -9 -8 0.97 0.58
 -2 -9 -9 1.36 0.47
 -2 -9 -9 0.53 0.47
 -2 -10 18 0.91 0.21
 2 10 -18 0.45 0.58
 2 10 -17 0.58 0.76
 -2 -10 17 -0.3 0.29
 -2 -10 16 3.4 0.49
 2 10 -16 2.47 0.94
 -2 -10 15 13.81 1.03
 -2 -10 15 16.82 1.06
 2 10 -15 12.67 1.43
 2 10 -14 12.55 1.43
 -2 -10 14 12.98 1.02
 -2 -10 13 10.6 0.96
 -2 -10 13 12.28 1.48
 2 10 -13 10.37 1.3
 -2 -10 12 3.32 0.62
 -2 -10 12 1.74 0.72
 -2 -10 12 2.36 0.88
 -2 -10 11 1.39 0.53
 -2 -10 11 1.93 0.72
 -2 -10 11 2.39 0.82
 -2 -10 10 22.57 1.79
 -2 -10 10 17.88 1.31
 -2 -10 9 5.04 1.02
 -2 -10 9 3.73 0.64
 -2 -10 8 52.27 2.56
 -2 -10 8 60.36 1.74
 -2 -10 8 49.38 1.43
 -2 -10 8 59.18 2.27
 -2 -10 7 59.14 1.61
 -2 -10 7 62.73 1.5
 -2 -10 7 61.43 1.54
 -2 -10 7 66.85 1.79
 -2 -10 7 58.02 2.8
 -2 -10 7 70.21 1.86
 -2 -10 7 63.11 2.39
 -2 -10 6 20.51 0.99
 -2 -10 6 21.04 1.02
 -2 -10 6 24.78 0.96
 -2 -10 6 21.01 0.9
 -2 -10 6 21.6 1.76
 -2 -10 6 20.01 1.29
 -2 -10 6 17.23 1.05
 -2 -10 6 20 1.19
 -2 -10 6 22.05 1.07
 -2 -10 5 14.92 0.83
 -2 -10 5 17.31 0.79
 -2 -10 5 17.3 0.81
 -2 -10 5 16.21 0.84
 -2 -10 5 16 1.04
 -2 -10 5 15.84 0.89
 -2 -10 5 13.53 0.9
 -2 -10 5 17 1.54
 -2 -10 4 2.14 0.41
 -2 -10 4 2.16 0.54
 -2 -10 4 2.05 0.33
 -2 -10 4 1.85 0.29
 -2 -10 4 1.93 0.41
 -2 -10 4 1.42 0.31
 -2 -10 4 1.7 0.38
 -2 -10 3 21.35 1.09
 -2 -10 3 17.31 1.02
 -2 -10 3 22.88 1.06
 -2 -10 3 16.78 1.19
 -2 -10 3 20.59 1.04
 -2 -10 3 21.68 1.05
 -2 -10 2 226.11 10.78
 -2 -10 2 238.4 10.77
 -2 -10 2 223.95 10.91
 -2 -10 2 231.36 10.74
 -2 -10 1 69.39 3.42
 -2 -10 1 67.9 3.42
 -2 -10 1 69.66 3.42
 -2 -10 0 13.13 0.85
 -2 -10 0 12.51 0.94
 -2 -10 0 12.33 0.9
 -2 -10 0 12.77 0.88
 -2 -10 -1 7.23 0.71
 -2 -10 -1 10.2 0.89
 -2 -10 -1 9.25 0.67
 -2 -10 -1 8.45 0.77
 -2 -10 -1 9.58 0.78
 -2 -10 -2 3.94 0.53
 -2 -10 -2 3.96 0.47
 -2 -10 -2 4.04 0.64
 -2 -10 -2 3.88 0.47
 -2 -10 -2 4.25 0.64
 -2 -10 -2 4.36 0.64
 -2 -10 -3 0.93 0.6
 -2 -10 -3 1.06 0.3
 -2 -10 -3 1.41 0.34
 -2 -10 -3 1.52 0.42
 -2 -10 -3 1.57 0.49
 -2 -10 -3 1.18 0.56
 -2 -10 -3 1.81 0.61
 -2 -10 -3 1.28 0.33
 -2 -10 -4 1.32 0.7
 -2 -10 -4 1.61 0.64
 -2 -10 -4 1.04 0.37
 -2 -10 -4 1.34 0.34
 -2 -10 -4 1.81 0.64
 -2 -10 -5 1.34 0.63
 -2 -10 -5 1.24 0.35
 -2 -10 -5 0.29 0.68
 -2 -10 -6 -0.31 0.62
 -2 -10 -6 0.35 0.59
 -2 -10 -7 0.76 0.57
 -2 -10 -7 -0.08 0.55
 -2 -10 -8 0.99 0.46
 -2 -10 -8 2.37 0.54
 -2 -11 18 0.12 0.18
 -2 -11 17 0.56 0.31
 2 11 -17 0.37 0.64
 -2 -11 16 1.44 0.42
 2 11 -16 0.98 0.79
 -2 -11 15 0.94 0.46
 -2 -11 15 0.64 0.42
 -2 -11 14 19.75 1.39
 -2 -11 14 23.88 1.39
 -2 -11 13 2.43 0.56
 -2 -11 13 1.66 0.55
 -2 -11 13 1.89 0.83
 -2 -11 12 13.85 1.16
 -2 -11 12 15.87 1.12
 -2 -11 11 0.47 0.56
 -2 -11 11 -0.4 0.52
 -2 -11 11 -0.31 0.56
 -2 -11 11 -0.38 0.76
 -2 -11 10 1.22 0.54
 -2 -11 10 0.97 0.59
 -2 -11 10 0.76 0.74
 -2 -11 9 7.66 0.76
 -2 -11 9 7.82 1.02
 -2 -11 9 7.62 1.22
 -2 -11 9 7.59 0.86
 -2 -11 8 13.82 0.82
 -2 -11 8 13.71 0.69
 -2 -11 8 15.17 0.89
 -2 -11 8 14.57 1.21
 -2 -11 8 14.86 1.51
 -2 -11 7 0.07 0.38
 -2 -11 7 -0.23 0.54
 -2 -11 7 0.04 0.23
 -2 -11 7 0.27 0.31
 -2 -11 7 0.14 0.28
 -2 -11 7 0.02 0.45
 -2 -11 7 0.52 0.66
 -2 -11 7 -0.02 0.23
 -2 -11 6 30.06 1.3
 -2 -11 6 29.68 1.52
 -2 -11 6 27.15 2.05
 -2 -11 6 26.94 1.24
 -2 -11 6 33.11 1.18
 -2 -11 6 29.37 1.19
 -2 -11 6 30.15 1.33
 -2 -11 5 0.02 0.37
 -2 -11 5 0.87 0.3
 -2 -11 5 0.45 0.22
 -2 -11 5 0.1 0.49
 -2 -11 5 0.66 0.29
 -2 -11 5 0.99 0.55
 -2 -11 5 0.23 0.34
 -2 -11 4 0.42 0.36
 -2 -11 4 0.08 0.29
 -2 -11 4 -0.03 0.28
 -2 -11 4 -0.03 0.5
 -2 -11 4 -0.37 0.36
 -2 -11 4 0.72 0.51
 -2 -11 3 13.16 0.91
 -2 -11 3 12.73 1.05
 -2 -11 3 14.83 0.89
 -2 -11 3 14.88 0.86
 -2 -11 3 13.8 0.88
 -2 -11 2 99.76 4.68
 -2 -11 2 102.3 4.68
 -2 -11 2 97.7 4.63
 -2 -11 2 100.16 4.65
 -2 -11 1 7.53 0.72
 -2 -11 1 7.73 0.68
 -2 -11 1 6.92 0.7
 -2 -11 0 0.25 0.52
 -2 -11 0 0.08 0.47
 -2 -11 0 -0.46 0.36
 -2 -11 0 0.28 0.39
 -2 -11 -1 4.72 0.58
 -2 -11 -1 3.92 0.5
 -2 -11 -1 4.75 0.53
 -2 -11 -1 4.55 0.73
 -2 -11 -1 5.14 0.62
 -2 -11 -1 5.12 0.73
 -2 -11 -2 3.65 0.57
 -2 -11 -2 4.42 0.65
 -2 -11 -2 4.93 0.66
 -2 -11 -2 4.26 0.46
 -2 -11 -2 3.39 0.45
 -2 -11 -2 3.71 0.64
 -2 -11 -3 -0.12 0.35
 -2 -11 -3 0.14 0.28
 -2 -11 -3 0.46 0.42
 -2 -11 -3 0.75 0.54
 -2 -11 -3 0.24 0.24
 -2 -11 -3 0.21 0.53
 -2 -11 -4 0.33 0.32
 -2 -11 -4 0.28 0.68
 -2 -11 -4 0.5 0.55
 -2 -11 -4 0.27 0.57
 -2 -11 -5 0.33 0.64
 -2 -11 -5 0.38 0.54
 -2 -11 -5 0.57 0.56
 -2 -11 -6 1.54 0.52
 -2 -11 -6 1 0.58
 -2 -11 -7 0.78 0.41
 -2 -12 18 0.2 0.17
 -2 -12 17 0.13 0.26
 -2 -12 16 0.65 0.37
 -2 -12 16 0.47 0.36
 -2 -12 15 2.49 0.51
 -2 -12 15 1.6 0.47
 -2 -12 14 3.13 0.59
 -2 -12 14 2.84 0.58
 -2 -12 13 11.46 0.99
 -2 -12 13 12.44 0.98
 -2 -12 12 3.54 0.94
 -2 -12 12 3.45 0.66
 -2 -12 11 5.45 1.09
 -2 -12 11 6.25 0.81
 -2 -12 10 10.9 0.89
 -2 -12 10 12.97 1.09
 -2 -12 10 13.49 1.01
 -2 -12 10 11.22 1.47
 -2 -12 9 5.55 0.54
 -2 -12 9 4.44 1.02
 -2 -12 9 5.54 0.78
 -2 -12 9 5.72 0.68
 -2 -12 8 21.5 0.87
 -2 -12 8 18.03 0.97
 -2 -12 8 18.93 1.77
 -2 -12 8 18.78 1.02
 -2 -12 7 62.16 1.79
 -2 -12 7 58.16 1.59
 -2 -12 7 57.16 1.68
 -2 -12 7 60.11 2.16
 -2 -12 7 55.68 1.84
 -2 -12 6 4.05 0.53
 -2 -12 6 4.63 0.45
 -2 -12 6 4.17 0.72
 -2 -12 6 4.81 0.5
 -2 -12 6 5.16 0.59
 -2 -12 5 0.84 0.4
 -2 -12 5 0.87 0.53
 -2 -12 5 1.47 0.44
 -2 -12 5 0.8 0.36
 -2 -12 5 0.33 0.52
 -2 -12 5 1.02 0.34
 -2 -12 4 0.72 0.36
 -2 -12 4 1.03 0.42
 -2 -12 4 0.1 0.5
 -2 -12 4 0.59 0.34
 -2 -12 4 0.03 0.54
 -2 -12 3 5.97 0.64
 -2 -12 3 7.63 0.63
 -2 -12 3 5.52 0.57
 -2 -12 3 4.5 0.68
 -2 -12 3 2.55 0.7
 -2 -12 2 0.24 0.34
 -2 -12 2 0.33 0.38
 -2 -12 2 0.39 0.41
 -2 -12 2 0.02 0.42
 -2 -12 1 5.11 0.64
 -2 -12 1 4.96 0.58
 -2 -12 1 4.66 0.66
 -2 -12 1 5.5 0.6
 -2 -12 0 4.37 0.54
 -2 -12 0 5.56 0.73
 -2 -12 0 5.51 0.72
 -2 -12 0 4.26 0.52
 -2 -12 0 4.75 0.61
 -2 -12 -1 3.18 0.53
 -2 -12 -1 3.2 0.47
 -2 -12 -1 3.92 0.45
 -2 -12 -1 3.39 0.66
 -2 -12 -1 5.05 0.64
 -2 -12 -1 3.67 0.65
 -2 -12 -2 2.22 0.46
 -2 -12 -2 2.66 0.54
 -2 -12 -2 2.52 0.35
 -2 -12 -2 2.47 0.38
 -2 -12 -2 2.2 0.56
 -2 -12 -2 2.49 0.69
 -2 -12 -3 0.24 0.34
 -2 -12 -3 0.55 0.53
 -2 -12 -4 3.18 0.39
 -2 -12 -4 3.85 0.57
 -2 -12 -4 2.98 0.65
 -2 -12 -5 1.03 0.5
 -2 -12 -5 0.64 0.4
 -2 -12 -6 0.27 0.4
 -2 -13 17 0.19 0.26
 -2 -13 16 0.24 0.33
 -2 -13 16 0.22 0.35
 -2 -13 15 1.75 0.46
 -2 -13 15 1.28 0.44
 -2 -13 14 2.98 0.55
 -2 -13 14 3.27 0.6
 -2 -13 13 1.91 0.59
 -2 -13 12 0.28 0.52
 -2 -13 12 -0.31 0.53
 -2 -13 11 1.59 0.52
 -2 -13 11 0.77 0.54
 -2 -13 11 0.68 0.71
 -2 -13 10 1.01 0.51
 -2 -13 10 -0.02 0.47
 -2 -13 10 0.7 0.71
 -2 -13 10 2.06 0.63
 -2 -13 9 0.66 0.48
 -2 -13 9 0.08 0.47
 -2 -13 9 0.99 0.71
 -2 -13 8 28.02 1.19
 -2 -13 8 23.08 0.95
 -2 -13 7 14.41 0.85
 -2 -13 7 16.55 1.14
 -2 -13 7 15.73 0.94
 -2 -13 6 7.85 0.69
 -2 -13 6 8.53 0.72
 -2 -13 6 9.48 0.61
 -2 -13 6 7.09 0.86
 -2 -13 6 8.58 0.65
 -2 -13 5 12.47 0.74
 -2 -13 5 10.51 0.97
 -2 -13 5 9.89 0.8
 -2 -13 5 11.6 0.76
 -2 -13 4 9.8 0.8
 -2 -13 4 8.89 0.9
 -2 -13 4 12.65 0.79
 -2 -13 4 11.47 0.78
 -2 -13 3 0.64 0.4
 -2 -13 3 0.49 0.46
 -2 -13 3 0.43 0.41
 -2 -13 3 -0.19 0.61
 -2 -13 2 2.86 0.59
 -2 -13 2 5.13 0.64
 -2 -13 2 4.7 0.78
 -2 -13 1 3.14 0.57
 -2 -13 1 3.14 0.64
 -2 -13 1 3.84 0.67
 -2 -13 1 2.98 0.49
 -2 -13 1 3.82 0.52
 -2 -13 0 -0.02 0.34
 -2 -13 0 0.19 0.33
 -2 -13 0 0.52 0.54
 -2 -13 0 0.16 0.52
 -2 -13 0 0.24 0.42
 -2 -13 -1 9.31 0.84
 -2 -13 -1 10.71 0.71
 -2 -13 -1 12.76 1.03
 -2 -13 -1 14.2 0.97
 -2 -13 -1 12.88 0.82
 -2 -13 -1 10.54 0.89
 -2 -13 -2 1.89 0.43
 -2 -13 -2 2.4 0.44
 -2 -13 -2 2.26 0.35
 -2 -13 -2 2.41 0.57
 -2 -13 -2 3.19 0.68
 -2 -13 -3 5.79 0.51
 -2 -13 -3 4.81 0.74
 -2 -13 -3 5.88 0.66
 -2 -13 -4 2.61 0.51
 -2 -13 -5 0.46 0.32
 -2 -14 17 -0.04 0.18
 -2 -14 16 0.47 0.29
 -2 -14 16 0.45 0.31
 -2 -14 15 0.1 0.36
 -2 -14 15 0.11 0.38
 -2 -14 14 0.78 0.47
 -2 -14 13 0.37 0.43
 -2 -14 13 0.15 0.46
 -2 -14 12 -0.07 0.45
 -2 -14 12 -0.5 0.52
 -2 -14 11 5.97 0.8
 -2 -14 11 5.61 0.69
 -2 -14 10 -0.22 0.46
 -2 -14 10 8.33 0.71
 -2 -14 9 7.21 0.55
 -2 -14 9 9.43 0.91
 -2 -14 9 8.79 0.74
 -2 -14 8 0.23 0.32
 -2 -14 8 0.11 0.54
 -2 -14 8 0.3 0.58
 -2 -14 8 0.37 0.42
 -2 -14 7 1.6 0.42
 -2 -14 7 1.33 0.39
 -2 -14 7 0.97 0.62
 -2 -14 7 0.09 0.54
 -2 -14 7 2.08 0.47
 -2 -14 6 1.63 0.42
 -2 -14 6 1.7 0.46
 -2 -14 6 1.72 0.6
 -2 -14 5 0.82 0.44
 -2 -14 5 1.09 0.54
 -2 -14 5 1.68 0.43
 -2 -14 5 1.26 0.38
 -2 -14 5 -0.28 0.59
 -2 -14 4 14.53 0.92
 -2 -14 4 15.31 0.89
 -2 -14 4 15.51 0.9
 -2 -14 3 2.74 0.55
 -2 -14 3 2.73 0.52
 -2 -14 3 3.4 0.54
 -2 -14 2 4.58 0.63
 -2 -14 2 5.73 0.67
 -2 -14 1 -0.39 0.42
 -2 -14 1 0.21 0.47
 -2 -14 1 0.07 0.35
 -2 -14 1 0.22 0.33
 -2 -14 1 -0.29 0.53
 -2 -14 0 0.35 0.31
 -2 -14 0 0.64 0.27
 -2 -14 0 0.14 0.46
 -2 -14 0 1.37 0.56
 -2 -14 -1 0.2 0.35
 -2 -14 -1 0.51 0.55
 -2 -14 -1 0.43 0.38
 -2 -14 -1 -0.1 0.36
 -2 -14 -1 0.29 0.28
 -2 -14 -2 5.83 0.5
 -2 -14 -2 5.67 0.72
 -2 -14 -2 5.25 0.56
 -2 -15 16 0.77 0.27
 -2 -15 15 0.35 0.3
 -2 -15 15 0.13 0.34
 -2 -15 14 -0.12 0.35
 -2 -15 14 -0.24 0.41
 -2 -15 13 0.26 0.38
 -2 -15 13 1.65 0.53
 -2 -15 12 -0.29 0.42
 -2 -15 12 0.46 0.51
 -2 -15 11 0.39 0.41
 -2 -15 10 -0.02 0.38
 -2 -15 10 -0.02 0.44
 -2 -15 10 -0.03 0.52
 -2 -15 9 -0.05 0.49
 -2 -15 9 0.77 0.59
 -2 -15 9 0.67 0.39
 -2 -15 8 0.1 0.31
 -2 -15 8 0.66 0.56
 -2 -15 8 0.03 0.53
 -2 -15 7 4.96 0.49
 -2 -15 7 6.2 0.76
 -2 -15 6 -0.21 0.57
 -2 -15 6 0.67 0.38
 -2 -15 6 0.46 0.39
 -2 -15 5 0.24 0.41
 -2 -15 5 -0.03 0.63
 -2 -15 5 0.26 0.36
 -2 -15 4 0.28 0.42
 -2 -15 4 0.8 0.38
 -2 -15 4 0.35 0.58
 -2 -15 4 0.71 0.38
 -2 -15 3 0.4 0.44
 -2 -15 3 1.27 0.43
 -2 -15 3 0.97 0.39
 -2 -15 2 2.42 0.5
 -2 -15 2 3.05 0.54
 -2 -15 2 2.02 0.36
 -2 -15 1 0.17 0.37
 -2 -15 1 0.62 0.45
 -2 -15 1 0.7 0.25
 -2 -15 1 0.82 0.34
 -2 -15 1 -0.22 0.45
 -2 -15 0 -0.13 0.42
 -2 -15 0 0.07 0.37
 -2 -15 0 0.34 0.34
 -2 -16 15 -0.09 0.27
 -2 -16 15 0.37 0.19
 -2 -16 14 0.76 0.37
 -2 -16 14 0.97 0.29
 -2 -16 13 0.05 0.39
 -2 -16 13 0.3 0.29
 -2 -16 12 1.05 0.35
 -2 -16 11 2.42 0.55
 -2 -16 11 2.22 0.38
 -2 -16 10 -0.15 0.4
 -2 -16 10 0.29 0.5
 -2 -16 10 -0.21 0.3
 -2 -16 9 0.19 0.46
 -2 -16 9 0.73 0.5
 -2 -16 8 0.18 0.47
 -2 -16 8 0.36 0.46
 -2 -16 7 0.13 0.56
 -2 -16 7 -0.27 0.31
 -2 -16 6 3.4 0.43
 -2 -16 6 0.03 0.53
 -2 -16 5 2.34 0.44
 -2 -16 5 3.46 0.44
 -2 -16 4 1.89 0.42
 -2 -16 4 1.61 0.39
 -2 -16 3 0.07 0.36
 -2 -16 3 -0.41 0.49
 -2 -16 3 -0.32 0.33
 -2 -16 3 0.05 0.26
 -2 -16 2 1.24 0.38
 -2 -16 2 1.68 0.24
 -2 -16 1 0.49 0.34
 -2 -17 12 1.67 0.41
 -2 -17 11 0.24 0.35
 -2 -17 11 -0.02 0.37
 -2 -17 10 -0.02 0.39
 -2 -17 9 0.26 0.44
 -2 -17 8 0.15 0.45
 -2 -17 7 -0.95 0.49
 -2 -17 6 0.02 0.46
 -2 -17 5 -0.02 0.46
 -2 -17 5 -0.02 0.24
 -2 -17 4 -0.01 0.19
 -2 -17 3 0.05 0.36
 -2 -17 2 0.09 0.28
 -2 -18 10 0.19 0.31
 -2 -18 9 0.11 0.34
 -2 -18 8 0.02 0.36
 -2 -18 7 0.1 0.35
 -2 -18 7 0.21 0.18
 -2 -18 6 -0.09 0.34
 -2 -18 5 -0.11 0.33
 -2 -18 4 0.03 0.26
 3 -19 5 -0.14 0.32
 3 -19 6 0.34 0.35
 3 -19 7 0.1 0.33
 3 -19 8 0.11 0.31
 3 -19 9 -0.01 0.28
 3 -18 1 0.92 0.17
 3 -18 2 1.82 0.24
 3 -18 2 -0.17 0.34
 3 -18 3 0.16 0.4
 3 -18 3 0.24 0.2
 3 -18 4 0.62 0.23
 3 -18 4 0.04 0.47
 3 -18 5 -0.12 0.47
 3 -18 5 0.21 0.19
 3 -18 6 0.15 0.46
 3 -18 7 -0.1 0.44
 3 -18 8 -0.19 0.43
 3 -18 9 -0.22 0.38
 3 -18 10 0.07 0.31
 3 -17 -1 1.5 0.28
 3 -17 -1 1.28 0.22
 3 -17 0 0.24 0.26
 3 -17 0 0.18 0.33
 3 -17 0 0.34 0.25
 3 -17 1 0.3 0.3
 3 -17 1 0.66 0.28
 3 -17 1 0.49 0.45
 3 -17 2 -0.09 0.46
 3 -17 2 -0.01 0.27
 3 -17 2 -0.03 0.28
 3 -17 3 0.35 0.28
 3 -17 3 0.34 0.29
 3 -17 4 -0.4 0.56
 3 -17 4 -0.02 0.35
 3 -17 4 0.16 0.27
 3 -17 5 0.35 0.27
 3 -17 5 0.26 0.4
 3 -17 5 0.05 0.56
 3 -17 6 1.59 0.27
 3 -17 6 0.2 0.57
 3 -17 7 1.58 0.44
 3 -17 7 -0.1 0.51
 3 -17 8 0.05 0.48
 3 -17 8 0.11 0.38
 3 -17 9 1.77 0.37
 3 -17 9 1.15 0.39
 3 -17 10 0.98 0.37
 3 -17 10 0.07 0.39
 3 -17 11 0.99 0.33
 3 -17 12 0.4 0.24
 3 -16 -3 -0.17 0.22
 3 -16 -2 1.37 0.34
 3 -16 -2 1.38 0.26
 3 -16 -1 0.28 0.38
 3 -16 -1 0.38 0.33
 3 -16 0 -0.1 0.31
 3 -16 0 0.07 0.3
 3 -16 0 0.1 0.48
 3 -16 1 -0.17 0.36
 3 -16 1 0.07 0.5
 3 -16 1 0.22 0.34
 3 -16 2 1.75 0.41
 3 -16 2 1.85 0.39
 3 -16 2 1.96 0.41
 3 -16 3 0.3 0.32
 3 -16 3 0.07 0.33
 3 -16 3 0.04 0.39
 3 -16 4 8.51 0.71
 3 -16 4 7.15 0.55
 3 -16 5 0.2 0.52
 3 -16 5 0.97 0.32
 3 -16 6 1.21 0.53
 3 -16 6 -0.14 0.56
 3 -16 6 0.78 0.28
 3 -16 7 0.19 0.41
 3 -16 7 1.26 0.5
 3 -16 8 2.87 0.55
 3 -16 8 3.33 0.54
 3 -16 9 6.25 0.62
 3 -16 9 6.69 0.66
 3 -16 10 -0.12 0.4
 3 -16 10 0.99 0.44
 3 -16 10 0.84 0.41
 3 -16 11 -0.19 0.39
 3 -16 13 -0.07 0.29
 3 -15 -4 1.55 0.22
 3 -15 -4 1.73 0.26
 3 -15 -3 9.23 0.72
 3 -15 -3 10.62 0.65
 3 -15 -3 9.59 0.65
 3 -15 -2 6.75 0.58
 3 -15 -2 6.75 0.48
 3 -15 -2 6.68 0.53
 3 -15 -2 7.61 0.54
 3 -15 -1 2.1 0.38
 3 -15 -1 2.11 0.44
 3 -15 -1 1.69 0.34
 3 -15 0 0.04 0.29
 3 -15 0 0.41 0.31
 3 -15 0 0.17 0.37
 3 -15 0 0.2 0.38
 3 -15 0 0.39 0.54
 3 -15 1 0.15 0.37
 3 -15 1 -0.07 0.29
 3 -15 1 0.05 0.29
 3 -15 1 0.1 0.35
 3 -15 1 -0.4 0.54
 3 -15 1 0.34 0.37
 3 -15 2 7.22 0.64
 3 -15 2 6.55 0.6
 3 -15 2 7.77 0.71
 3 -15 3 0.35 0.34
 3 -15 3 0.26 0.34
 3 -15 3 0.1 0.44
 3 -15 4 13.25 0.73
 3 -15 4 18.65 1.02
 3 -15 5 12.83 0.68
 3 -15 5 0.15 0.7
 3 -15 6 13.51 0.72
 3 -15 6 13.81 0.95
 3 -15 6 15.5 1.01
 3 -15 7 6.54 0.71
 3 -15 7 7.71 0.77
 3 -15 8 2 0.56
 3 -15 8 0.05 0.52
 3 -15 8 1.25 0.52
 3 -15 9 0.2 0.47
 3 -15 9 1.08 0.48
 3 -15 9 0.99 0.51
 3 -15 10 0.49 0.29
 3 -15 10 0.33 0.46
 3 -15 10 0.71 0.42
 3 -15 11 0.34 0.31
 3 -15 11 0.16 0.34
 3 -15 12 0.15 0.27
 3 -15 12 0.72 0.45
 3 -15 13 0.11 0.24
 3 -15 13 -0.28 0.36
 3 -15 14 0.55 0.18
 3 -15 14 1.51 0.33
 3 -14 -6 1.55 0.23
 3 -14 -6 1.63 0.24
 3 -14 -5 5.37 0.46
 3 -14 -5 3.58 0.32
 3 -14 -5 6.26 0.48
 3 -14 -5 4.55 0.41
 3 -14 -4 8.71 0.59
 3 -14 -4 8.1 0.62
 3 -14 -4 9.34 0.65
 3 -14 -3 3.27 0.48
 3 -14 -3 2.76 0.42
 3 -14 -3 3.01 0.41
 3 -14 -3 2.7 0.43
 3 -14 -2 0.17 0.32
 3 -14 -2 -0.05 0.34
 3 -14 -2 0.03 0.31
 3 -14 -2 0.38 0.37
 3 -14 -2 0.15 0.47
 3 -14 -1 3.22 0.51
 3 -14 -1 3.88 0.48
 3 -14 -1 3.83 0.47
 3 -14 0 0.8 0.41
 3 -14 0 1.06 0.4
 3 -14 0 1.33 0.36
 3 -14 0 1.67 0.4
 3 -14 0 1.29 0.37
 3 -14 0 0.03 0.57
 3 -14 1 -0.13 0.35
 3 -14 1 0.3 0.31
 3 -14 1 -0.22 0.35
 3 -14 1 -0.28 0.41
 3 -14 1 0.1 0.36
 3 -14 2 -0.11 0.35
 3 -14 2 -0.29 0.34
 3 -14 2 -0.2 0.34
 3 -14 2 -0.33 0.41
 3 -14 3 3.14 0.44
 3 -14 3 2.88 0.55
 3 -14 3 2.29 0.42
 3 -14 4 25.12 0.9
 3 -14 4 0.03 0.7
 3 -14 5 21.65 1.34
 3 -14 5 22.1 1.35
 3 -14 6 8.43 0.63
 3 -14 6 8.56 0.84
 3 -14 7 0.69 0.54
 3 -14 7 1.04 0.54
 3 -14 8 0.37 0.55
 3 -14 8 1.38 0.56
 3 -14 8 0.98 0.52
 3 -14 9 8.99 0.75
 3 -14 9 9.24 0.83
 3 -14 10 11.27 0.87
 3 -14 11 11.51 0.97
 3 -14 11 12.01 0.85
 3 -14 12 4.23 0.59
 3 -14 13 1.37 0.42
 3 -14 14 0.37 0.33
 3 -14 15 0.08 0.17
 3 -14 15 -0.1 0.21
 3 -13 -8 6.34 0.38
 3 -13 -7 0.61 0.25
 3 -13 -7 0.31 0.2
 3 -13 -6 3.88 0.42
 3 -13 -6 4.03 0.42
 3 -13 -6 3.65 0.42
 3 -13 -5 4.09 0.6
 3 -13 -5 3.65 0.53
 3 -13 -5 3.9 0.6
 3 -13 -5 3.77 0.6
 3 -13 -4 0.21 0.36
 3 -13 -4 0.58 0.38
 3 -13 -4 0.09 0.3
 3 -13 -3 1.12 0.36
 3 -13 -3 0.99 0.38
 3 -13 -3 0.91 0.46
 3 -13 -3 0.64 0.41
 3 -13 -3 0.78 0.39
 3 -13 -2 5.53 0.6
 3 -13 -2 5.91 0.7
 3 -13 -2 5.06 0.56
 3 -13 -2 6.13 0.6
 3 -13 -2 5.87 0.58
 3 -13 -1 1.44 0.42
 3 -13 -1 1.28 0.41
 3 -13 -1 1.24 0.38
 3 -13 -1 0.25 0.54
 3 -13 -1 1.84 0.4
 3 -13 -1 1.16 0.38
 3 -13 -1 0.88 0.61
 3 -13 0 0.06 0.57
 3 -13 0 1.24 0.39
 3 -13 0 1.11 0.36
 3 -13 0 1.07 0.41
 3 -13 0 1.25 0.42
 3 -13 0 1.57 0.39
 3 -13 0 1.95 0.66
 3 -13 1 22.07 1.16
 3 -13 1 23.97 1.19
 3 -13 1 26.55 1.17
 3 -13 1 26.28 1.32
 3 -13 1 26.64 1.82
 3 -13 1 30.73 1.25
 3 -13 2 4.5 0.5
 3 -13 2 5.2 0.54
 3 -13 2 5.44 0.65
 3 -13 2 4.58 0.51
 3 -13 3 0.41 0.31
 3 -13 3 0.21 0.49
 3 -13 3 0.66 0.37
 3 -13 3 0.35 0.33
 3 -13 3 0.68 0.34
 3 -13 4 0.51 0.31
 3 -13 4 0.22 0.45
 3 -13 5 21.51 1.18
 3 -13 5 20.25 1.41
 3 -13 5 20.2 1.35
 3 -13 5 23.17 1.41
 3 -13 6 35.09 2.12
 3 -13 6 36.59 2.12
 3 -13 6 40.55 2.09
 3 -13 7 55.51 2.88
 3 -13 7 57.57 2.98
 3 -13 8 50.32 2.75
 3 -13 8 56.32 2.7
 -3 13 -8 46.74 2.91
 3 -13 9 7.97 0.73
 -3 13 -9 6.34 1.06
 3 -13 10 0.54 0.51
 -3 13 -10 -0.28 0.3
 3 -13 10 0.16 0.42
 -3 13 -10 0.14 0.83
 3 -13 11 10.07 0.62
 3 -13 11 11.36 0.83
 3 -13 12 7.97 0.81
 3 -13 13 12.99 0.96
 3 -13 14 3.59 0.49
 3 -13 15 -0.12 0.24
 3 -12 -9 9.61 0.53
 3 -12 -8 0.37 0.26
 3 -12 -8 0.38 0.17
 3 -12 -8 0.78 0.26
 3 -12 -7 -0.01 0.34
 3 -12 -7 0.43 0.39
 3 -12 -6 1.32 0.31
 3 -12 -6 0.71 0.4
 3 -12 -6 0.88 0.42
 3 -12 -6 28 1.17
 3 -12 -6 32.3 0.59
 3 -12 -6 1.23 0.39
 3 -12 -5 15.4 0.94
 3 -12 -5 15.07 0.94
 3 -12 -5 14.98 0.76
 3 -12 -5 13.46 0.86
 3 -12 -5 15.04 0.96
 3 -12 -4 18.6 1.26
 3 -12 -4 33.45 1.48
 3 -12 -4 36.44 1.53
 3 -12 -4 23.65 1.57
 3 -12 -4 36.69 1.55
 3 -12 -3 8.37 0.69
 3 -12 -3 6.55 0.63
 3 -12 -3 8.4 0.69
 3 -12 -3 8.94 0.7
 3 -12 -3 9.13 0.8
 3 -12 -3 6.2 1.03
 3 -12 -2 5.02 0.54
 3 -12 -2 5.52 0.56
 3 -12 -2 4.23 0.67
 3 -12 -2 4.4 0.54
 3 -12 -2 3.99 0.89
 3 -12 -1 2.47 0.74
 3 -12 -1 2.57 0.62
 3 -12 -1 2.45 0.44
 3 -12 -1 2.45 0.55
 3 -12 -1 2.84 0.43
 3 -12 -1 2.81 0.46
 3 -12 -1 2.73 0.44
 3 -12 -1 2.79 0.46
 3 -12 0 7.82 0.72
 3 -12 0 10.28 0.71
 3 -12 0 5.97 0.77
 3 -12 0 8.4 0.67
 3 -12 0 8.23 1.07
 3 -12 0 10.26 0.73
 3 -12 0 8.54 0.65
 3 -12 1 13.28 0.86
 3 -12 1 13.85 0.9
 3 -12 1 12 1.27
 3 -12 1 13.4 0.83
 3 -12 1 11.06 1.03
 3 -12 1 15.98 1.02
 3 -12 1 13.91 0.88
 3 -12 2 17.39 1.02
 3 -12 2 16.53 1.06
 3 -12 2 16.06 1.21
 3 -12 2 16.83 1.15
 3 -12 2 19.95 1.06
 3 -12 2 16.53 1.43
 3 -12 3 13.56 0.85
 3 -12 3 15.5 0.89
 3 -12 3 14.02 0.93
 3 -12 4 -0.16 0.26
 3 -12 4 -0.02 0.35
 3 -12 4 0.19 0.44
 3 -12 4 0.07 0.31
 3 -12 4 0.76 0.47
 3 -12 5 11.65 0.98
 3 -12 5 12.98 0.8
 3 -12 5 15.13 1.07
 3 -12 5 15.45 1.04
 3 -12 6 23.84 1.53
 3 -12 6 27.09 1.61
 3 -12 6 25.46 1.51
 3 -12 7 0.03 0.28
 3 -12 7 0.16 0.49
 3 -12 7 -0.1 0.44
 -3 12 -7 0.25 0.67
 -3 12 -7 0.07 0.25
 3 -12 8 0.13 0.3
 3 -12 8 -0.25 0.54
 -3 12 -8 0.18 0.73
 3 -12 8 -0.23 0.56
 -3 12 -8 0.02 0.27
 3 -12 8 0.12 0.44
 -3 12 -9 -0.15 0.3
 3 -12 9 0.02 0.41
 -3 12 -9 -0.19 0.82
 3 -12 9 0.33 0.56
 3 -12 9 0.59 0.52
 3 -12 10 8.12 0.7
 -3 12 -10 7.36 1.14
 3 -12 10 5.84 1.08
 3 -12 10 6.86 0.82
 3 -12 11 2.73 0.59
 -3 12 -11 1.82 0.95
 3 -12 12 7.22 0.75
 -3 12 -12 5.25 1.05
 3 -12 13 9.03 0.78
 3 -12 14 0.32 0.35
 3 -12 15 1.15 0.31
 3 -11 -10 46.86 2.14
 3 -11 -9 1.52 0.42
 3 -11 -9 1.51 0.41
 3 -11 -8 1.01 0.4
 3 -11 -8 1.17 0.32
 3 -11 -8 1.36 0.37
 3 -11 -7 0.77 0.41
 3 -11 -7 0.46 0.59
 3 -11 -7 1.64 0.26
 3 -11 -7 0.83 0.31
 3 -11 -6 5.33 0.53
 3 -11 -6 5.2 0.45
 3 -11 -6 6.73 0.6
 3 -11 -6 5.21 0.58
 3 -11 -6 3.3 0.39
 3 -11 -6 4.37 0.76
 3 -11 -5 11.48 1.31
 3 -11 -5 12.98 0.82
 3 -11 -5 12.41 0.76
 3 -11 -5 7.82 0.95
 3 -11 -5 12.09 0.84
 3 -11 -5 8.33 0.67
 3 -11 -5 13.45 0.87
 3 -11 -4 42.55 2.07
 3 -11 -4 42.04 2.11
 3 -11 -4 36.36 2
 3 -11 -4 39.29 2.28
 3 -11 -4 41.35 2.79
 3 -11 -3 34.43 1.61
 3 -11 -3 34.88 1.65
 3 -11 -3 30.25 1.59
 3 -11 -3 36.9 1.74
 3 -11 -3 28.29 1.54
 3 -11 -3 23.24 1.44
 3 -11 -3 24.93 1.88
 3 -11 -3 26.25 1.7
 3 -11 -3 27.43 2.18
 3 -11 -2 1.24 0.63
 3 -11 -2 2.26 0.41
 3 -11 -2 2.41 0.57
 3 -11 -2 1.88 0.42
 3 -11 -2 1.26 0.46
 3 -11 -2 2.38 0.43
 3 -11 -1 14.36 0.87
 3 -11 -1 14.84 0.89
 3 -11 -1 13.85 0.9
 3 -11 -1 11.52 0.89
 3 -11 -1 13.47 0.87
 3 -11 -1 11.51 1.27
 3 -11 -1 12.19 1.06
 3 -11 0 66.18 3.51
 3 -11 0 75.26 3.47
 3 -11 0 75.06 3.51
 3 -11 0 64.97 3.69
 3 -11 0 81.03 3.48
 3 -11 0 73.63 3.46
 3 -11 0 75.01 4.09
 3 -11 1 246.5 12.37
 3 -11 1 263.27 12.96
 3 -11 1 281.22 12.39
 3 -11 1 269.38 12.44
 3 -11 1 291.09 12.42
 3 -11 2 157.92 6.68
 3 -11 2 157.28 6.7
 3 -11 2 157.24 6.82
 3 -11 2 137.98 7.18
 3 -11 3 52.69 2.35
 3 -11 3 47.79 2.58
 3 -11 3 49.13 2.51
 3 -11 3 48.89 2.82
 3 -11 3 46.2 2.35
 3 -11 4 1.55 0.48
 3 -11 4 0.78 0.33
 3 -11 4 1.51 0.43
 3 -11 4 1.13 0.26
 3 -11 5 4.47 0.55
 3 -11 5 3.68 0.59
 3 -11 5 3.61 0.49
 3 -11 6 6.55 1
 3 -11 6 6.95 0.71
 3 -11 6 8.58 1.05
 3 -11 6 7.41 0.7
 -3 11 -6 7.94 0.92
 3 -11 7 14.57 1.07
 3 -11 7 13.7 1.47
 3 -11 7 15.28 1.15
 3 -11 7 15.74 1.05
 3 -11 7 15.44 1.53
 3 -11 8 5.83 0.64
 -3 11 -8 9.53 1.03
 3 -11 8 7.73 0.81
 3 -11 8 6.59 1.06
 3 -11 8 6.64 0.65
 3 -11 8 7.54 1.11
 3 -11 9 3.53 0.49
 3 -11 9 4.62 0.66
 3 -11 9 3.51 0.86
 3 -11 9 3.57 0.53
 -3 11 -9 5.57 0.96
 3 -11 9 4.91 0.98
 3 -11 10 6.17 0.74
 -3 11 -10 4.49 0.99
 3 -11 10 4.09 0.96
 -3 11 -11 0.34 0.96
 3 -11 11 0.43 0.46
 -3 11 -11 -0.34 0.31
 3 -11 11 0.36 0.65
 3 -11 12 2.66 0.55
 -3 11 -12 1.09 0.96
 -3 11 -12 1.32 0.67
 3 -11 13 3.23 0.5
 -3 11 -13 2.95 0.76
 -3 11 -14 1.05 0.66
 3 -11 14 0.99 0.4
 3 -11 15 0.5 0.3
 -3 11 -15 -0.05 0.53
 -3 11 -16 0.19 0.35
 3 -10 -10 0.33 0.29
 3 -10 -10 -0.02 0.26
 3 -10 -9 0.27 0.22
 3 -10 -9 -0.29 0.34
 3 -10 -9 -0.12 0.28
 3 -10 -8 0.17 0.39
 3 -10 -8 0.33 0.33
 3 -10 -8 0.54 0.26
 3 -10 -8 0.04 0.26
 3 -10 -8 0.2 0.63
 3 -10 -7 3.54 0.44
 3 -10 -7 3.02 0.52
 3 -10 -7 3.03 0.42
 3 -10 -7 3.31 0.77
 3 -10 -6 -0.09 0.32
 3 -10 -6 0.24 0.27
 3 -10 -6 0.19 0.4
 3 -10 -6 0.08 0.31
 3 -10 -6 -0.06 0.39
 3 -10 -6 1.34 0.81
 3 -10 -6 0.15 0.6
 3 -10 -5 2.39 0.81
 3 -10 -5 3.95 0.42
 3 -10 -5 1.98 0.62
 3 -10 -5 3.95 0.53
 3 -10 -5 3.2 0.54
 3 -10 -5 3.56 0.48
 3 -10 -5 3.35 0.43
 3 -10 -5 2.99 0.72
 3 -10 -5 2.77 0.79
 3 -10 -4 2.66 0.63
 3 -10 -4 3.77 0.52
 3 -10 -4 3.2 0.8
 3 -10 -4 6.18 0.63
 3 -10 -4 4.23 0.44
 3 -10 -4 4.53 0.47
 3 -10 -4 4.09 0.71
 3 -10 -4 4.77 0.92
 3 -10 -3 114.14 4.41
 3 -10 -3 77.43 4.63
 3 -10 -3 122.49 4.51
 3 -10 -3 66.04 4.49
 3 -10 -3 100.53 4.38
 3 -10 -3 79.81 4.27
 3 -10 -3 89.89 4.32
 3 -10 -3 132.18 4.55
 3 -10 -3 74.68 4.44
 3 -10 -3 95.67 5.06
 3 -10 -2 12.95 0.94
 3 -10 -2 13.42 1.17
 3 -10 -2 15.41 1
 3 -10 -2 11.55 1.35
 3 -10 -2 15.27 0.98
 3 -10 -1 0.62 0.55
 3 -10 -1 1.19 0.3
 3 -10 -1 1.03 0.4
 3 -10 -1 0.91 0.3
 3 -10 -1 1.52 0.39
 3 -10 -1 1.29 0.37
 3 -10 -1 2 0.39
 3 -10 0 10.11 0.7
 3 -10 0 9.75 0.7
 3 -10 0 11.76 0.81
 3 -10 0 11.36 0.77
 3 -10 0 10.1 1.08
 3 -10 1 3.11 0.66
 3 -10 1 4.01 0.51
 3 -10 1 3.52 0.38
 3 -10 1 4.13 0.46
 3 -10 1 3.05 0.36
 3 -10 1 4.1 0.5
 3 -10 2 41.95 2.05
 3 -10 2 44.63 2.28
 3 -10 2 39.87 2.06
 3 -10 2 47.77 2.22
 3 -10 2 45.43 2.57
 3 -10 3 23.64 1.47
 3 -10 3 26.6 1.47
 3 -10 3 26.36 1.49
 3 -10 3 27.7 1.34
 3 -10 3 23.94 1.7
 3 -10 4 0.7 0.4
 3 -10 4 1.02 0.24
 3 -10 4 1.36 0.44
 3 -10 4 1.22 0.39
 3 -10 4 1.16 0.31
 3 -10 4 1.36 0.47
 3 -10 5 5.27 0.54
 3 -10 5 5.58 0.65
 3 -10 5 4.61 0.84
 3 -10 5 3.88 0.54
 -3 10 -5 6.3 0.68
 3 -10 5 5.73 0.84
 3 -10 6 2.95 0.44
 3 -10 6 3.98 0.6
 3 -10 6 1.87 0.68
 -3 10 -6 2.09 0.63
 3 -10 6 2.27 0.44
 3 -10 6 2.67 0.67
 3 -10 6 3.47 0.78
 3 -10 7 0.53 0.36
 3 -10 7 0.66 0.3
 3 -10 7 0.36 0.54
 3 -10 7 0.25 0.49
 -3 10 -7 0.2 0.59
 3 -10 7 1.05 0.69
 3 -10 8 4.61 0.63
 3 -10 8 3.35 0.43
 3 -10 8 3.99 0.92
 -3 10 -8 4.99 0.83
 3 -10 8 3.77 0.87
 3 -10 8 3.41 0.47
 3 -10 8 4.8 0.96
 3 -10 9 5.82 0.54
 3 -10 9 5.58 1.08
 3 -10 9 5.22 0.67
 3 -10 9 7.57 0.58
 3 -10 9 5.34 1.04
 3 -10 10 0.06 0.24
 3 -10 10 -0.23 0.71
 3 -10 10 0.65 0.49
 3 -10 10 -0.09 0.62
 -3 10 -10 -0.46 0.83
 3 -10 10 -0.65 0.72
 -3 10 -11 7.05 1.24
 3 -10 11 6.14 1.15
 3 -10 11 7.97 0.79
 -3 10 -12 -0.37 0.32
 3 -10 12 -0.2 0.48
 -3 10 -12 -0.29 0.88
 -3 10 -12 0.33 0.71
 3 -10 13 0.27 0.4
 -3 10 -13 0.62 0.74
 3 -10 14 0.5 0.36
 -3 10 -14 0.03 0.69
 -3 10 -15 0.57 0.61
 -3 10 -16 0.04 0.44
 3 -9 -11 0.01 0.21
 3 -9 -11 38.6 0.54
 3 -9 -10 0.02 0.26
 3 -9 -10 0.8 0.23
 3 -9 -9 -0.05 0.37
 3 -9 -9 0.26 0.31
 3 -9 -9 0.01 0.26
 3 -9 -9 -0.11 0.65
 3 -9 -9 0.04 0.23
 3 -9 -8 -0.48 0.78
 3 -9 -8 0.11 0.44
 3 -9 -8 0.28 0.35
 3 -9 -8 1.8 0.9
 3 -9 -8 0.52 0.29
 3 -9 -8 0.5 0.34
 3 -9 -8 0.57 0.74
 3 -9 -7 10.7 0.71
 3 -9 -7 8.13 1.03
 3 -9 -7 10.02 0.72
 3 -9 -7 8.57 0.6
 3 -9 -7 8.41 1.11
 3 -9 -7 9.39 1.11
 3 -9 -7 10.27 0.76
 3 -9 -6 29.76 2.58
 3 -9 -6 48.51 2.23
 3 -9 -6 40.63 2.58
 3 -9 -6 44.83 2.26
 3 -9 -6 43.85 2.23
 3 -9 -6 63.43 2.44
 3 -9 -6 24.69 2.47
 3 -9 -6 52.77 2.2
 3 -9 -6 37.97 2.47
 3 -9 -6 39 2.81
 3 -9 -5 18.91 1.07
 3 -9 -5 14.72 1.41
 3 -9 -5 15.1 1.37
 3 -9 -5 12.33 1.45
 3 -9 -5 17.1 1.09
 3 -9 -5 18.32 1.07
 3 -9 -5 18.66 1.03
 3 -9 -5 18.62 1.35
 3 -9 -5 16.81 1.6
 3 -9 -4 0.06 0.49
 3 -9 -4 -0.01 0.27
 3 -9 -4 -0.04 0.36
 3 -9 -4 0.26 0.63
 3 -9 -4 0.26 0.27
 3 -9 -4 0.35 0.37
 3 -9 -4 0.18 0.5
 3 -9 -4 0.05 0.4
 3 -9 -3 42.12 2.46
 3 -9 -3 32.26 2.47
 3 -9 -3 57.57 2.4
 3 -9 -3 48.98 2.35
 3 -9 -3 41.87 2.59
 3 -9 -3 47.58 2.31
 3 -9 -3 46.13 2.77
 3 -9 -3 55.12 2.35
 3 -9 -3 48.34 2.3
 3 -9 -3 50.27 2.94
 3 -9 -2 30.51 1.52
 3 -9 -2 29.59 2.01
 3 -9 -2 28.92 1.54
 3 -9 -2 37.01 1.59
 3 -9 -2 20.65 1.67
 3 -9 -2 30.1 1.57
 3 -9 -2 27.39 1.73
 3 -9 -1 83.24 4.36
 3 -9 -1 111.16 4.42
 3 -9 -1 112.96 4.46
 3 -9 -1 91.24 4.45
 3 -9 -1 89.32 4.42
 3 -9 -1 92.74 4.9
 3 -9 0 0.19 0.31
 3 -9 0 0.75 0.24
 3 -9 0 0.1 0.29
 3 -9 0 0.14 0.31
 3 -9 0 0.15 0.24
 3 -9 0 0.32 0.51
 3 -9 0 0.02 0.22
 3 -9 1 46.95 2.44
 3 -9 1 41.54 2.25
 3 -9 1 49.71 2.26
 3 -9 1 48.86 2.75
 3 -9 2 15.3 0.8
 3 -9 2 14.67 0.95
 3 -9 2 15.25 1.22
 3 -9 2 14.02 0.81
 3 -9 3 8.17 0.64
 3 -9 3 8.04 0.52
 3 -9 3 6.57 0.6
 3 -9 3 8.87 0.68
 3 -9 3 7.66 0.78
 3 -9 3 8.55 0.87
 3 -9 4 41.47 2.78
 3 -9 4 48.17 2.44
 3 -9 4 47.75 2.7
 3 -9 4 51.53 2.42
 3 -9 4 51.68 2.92
 3 -9 4 48.7 2.8
 3 -9 4 48.91 2.47
 3 -9 5 36.13 1.95
 -3 9 -5 34.36 1.95
 3 -9 5 38.71 1.92
 3 -9 5 41.43 2.04
 3 -9 5 36.1 2.39
 3 -9 5 40.52 2.47
 3 -9 5 35.85 2.44
 3 -9 6 10.02 0.75
 3 -9 6 11.07 0.76
 -3 9 -6 10.63 0.88
 3 -9 6 10 1.21
 3 -9 6 9.59 1.14
 3 -9 6 11.48 1.26
 3 -9 7 20.36 1.22
 -3 9 -7 22.63 1.43
 3 -9 7 19.33 1.81
 3 -9 7 19.92 1.18
 3 -9 7 18.31 1.8
 3 -9 7 20.89 1.32
 3 -9 8 21.56 1.32
 -3 9 -8 20.55 1.91
 3 -9 8 23.4 1.44
 3 -9 8 22.96 1.29
 -3 9 -8 24.4 1.58
 3 -9 8 22.87 2.03
 3 -9 8 22.2 1.87
 3 -9 8 25.6 2.17
 3 -9 9 0.63 0.75
 3 -9 9 0.35 0.44
 -3 9 -9 0.18 0.72
 3 -9 9 0.37 0.73
 3 -9 9 0.08 0.56
 -3 9 -9 0.4 0.68
 3 -9 9 0.12 0.22
 -3 9 -10 0.14 0.32
 3 -9 10 1.25 0.79
 3 -9 10 1.26 0.3
 3 -9 10 2.05 0.51
 3 -9 10 1.58 0.68
 -3 9 -10 1.54 0.89
 -3 9 -10 1.57 0.89
 3 -9 10 1.36 0.84
 3 -9 11 4.86 0.65
 -3 9 -11 4.48 1.13
 -3 9 -11 5.22 1.06
 -3 9 -12 5.16 1.21
 3 -9 12 7.14 0.74
 -3 9 -12 5.92 1.13
 -3 9 -13 2.36 0.85
 3 -9 13 2.89 0.5
 3 -9 14 0.15 0.33
 -3 9 -14 -0.22 0.25
 -3 9 -14 -0.04 0.73
 -3 9 -15 -0.03 0.6
 -3 9 -16 1.49 0.53
 3 -8 -11 0.56 0.29
 3 -8 -11 0.04 0.21
 3 -8 -11 0.16 0.19
 3 -8 -10 1.78 0.82
 3 -8 -10 1.32 0.34
 3 -8 -10 1.51 0.34
 3 -8 -9 3.34 0.37
 3 -8 -9 1.93 0.88
 3 -8 -9 1.72 0.91
 3 -8 -9 2.81 0.44
 3 -8 -8 0.13 0.34
 3 -8 -8 0.13 0.42
 3 -8 -8 0.26 0.29
 3 -8 -8 0.49 0.42
 3 -8 -8 -0.37 0.89
 3 -8 -8 0.56 0.76
 3 -8 -8 0.92 0.61
 3 -8 -7 0.33 0.53
 3 -8 -7 0.9 0.26
 3 -8 -7 0.87 0.45
 3 -8 -7 -0.3 0.86
 3 -8 -7 0.8 0.37
 3 -8 -7 1.16 0.35
 3 -8 -7 0.79 0.66
 3 -8 -6 3.52 0.41
 3 -8 -6 3.48 0.49
 3 -8 -6 4.67 0.82
 3 -8 -6 3.59 0.44
 3 -8 -6 3.26 0.37
 3 -8 -6 3.52 0.49
 3 -8 -6 2.76 0.78
 3 -8 -6 2.58 0.94
 3 -8 -6 3.48 0.76
 3 -8 -6 2.56 0.74
 3 -8 -5 25.13 1.35
 3 -8 -5 29.63 1.43
 3 -8 -5 25.46 1.38
 3 -8 -5 20.36 1.69
 3 -8 -5 21.06 1.64
 3 -8 -5 18.43 1.72
 3 -8 -5 26.66 1.37
 3 -8 -5 29.45 1.36
 3 -8 -5 23.68 1.59
 3 -8 -4 0.6 0.5
 3 -8 -4 0.58 0.25
 3 -8 -4 0.88 0.32
 3 -8 -4 0.38 0.29
 3 -8 -4 1.17 0.59
 3 -8 -4 0.3 0.25
 3 -8 -4 0.77 0.41
 3 -8 -4 1.96 0.74
 3 -8 -4 0.32 0.44
 3 -8 -3 13.71 0.84
 3 -8 -3 15.14 1.3
 3 -8 -3 13.24 0.98
 3 -8 -3 15.93 0.91
 3 -8 -3 8.76 1.11
 3 -8 -3 15.9 0.88
 3 -8 -3 12.22 1.07
 3 -8 -3 12.21 1.04
 3 -8 -3 16.15 0.87
 3 -8 -3 16.63 0.85
 3 -8 -3 19.62 1.09
 3 -8 -2 59.51 2.78
 3 -8 -2 64.03 2.79
 3 -8 -2 67.09 2.86
 3 -8 -2 59.5 2.82
 3 -8 -2 56.08 3.25
 3 -8 -1 346.11 16.03
 3 -8 -1 354.96 16.23
 3 -8 -1 369.92 16.04
 3 -8 -1 400.24 16.06
 3 -8 -1 342.06 16.08
 3 -8 -1 381.02 16.58
 3 -8 0 209.99 9.16
 3 -8 0 197.77 8.97
 3 -8 0 198.64 8.97
 3 -8 0 224.19 9.51
 3 -8 1 1.39 0.49
 3 -8 1 0.08 0.25
 3 -8 2 1.45 0.44
 3 -8 2 1.71 0.52
 3 -8 2 1.29 0.32
 3 -8 2 1.34 0.38
 3 -8 2 1.02 0.28
 3 -8 3 4.16 0.43
 3 -8 3 4.12 0.71
 3 -8 3 4.84 0.45
 3 -8 3 4.68 0.69
 3 -8 3 6.06 0.7
 3 -8 3 5.12 0.72
 3 -8 4 35.96 2.31
 3 -8 4 33.8 1.82
 3 -8 4 37.18 1.81
 3 -8 4 36.63 2.25
 3 -8 4 34.34 2.24
 3 -8 4 35.66 2.13
 3 -8 5 3.31 0.39
 3 -8 5 3.03 0.6
 3 -8 5 4.81 0.45
 -3 8 -5 3.5 0.76
 -3 8 -5 4.13 0.51
 3 -8 5 4.06 0.82
 3 -8 5 2.95 0.75
 3 -8 6 5.83 0.52
 3 -8 6 5.76 0.52
 3 -8 6 5.69 0.98
 -3 8 -6 6.58 0.63
 -3 8 -6 5.04 0.95
 3 -8 6 6.42 1.01
 -3 8 -7 5.72 1.03
 3 -8 7 7.08 0.56
 3 -8 7 5.66 0.93
 3 -8 7 5.62 1.04
 3 -8 7 5.74 0.55
 3 -8 7 6.05 1.01
 -3 8 -7 7.84 0.74
 -3 8 -7 6.2 0.73
 -3 8 -8 2.03 0.6
 3 -8 8 2.51 0.86
 3 -8 8 2.31 0.35
 3 -8 8 1.66 0.68
 -3 8 -8 1.04 0.81
 -3 8 -8 2.49 0.67
 3 -8 8 2.38 0.86
 3 -8 9 1.8 0.88
 3 -8 9 0.83 0.64
 3 -8 9 2.29 0.96
 3 -8 9 1.39 0.51
 3 -8 9 1.62 0.32
 -3 8 -9 0.87 0.67
 -3 8 -9 1.17 0.83
 3 -8 10 2.09 0.75
 3 -8 10 3.08 1
 3 -8 10 2.33 0.54
 -3 8 -10 2.03 0.87
 -3 8 -10 3.91 0.89
 3 -8 11 9.85 1.53
 -3 8 -11 9.3 1.48
 3 -8 11 10.74 0.87
 3 -8 11 9 1.21
 3 -8 11 9.66 1.4
 3 -8 12 2.24 0.51
 -3 8 -12 0.43 0.88
 -3 8 -12 1.28 0.98
 3 -8 12 1.79 0.84
 -3 8 -13 3.02 0.89
 -3 8 -13 3.42 0.93
 3 -8 13 1.9 0.45
 -3 8 -14 -0.1 0.2
 -3 8 -14 2.04 0.8
 -3 8 -15 -0.03 0.66
 -3 8 -16 -0.22 0.49
 3 -7 -13 30.57 2.18
 3 -7 -13 44.7 1.92
 3 -7 -12 1.13 0.74
 3 -7 -12 0.95 0.23
 3 -7 -11 1.39 0.35
 3 -7 -11 2.57 0.87
 3 -7 -11 1.5 0.3
 3 -7 -11 5.32 0.92
 3 -7 -11 1.33 0.33
 3 -7 -11 6.68 0.89
 3 -7 -10 -0.82 0.38
 3 -7 -10 -0.02 0.31
 3 -7 -10 -0.41 0.36
 3 -7 -10 -0.17 0.8
 3 -7 -10 1.48 0.98
 3 -7 -10 0.55 0.79
 3 -7 -9 6.85 0.53
 3 -7 -9 5.46 1.02
 3 -7 -9 4.42 1.03
 3 -7 -9 7.18 0.64
 3 -7 -9 5.13 0.84
 3 -7 -8 1.64 0.41
 3 -7 -8 1.6 0.46
 3 -7 -8 0.98 0.81
 3 -7 -8 0.57 0.89
 3 -7 -8 1.45 0.32
 3 -7 -8 1.06 0.57
 3 -7 -7 15.43 0.81
 3 -7 -7 14.06 0.85
 3 -7 -7 14.7 0.89
 3 -7 -7 13.24 1.17
 3 -7 -6 13.51 0.83
 3 -7 -6 14.69 0.8
 3 -7 -6 12.99 0.86
 3 -7 -6 14.67 0.88
 3 -7 -6 10.61 1.2
 3 -7 -6 12.64 1.27
 3 -7 -6 14.82 0.87
 3 -7 -6 13.13 1.09
 3 -7 -6 12.64 1.25
 3 -7 -5 1.11 0.27
 3 -7 -5 1.04 0.29
 3 -7 -5 0.82 0.58
 3 -7 -5 0.8 0.31
 3 -7 -5 -0.2 0.68
 3 -7 -5 0.75 0.26
 3 -7 -5 0.71 0.51
 3 -7 -5 1.07 0.24
 3 -7 -5 0.65 0.48
 3 -7 -4 50.19 2.36
 3 -7 -4 46.41 2.61
 3 -7 -4 52.72 2.41
 3 -7 -4 46.74 2.35
 3 -7 -4 54.99 2.39
 3 -7 -4 47.29 2.68
 3 -7 -4 45.75 2.54
 3 -7 -4 55.35 2.92
 3 -7 -3 34.64 1.71
 3 -7 -3 34.72 1.75
 3 -7 -3 34.23 1.94
 3 -7 -3 36.89 1.72
 3 -7 -3 32.51 1.69
 3 -7 -3 39.14 1.73
 3 -7 -3 35.44 2.15
 3 -7 -2 16.6 1.04
 3 -7 -2 15.16 0.85
 3 -7 -2 18.21 1.28
 3 -7 -2 16.56 0.92
 3 -7 -1 65.38 3.35
 3 -7 -1 72.7 3.32
 3 -7 -1 74.72 3.66
 3 -7 0 0.56 0.43
 3 -7 0 0.42 0.25
 3 -7 1 19.08 1.1
 3 -7 1 20.54 1.17
 3 -7 1 20.93 1.4
 3 -7 1 20.45 1.41
 3 -7 2 3.26 0.68
 3 -7 2 5.45 0.44
 3 -7 2 4.05 0.6
 3 -7 3 2.59 0.62
 3 -7 3 2.82 0.61
 3 -7 3 2.77 0.57
 3 -7 3 2.84 0.61
 3 -7 3 1.97 0.3
 -3 7 -3 1.24 0.56
 3 -7 4 117.42 5.57
 3 -7 4 121.94 6.16
 -3 7 -4 126.5 6.06
 3 -7 4 134.58 6.02
 3 -7 5 99.55 4.83
 3 -7 5 98.79 5.29
 -3 7 -5 99.59 5.39
 -3 7 -5 115.22 4.87
 3 -7 5 110.05 5.54
 3 -7 6 16.29 0.96
 -3 7 -6 14.86 1.48
 3 -7 6 16.74 1.41
 3 -7 6 16.38 0.94
 -3 7 -6 16.24 1.02
 3 -7 6 16.44 1.6
 -3 7 -6 16.48 1.07
 -3 7 -7 26.97 1.75
 3 -7 7 25.33 1.54
 3 -7 7 24.82 1.76
 -3 7 -7 25.98 1.07
 -3 7 -8 8.26 1.25
 3 -7 8 5.36 0.91
 -3 7 -8 6.88 0.76
 3 -7 8 9.02 1.29
 -3 7 -8 6.5 0.77
 -3 7 -9 98.72 5.37
 -3 7 -9 114 6.22
 3 -7 9 111.57 5.95
 3 -7 9 113.58 6.37
 3 -7 9 100.02 6.16
 3 -7 10 18.38 1.66
 3 -7 10 15.72 1.13
 -3 7 -10 14.29 2.09
 -3 7 -10 17.1 1.86
 3 -7 10 18.07 2.01
 3 -7 10 18.2 1.9
 -3 7 -11 -0.13 0.25
 3 -7 11 0.08 0.42
 -3 7 -11 -0.31 0.85
 3 -7 11 -0.24 0.56
 -3 7 -11 -0.45 0.8
 3 -7 11 -0.41 0.79
 3 -7 12 1.42 0.44
 -3 7 -12 1.21 0.97
 -3 7 -12 1.42 0.53
 -3 7 -12 1.29 0.85
 3 -7 12 0.19 0.72
 -3 7 -13 0.77 0.52
 -3 7 -13 0.04 0.24
 -3 7 -13 0.6 0.88
 -3 7 -14 2.72 0.54
 -3 7 -14 3.77 0.93
 -3 7 -15 -0.42 0.67
 -3 7 -16 0.46 0.5
 3 -6 -14 15.45 1.07
 3 -6 -13 1.74 0.2
 3 -6 -13 0.71 0.71
 3 -6 -12 0.52 0.28
 3 -6 -12 0.08 0.21
 3 -6 -12 0.93 0.93
 3 -6 -12 1.11 0.84
 3 -6 -12 0.16 0.27
 3 -6 -11 -0.31 0.93
 3 -6 -11 0.03 0.32
 3 -6 -11 0.1 0.27
 3 -6 -11 0.79 0.82
 3 -6 -11 -0.81 0.9
 3 -6 -11 0.04 0.77
 3 -6 -10 4.15 1.02
 3 -6 -10 4.8 0.53
 3 -6 -10 3.59 0.92
 3 -6 -10 4 0.51
 3 -6 -10 2.74 1.01
 3 -6 -10 3.52 0.88
 3 -6 -9 0.04 0.23
 3 -6 -9 0.7 0.94
 3 -6 -9 0.16 0.38
 3 -6 -9 0.11 0.33
 3 -6 -9 0.04 0.73
 3 -6 -9 -0.41 0.88
 3 -6 -9 -0.04 0.34
 3 -6 -9 0.2 0.77
 3 -6 -9 0.41 0.48
 3 -6 -8 39.25 2.58
 3 -6 -8 42.02 2.75
 3 -6 -8 44.78 2.29
 3 -6 -8 47.26 2.25
 3 -6 -8 43.56 2.75
 3 -6 -8 46.76 2.31
 3 -6 -8 45.74 2.82
 3 -6 -7 31.02 2.6
 3 -6 -7 50.45 2.2
 3 -6 -7 39.56 2.61
 3 -6 -7 40.63 2.62
 3 -6 -7 49.31 2.23
 3 -6 -7 46.49 2.22
 3 -6 -7 38.72 2.49
 3 -6 -7 47.26 2.76
 3 -6 -6 2.06 0.6
 3 -6 -6 1.43 0.54
 3 -6 -6 1.88 0.7
 3 -6 -6 1.28 0.24
 3 -6 -6 1.53 0.73
 3 -6 -6 1.22 0.28
 3 -6 -6 1.33 0.27
 3 -6 -6 1.22 0.51
 3 -6 -5 55.74 2.6
 3 -6 -5 48.55 2.94
 3 -6 -5 55.11 2.58
 3 -6 -5 50.36 2.85
 3 -6 -5 60.37 2.62
 3 -6 -5 46.11 2.9
 3 -6 -5 54.25 2.82
 3 -6 -5 60.11 2.62
 3 -6 -4 22.9 1.49
 3 -6 -4 27.08 1.28
 3 -6 -4 25.15 1.27
 3 -6 -4 25.55 1.66
 3 -6 -4 26.81 1.32
 3 -6 -3 77.77 3.79
 3 -6 -3 77.07 3.83
 3 -6 -3 82.41 4
 3 -6 -2 128.05 6
 3 -6 -2 136.49 6.26
 3 -6 -2 129.98 5.99
 3 -6 -1 50.29 2.43
 3 -6 -1 48.73 2.43
 3 -6 -1 51.79 2.72
 3 -6 0 5.21 0.46
 3 -6 0 5.76 0.43
 3 -6 0 6.87 0.75
 3 -6 1 21.35 1.12
 3 -6 1 19.36 1.28
 3 -6 1 22.74 1.46
 3 -6 1 20.87 1.45
 3 -6 2 95.51 4.33
 3 -6 2 91.91 4.74
 3 -6 2 95.79 4.71
 3 -6 3 36.63 1.82
 -3 6 -3 39.96 2.25
 3 -6 3 37.87 2.31
 3 -6 4 205.74 9.07
 -3 6 -4 186.75 9.52
 3 -6 4 205.09 9.49
 3 -6 4 212.74 9.7
 3 -6 5 22.52 1.2
 3 -6 5 22.98 1.62
 -3 6 -5 24.73 1.77
 3 -6 5 21.59 1.75
 3 -6 6 3.26 0.85
 -3 6 -6 2.66 0.87
 3 -6 6 3.5 0.72
 -3 6 -6 2.77 0.5
 -3 6 -6 4.24 0.45
 3 -6 7 47.02 3
 -3 6 -7 50.93 3.25
 -3 6 -7 46.86 2.63
 -3 6 -8 4.66 0.69
 -3 6 -8 3.78 0.98
 3 -6 8 4.26 0.8
 -3 6 -9 13.59 1.14
 -3 6 -9 11.45 1.48
 3 -6 9 12.5 1.31
 3 -6 9 12.5 1.63
 -3 6 -9 9.93 1.02
 -3 6 -10 16.83 2.14
 -3 6 -10 15.84 1.88
 -3 6 -10 16.11 1.26
 3 -6 10 18.76 1.7
 3 -6 10 19.27 1.22
 3 -6 10 18.64 2.01
 3 -6 10 18.8 1.97
 3 -6 11 6.03 1.29
 -3 6 -11 4.9 0.81
 3 -6 11 6.55 0.99
 -3 6 -11 3.87 1.18
 -3 6 -11 5.54 1.02
 3 -6 11 6.06 1.18
 3 -6 11 5.08 0.58
 -3 6 -12 5.19 0.71
 -3 6 -12 2.84 0.9
 -3 6 -12 5.11 0.83
 -3 6 -12 3.64 1.18
 3 -6 12 3.12 0.98
 -3 6 -13 3.37 0.63
 -3 6 -13 3.01 0.71
 -3 6 -13 4.36 1.02
 -3 6 -14 0.08 0.73
 -3 6 -14 0.36 0.61
 -3 6 -14 -0.29 0.48
 -3 6 -15 1.65 0.46
 -3 6 -15 0.64 0.55
 -3 6 -15 -0.13 0.63
 -3 6 -16 0.22 0.27
 3 -5 -15 14.51 0.95
 3 -5 -14 0.68 0.96
 3 -5 -14 18.6 0.74
 3 -5 -13 1.59 0.28
 3 -5 -13 1.73 0.99
 3 -5 -12 1.75 1.04
 3 -5 -12 2 0.79
 3 -5 -12 3.67 0.42
 3 -5 -12 4.22 0.38
 3 -5 -12 2.93 0.4
 3 -5 -11 17.23 1.59
 3 -5 -11 17.32 1.57
 3 -5 -11 16.46 1.75
 3 -5 -10 1.18 0.37
 3 -5 -10 2.02 0.37
 3 -5 -10 1.21 0.79
 3 -5 -10 -0.05 0.95
 3 -5 -10 0.08 0.83
 3 -5 -10 1.02 0.52
 3 -5 -9 5.13 0.44
 3 -5 -9 5.17 0.54
 3 -5 -9 4.49 0.75
 3 -5 -9 4.38 0.87
 3 -5 -9 4.9 1.05
 3 -5 -9 5.17 0.53
 3 -5 -9 5.19 0.51
 3 -5 -9 3.62 0.87
 3 -5 -8 3.67 0.36
 3 -5 -8 3.77 0.41
 3 -5 -8 4.05 0.44
 3 -5 -8 3.45 0.75
 3 -5 -8 3.29 0.86
 3 -5 -8 3.69 0.42
 3 -5 -8 4.03 0.97
 3 -5 -8 3.63 0.79
 3 -5 -8 2.88 0.66
 3 -5 -7 1.02 0.49
 3 -5 -7 1.09 0.27
 3 -5 -7 1.15 0.25
 3 -5 -7 0.92 0.3
 3 -5 -7 0.51 0.54
 3 -5 -7 0.88 0.75
 3 -5 -7 1.58 0.71
 3 -5 -7 1.05 0.57
 3 -5 -7 0.94 0.28
 3 -5 -6 122.21 5.46
 3 -5 -6 120.12 5.82
 3 -5 -6 126.15 5.5
 3 -5 -6 100.32 5.88
 3 -5 -6 116.39 5.73
 3 -5 -6 105.1 5.77
 3 -5 -6 125.98 5.49
 3 -5 -6 132.95 5.74
 3 -5 -6 119.09 6.4
 3 -5 -6 125.8 5.94
 3 -5 -5 73.86 3.3
 3 -5 -5 73.52 3.32
 3 -5 -5 74.26 3.3
 3 -5 -5 65.56 3.58
 3 -5 -5 68.73 3.3
 3 -5 -5 69.73 3.89
 3 -5 -5 70.91 3.49
 3 -5 -5 75.2 3.7
 3 -5 -4 36.39 2.03
 3 -5 -4 40.43 2.2
 3 -5 -3 2.14 0.56
 3 -5 -3 2.05 0.37
 3 -5 -3 2.58 0.44
 3 -5 -2 10.64 0.72
 3 -5 -2 10.43 0.75
 -3 5 2 10.84 0.76
 3 -5 -2 10.59 0.92
 3 -5 -1 81.82 3.91
 3 -5 -1 92.01 4.24
 -3 5 1 85.43 4.01
 3 -5 0 193.63 8.64
 3 -5 0 199.62 9
 -3 5 0 191.51 8.8
 3 -5 0 193.55 8.98
 3 -5 1 10.07 0.63
 3 -5 1 12.4 1.02
 -3 5 -1 11.91 0.87
 3 -5 2 29.46 1.79
 3 -5 2 26.12 1.33
 3 -5 2 27.17 1.64
 3 -5 3 12.27 0.69
 3 -5 3 12.2 1.02
 3 -5 3 12.2 1.14
 3 -5 4 1.85 0.25
 -3 5 -4 2.16 0.68
 3 -5 4 1.5 0.64
 3 -5 4 1.2 0.47
 3 -5 5 120.2 5.81
 -3 5 -5 117.06 5.97
 3 -5 6 2.35 0.56
 -3 5 -6 2.52 0.81
 -3 5 -7 0.15 0.44
 3 -5 7 0.08 0.68
 3 -5 7 -0.05 0.48
 -3 5 -7 -0.28 0.71
 -3 5 -8 24.59 1.06
 3 -5 8 24.58 1.49
 -3 5 -8 23.44 1.77
 3 -5 8 24.82 1.87
 -3 5 -8 21.81 1.06
 -3 5 -9 0.86 0.58
 3 -5 9 0.1 0.72
 3 -5 9 0.52 0.52
 -3 5 -9 0.44 0.8
 -3 5 -9 0.9 0.61
 -3 5 -9 1.33 1.11
 3 -5 10 1.48 0.89
 -3 5 -10 0.55 0.61
 3 -5 10 1.55 0.66
 -3 5 -10 0.23 0.77
 -3 5 -10 0.89 0.84
 -3 5 -10 1.32 0.74
 3 -5 11 -0.12 0.73
 -3 5 -11 0.33 0.63
 -3 5 -11 -0.73 0.86
 -3 5 -11 1.22 0.59
 -3 5 -11 0.38 0.7
 3 -5 11 0.31 0.73
 -3 5 -12 -0.77 0.96
 -3 5 -12 0.03 0.56
 -3 5 -12 -0.25 0.71
 -3 5 -12 1.3 0.66
 3 -5 12 0.1 0.68
 -3 5 -13 3.11 0.77
 -3 5 -13 3.1 0.69
 -3 5 -13 3.2 0.98
 -3 5 -14 0.24 0.63
 -3 5 -14 0.47 0.51
 -3 5 -15 -0.08 0.53
 -3 5 -15 0.62 0.44
 -3 5 -16 -0.04 0.4
 -3 5 -16 0.41 0.29
 -3 5 -16 0.81 0.47
 3 -4 -15 0.08 0.62
 3 -4 -15 -0.11 0.51
 3 -4 -14 1.99 0.81
 3 -4 -14 1.64 0.21
 3 -4 -14 1.75 0.93
 3 -4 -13 -0.25 0.96
 3 -4 -13 -0.09 0.88
 3 -4 -13 -0.11 0.3
 3 -4 -12 0.88 0.75
 3 -4 -12 1.99 0.34
 3 -4 -12 1.2 0.33
 3 -4 -12 0.65 1.12
 3 -4 -12 0.2 0.99
 3 -4 -12 1.33 0.35
 3 -4 -11 0.17 0.69
 3 -4 -11 0.22 0.97
 3 -4 -11 -0.3 0.9
 3 -4 -11 -0.03 0.28
 3 -4 -11 0.19 0.32
 3 -4 -11 -0.2 0.78
 3 -4 -11 0.08 0.33
 3 -4 -10 3.55 0.41
 3 -4 -10 3.56 0.47
 3 -4 -10 2.07 0.81
 3 -4 -10 3.34 1.04
 3 -4 -10 3.22 0.96
 3 -4 -10 2.71 0.86
 3 -4 -10 2.24 0.57
 3 -4 -9 25.26 1.26
 3 -4 -9 26.91 1.34
 3 -4 -9 26.11 1.31
 3 -4 -9 21.63 1.61
 3 -4 -9 20.61 1.77
 3 -4 -9 21.74 1.64
 3 -4 -9 21.44 1.65
 3 -4 -8 2.15 0.34
 3 -4 -8 1.46 0.26
 3 -4 -8 1.88 0.28
 3 -4 -8 1.68 0.59
 3 -4 -8 1.08 0.74
 3 -4 -8 1.33 0.31
 3 -4 -8 0.98 0.61
 3 -4 -8 1.87 0.54
 3 -4 -7 87.63 4.13
 3 -4 -7 79.03 3.66
 3 -4 -7 84.79 3.69
 3 -4 -7 83.79 3.67
 3 -4 -7 76.88 4.01
 3 -4 -7 77.97 3.68
 3 -4 -7 76.57 3.92
 3 -4 -7 80.57 3.93
 3 -4 -7 81.9 4.83
 3 -4 -6 11.62 0.92
 3 -4 -6 11.85 0.69
 3 -4 -6 11.88 0.7
 3 -4 -6 11.27 1.27
 3 -4 -6 12.7 0.71
 3 -4 -6 13.13 1.01
 3 -4 -5 0.15 0.37
 3 -4 -5 0.31 0.39
 3 -4 -5 -0.26 0.49
 -3 4 5 0.11 0.28
 -3 4 4 45.55 2.26
 3 -4 -4 41.56 2.22
 3 -4 -4 42.63 2.36
 -3 4 3 385.89 16.8
 3 -4 -3 368.77 16.74
 3 -4 -3 398.27 16.83
 3 -4 -3 357.82 16.88
 3 -4 -2 719.02 31.64
 3 -4 -2 727.23 31.7
 3 -4 -2 757.85 31.9
 -3 4 2 694.25 31.72
 -3 4 1 91.78 4.3
 3 -4 -1 91.1 4.18
 3 -4 -1 93.16 4.46
 -3 4 0 282.44 12.72
 3 -4 0 302.69 12.93
 3 -4 0 279.63 12.53
 3 -4 1 621.05 27.23
 3 -4 1 630.39 27.65
 -3 4 -1 617.05 27.47
 3 -4 2 85.42 3.85
 3 -4 2 85.38 4.16
 3 -4 3 14.3 0.75
 3 -4 3 13.81 1.06
 3 -4 4 39.38 2.43
 3 -4 4 37.38 2.21
 -3 4 -4 41.93 2.43
 3 -4 5 179.49 8.47
 -3 4 -5 173.5 8.39
 3 -4 5 170.42 8.18
 -3 4 -6 27.87 2.13
 3 -4 6 31.09 2.22
 3 -4 6 31.09 1.95
 3 -4 7 3.89 0.72
 3 -4 7 2.81 0.87
 -3 4 -7 2.66 0.54
 -3 4 -7 2.75 0.86
 -3 4 -7 3.34 0.49
 -3 4 -8 38.88 1.83
 -3 4 -8 30.9 2.87
 -3 4 -8 30.4 2.39
 3 -4 8 31.39 2.11
 3 -4 8 30.46 2.45
 -3 4 -8 29.65 1.8
 -3 4 -8 28.63 1.52
 -3 4 -9 0.1 0.57
 3 -4 9 0.51 0.74
 -3 4 -9 -0.34 0.82
 -3 4 -9 -0.09 0.78
 -3 4 -9 -0.19 0.55
 3 -4 9 -0.06 0.44
 3 -4 10 0.68 0.81
 -3 4 -10 0.88 0.63
 -3 4 -10 -0.35 0.61
 -3 4 -10 0.5 0.88
 -3 4 -10 0.84 0.68
 -3 4 -11 1.79 0.74
 -3 4 -11 2.89 0.7
 -3 4 -11 2.17 0.78
 3 -4 11 1.3 0.83
 3 -4 11 0.61 0.82
 -3 4 -12 0.71 0.74
 3 -4 12 0.09 0.69
 -3 4 -12 0.11 0.86
 -3 4 -12 0.34 0.59
 -3 4 -13 4.15 0.72
 -3 4 -13 2.6 0.8
 -3 4 -14 -0.06 0.53
 -3 4 -14 0.21 0.65
 -3 4 -14 0.21 0.73
 -3 4 -15 1.11 0.6
 -3 4 -15 0.98 0.46
 -3 4 -15 1.09 0.63
 -3 4 -16 -0.05 0.36
 -3 4 -16 -0.01 0.26
 3 -3 -16 1.83 0.53
 3 -3 -15 0.12 0.97
 3 -3 -15 0.07 0.81
 3 -3 -14 -0.12 0.8
 3 -3 -14 0.54 0.98
 3 -3 -14 0.54 0.21
 3 -3 -13 4.44 0.92
 3 -3 -13 3.58 1.21
 3 -3 -13 4.39 1.12
 3 -3 -13 4.62 0.59
 3 -3 -12 2.78 0.36
 3 -3 -12 2 0.76
 3 -3 -12 0.85 0.99
 3 -3 -12 1.76 0.9
 3 -3 -12 1.9 0.35
 3 -3 -12 1.79 0.37
 3 -3 -12 1.36 0.75
 3 -3 -11 2.55 0.38
 3 -3 -11 2.12 0.38
 3 -3 -11 3.08 0.94
 3 -3 -11 2.6 0.34
 3 -3 -11 1.87 0.74
 3 -3 -11 1.84 1.03
 3 -3 -11 1.16 0.79
 3 -3 -10 28.54 1.36
 3 -3 -10 23.33 1.85
 3 -3 -10 22.91 1.7
 3 -3 -10 21.13 1.8
 3 -3 -10 25.87 1.85
 3 -3 -10 26.81 1.39
 3 -3 -10 27.23 1.39
 3 -3 -10 21.66 1.7
 3 -3 -9 29 1.41
 3 -3 -9 30.95 1.48
 3 -3 -9 30.16 1.45
 3 -3 -9 26.72 1.75
 3 -3 -9 26.41 1.91
 3 -3 -9 29.44 1.87
 3 -3 -9 25.09 1.91
 3 -3 -9 27.12 1.78
 3 -3 -9 24.76 1.75
 3 -3 -8 5.14 0.87
 3 -3 -8 5.87 0.43
 3 -3 -8 3.86 1.22
 3 -3 -8 5.95 0.46
 3 -3 -8 5.39 0.72
 3 -3 -8 5.5 0.43
 3 -3 -8 6.83 0.92
 3 -3 -8 6.8 0.82
 3 -3 -8 6.04 0.73
 3 -3 -8 5.64 0.67
 3 -3 -7 19.19 1.25
 3 -3 -7 20.47 1.4
 3 -3 -7 23.22 1.38
 3 -3 -7 18.98 1.03
 3 -3 -7 19.89 1.28
 3 -3 -7 20.58 1.91
 3 -3 -7 18.91 1.31
 3 -3 -7 19.3 1.02
 3 -3 -7 19.8 1.03
 3 -3 -6 11.35 1.19
 3 -3 -6 10.57 0.85
 3 -3 -6 9.5 0.95
 3 -3 -5 152.09 7.58
 -3 3 5 173.25 7.6
 3 -3 -5 162.29 7.74
 3 -3 -5 168.2 7.56
 -3 3 4 50.66 2.54
 3 -3 -4 51.88 2.62
 3 -3 -4 44.91 2.45
 3 -3 -4 51.72 2.54
 3 -3 -3 0.34 0.36
 -3 3 3 0.92 0.36
 3 -3 -3 0.24 0.28
 -3 3 2 4.23 0.47
 3 -3 -2 3.87 0.39
 3 -3 -2 3.91 0.61
 3 -3 -1 193.48 8.44
 3 -3 -1 191.24 8.81
 -3 3 1 183.32 8.57
 3 -3 0 265.91 11.51
 -3 3 0 249.9 11.7
 3 -3 1 75.03 3.4
 -3 3 -1 77.22 3.68
 3 -3 2 24.12 1.15
 3 -3 2 23.5 1.44
 3 -3 2 23.6 1.61
 3 -3 3 3.48 0.26
 3 -3 3 2.62 0.66
 3 -3 3 4.03 0.55
 3 -3 4 0.58 0.6
 3 -3 4 0.85 0.44
 -3 3 -4 1.59 0.73
 3 -3 5 13.09 1.29
 3 -3 5 12.75 1.07
 -3 3 -5 13.78 1.36
 -3 3 -6 66.14 3.9
 3 -3 6 69.18 3.65
 3 -3 6 74.99 4.05
 -3 3 -7 149.13 4.93
 -3 3 -7 154.11 3.94
 3 -3 7 151.21 3.19
 3 -3 7 151.76 4.06
 -3 3 -7 159.59 1.56
 -3 3 -7 155.33 2.38
 -3 3 -8 25.63 1.37
 -3 3 -8 22.48 2.2
 -3 3 -8 18.87 1.06
 3 -3 8 17.66 1.5
 3 -3 8 20.25 1.92
 -3 3 -8 21.26 1.93
 3 -3 9 6.11 1.18
 -3 3 -9 8.22 1.23
 -3 3 -9 6.93 0.53
 -3 3 -10 1.4 0.7
 3 -3 10 0.91 0.82
 -3 3 -10 1.14 0.64
 -3 3 -11 -0.31 0.88
 -3 3 -11 -0.81 0.62
 -3 3 -11 0.15 0.2
 -3 3 -11 0.79 0.6
 3 -3 11 -0.12 0.72
 3 -3 11 0.58 0.74
 -3 3 -11 0.07 0.68
 -3 3 -12 0.86 0.78
 -3 3 -12 1.29 0.7
 3 -3 12 0.72 0.69
 -3 3 -12 0.44 0.83
 -3 3 -13 4.54 0.76
 -3 3 -13 2.68 0.82
 -3 3 -13 2.33 0.86
 -3 3 -14 -0.09 0.64
 -3 3 -14 0.33 0.64
 -3 3 -14 0.03 0.54
 -3 3 -15 0.23 0.42
 -3 3 -15 1.12 0.58
 -3 3 -15 -0.28 0.51
 3 -2 -16 1.18 0.78
 3 -2 -16 2.66 0.61
 3 -2 -15 -0.22 0.91
 3 -2 -15 -0.96 0.74
 3 -2 -15 0.2 0.11
 3 -2 -14 1.63 1.04
 3 -2 -14 0.26 0.82
 3 -2 -13 -0.63 0.66
 3 -2 -13 -0.19 0.87
 3 -2 -13 -0.19 0.29
 3 -2 -13 -0.19 0.84
 3 -2 -12 1.33 0.32
 3 -2 -12 1.46 0.27
 3 -2 -12 1.09 0.7
 3 -2 -12 0.85 0.82
 3 -2 -12 1.36 0.91
 3 -2 -12 1.39 0.33
 3 -2 -11 0.56 0.31
 3 -2 -11 0.03 0.3
 3 -2 -11 0.26 0.24
 3 -2 -11 0.4 0.64
 3 -2 -11 0.31 0.75
 3 -2 -11 0.2 0.81
 3 -2 -11 -0.04 0.74
 3 -2 -10 5 0.41
 3 -2 -10 3.79 0.74
 3 -2 -10 5.7 1.11
 3 -2 -10 5.02 0.45
 3 -2 -10 4.71 0.92
 3 -2 -10 4.72 0.85
 3 -2 -10 6.02 0.48
 3 -2 -10 5.48 0.89
 3 -2 -9 10.53 1.01
 3 -2 -9 11.68 0.71
 3 -2 -9 10.3 1.82
 3 -2 -9 11.92 1
 3 -2 -9 11.97 0.69
 3 -2 -9 11.25 1.14
 3 -2 -9 12.49 1.07
 3 -2 -9 11.63 1.18
 3 -2 -9 11.79 0.71
 3 -2 -9 11.48 0.95
 3 -2 -8 6.91 0.73
 3 -2 -8 8.36 0.52
 3 -2 -8 7.11 1.39
 3 -2 -8 7.1 0.49
 3 -2 -8 8.23 0.95
 3 -2 -8 7.94 0.79
 3 -2 -8 7.16 0.92
 3 -2 -8 7.2 0.5
 3 -2 -8 8 0.78
 3 -2 -8 7.6 0.72
 3 -2 -7 35.62 2.53
 3 -2 -7 36.55 1.98
 3 -2 -6 14.7 1.34
 3 -2 -6 13.59 1.17
 3 -2 -6 15.44 0.99
 3 -2 -5 232.81 11.19
 3 -2 -5 254.15 11.32
 3 -2 -5 252.45 11.09
 3 -2 -4 171.12 7.99
 -3 2 4 178.33 8.04
 3 -2 -4 178.2 8
 3 -2 -4 175.4 8.06
 -3 2 3 576.56 25.82
 3 -2 -3 591.33 25.74
 -3 2 2 565.77 25.09
 3 -2 -2 570.86 24.97
 3 -2 -1 2.75 0.73
 3 -2 -1 3.69 0.3
 -3 2 1 3.83 0.47
 3 -2 0 93.11 4.45
 3 -2 0 90.61 4.05
 -3 2 0 88.49 4.25
 3 -2 1 228.66 10.36
 3 -2 1 225.47 9.91
 -3 2 -1 223.24 10.19
 3 -2 2 23.66 1.12
 3 -2 2 23.95 1.42
 3 -2 2 26.27 1.65
 3 -2 3 98.67 4.65
 3 -2 3 94.3 4.84
 3 -2 4 50.55 2.65
 3 -2 4 51.95 2.92
 -3 2 -4 48.56 2.85
 3 -2 5 151.35 7.52
 -3 2 -5 165.63 7.86
 3 -2 5 176.14 7.96
 3 -2 6 3.58 0.81
 3 -2 6 3.77 0.6
 -3 2 -6 4.2 1.33
 -3 2 -6 4.04 0.95
 3 -2 7 54.39 3.12
 3 -2 7 63.35 3.66
 -3 2 -7 56.67 3.77
 -3 2 -7 52.21 2.65
 -3 2 -7 52.25 2.88
 -3 2 -8 0.42 0.53
 -3 2 -8 0.66 0.24
 -3 2 -8 1.34 0.77
 -3 2 -8 0.92 0.48
 3 -2 8 0.18 0.68
 -3 2 -9 2.08 0.93
 -3 2 -9 2 0.67
 -3 2 -9 2.91 0.59
 3 -2 9 1.44 0.79
 -3 2 -9 1.6 0.3
 -3 2 -10 0.97 0.71
 3 -2 10 1.83 0.92
 -3 2 -10 0.29 0.81
 -3 2 -10 0.49 0.61
 -3 2 -11 -0.26 0.74
 -3 2 -11 0.21 0.77
 -3 2 -11 0.36 0.63
 3 -2 11 0.84 0.72
 -3 2 -12 0.43 0.66
 -3 2 -12 0.29 0.74
 -3 2 -12 -0.44 0.76
 -3 2 -13 3.37 0.74
 -3 2 -13 3.06 0.84
 -3 2 -13 1.62 0.79
 -3 2 -14 0.62 0.65
 -3 2 -14 0.68 0.54
 -3 2 -14 0.72 0.61
 -3 2 -15 0.04 0.41
 -3 2 -15 0.41 0.46
 3 -1 -17 0.06 0.41
 3 -1 -16 -0.09 0.62
 3 -1 -15 -0.43 0.71
 3 -1 -15 0.12 0.14
 3 -1 -15 -0.42 0.74
 3 -1 -14 -0.04 0.86
 3 -1 -14 0.2 0.85
 3 -1 -13 2.83 0.69
 3 -1 -13 1.31 1.21
 3 -1 -13 3.57 0.38
 3 -1 -13 3.89 1.04
 3 -1 -13 3.01 0.87
 3 -1 -12 1.81 0.32
 3 -1 -12 0.99 0.65
 3 -1 -12 1.86 1.06
 3 -1 -12 1.55 0.84
 3 -1 -12 2.3 0.35
 3 -1 -12 2.55 1
 3 -1 -11 -0.03 0.28
 3 -1 -11 -0.29 0.28
 3 -1 -11 -0.82 0.98
 3 -1 -11 0.78 0.74
 3 -1 -11 0.2 0.64
 3 -1 -11 0.2 0.21
 3 -1 -11 0.04 0.74
 3 -1 -11 0.19 0.84
 3 -1 -10 1.39 0.66
 3 -1 -10 0.76 1.21
 3 -1 -10 1.09 0.28
 3 -1 -10 0.85 0.22
 3 -1 -10 1.03 0.55
 3 -1 -10 1.97 0.86
 3 -1 -10 1.15 0.27
 3 -1 -10 2.28 0.84
 3 -1 -10 0.98 0.64
 3 -1 -9 8.93 0.58
 3 -1 -9 11.48 1.81
 3 -1 -9 8.13 0.82
 3 -1 -9 11 0.93
 3 -1 -9 9.95 1.07
 3 -1 -9 10.01 0.59
 3 -1 -9 8.8 0.56
 3 -1 -9 7.81 0.9
 3 -1 -9 9.29 0.77
 3 -1 -8 5.02 0.39
 3 -1 -8 4.67 1.22
 3 -1 -8 5.79 0.7
 3 -1 -8 5.98 0.68
 3 -1 -8 5.75 0.56
 3 -1 -8 5.97 0.65
 3 -1 -7 2.57 0.84
 3 -1 -7 2.34 0.36
 3 -1 -6 1298.99 58.28
 3 -1 -6 1330.03 57.87
 3 -1 -5 0.11 0.25
 -3 1 5 0.02 0.25
 3 -1 -5 0.03 0.49
 -3 1 4 170.46 7.45
 3 -1 -4 155.12 7.41
 3 -1 -4 163.45 7.38
 -3 1 4 161.21 7.35
 3 -1 -3 279.66 12.66
 -3 1 3 294.79 12.77
 3 -1 -3 283.53 12.72
 -3 1 2 316.05 14.41
 3 -1 -2 329.03 14.3
 3 -1 -1 1247.37 54.79
 3 -1 -1 1245.32 54.41
 3 -1 0 260.25 13.09
 3 -1 0 295.2 12.72
 3 -1 1 6.63 0.84
 3 -1 1 6.77 0.36
 -3 1 -1 5.66 0.63
 3 -1 2 7.6 0.39
 3 -1 2 7.03 0.66
 3 -1 2 9.03 0.9
 3 -1 3 12.99 0.93
 3 -1 3 12.76 1.15
 3 -1 4 63.36 3.13
 -3 1 -4 57.53 3.33
 3 -1 4 63.23 3.43
 3 -1 5 25.29 1.58
 3 -1 5 26.12 1.89
 -3 1 -5 23.47 2.21
 3 -1 6 5.33 0.67
 3 -1 6 4.78 0.94
 -3 1 -6 6.66 1.11
 -3 1 -6 5.4 0.61
 -3 1 -6 5.72 0.42
 -3 1 -7 6.25 1.05
 3 -1 7 5.48 1.03
 -3 1 -7 6.44 0.46
 -3 1 -7 5.67 0.53
 -3 1 -7 5.04 1.06
 -3 1 -7 5.03 0.67
 -3 1 -8 0.21 0.5
 3 -1 8 0.09 0.69
 -3 1 -8 -0.13 0.56
 -3 1 -8 0.42 0.34
 -3 1 -8 0.36 0.23
 -3 1 -8 0.24 0.69
 -3 1 -9 0.28 0.24
 3 -1 9 -0.1 0.75
 -3 1 -9 -0.17 0.37
 -3 1 -9 -0.09 0.74
 -3 1 -9 0.24 0.44
 -3 1 -10 3.2 0.36
 3 -1 10 2.84 0.96
 -3 1 -10 4.2 0.55
 -3 1 -10 3.22 1.01
 -3 1 -10 3.57 0.87
 -3 1 -10 4.73 0.8
 -3 1 -11 8.07 0.73
 -3 1 -11 8.16 0.99
 -3 1 -11 5.01 1.17
 -3 1 -11 7.79 1.05
 -3 1 -12 1.93 0.9
 -3 1 -12 3.85 0.84
 -3 1 -12 4.44 0.9
 -3 1 -13 1.71 0.8
 -3 1 -13 1.88 0.7
 -3 1 -13 3.48 0.74
 -3 1 -14 0.03 0.49
 -3 1 -14 0.03 0.58
 -3 1 -14 -0.16 0.48
 -3 1 -15 0.06 0.45
 -3 1 -15 -0.02 0.35
 3 0 -17 0.21 0.48
 3 0 -17 -0.17 0.74
 3 0 -16 0.17 0.91
 3 0 -16 0.29 0.62
 3 0 -16 0.27 0.66
 3 0 -15 0.66 1.05
 3 0 -15 0.47 0.71
 3 0 -15 0.37 0.87
 3 0 -14 0.67 0.24
 3 0 -14 1.01 0.81
 3 0 -14 0.63 1.08
 3 0 -14 -0.32 0.94
 3 0 -13 11.42 1.46
 3 0 -13 11.64 1.26
 3 0 -13 10.09 1.39
 3 0 -13 13.67 0.78
 3 0 -12 2.77 1.01
 3 0 -12 3.41 0.85
 3 0 -12 3.17 0.36
 3 0 -12 1.88 0.99
 3 0 -11 1.25 0.22
 3 0 -11 0.99 0.57
 3 0 -11 2.36 0.93
 3 0 -11 0.66 0.79
 3 0 -11 1.44 0.65
 3 0 -11 0.91 0.25
 3 0 -10 6.79 0.78
 3 0 -10 8.21 1.79
 3 0 -10 7.47 0.5
 3 0 -10 8.55 1.02
 3 0 -10 8.47 0.9
 3 0 -10 8.68 1.09
 3 0 -10 8.67 0.53
 3 0 -10 6.12 0.85
 3 0 -9 0.08 0.47
 3 0 -9 0.67 1.06
 3 0 -9 0.1 0.43
 3 0 -9 0.15 0.19
 3 0 -9 0.04 0.64
 3 0 -9 0.4 0.49
 3 0 -9 0.03 0.59
 3 0 -8 11.2 0.75
 3 0 -8 8.6 1.37
 -3 0 7 96.68 4.65
 3 0 -7 97.37 4.49
 3 0 -6 22.74 1.67
 -3 0 6 24.44 1.41
 3 0 -6 24.11 1.27
 3 0 -5 933.57 40.33
 -3 0 5 901.17 40.17
 3 0 -5 913.44 40.06
 3 0 -4 589.8 27.73
 3 0 -4 675.72 27.77
 -3 0 4 614.36 27.43
 -3 0 4 685.1 27.74
 3 0 -4 652.52 27.65
 3 0 -3 91.25 4.44
 -3 0 3 96.58 4.42
 -3 0 3 95.74 4.51
 3 0 -3 100.13 4.48
 3 0 -2 14.64 0.8
 -3 0 2 10.46 1.01
 -3 0 1 123.7 6.4
 3 0 -1 132.37 5.95
 3 0 0 264.98 11.48
 3 0 0 249.21 11.03
 -3 0 0 255.27 11.73
 -3 0 0 252.12 11.27
 3 0 1 15.46 1.16
 3 0 1 14 0.66
 -3 0 -1 15.41 1.57
 -3 0 -1 15.72 1.02
 -3 0 -2 2.83 1.18
 3 0 2 3.57 0.68
 3 0 3 168.74 7.79
 -3 0 -3 167.57 8.44
 3 0 3 174.52 8.1
 3 0 4 95.13 4.64
 -3 0 -4 94.59 4.93
 3 0 4 103.74 5.04
 -3 0 -5 98.91 5.02
 -3 0 -5 90.05 4.73
 3 0 5 88.39 4.39
 3 0 5 86.88 4.79
 -3 0 -6 185.25 7.82
 -3 0 -6 174.95 7.91
 -3 0 -6 167.67 8.56
 3 0 6 170.66 8.68
 -3 0 -6 175.45 8.67
 -3 0 -6 161.39 7.98
 -3 0 -7 52.77 3.44
 -3 0 -7 57.83 2.76
 -3 0 -7 58.42 3.37
 3 0 7 51.5 3.48
 -3 0 -7 48.61 2.82
 -3 0 -7 59.63 2.63
 -3 0 -8 21.89 1.65
 -3 0 -8 19.97 1.87
 -3 0 -8 22.38 1.28
 3 0 8 19.66 1.95
 -3 0 -8 20.74 1.11
 -3 0 -9 0.91 0.44
 -3 0 -9 1.07 0.42
 -3 0 -9 0.98 0.61
 -3 0 -9 0.36 0.74
 -3 0 -9 1.38 0.28
 -3 0 -10 8.11 0.57
 -3 0 -10 9.89 1.11
 -3 0 -10 10.02 0.81
 -3 0 -10 11.5 1.08
 -3 0 -10 7.74 1.29
 -3 0 -11 0.55 0.47
 -3 0 -11 0.71 0.81
 -3 0 -11 0.72 0.71
 -3 0 -11 1.59 0.72
 -3 0 -12 0.68 0.79
 -3 0 -12 -0.42 0.44
 -3 0 -12 0.72 0.63
 -3 0 -12 -0.14 0.67
 -3 0 -13 0.59 0.69
 -3 0 -13 0.27 0.59
 -3 0 -13 0.08 0.51
 -3 0 -14 -0.16 0.47
 -3 0 -14 -0.43 0.6
 3 1 -18 0.82 0.46
 3 1 -17 0.29 0.79
 3 1 -17 0.02 0.51
 3 1 -17 0.26 0.51
 3 1 -16 1.36 1
 3 1 -16 1.23 0.67
 3 1 -16 1.77 0.89
 3 1 -15 1.53 1.07
 3 1 -15 -0.92 0.71
 3 1 -15 -0.2 0.87
 3 1 -14 0.54 1.12
 3 1 -14 -0.17 0.72
 3 1 -14 0.25 0.2
 3 1 -14 -0.65 0.97
 3 1 -13 11.73 1.51
 3 1 -13 14.57 1.29
 3 1 -13 15.03 1.55
 3 1 -13 14.56 0.82
 3 1 -12 2.64 0.99
 3 1 -12 3.13 0.78
 3 1 -12 3.04 0.34
 3 1 -12 2.87 1.01
 -3 -1 11 -0.11 0.47
 3 1 -11 0.34 0.76
 3 1 -11 0.44 0.22
 3 1 -11 -0.69 0.83
 3 1 -11 0.17 0.57
 3 1 -10 -0.14 1.25
 3 1 -10 0.26 0.2
 3 1 -10 -0.04 0.67
 3 1 -10 0.06 0.51
 3 1 -10 -0.12 0.71
 3 1 -9 17.95 1.02
 3 1 -9 20.03 1.41
 3 1 -9 21.08 1.48
 3 1 -9 22.11 1.31
 3 1 -8 0.08 0.88
 -3 -1 8 0.27 0.34
 -3 -1 7 22.14 1.44
 3 1 -7 23.05 1.84
 3 1 -7 23.62 1.19
 3 1 -6 400.89 17.31
 -3 -1 6 379.38 17.04
 3 1 -6 377.37 16.76
 3 1 -5 164.55 7.18
 -3 -1 5 157.63 7.05
 3 1 -5 146.27 6.82
 -3 -1 4 54.82 2.73
 3 1 -4 56.81 2.72
 -3 -1 4 52.7 2.42
 -3 -1 3 27.54 1.44
 3 1 -3 29.4 1.55
 -3 -1 3 32.06 1.61
 -3 -1 3 26.62 1.63
 -3 -1 2 1494.02 63.96
 -3 -1 2 1425.24 63.97
 -3 -1 1 636.4 27.92
 3 1 -1 670.73 28.4
 -3 -1 1 647.49 28.34
 -3 -1 0 153.8 7.3
 3 1 0 155.69 7.24
 3 1 1 0.68 0.56
 -3 -1 -1 1.2 0.69
 -3 -1 -1 1.63 0.42
 -3 -1 -2 12.32 1.26
 3 1 2 12.88 1.13
 -3 -1 -3 474.3 21.12
 3 1 3 458.4 20.99
 -3 -1 -4 451.68 20.35
 3 1 4 448.49 20.43
 -3 -1 -5 196.36 9.21
 3 1 5 185.57 9.24
 -3 -1 -5 194.88 8.58
 -3 -1 -5 178.43 9.12
 -3 -1 -6 9.21 0.58
 -3 -1 -6 8.94 0.7
 -3 -1 -6 7.43 1.09
 -3 -1 -6 10.97 0.67
 3 1 6 8.34 1.15
 -3 -1 -6 7.2 0.74
 -3 -1 -6 7.51 1.01
 -3 -1 -7 1.86 0.29
 -3 -1 -7 2.1 0.53
 -3 -1 -7 1.97 0.6
 3 1 7 1.94 0.75
 -3 -1 -7 1.67 0.81
 -3 -1 -7 2.52 0.4
 -3 -1 -7 2.08 0.43
 -3 -1 -8 11.68 0.87
 -3 -1 -8 9.76 1.32
 -3 -1 -8 10.54 0.66
 -3 -1 -8 9.9 1.02
 -3 -1 -9 20.68 1.91
 -3 -1 -9 22.54 1.31
 -3 -1 -9 18.35 1.03
 -3 -1 -10 28.05 1.5
 -3 -1 -10 21.36 1.15
 -3 -1 -11 0.73 0.47
 -3 -1 -11 2.12 0.66
 -3 -1 -12 0.17 0.42
 -3 -1 -13 0.81 0.4
 -3 -1 -14 1.21 0.52
 3 2 -18 0.47 0.6
 3 2 -17 0.95 0.84
 3 2 -17 0.76 0.52
 3 2 -17 -0.03 0.75
 3 2 -16 0.43 0.95
 3 2 -16 1.25 0.63
 3 2 -16 0.51 0.92
 3 2 -15 3.22 1.22
 3 2 -15 3.84 0.8
 3 2 -15 5.57 1.25
 3 2 -14 1.66 1.16
 3 2 -14 2.47 0.75
 3 2 -14 3.7 1.12
 3 2 -13 15.79 1.64
 3 2 -13 20.43 1.5
 3 2 -13 20.37 1.81
 3 2 -13 19.86 1.03
 -3 -2 12 9.94 1.14
 3 2 -12 10.24 1.26
 3 2 -12 8.59 0.97
 3 2 -12 8.55 0.56
 -3 -2 11 17.66 1.46
 3 2 -11 16.02 1.41
 3 2 -11 16.78 1.24
 3 2 -11 16.28 0.89
 3 2 -10 -0.11 0.66
 3 2 -10 -0.16 0.44
 3 2 -10 -0.4 1.25
 3 2 -10 0.3 0.18
 -3 -2 10 -0.09 0.4
 3 2 -9 51.89 2.74
 3 2 -9 51.66 2.77
 -3 -2 9 48.88 2.82
 3 2 -9 48.44 3.63
 3 2 -8 802.93 36.95
 -3 -2 8 831.86 36.42
 3 2 -7 856.32 38.36
 -3 -2 7 863.79 38.05
 3 2 -6 -0.02 0.1
 3 2 -6 -0.32 0.68
 -3 -2 6 0.03 0.39
 3 2 -5 60.8 2.9
 -3 -2 5 57.06 2.84
 3 2 -5 51.7 2.5
 3 2 -4 138.83 6.79
 -3 -2 4 155.97 6.59
 -3 -2 4 134.61 6.86
 -3 -2 3 271.28 13.39
 -3 -2 3 309.21 13.19
 3 2 -3 301.09 13.28
 -3 -2 2 41.84 2.12
 -3 -2 1 1.12 0.08
 -3 -2 1 1.16 0.5
 3 2 -1 1.72 0.56
 -3 -2 1 1.97 0.4
 -3 -2 0 3.23 0.48
 -3 -2 0 2.8 0.62
 3 2 0 2.67 0.64
 3 2 1 49.38 2.76
 -3 -2 -1 55.08 2.85
 -3 -2 -1 50.84 2.63
 3 2 2 2.32 0.63
 -3 -2 -2 1.82 0.63
 -3 -2 -3 24.24 1.67
 3 2 3 22.88 1.68
 -3 -2 -4 0.67 0.58
 3 2 4 0.16 0.58
 -3 -2 -4 0.38 0.59
 -3 -2 -5 28.29 2.04
 -3 -2 -5 29.49 1.56
 -3 -2 -5 28.32 1.66
 -3 -2 -5 27.41 2.09
 -3 -2 -5 33.57 1.46
 -3 -2 -5 28.88 1.61
 3 2 5 24.66 2.11
 -3 -2 -6 18.63 1.57
 -3 -2 -6 16.57 1.24
 -3 -2 -6 14.6 1.59
 -3 -2 -6 17.57 1.2
 -3 -2 -6 14.18 1.25
 -3 -2 -6 17.04 1.13
 -3 -2 -7 0.85 0.42
 -3 -2 -7 0.36 0.61
 -3 -2 -7 0.61 0.25
 -3 -2 -7 0.25 0.53
 -3 -2 -7 0.26 0.35
 -3 -2 -7 0.05 0.39
 -3 -2 -8 0.71 0.24
 -3 -2 -8 0.91 0.6
 -3 -2 -8 0.95 0.49
 -3 -2 -8 1.18 0.45
 -3 -2 -8 0.4 0.66
 -3 -2 -8 1.05 0.45
 -3 -2 -9 1.58 0.28
 -3 -2 -9 2.14 0.57
 -3 -2 -9 1.65 0.77
 -3 -2 -9 3.61 0.79
 -3 -2 -9 2.57 0.58
 -3 -2 -10 -0.12 0.54
 -3 -2 -10 0.41 0.75
 -3 -2 -10 0.42 0.69
 -3 -2 -10 0.43 0.49
 -3 -2 -11 0.98 0.75
 -3 -2 -11 0.5 0.65
 -3 -2 -11 0.7 0.55
 -3 -2 -12 -0.35 0.66
 -3 -2 -12 -0.05 0.46
 -3 -2 -12 0.09 0.57
 -3 -2 -13 0.89 0.38
 -3 -2 -13 1.62 0.59
 -3 -2 -13 1.33 0.5
 3 3 -18 0.5 0.7
 3 3 -18 0.25 0.53
 3 3 -17 2.08 0.96
 3 3 -17 2.29 0.87
 3 3 -17 2.14 0.58
 3 3 -16 3.63 1.19
 3 3 -16 5.06 0.76
 3 3 -16 3.61 1.13
 3 3 -15 -0.26 1.06
 3 3 -15 -0.26 0.6
 3 3 -14 0.21 0.97
 3 3 -14 0.54 0.66
 3 3 -13 1.7 0.99
 -3 -3 13 3.31 0.77
 3 3 -13 3.1 0.75
 3 3 -12 9.24 1.25
 -3 -3 12 8.8 1.12
 3 3 -12 7.66 1.16
 3 3 -12 7.46 0.88
 -3 -3 11 12.41 1.18
 3 3 -11 8.63 1.99
 -3 -3 11 14.8 1.3
 3 3 -11 11.8 1.16
 3 3 -11 13.55 1.28
 3 3 -11 10.94 0.65
 3 3 -10 1.48 1.39
 3 3 -10 0.73 0.65
 3 3 -10 0.62 0.18
 -3 -3 10 2.04 0.58
 3 3 -10 0.91 0.63
 3 3 -9 24.21 1.7
 3 3 -9 30.49 1.81
 3 3 -9 31.64 2.71
 -3 -3 9 28.97 1.89
 -3 -3 8 540.12 23.72
 3 3 -8 510.54 24.17
 -3 -3 7 47.46 2.61
 3 3 -7 45.07 2.86
 3 3 -6 53.36 2.94
 -3 -3 6 51.02 2.79
 -3 -3 5 57 3.03
 3 3 -5 58.2 3.04
 3 3 -4 0.87 0.44
 -3 -3 4 0.89 0.48
 -3 -3 4 1.27 0.24
 3 3 -3 37 1.85
 -3 -3 3 33.46 1.84
 -3 -3 3 36.4 1.77
 -3 -3 3 31.97 2.01
 -3 -3 2 224.39 10.31
 -3 -3 2 235.25 10.32
 -3 -3 1 374.77 15.99
 -3 -3 1 345.14 15.89
 -3 -3 0 706.74 29.42
 3 3 0 657 29.47
 -3 -3 0 638.47 29.28
 -3 -3 -1 2.89 0.55
 3 3 1 3.59 0.59
 -3 -3 -2 117.53 5.56
 3 3 2 109.9 5.57
 -3 -3 -3 5.75 0.8
 3 3 3 3.66 0.73
 -3 -3 -4 55.17 2.42
 -3 -3 -4 58.03 2.94
 -3 -3 -4 61.28 2.37
 -3 -3 -4 53.94 2.91
 -3 -3 -4 56.02 2.42
 -3 -3 -4 56.6 2.48
 -3 -3 -4 54.68 2.37
 -3 -3 -5 14.72 1.06
 -3 -3 -5 14.17 1.14
 -3 -3 -5 17.78 1.46
 -3 -3 -5 17.66 1.19
 -3 -3 -5 13.39 1.44
 -3 -3 -5 19.8 1.12
 -3 -3 -5 15.94 1.12
 -3 -3 -6 0.18 0.26
 -3 -3 -6 0.21 0.41
 -3 -3 -6 0.64 0.48
 -3 -3 -6 0.3 0.41
 -3 -3 -6 -0.03 0.48
 -3 -3 -6 0.5 0.58
 -3 -3 -6 49.89 1.15
 -3 -3 -6 0.47 0.38
 -3 -3 -7 0.13 0.24
 -3 -3 -7 -0.19 0.36
 -3 -3 -7 -0.09 0.45
 -3 -3 -7 0.13 0.54
 -3 -3 -7 0.21 0.4
 -3 -3 -7 0.29 0.43
 -3 -3 -8 25.67 1.72
 -3 -3 -8 29.51 1.71
 -3 -3 -8 29.31 1.87
 -3 -3 -8 33.62 1.89
 -3 -3 -8 32.24 1.7
 -3 -3 -8 25.6 1.4
 -3 -3 -9 3.94 0.36
 -3 -3 -9 4.07 0.7
 -3 -3 -9 4.75 0.86
 -3 -3 -9 5.76 0.87
 -3 -3 -9 4.27 0.7
 -3 -3 -10 1.84 0.76
 -3 -3 -10 1.14 0.66
 -3 -3 -10 0.75 0.54
 -3 -3 -10 0.6 0.53
 -3 -3 -11 0.86 0.55
 -3 -3 -11 0.2 0.57
 -3 -3 -11 -0.39 0.63
 -3 -3 -11 0.39 0.5
 -3 -3 -12 1.72 0.64
 -3 -3 -12 1.9 0.6
 -3 -3 -12 1.16 0.45
 -3 -3 -13 0.14 0.33
 -3 -3 -13 -0.12 0.39
 -3 -3 -13 -0.01 0.29
 3 4 -18 0.09 0.67
 3 4 -18 0.15 0.65
 3 4 -17 0.46 0.89
 3 4 -16 0.93 1.04
 3 4 -15 0.21 0.97
 3 4 -15 -0.44 1.07
 3 4 -14 1.81 1.03
 3 4 -14 1.56 1.05
 -3 -4 13 11.95 1.3
 3 4 -13 8.6 1.23
 3 4 -13 10.23 1.36
 3 4 -12 8.7 1.21
 3 4 -12 10.09 1.33
 -3 -4 12 11.22 1.2
 -3 -4 12 12.45 1.3
 -3 -4 11 43.12 2.6
 3 4 -11 32.44 2.27
 3 4 -11 45.05 2.51
 -3 -4 11 39.91 2.55
 3 4 -11 35.31 3.59
 3 4 -10 12.01 1.23
 3 4 -10 17.37 1.34
 -3 -4 10 16.86 1.4
 3 4 -10 14.76 2.16
 -3 -4 10 16.61 1.39
 3 4 -9 1.02 1.16
 3 4 -9 -0.22 0.68
 -3 -4 9 0.7 0.53
 3 4 -9 1.85 0.69
 3 4 -8 1.32 0.94
 -3 -4 8 1.09 0.51
 -3 -4 7 12.08 1.11
 3 4 -7 15.55 1.44
 3 4 -6 128.52 6.29
 -3 -4 6 127.67 6.17
 3 4 -5 55.03 2.88
 -3 -4 5 51.08 2.87
 -3 -4 4 61.59 3.03
 3 4 -4 63.54 3.1
 -3 -4 4 62.07 3.23
 -3 -4 4 59.34 2.88
 -3 -4 3 67.81 3.43
 -3 -4 3 67.33 3.66
 3 4 -3 72.53 3.44
 -3 -4 3 76.54 3.42
 3 4 -2 105.7 4.8
 -3 -4 2 102.54 4.83
 -3 -4 2 102.78 4.84
 -3 -4 1 111.81 5.67
 -3 -4 1 194.67 6.24
 -3 -4 1 135.04 5.66
 -3 -4 1 194.67 6.11
 -3 -4 0 43.93 2.27
 -3 -4 0 38.6 2.11
 -3 -4 -1 171.25 7.56
 3 4 1 150.21 7.54
 -3 -4 -2 43.32 2.37
 -3 -4 -2 38.6 2.28
 -3 -4 -3 12.38 0.96
 -3 -4 -3 10.66 1.2
 -3 -4 -3 11.59 0.93
 -3 -4 -3 12.62 0.97
 -3 -4 -4 2.81 0.38
 -3 -4 -4 3 0.51
 -3 -4 -4 2.64 0.63
 -3 -4 -4 3.35 0.48
 -3 -4 -4 2.35 0.4
 -3 -4 -4 3.5 0.56
 -3 -4 -4 2.57 0.63
 -3 -4 -4 3.03 0.46
 -3 -4 -5 2.96 0.44
 -3 -4 -5 3.35 0.63
 -3 -4 -5 2.11 0.6
 -3 -4 -5 2.47 0.54
 -3 -4 -5 2.88 0.58
 -3 -4 -5 3.27 0.53
 -3 -4 -6 0.48 0.47
 -3 -4 -6 0.1 0.38
 -3 -4 -6 0.71 0.47
 -3 -4 -6 0.25 0.5
 -3 -4 -6 0.62 0.28
 -3 -4 -6 0.25 0.39
 -3 -4 -7 0.13 0.57
 -3 -4 -7 0.41 0.55
 -3 -4 -7 0.11 0.23
 -3 -4 -7 0.12 0.55
 -3 -4 -7 -0.3 0.61
 -3 -4 -7 -0.2 0.44
 -3 -4 -7 0.19 0.36
 -3 -4 -8 14.96 1.29
 -3 -4 -8 17.36 0.94
 -3 -4 -8 18.62 1.29
 -3 -4 -8 18.85 1.35
 -3 -4 -8 18.47 1.36
 -3 -4 -8 15.94 1.2
 -3 -4 -9 7.98 0.87
 -3 -4 -9 7.01 0.95
 -3 -4 -9 9.49 0.98
 -3 -4 -9 5.71 0.81
 -3 -4 -10 1.2 0.62
 -3 -4 -10 0.16 0.66
 -3 -4 -10 1.1 0.6
 -3 -4 -10 0.43 0.55
 -3 -4 -11 1.51 0.56
 -3 -4 -11 1.58 0.62
 -3 -4 -11 1.22 0.58
 -3 -4 -11 1.03 0.48
 -3 -4 -12 0.4 0.4
 -3 -4 -12 0.54 0.41
 -3 -4 -12 -0.04 0.39
 3 5 -18 4.11 0.82
 3 5 -17 2.36 0.96
 3 5 -17 1.65 0.93
 3 5 -16 0.52 0.95
 3 5 -16 -0.1 1.08
 3 5 -15 1.55 1.09
 3 5 -15 2.43 1.08
 3 5 -14 1.45 0.98
 3 5 -14 0.67 1.11
 3 5 -13 0.29 0.86
 -3 -5 13 0.46 0.58
 3 5 -13 -0.05 0.93
 -3 -5 13 0.14 0.54
 -3 -5 12 7.02 1.01
 3 5 -12 5.45 1.08
 -3 -5 12 5.45 0.91
 3 5 -12 4.92 1
 3 5 -11 0.68 1.44
 -3 -5 11 0.57 0.53
 3 5 -11 -0.04 0.77
 -3 -5 11 0.84 0.6
 3 5 -11 1.54 0.83
 -3 -5 10 49.98 3.01
 3 5 -10 54.31 2.88
 -3 -5 10 49.72 3.04
 3 5 -10 43.71 3.87
 3 5 -9 158.45 7.55
 -3 -5 9 158.19 7.82
 3 5 -9 173.96 8.76
 3 5 -8 3.29 1.07
 -3 -5 8 3.45 0.73
 3 5 -7 1.94 0.82
 -3 -5 7 1.02 0.57
 3 5 -6 0.47 0.61
 -3 -5 6 0.44 0.47
 -3 -5 5 110.14 5.21
 3 5 -5 110.53 5.37
 -3 -5 5 108.51 5.44
 -3 -5 4 3.32 0.47
 3 5 -4 3.38 0.55
 -3 -5 4 2.8 0.39
 -3 -5 4 3.27 0.71
 -3 -5 3 8.49 0.67
 -3 -5 3 7.79 0.67
 3 5 -3 8.22 0.69
 -3 -5 2 50.15 2.4
 3 5 -2 55.78 2.61
 -3 -5 2 55.13 2.63
 -3 -5 1 65.03 2.59
 -3 -5 1 60.62 2.43
 -3 -5 0 24.67 1.54
 -3 -5 -1 5.15 0.63
 -3 -5 -1 5.26 0.7
 -3 -5 -2 117.12 5.17
 -3 -5 -2 105.04 5.15
 -3 -5 -2 113.7 5.24
 -3 -5 -2 114.56 5.45
 -3 -5 -2 121.3 5.21
 -3 -5 -3 0.6 0.39
 -3 -5 -3 0.86 0.37
 -3 -5 -3 0.55 0.28
 -3 -5 -3 0.38 0.44
 -3 -5 -3 0.88 0.24
 -3 -5 -3 0.44 0.23
 -3 -5 -3 0.56 0.3
 -3 -5 -3 0.78 0.32
 -3 -5 -4 23.49 1.37
 -3 -5 -4 26.45 1.37
 -3 -5 -4 27.86 1.5
 -3 -5 -4 25.35 1.77
 -3 -5 -4 26.8 1.47
 -3 -5 -5 5.51 0.5
 -3 -5 -5 5.57 0.79
 -3 -5 -5 7.19 0.55
 -3 -5 -5 5.42 0.67
 -3 -5 -5 6.59 0.71
 -3 -5 -5 5 0.6
 -3 -5 -5 5.15 0.67
 -3 -5 -6 2.98 0.66
 -3 -5 -6 3.02 0.39
 -3 -5 -6 3.72 0.64
 -3 -5 -6 3.03 0.7
 -3 -5 -6 2.82 0.64
 -3 -5 -6 3.78 0.61
 -3 -5 -6 3.7 0.65
 -3 -5 -7 1.37 0.65
 -3 -5 -7 1.39 0.29
 -3 -5 -7 1.18 0.6
 -3 -5 -7 1.63 0.6
 -3 -5 -7 1.48 0.62
 -3 -5 -7 1.41 0.56
 -3 -5 -8 6.04 0.84
 -3 -5 -8 4.33 0.82
 -3 -5 -8 7.04 0.86
 -3 -5 -8 6.06 0.83
 -3 -5 -8 6.93 0.81
 -3 -5 -9 13.51 1.07
 -3 -5 -9 11.07 1.03
 -3 -5 -9 10.06 1.02
 -3 -5 -9 11.73 1.02
 -3 -5 -10 6.34 0.79
 -3 -5 -10 5.94 0.76
 -3 -5 -10 5.11 0.73
 -3 -5 -10 5.41 0.71
 -3 -5 -11 1.09 0.49
 -3 -5 -11 1.92 0.47
 -3 -5 -11 1.75 0.46
 -3 -5 -12 0.53 0.31
 3 6 -18 0.49 0.75
 3 6 -17 -0.04 0.82
 3 6 -17 0.62 0.92
 3 6 -16 -0.37 1.06
 3 6 -16 -0.8 0.88
 3 6 -15 2.91 1.09
 3 6 -15 2.87 1.15
 3 6 -14 0.31 0.93
 3 6 -14 0.28 1.02
 -3 -6 14 -0.38 0.56
 3 6 -13 0.68 0.89
 -3 -6 13 1.42 0.68
 3 6 -13 1.8 1.03
 -3 -6 13 1.6 0.68
 -3 -6 12 12.48 1.41
 -3 -6 12 13.22 1.44
 -3 -6 11 28.48 2.15
 3 6 -11 32.6 2.05
 -3 -6 11 29.22 2.18
 3 6 -11 24.46 3.01
 -3 -6 10 126.63 6.11
 -3 -6 10 110.01 5.52
 -3 -6 10 117.01 6.13
 3 6 -10 110.27 7.07
 -3 -6 9 133.27 6.17
 3 6 -9 136.62 6.42
 -3 -6 9 132.9 6.71
 3 6 -9 126.57 7.46
 -3 -6 8 20.6 1.22
 -3 -6 8 18.38 1.57
 3 6 -8 21.31 2.05
 3 6 -7 5.65 1.09
 -3 -6 7 5.6 0.86
 3 6 -6 20.24 1.56
 -3 -6 6 15.59 1.45
 -3 -6 5 85.02 3.86
 -3 -6 5 85.13 4.21
 -3 -6 4 0.18 0.29
 3 6 -4 0.23 0.44
 -3 -6 3 81.54 3.71
 -3 -6 3 72.23 3.62
 -3 -6 2 0.33 0.2
 -3 -6 2 0.36 0.1
 -3 -6 2 0.42 0.25
 -3 -6 2 0.62 0.34
 -3 -6 1 8.03 0.77
 -3 -6 0 60.18 2.84
 -3 -6 0 63.26 3.21
 -3 -6 -1 44.33 2.39
 -3 -6 -1 55.65 2.84
 -3 -6 -1 44.24 2.37
 -3 -6 -1 56.98 2.5
 -3 -6 -1 48.12 2.44
 -3 -6 -1 51.11 2.42
 -3 -6 -2 60.33 2.55
 -3 -6 -2 52.21 2.61
 -3 -6 -2 55.74 2.58
 -3 -6 -2 43.68 2.46
 -3 -6 -2 56.6 2.51
 -3 -6 -2 64.07 2.66
 -3 -6 -2 48.66 2.52
 -3 -6 -2 50.4 2.57
 -3 -6 -3 26.23 1.36
 -3 -6 -3 22.31 1.3
 -3 -6 -3 28.13 1.47
 -3 -6 -3 30.1 1.84
 -3 -6 -3 35.23 1.58
 -3 -6 -3 27.9 1.38
 -3 -6 -3 28.43 1.46
 -3 -6 -3 18.7 1.38
 -3 -6 -4 1.84 0.5
 -3 -6 -4 1.86 0.35
 -3 -6 -4 1.9 0.54
 -3 -6 -4 2.16 0.52
 -3 -6 -4 2.47 0.37
 -3 -6 -4 2.31 0.49
 -3 -6 -5 4.08 0.65
 -3 -6 -5 4.56 0.68
 -3 -6 -5 5.85 0.71
 -3 -6 -5 4.39 0.71
 -3 -6 -5 3.72 0.44
 -3 -6 -5 4.16 0.63
 -3 -6 -6 1.5 0.63
 -3 -6 -6 1.17 0.31
 -3 -6 -6 0.73 0.39
 -3 -6 -6 0.16 0.6
 -3 -6 -6 1.45 0.61
 -3 -6 -6 1.36 0.56
 -3 -6 -6 0.89 0.56
 -3 -6 -7 5.79 0.8
 -3 -6 -7 5.72 0.88
 -3 -6 -7 8.69 0.91
 -3 -6 -7 7.56 0.85
 -3 -6 -7 5.69 0.45
 -3 -6 -7 6.59 0.85
 -3 -6 -8 0.24 0.57
 -3 -6 -8 -0.07 0.61
 -3 -6 -8 -0.07 0.64
 -3 -6 -8 0.59 0.57
 -3 -6 -8 0.63 0.61
 -3 -6 -9 1.31 0.66
 -3 -6 -9 1.62 0.54
 -3 -6 -9 1.05 0.6
 -3 -6 -10 4.18 0.65
 -3 -6 -10 3.87 0.61
 -3 -6 -11 5.91 0.58
 -3 -6 -11 4.69 0.51
 3 7 -19 0.02 0.46
 3 7 -18 0.53 0.74
 3 7 -17 -0.09 0.83
 3 7 -16 0.93 1.06
 -3 -7 15 3.28 0.49
 3 7 -15 1.51 1.13
 -3 -7 14 2.06 0.47
 3 7 -14 1.92 1.13
 -3 -7 14 1.94 0.7
 -3 -7 13 1.94 0.73
 3 7 -13 2.05 1.04
 -3 -7 13 1.61 0.74
 -3 -7 12 0.32 0.41
 -3 -7 12 0.15 0.57
 3 7 -12 1.93 0.94
 -3 -7 12 0.24 0.63
 -3 -7 11 0.5 0.6
 -3 -7 11 0.42 0.43
 3 7 -11 0.59 0.84
 -3 -7 11 1.64 0.72
 -3 -7 10 65.01 3.27
 3 7 -10 66.69 3.61
 -3 -7 10 71.73 3.94
 3 7 -10 58.83 4.65
 -3 -7 9 6.58 0.67
 -3 -7 9 7.67 1.06
 -3 -7 9 6.32 0.91
 3 7 -9 6.76 0.93
 3 7 -9 6.9 1.56
 -3 -7 8 3.23 0.51
 3 7 -8 1.85 1.01
 -3 -7 8 3.07 0.65
 -3 -7 8 2.49 0.75
 3 7 -7 3.71 1.01
 -3 -7 7 4.66 0.55
 -3 -7 7 4.35 0.69
 -3 -7 7 4.24 0.83
 -3 -7 7 4.39 0.47
 -3 -7 6 62.18 3.25
 -3 -7 6 61.55 3.54
 -3 -7 6 60.48 3.03
 -3 -7 6 62.68 3.17
 -3 -7 5 18.94 1.22
 -3 -7 5 20.67 1.33
 -3 -7 4 0.66 0.32
 -3 -7 4 0.55 0.28
 -3 -7 4 0.4 0.62
 -3 -7 3 43.99 2
 -3 -7 3 39.66 2.14
 -3 -7 2 3.18 0.36
 -3 -7 2 3.78 0.27
 -3 -7 2 3.46 0.54
 -3 -7 2 3.06 0.48
 -3 -7 1 33.85 1.69
 -3 -7 1 30.29 1.63
 -3 -7 1 35.72 1.98
 -3 -7 1 36.19 1.68
 -3 -7 0 4.87 0.46
 -3 -7 0 5.14 0.46
 -3 -7 0 5.73 0.48
 -3 -7 0 5.47 0.7
 -3 -7 0 5.57 0.5
 -3 -7 0 5.33 0.6
 -3 -7 -1 96.65 4.72
 -3 -7 -1 107.04 5.17
 -3 -7 -1 92.73 4.69
 -3 -7 -1 99.17 4.79
 -3 -7 -1 106.4 4.77
 -3 -7 -2 42.26 2.29
 -3 -7 -2 49.32 2.38
 -3 -7 -2 50.56 2.43
 -3 -7 -2 48.09 2.32
 -3 -7 -2 42.42 2.26
 -3 -7 -2 50.09 2.4
 -3 -7 -2 56.08 2.47
 -3 -7 -3 1.91 0.49
 -3 -7 -3 1.22 0.32
 -3 -7 -3 1.27 0.37
 -3 -7 -3 1.01 0.44
 -3 -7 -3 1.39 0.45
 -3 -7 -3 1.74 0.29
 -3 -7 -3 2.09 0.49
 -3 -7 -3 1.44 0.32
 -3 -7 -3 1.05 0.48
 -3 -7 -4 0.7 0.32
 -3 -7 -4 1.01 0.32
 -3 -7 -4 0.52 0.51
 -3 -7 -4 1.37 0.35
 -3 -7 -4 0.54 0.5
 -3 -7 -4 0.92 0.45
 -3 -7 -4 1.13 0.49
 -3 -7 -5 8.78 0.71
 -3 -7 -5 9.3 0.98
 -3 -7 -5 8.45 0.98
 -3 -7 -5 8.75 0.92
 -3 -7 -6 38.4 2.25
 -3 -7 -6 36.36 1.85
 -3 -7 -7 44.52 2.83
 -3 -7 -7 61.13 2.87
 -3 -7 -8 12.3 1.08
 -3 -7 -8 12.12 1.06
 -3 -7 -9 3.74 0.67
 -3 -7 -9 4.53 0.69
 -3 -7 -10 0.49 0.47
 -3 -7 -10 0.72 0.43
 3 8 -19 0.54 0.46
 3 8 -18 1.47 0.78
 3 8 -17 0.92 0.93
 -3 -8 16 0.75 0.36
 3 8 -16 0.75 0.97
 -3 -8 15 0.27 0.39
 3 8 -15 -0.27 1.01
 -3 -8 14 0.32 0.42
 3 8 -14 0.11 1.06
 -3 -8 14 0.42 0.6
 -3 -8 13 2.79 0.56
 -3 -8 13 2.38 0.76
 3 8 -13 2.62 1.09
 -3 -8 13 4.37 0.97
 -3 -8 12 2.51 0.54
 3 8 -12 3.12 1.04
 -3 -8 12 2.25 0.79
 -3 -8 11 3.47 0.83
 3 8 -11 3.43 0.94
 -3 -8 11 4.08 0.92
 -3 -8 11 3.52 0.62
 -3 -8 10 0.92 0.49
 -3 -8 10 0.68 0.58
 -3 -8 10 1.31 0.73
 -3 -8 9 3.6 0.58
 -3 -8 9 3.64 0.75
 -3 -8 9 4.55 0.92
 -3 -8 8 8.48 0.8
 -3 -8 8 8.5 1.02
 -3 -8 8 9.03 1.19
 -3 -8 8 8.67 0.69
 -3 -8 7 11.09 1.23
 -3 -8 7 12.95 0.61
 -3 -8 7 10.68 0.79
 -3 -8 7 11.45 1.01
 -3 -8 7 13.46 0.93
 -3 -8 6 2.87 0.43
 -3 -8 6 3.06 0.39
 -3 -8 6 2.65 0.51
 -3 -8 6 3.68 0.5
 -3 -8 6 3.13 0.34
 -3 -8 6 3.12 0.57
 -3 -8 5 84.27 3.02
 -3 -8 5 84.29 1.6
 -3 -8 5 83.69 2.26
 -3 -8 4 159.42 3.86
 -3 -8 4 160.52 3.75
 -3 -8 4 158.84 4.13
 -3 -8 4 154.41 4.11
 -3 -8 4 152.64 3.9
 -3 -8 3 43.37 1.95
 -3 -8 3 36.51 1.83
 -3 -8 3 38.8 2.1
 -3 -8 3 35.57 1.88
 -3 -8 3 34.35 1.97
 -3 -8 3 40.08 1.99
 -3 -8 3 43.23 1.91
 -3 -8 2 31.59 1.65
 -3 -8 2 36.15 1.74
 -3 -8 1 97.77 4.56
 -3 -8 1 97.13 4.58
 -3 -8 1 109.07 4.73
 -3 -8 1 98.44 4.65
 -3 -8 0 6.6 0.59
 -3 -8 0 7.22 0.56
 -3 -8 0 7.92 0.62
 -3 -8 0 8.94 0.75
 -3 -8 0 8.7 0.66
 -3 -8 0 6.81 0.62
 -3 -8 -1 5.1 0.55
 -3 -8 -1 6.69 0.53
 -3 -8 -1 5.77 0.7
 -3 -8 -1 6.18 0.61
 -3 -8 -1 7.54 0.65
 -3 -8 -1 6.79 0.64
 -3 -8 -2 48.54 2.55
 -3 -8 -2 46.76 2.52
 -3 -8 -2 51.11 2.52
 -3 -8 -2 56.48 2.68
 -3 -8 -2 52.31 2.65
 -3 -8 -3 74.45 3.48
 -3 -8 -3 82.11 3.62
 -3 -8 -3 78.04 3.64
 -3 -8 -3 67.04 3.38
 -3 -8 -3 94.93 3.73
 -3 -8 -3 64.64 3.5
 -3 -8 -3 65.21 3.39
 -3 -8 -3 77.91 3.46
 -3 -8 -4 38.65 2.03
 -3 -8 -4 40.79 2.28
 -3 -8 -4 37.61 1.99
 -3 -8 -4 40.24 2.01
 -3 -8 -4 44.53 2.29
 -3 -8 -4 46.19 2.27
 -3 -8 -5 4.15 0.51
 -3 -8 -5 5.74 0.88
 -3 -8 -5 5.56 0.84
 -3 -8 -5 5.13 0.83
 -3 -8 -6 -0.23 0.59
 -3 -8 -6 0.57 0.62
 -3 -8 -6 0.61 0.72
 -3 -8 -7 -0.2 0.67
 -3 -8 -7 0.54 0.64
 -3 -8 -8 0.5 0.54
 -3 -8 -9 0.88 0.48
 3 9 -18 0.74 0.7
 -3 -9 17 0.88 0.31
 3 9 -17 1.92 0.87
 -3 -9 16 0.09 0.36
 3 9 -16 0.29 0.86
 -3 -9 15 -0.02 0.4
 3 9 -15 -0.32 0.95
 -3 -9 14 0.28 0.5
 -3 -9 14 -0.09 0.42
 3 9 -14 0.5 1.04
 -3 -9 14 -0.18 0.62
 -3 -9 13 23.99 1.56
 3 9 -13 22.3 1.92
 -3 -9 13 22.48 2.11
 -3 -9 12 0.77 0.49
 -3 -9 12 0.69 0.52
 -3 -9 12 1.04 0.63
 3 9 -12 0.16 0.85
 -3 -9 12 1 0.74
 -3 -9 11 4.54 0.62
 -3 -9 11 3.39 0.63
 -3 -9 11 4.51 0.91
 -3 -9 11 4.69 1
 -3 -9 10 7.93 0.83
 -3 -9 10 8.76 1.29
 -3 -9 10 8.11 1.09
 -3 -9 10 10.29 0.81
 -3 -9 9 28.07 1.78
 -3 -9 9 31.41 1.98
 -3 -9 9 31.45 2.39
 -3 -9 9 30.94 1.71
 -3 -9 9 33.71 2.22
 -3 -9 8 47.01 2.27
 -3 -9 8 44.73 2.61
 -3 -9 8 46.93 2.51
 -3 -9 8 50.54 2.88
 -3 -9 7 0.29 0.4
 -3 -9 7 -0.05 0.29
 -3 -9 7 -0.17 0.43
 -3 -9 7 0.47 0.27
 -3 -9 7 0.29 0.39
 -3 -9 7 0.54 0.64
 -3 -9 7 -0.12 0.38
 -3 -9 6 17.11 0.8
 -3 -9 6 18.94 1.64
 -3 -9 6 19 0.91
 -3 -9 6 17.49 1.11
 -3 -9 5 108.95 2.34
 -3 -9 5 101.12 2.25
 -3 -9 5 100.65 2.22
 -3 -9 5 103.25 2.66
 -3 -9 4 56.01 2.2
 -3 -9 4 51.27 2.09
 -3 -9 4 66.46 2.2
 -3 -9 4 64.6 2.16
 -3 -9 4 51.79 2.38
 -3 -9 4 59.54 2.27
 -3 -9 3 113.56 4.47
 -3 -9 3 84.73 4.47
 -3 -9 3 91.17 4.37
 -3 -9 3 108.56 4.42
 -3 -9 3 85.13 4.56
 -3 -9 3 85.07 4.44
 -3 -9 2 30.77 1.63
 -3 -9 2 33.62 1.63
 -3 -9 2 31.77 1.64
 -3 -9 2 27.39 1.66
 -3 -9 1 14.57 0.92
 -3 -9 1 16 1.13
 -3 -9 1 15.28 0.97
 -3 -9 0 23.9 1.5
 -3 -9 0 26.25 1.48
 -3 -9 0 30.83 1.58
 -3 -9 0 31.1 1.58
 -3 -9 0 26.36 1.61
 -3 -9 0 30.72 1.57
 -3 -9 -1 0.31 0.36
 -3 -9 -1 0.33 0.52
 -3 -9 -1 0.48 0.37
 -3 -9 -1 0.24 0.31
 -3 -9 -1 0.32 0.41
 -3 -9 -1 -0.12 0.42
 -3 -9 -1 0.38 0.44
 -3 -9 -2 0.5 0.37
 -3 -9 -2 0.68 0.31
 -3 -9 -2 0.66 0.48
 -3 -9 -2 0.43 0.5
 -3 -9 -2 1.31 0.51
 -3 -9 -2 0.68 0.36
 -3 -9 -3 4.77 0.6
 -3 -9 -3 3.14 0.46
 -3 -9 -3 3.75 0.73
 -3 -9 -3 4.83 0.69
 -3 -9 -3 3.67 0.46
 -3 -9 -3 2.8 0.38
 -3 -9 -4 5.54 0.59
 -3 -9 -4 6.44 0.9
 -3 -9 -4 5.02 0.56
 -3 -9 -4 5.31 0.79
 -3 -9 -4 6.49 0.85
 -3 -9 -5 0.59 0.57
 -3 -9 -5 0.29 0.23
 -3 -9 -5 0.6 0.67
 -3 -9 -5 0.3 0.6
 -3 -9 -6 0.28 0.58
 -3 -9 -6 0.54 0.61
 -3 -9 -6 2.14 0.66
 -3 -9 -7 4.03 0.69
 -3 -9 -7 3.95 0.69
 -3 -9 -8 0.16 0.45
 -3 -9 -8 0.11 0.47
 -3 -9 -9 0.1 0.28
 -3 -10 18 0.46 0.2
 3 10 -18 0.19 0.58
 -3 -10 17 0.25 0.3
 3 10 -17 0.45 0.8
 -3 -10 16 0.33 0.36
 3 10 -16 -0.05 0.9
 -3 -10 15 2.6 0.54
 -3 -10 15 3.04 0.53
 3 10 -15 2.94 1.05
 -3 -10 14 17.97 1.21
 3 10 -14 14.17 1.55
 -3 -10 14 17.18 1.15
 -3 -10 13 36.62 2.18
 -3 -10 13 36.26 2.82
 -3 -10 13 41.59 2.13
 -3 -10 12 2.6 0.57
 -3 -10 12 1.54 0.55
 -3 -10 12 1.85 0.73
 -3 -10 12 1.73 0.87
 -3 -10 11 5.77 0.94
 -3 -10 11 5.22 0.78
 -3 -10 11 5.71 0.76
 -3 -10 11 4.37 1.04
 -3 -10 11 5.94 0.69
 -3 -10 10 1.36 0.5
 -3 -10 10 0.91 0.53
 -3 -10 10 1.41 0.63
 -3 -10 9 0.83 0.52
 -3 -10 9 0.19 0.48
 -3 -10 8 6.76 0.5
 -3 -10 8 5.47 0.77
 -3 -10 8 7.06 0.76
 -3 -10 8 5.1 1.01
 -3 -10 8 8.43 0.69
 -3 -10 7 17.82 0.89
 -3 -10 7 18.11 0.83
 -3 -10 7 19.17 0.9
 -3 -10 7 19.09 1.26
 -3 -10 7 19.52 1.76
 -3 -10 7 20.69 1.04
 -3 -10 6 16.38 0.87
 -3 -10 6 14.98 0.81
 -3 -10 6 13.34 0.78
 -3 -10 6 12.29 1
 -3 -10 6 14.78 0.91
 -3 -10 6 16.07 0.79
 -3 -10 5 15.71 0.86
 -3 -10 5 15.06 0.8
 -3 -10 5 15.02 1.06
 -3 -10 5 16.18 0.81
 -3 -10 5 15.94 0.93
 -3 -10 4 16.95 0.93
 -3 -10 4 14.98 0.87
 -3 -10 4 15.56 0.86
 -3 -10 4 13.9 0.94
 -3 -10 3 74.23 3.67
 -3 -10 3 83.46 3.67
 -3 -10 3 89.54 3.69
 -3 -10 3 64.62 3.81
 -3 -10 3 90 3.86
 -3 -10 3 79.93 3.66
 -3 -10 3 61.58 3.66
 -3 -10 2 163.29 7.11
 -3 -10 2 154.05 7.08
 -3 -10 2 149.48 7.06
 -3 -10 1 31.92 1.62
 -3 -10 1 29.09 1.73
 -3 -10 0 2.99 0.52
 -3 -10 0 2.71 0.45
 -3 -10 0 3.94 0.57
 -3 -10 0 3.77 0.69
 -3 -10 -1 1.01 0.43
 -3 -10 -1 1.97 0.43
 -3 -10 -1 2.26 0.61
 -3 -10 -1 2.28 0.53
 -3 -10 -1 1.68 0.38
 -3 -10 -1 1.48 0.58
 -3 -10 -1 2.14 0.54
 -3 -10 -2 2.02 0.64
 -3 -10 -2 2.12 0.47
 -3 -10 -2 2.28 0.39
 -3 -10 -2 2.51 0.58
 -3 -10 -2 2.9 0.58
 -3 -10 -2 2.73 0.58
 -3 -10 -2 2.23 0.41
 -3 -10 -3 0.25 0.34
 -3 -10 -3 -0.04 0.28
 -3 -10 -3 -0.13 0.55
 -3 -10 -3 -0.14 0.42
 -3 -10 -3 0.28 0.51
 -3 -10 -4 1.07 0.33
 -3 -10 -4 1.79 0.57
 -3 -10 -4 1.87 0.3
 -3 -10 -4 2.09 0.72
 -3 -10 -5 3.2 0.66
 -3 -10 -5 2.47 0.68
 -3 -10 -6 -0.09 0.58
 -3 -10 -6 0.35 0.51
 -3 -10 -6 -0.08 0.57
 -3 -10 -7 0.13 0.41
 -3 -10 -7 -0.31 0.48
 -3 -10 -8 -0.05 0.3
 -3 -11 18 0.09 0.18
 -3 -11 17 0.63 0.3
 -3 -11 16 0.09 0.37
 -3 -11 15 1.14 0.45
 -3 -11 15 0.55 0.43
 -3 -11 14 2.01 0.55
 -3 -11 14 1.67 0.55
 -3 -11 13 0.08 0.51
 -3 -11 13 0.2 0.49
 -3 -11 13 0.1 0.65
 -3 -11 12 11.83 1.52
 -3 -11 12 9.84 0.98
 -3 -11 12 11.8 0.98
 -3 -11 11 0.67 0.5
 -3 -11 11 0.83 0.56
 -3 -11 11 0.84 0.59
 -3 -11 10 1.21 0.59
 -3 -11 10 2.19 0.9
 -3 -11 10 1.6 0.61
 -3 -11 9 71.74 2.08
 -3 -11 9 69.41 3.22
 -3 -11 9 69.95 1.76
 -3 -11 8 36.5 1.41
 -3 -11 8 40.64 1.33
 -3 -11 8 46.57 1.33
 -3 -11 8 44.28 2.66
 -3 -11 8 39.56 1.53
 -3 -11 8 36.73 1.7
 -3 -11 7 25.32 1.12
 -3 -11 7 25.88 1.12
 -3 -11 7 24.46 1.06
 -3 -11 7 25.35 1.43
 -3 -11 7 28.67 1.06
 -3 -11 7 25.05 1.22
 -3 -11 6 20.31 1.02
 -3 -11 6 20.47 1.28
 -3 -11 6 19.06 0.96
 -3 -11 6 17.34 1.05
 -3 -11 6 21.51 0.94
 -3 -11 5 13.26 0.77
 -3 -11 5 12.52 0.82
 -3 -11 5 11.89 1
 -3 -11 5 13.11 0.75
 -3 -11 5 10.66 0.83
 -3 -11 4 6.21 0.67
 -3 -11 4 7.37 0.64
 -3 -11 4 7.86 0.86
 -3 -11 4 8.18 0.64
 -3 -11 4 6.97 0.61
 -3 -11 4 8.02 0.72
 -3 -11 3 1.92 0.47
 -3 -11 3 1.49 0.4
 -3 -11 3 1.3 0.6
 -3 -11 3 2.28 0.45
 -3 -11 3 1.72 0.41
 -3 -11 2 1.56 0.46
 -3 -11 2 0.96 0.42
 -3 -11 2 1.19 0.43
 -3 -11 1 12.06 0.98
 -3 -11 1 11.44 0.91
 -3 -11 1 10.81 0.85
 -3 -11 1 9.23 0.77
 -3 -11 0 4.11 0.62
 -3 -11 0 5.51 0.75
 -3 -11 0 4.5 0.53
 -3 -11 0 5.11 0.58
 -3 -11 0 5.35 0.64
 -3 -11 -1 5.1 0.6
 -3 -11 -1 7.05 0.77
 -3 -11 -1 4.48 0.52
 -3 -11 -1 5.74 0.57
 -3 -11 -1 6.4 0.71
 -3 -11 -2 0.17 0.31
 -3 -11 -2 -0.39 0.37
 -3 -11 -2 0.15 0.28
 -3 -11 -2 0.51 0.57
 -3 -11 -2 0.36 0.45
 -3 -11 -2 -0.06 0.46
 -3 -11 -2 -0.22 0.52
 -3 -11 -3 1.22 0.35
 -3 -11 -3 0.25 0.26
 -3 -11 -3 0.64 0.49
 -3 -11 -3 1.63 0.71
 -3 -11 -3 0.2 0.56
 -3 -11 -4 3.6 0.72
 -3 -11 -4 4.04 0.63
 -3 -11 -4 4.17 0.7
 -3 -11 -5 0.23 0.57
 -3 -11 -5 0.65 0.47
 -3 -11 -6 0.28 0.34
 -3 -12 18 0.04 0.16
 -3 -12 17 0.36 0.29
 -3 -12 16 0.09 0.35
 -3 -12 16 -0.12 0.35
 -3 -12 15 1.7 0.46
 -3 -12 15 1.27 0.47
 -3 -12 14 2.06 0.55
 -3 -12 14 1.27 0.53
 -3 -12 13 0.5 0.52
 -3 -12 13 0.63 0.51
 -3 -12 12 4.09 0.7
 -3 -12 12 5.46 1.11
 -3 -12 12 5.22 0.71
 -3 -12 11 21.43 1.43
 -3 -12 11 14.8 1.81
 -3 -12 10 75.6 4.93
 -3 -12 10 81.69 4.2
 -3 -12 10 83.62 3.84
 -3 -12 10 85.37 4.07
 -3 -12 9 24.65 0.89
 -3 -12 9 26.15 2.11
 -3 -12 8 13.27 0.74
 -3 -12 8 11.52 0.65
 -3 -12 8 11.72 0.88
 -3 -12 7 19.53 1.05
 -3 -12 7 22.14 0.97
 -3 -12 7 25.46 1.06
 -3 -12 7 24.41 1.42
 -3 -12 7 20.68 1.14
 -3 -12 6 8.33 0.72
 -3 -12 6 11.19 0.73
 -3 -12 6 9.38 0.96
 -3 -12 6 11.37 0.69
 -3 -12 6 9.82 0.8
 -3 -12 5 5.36 0.61
 -3 -12 5 5.08 0.57
 -3 -12 5 6.38 0.55
 -3 -12 5 5.33 0.8
 -3 -12 5 5.89 0.63
 -3 -12 4 0.3 0.44
 -3 -12 4 0.06 0.39
 -3 -12 4 0.35 0.39
 -3 -12 4 0.06 0.57
 -3 -12 4 0.58 0.32
 -3 -12 3 31.6 1.7
 -3 -12 3 28.59 1.61
 -3 -12 3 34.03 1.7
 -3 -12 3 29.82 1.61
 -3 -12 2 0.28 0.42
 -3 -12 2 -0.07 0.47
 -3 -12 2 -0.02 0.35
 -3 -12 1 4.79 0.67
 -3 -12 1 2.91 0.49
 -3 -12 1 2.83 0.53
 -3 -12 1 3.71 0.7
 -3 -12 0 1.67 0.48
 -3 -12 0 1.52 0.4
 -3 -12 0 2.52 0.64
 -3 -12 0 2.15 0.59
 -3 -12 0 2.2 0.53
 -3 -12 0 1.7 0.43
 -3 -12 -1 2.46 0.48
 -3 -12 -1 1.49 0.37
 -3 -12 -1 2.94 0.42
 -3 -12 -1 2.32 0.55
 -3 -12 -1 2.01 0.52
 -3 -12 -2 1.67 0.41
 -3 -12 -2 1.14 0.44
 -3 -12 -2 1.56 0.31
 -3 -12 -2 1.45 0.53
 -3 -12 -3 2.87 0.71
 -3 -12 -3 3.24 0.61
 -3 -12 -4 0.7 0.57
 -3 -12 -4 0.53 0.47
 -3 -12 -5 1.46 0.43
 -3 -13 17 -0.28 0.24
 -3 -13 16 0.28 0.32
 -3 -13 16 -0.11 0.33
 -3 -13 15 1.35 0.43
 -3 -13 15 1.44 0.48
 -3 -13 14 0.04 0.42
 -3 -13 14 -0.12 0.44
 -3 -13 13 5.11 0.73
 -3 -13 12 4.21 0.71
 -3 -13 11 2.41 0.6
 -3 -13 11 2.84 0.65
 -3 -13 10 4.81 0.76
 -3 -13 10 5.33 0.68
 -3 -13 9 -0.08 0.5
 -3 -13 9 -0.08 0.49
 -3 -13 9 0.03 0.26
 -3 -13 8 0.68 0.47
 -3 -13 8 0.24 0.56
 -3 -13 8 -0.14 0.48
 -3 -13 8 0.59 0.31
 -3 -13 8 -0.02 0.36
 -3 -13 7 3.42 0.76
 -3 -13 7 2.78 0.46
 -3 -13 7 3.85 0.45
 -3 -13 7 4.37 0.6
 -3 -13 6 0.11 0.42
 -3 -13 6 0.39 0.57
 -3 -13 6 -0.3 0.57
 -3 -13 6 -0.2 0.37
 -3 -13 6 -0.26 0.32
 -3 -13 6 0.05 0.41
 -3 -13 5 0.19 0.44
 -3 -13 5 0.54 0.37
 -3 -13 5 0.08 0.39
 -3 -13 5 0.03 0.59
 -3 -13 4 3 0.55
 -3 -13 4 2.27 0.48
 -3 -13 4 2.74 0.51
 -3 -13 3 2.65 0.55
 -3 -13 3 2.35 0.49
 -3 -13 3 3.62 0.59
 -3 -13 3 3.18 0.46
 -3 -13 2 2.57 0.55
 -3 -13 2 1.29 0.58
 -3 -13 2 3.41 0.5
 -3 -13 2 2.35 0.56
 -3 -13 1 0.6 0.55
 -3 -13 1 1.03 0.36
 -3 -13 1 0.52 0.54
 -3 -13 1 1.41 0.41
 -3 -13 1 1.21 0.43
 -3 -13 0 0.56 0.41
 -3 -13 0 0.91 0.55
 -3 -13 0 0.91 0.34
 -3 -13 0 0.6 0.49
 -3 -13 0 0.43 0.34
 -3 -13 0 0.98 0.47
 -3 -13 -1 4.98 0.56
 -3 -13 -1 6.09 0.78
 -3 -13 -1 5.85 0.46
 -3 -13 -1 4.61 0.58
 -3 -13 -1 6.22 0.68
 -3 -13 -2 4.63 0.6
 -3 -13 -3 0.25 0.42
 -3 -13 -4 0.06 0.3
 -3 -14 17 0.7 0.2
 -3 -14 16 1.49 0.32
 -3 -14 16 1.07 0.34
 -3 -14 15 0.4 0.35
 -3 -14 15 0.82 0.43
 -3 -14 14 2.33 0.53
 -3 -14 13 3.56 0.56
 -3 -14 13 3.33 0.65
 -3 -14 12 1.51 0.5
 -3 -14 12 1.41 0.53
 -3 -14 11 0.67 0.5
 -3 -14 11 -0.04 0.56
 -3 -14 10 3.39 0.56
 -3 -14 10 -0.02 0.48
 -3 -14 9 0.74 0.46
 -3 -14 9 0.42 0.49
 -3 -14 9 0.61 0.56
 -3 -14 8 3.07 0.45
 -3 -14 8 1.45 0.66
 -3 -14 8 2.83 0.37
 -3 -14 8 2.73 0.52
 -3 -14 7 1.11 0.62
 -3 -14 7 1.67 0.41
 -3 -14 7 0.23 0.54
 -3 -14 7 2.04 0.38
 -3 -14 7 1.52 0.46
 -3 -14 6 1.53 0.48
 -3 -14 6 2.21 0.43
 -3 -14 6 2.23 0.41
 -3 -14 5 -0.28 0.4
 -3 -14 5 0.14 0.43
 -3 -14 5 -0.33 0.6
 -3 -14 5 -0.18 0.34
 -3 -14 4 3.58 0.55
 -3 -14 4 3.08 0.5
 -3 -14 4 3.58 0.53
 -3 -14 3 0.07 0.45
 -3 -14 3 0.09 0.45
 -3 -14 3 -0.17 0.4
 -3 -14 2 1.88 0.5
 -3 -14 2 1.19 0.42
 -3 -14 2 0.37 0.53
 -3 -14 2 1.62 0.4
 -3 -14 2 2.46 0.56
 -3 -14 1 0.02 0.47
 -3 -14 1 0.2 0.3
 -3 -14 1 -0.54 0.5
 -3 -14 1 0.22 0.36
 -3 -14 0 0.99 0.52
 -3 -14 0 0.15 0.4
 -3 -14 0 0.63 0.26
 -3 -14 0 0.41 0.37
 -3 -14 -1 2.11 0.52
 -3 -14 -1 1.89 0.39
 -3 -14 -2 0.45 0.44
 -3 -14 -2 0.88 0.31
 -3 -15 15 0.11 0.33
 -3 -15 14 1.04 0.36
 -3 -15 14 1.04 0.45
 -3 -15 13 1.9 0.44
 -3 -15 13 2.03 0.54
 -3 -15 12 0.91 0.42
 -3 -15 12 0.06 0.48
 -3 -15 11 3.06 0.51
 -3 -15 10 -0.02 0.42
 -3 -15 10 0.57 0.5
 -3 -15 10 0.5 0.41
 -3 -15 9 2.64 0.66
 -3 -15 9 2.2 0.47
 -3 -15 8 0.16 0.48
 -3 -15 8 -0.1 0.52
 -3 -15 8 0.61 0.38
 -3 -15 7 0.22 0.51
 -3 -15 6 1.68 0.4
 -3 -15 6 1.38 0.37
 -3 -15 5 1.1 0.4
 -3 -15 5 -0.27 0.53
 -3 -15 5 0.3 0.34
 -3 -15 4 2.48 0.45
 -3 -15 4 1.97 0.46
 -3 -15 3 7.81 0.72
 -3 -15 3 8.2 0.63
 -3 -15 2 1.19 0.3
 -3 -15 2 1.61 0.48
 -3 -15 1 0.9 0.45
 -3 -15 1 1.23 0.23
 -3 -15 0 1.66 0.42
 -3 -15 0 0.33 0.29
 -3 -16 14 2.26 0.41
 -3 -16 14 2.87 0.33
 -3 -16 13 1.32 0.44
 -3 -16 13 1.73 0.33
 -3 -16 12 2.06 0.37
 -3 -16 11 2.07 0.53
 -3 -16 11 2.02 0.37
 -3 -16 10 -0.02 0.38
 -3 -16 10 0.48 0.3
 -3 -16 9 -0.02 0.43
 -3 -16 8 -0.05 0.47
 -3 -16 7 -0.05 0.48
 -3 -16 6 -0.12 0.52
 -3 -16 5 0.31 0.32
 -3 -16 5 -0.35 0.48
 -3 -16 4 2.05 0.34
 -3 -16 3 2.27 0.36
 -3 -16 3 2.11 0.3
 -3 -16 2 0.17 0.34
 -3 -17 11 -0.26 0.32
 -3 -17 10 0.07 0.36
 -3 -17 9 0.45 0.39
 -3 -17 8 -0.43 0.43
 -3 -17 7 0.13 0.41
 -3 -17 6 -0.1 0.24
 -3 -17 6 0.11 0.4
 -3 -17 5 -0.32 0.4
 -3 -17 5 -0.32 0.21
 -3 -17 3 0.28 0.27
 -3 -18 10 -0.01 0.25
 -3 -18 9 0.04 0.29
 -3 -18 8 -0.04 0.29
 -3 -18 7 -0.1 0.29
 -3 -18 6 -0.01 0.27
 4 -19 5 0.06 0.31
 4 -19 6 0.18 0.31
 4 -19 7 0.1 0.3
 4 -19 8 0.28 0.29
 4 -18 2 1.08 0.19
 4 -18 2 0.4 0.33
 4 -18 3 6.86 0.37
 4 -18 3 0.41 0.43
 4 -18 4 4.16 0.3
 4 -18 4 -0.04 0.43
 4 -18 5 0.21 0.43
 4 -18 6 -0.21 0.42
 4 -18 7 0.18 0.4
 4 -18 8 0.22 0.38
 4 -18 9 0.03 0.33
 4 -17 -1 1.49 0.24
 4 -17 0 2.44 0.3
 4 -17 0 2.22 0.29
 4 -17 1 2.58 0.33
 4 -17 1 3.32 0.34
 4 -17 2 6.46 0.45
 4 -17 2 7.52 0.49
 4 -17 3 1.02 0.33
 4 -17 3 0.78 0.29
 4 -17 4 0.23 0.25
 4 -17 4 0.03 0.35
 4 -17 4 0.12 0.52
 4 -17 5 1.96 0.28
 4 -17 5 2.05 0.43
 4 -17 6 -0.02 0.49
 4 -17 7 0.67 0.38
 4 -17 7 -0.02 0.47
 4 -17 8 0.21 0.45
 4 -17 8 0.22 0.35
 4 -17 9 0.11 0.4
 4 -17 9 0.35 0.27
 4 -17 9 0.16 0.29
 4 -17 10 0.03 0.34
 4 -17 10 0.25 0.25
 4 -16 -3 0.28 0.23
 4 -16 -3 0.42 0.16
 4 -16 -2 0.15 0.27
 4 -16 -2 0.18 0.22
 4 -16 -2 -0.06 0.2
 4 -16 -1 0.63 0.32
 4 -16 -1 -0.03 0.34
 4 -16 -1 0.48 0.24
 4 -16 0 0.21 0.32
 4 -16 0 -0.44 0.47
 4 -16 0 0.01 0.29
 4 -16 0 0.01 0.24
 4 -16 1 1.31 0.35
 4 -16 1 1.7 0.3
 4 -16 1 1.57 0.35
 4 -16 1 1.83 0.37
 4 -16 2 0.35 0.3
 4 -16 2 0.35 0.31
 4 -16 2 0.25 0.35
 4 -16 2 0.42 0.54
 4 -16 3 0.32 0.31
 4 -16 3 0.03 0.61
 4 -16 3 0.15 0.4
 4 -16 4 0.89 0.31
 4 -16 4 0.92 0.43
 4 -16 5 0.78 0.61
 4 -16 5 0.28 0.26
 4 -16 6 -0.16 0.5
 4 -16 6 -0.07 0.45
 4 -16 7 5.79 0.58
 4 -16 7 5.71 0.62
 4 -16 8 1.82 0.47
 4 -16 8 2.24 0.47
 4 -16 9 0.1 0.39
 4 -16 9 -0.26 0.37
 4 -16 10 -0.05 0.4
 4 -16 10 -0.04 0.37
 4 -16 10 0.26 0.31
 4 -16 11 0.44 0.34
 4 -16 12 0.16 0.29
 4 -15 -5 0.6 0.18
 4 -15 -5 0.7 0.18
 4 -15 -4 0.72 0.29
 4 -15 -4 0.59 0.19
 4 -15 -4 0.23 0.22
 4 -15 -4 0.81 0.26
 4 -15 -3 1.3 0.35
 4 -15 -3 0.95 0.28
 4 -15 -3 1.18 0.29
 4 -15 -3 1.52 0.3
 4 -15 -2 0.23 0.34
 4 -15 -2 -0.08 0.29
 4 -15 -2 -0.02 0.37
 4 -15 -2 0.17 0.27
 4 -15 -1 0.02 0.33
 4 -15 -1 0.63 0.3
 4 -15 -1 0.2 0.3
 4 -15 -1 0.36 0.48
 4 -15 -1 0.03 0.33
 4 -15 0 0.89 0.36
 4 -15 0 0.77 0.33
 4 -15 0 1.14 0.31
 4 -15 0 0.48 0.52
 4 -15 0 1.06 0.34
 4 -15 0 1.08 0.38
 4 -15 1 0.82 0.35
 4 -15 1 0.74 0.35
 4 -15 1 0.46 0.33
 4 -15 1 1.09 0.39
 4 -15 2 0.4 0.32
 4 -15 2 0.2 0.3
 4 -15 2 0.09 0.39
 4 -15 2 -0.13 0.33
 4 -15 3 0.3 0.28
 4 -15 3 0.44 0.32
 4 -15 3 -0.02 0.31
 4 -15 3 0.42 0.42
 4 -15 3 -0.42 0.61
 4 -15 4 4.2 0.45
 4 -15 4 -0.03 0.63
 4 -15 5 1.25 0.31
 4 -15 5 1.1 0.51
 4 -15 5 0.12 0.59
 4 -15 6 8.82 0.78
 4 -15 6 6.13 0.64
 4 -15 7 -0.03 0.5
 4 -15 7 0.58 0.45
 4 -15 7 1.09 0.51
 4 -15 8 2.18 0.52
 4 -15 8 2.45 0.52
 4 -15 9 0.05 0.47
 4 -15 9 0.75 0.47
 4 -15 9 1.02 0.43
 4 -15 10 0.95 0.47
 4 -15 10 0.56 0.37
 4 -15 11 0.16 0.22
 4 -15 11 0.14 0.29
 4 -15 12 0.49 0.22
 4 -15 12 0.88 0.38
 4 -15 13 0.5 0.3
 4 -14 -6 3.11 0.32
 4 -14 -6 3.72 0.34
 4 -14 -6 2.91 0.31
 4 -14 -5 1.83 0.24
 4 -14 -5 1.72 0.32
 4 -14 -5 1.42 0.32
 4 -14 -4 0.68 0.32
 4 -14 -4 0.09 0.28
 4 -14 -4 0.69 0.32
 4 -14 -4 0.52 0.29
 4 -14 -3 0.68 0.36
 4 -14 -3 0.53 0.34
 4 -14 -3 0.53 0.34
 4 -14 -3 0.55 0.31
 4 -14 -2 0.34 0.39
 4 -14 -2 0.19 0.46
 4 -14 -2 -0.03 0.33
 4 -14 -2 0.02 0.31
 4 -14 -1 1.74 0.41
 4 -14 -1 1.11 0.4
 4 -14 -1 1.1 0.39
 4 -14 -1 0.33 0.52
 4 -14 -1 1.02 0.36
 4 -14 -1 1.53 0.36
 4 -14 0 0.82 0.39
 4 -14 0 0.03 0.56
 4 -14 0 1.21 0.33
 4 -14 0 0.37 0.36
 4 -14 0 1.21 0.39
 4 -14 0 0.69 0.4
 4 -14 1 2.25 0.43
 4 -14 1 3.31 0.47
 4 -14 1 2.85 0.53
 4 -14 1 2.53 0.45
 4 -14 2 4.91 0.51
 4 -14 2 4.85 0.53
 4 -14 2 4.77 0.53
 4 -14 2 4.74 0.65
 4 -14 3 13.65 0.86
 4 -14 3 13.15 0.88
 4 -14 3 13.87 0.9
 4 -14 3 14.09 1.06
 4 -14 4 0.98 0.33
 4 -14 4 0.33 0.35
 4 -14 5 16.35 0.98
 4 -14 5 16.59 1.17
 4 -14 6 18.52 1.32
 4 -14 6 22.9 1.37
 4 -14 7 16.12 1.16
 4 -14 7 14.34 1.08
 4 -14 8 2.02 0.51
 4 -14 8 2.83 0.59
 4 -14 9 1.97 0.55
 4 -14 9 1.73 0.48
 -4 14 -9 0.53 0.72
 4 -14 10 6.07 0.61
 -4 14 -10 4.57 0.88
 4 -14 11 4.52 0.61
 4 -14 12 2.43 0.49
 4 -14 13 2.93 0.45
 4 -14 14 -0.01 0.17
 4 -14 14 0.63 0.25
 4 -13 -8 0.78 0.16
 4 -13 -7 4.26 0.36
 4 -13 -7 4.31 0.39
 4 -13 -7 4.61 0.41
 4 -13 -6 0.66 0.3
 4 -13 -6 0.84 0.2
 4 -13 -6 0.25 0.32
 4 -13 -6 0.42 0.3
 4 -13 -5 1.48 0.29
 4 -13 -5 1.6 0.38
 4 -13 -5 1.01 0.35
 4 -13 -4 0.35 0.38
 4 -13 -4 -0.09 0.33
 4 -13 -4 0.17 0.31
 4 -13 -4 -0.14 0.35
 4 -13 -3 0.99 0.4
 4 -13 -3 0.93 0.47
 4 -13 -3 1.22 0.35
 4 -13 -3 0.72 0.39
 4 -13 -3 0.9 0.37
 4 -13 -2 1.1 0.54
 4 -13 -2 1.43 0.43
 4 -13 -2 1.32 0.39
 4 -13 -2 1.05 0.33
 4 -13 -1 17.98 0.98
 4 -13 -1 17.38 0.94
 4 -13 -1 16.74 1
 4 -13 -1 16.56 0.97
 4 -13 -1 14.81 1.45
 4 -13 -1 17.02 0.99
 4 -13 0 5.17 0.89
 4 -13 0 5.86 0.56
 4 -13 0 5.23 0.56
 4 -13 0 5.77 0.6
 4 -13 0 5.37 0.5
 4 -13 0 6.85 0.65
 4 -13 1 3.82 0.8
 4 -13 1 5.41 0.52
 4 -13 1 4.47 0.51
 4 -13 1 4.42 0.54
 4 -13 1 5.12 0.66
 4 -13 2 0.29 0.31
 4 -13 2 0.45 0.49
 4 -13 2 0.74 0.42
 4 -13 2 0.38 0.37
 4 -13 3 28.48 1.45
 4 -13 3 22.44 1.33
 4 -13 4 81.18 3.85
 4 -13 4 76.17 3.89
 4 -13 4 82.87 4.02
 4 -13 5 12.54 0.79
 4 -13 5 12.27 1.01
 4 -13 5 13.36 1.03
 4 -13 6 18.87 1.26
 4 -13 6 15.78 1.19
 4 -13 7 39.23 2.03
 -4 13 -7 38.1 2.25
 4 -13 8 70.24 3.22
 -4 13 -8 65.98 3.51
 4 -13 9 26.24 1.48
 -4 13 -9 22.82 1.83
 4 -13 10 4.89 0.65
 4 -13 10 3.04 0.49
 -4 13 -10 3.51 0.96
 4 -13 11 -0.27 0.48
 -4 13 -11 0.38 0.81
 4 -13 12 0.53 0.44
 4 -13 13 3.84 0.49
 4 -13 14 0.59 0.3
 4 -12 -9 1.46 0.21
 4 -12 -9 1.43 0.21
 4 -12 -8 3.63 0.57
 4 -12 -8 4.14 0.6
 4 -12 -7 0.47 0.31
 4 -12 -7 0.07 0.35
 4 -12 -7 0.1 0.33
 4 -12 -6 -0.06 0.32
 4 -12 -6 0.13 0.24
 4 -12 -6 0.41 0.39
 4 -12 -6 -0.33 0.33
 4 -12 -5 9.02 0.62
 4 -12 -5 9.17 0.7
 4 -12 -4 11.22 0.82
 4 -12 -4 11.56 0.79
 4 -12 -4 11.33 0.83
 4 -12 -4 11.53 0.84
 4 -12 -3 0.97 0.4
 4 -12 -3 1.15 0.43
 4 -12 -3 0.88 0.38
 4 -12 -3 1 0.51
 4 -12 -3 1.42 0.46
 4 -12 -3 0.6 0.61
 4 -12 -2 0.51 0.57
 4 -12 -2 1.07 0.37
 4 -12 -2 0.83 0.54
 4 -12 -2 0.98 0.37
 4 -12 -2 1.23 0.37
 4 -12 -2 1.19 0.45
 4 -12 -1 2.63 0.76
 4 -12 -1 2.84 0.45
 4 -12 -1 3.08 0.43
 4 -12 -1 2.15 0.43
 4 -12 -1 1.77 0.45
 4 -12 -1 1.56 0.48
 4 -12 -1 2.42 0.48
 4 -12 0 2.14 0.65
 4 -12 0 1.63 0.38
 4 -12 0 1.48 0.44
 4 -12 0 1.11 0.46
 4 -12 0 1.97 0.35
 4 -12 0 1.31 0.4
 4 -12 0 1.09 0.43
 4 -12 1 0.32 0.56
 4 -12 1 -0.03 0.29
 4 -12 1 0.04 0.39
 4 -12 1 0.37 0.45
 4 -12 1 0.38 0.36
 4 -12 2 10.64 0.73
 4 -12 2 10.9 0.95
 4 -12 2 9.84 0.76
 4 -12 2 9.85 1.12
 4 -12 2 12.18 0.85
 4 -12 3 -0.04 0.3
 4 -12 3 -0.14 0.41
 4 -12 3 0.05 0.41
 4 -12 3 0.22 0.32
 4 -12 4 11.44 0.96
 4 -12 4 10.81 0.75
 4 -12 4 11.51 0.97
 4 -12 5 34.01 1.79
 4 -12 5 34.27 1.86
 4 -12 6 2.13 0.59
 4 -12 6 2.46 0.56
 4 -12 6 2.23 0.43
 -4 12 -6 2.42 0.71
 4 -12 7 0.13 0.28
 4 -12 7 0.36 0.51
 4 -12 7 0.37 0.44
 -4 12 -7 0.65 0.66
 4 -12 8 0.35 0.44
 -4 12 -8 0.82 0.73
 4 -12 9 7.25 0.69
 4 -12 9 8.29 0.87
 -4 12 -9 7.95 1.13
 4 -12 10 3.37 0.6
 -4 12 -10 2.69 0.94
 4 -12 11 0.98 0.48
 -4 12 -11 1.43 0.92
 4 -12 12 1.83 0.5
 -4 12 -12 1.11 0.86
 4 -12 13 4.77 0.57
 4 -12 14 0.17 0.31
 4 -11 -10 0.31 0.16
 4 -11 -9 -0.23 0.27
 4 -11 -9 -0.17 0.25
 4 -11 -8 0.37 0.25
 4 -11 -8 0.74 0.2
 4 -11 -7 0.17 0.21
 4 -11 -7 -0.18 0.39
 4 -11 -7 0.21 0.32
 4 -11 -7 -0.02 0.35
 4 -11 -7 0.04 0.24
 4 -11 -6 3.02 0.37
 4 -11 -6 2.83 0.45
 4 -11 -6 3.6 0.53
 4 -11 -6 4.03 0.52
 4 -11 -6 2.79 0.39
 4 -11 -5 14.91 1.04
 4 -11 -5 18.77 1.1
 4 -11 -5 18.97 1.16
 4 -11 -5 21.46 1.23
 4 -11 -5 15.13 1.59
 4 -11 -4 0.38 0.56
 4 -11 -4 0.76 0.41
 4 -11 -4 0.53 0.43
 4 -11 -4 0.5 0.35
 4 -11 -4 0.36 0.28
 4 -11 -4 1.1 0.43
 4 -11 -3 25.01 1.42
 4 -11 -3 29.96 1.53
 4 -11 -3 23.17 1.41
 4 -11 -3 26.94 1.47
 4 -11 -3 20.02 1.69
 4 -11 -3 23.22 1.99
 4 -11 -3 33.67 1.63
 4 -11 -2 18.85 1.07
 4 -11 -2 14.8 1.3
 4 -11 -2 16.12 1.1
 4 -11 -2 16.56 1.08
 4 -11 -2 15.19 1.57
 4 -11 -1 6.44 0.58
 4 -11 -1 7.19 0.62
 4 -11 -1 6.74 0.66
 4 -11 -1 7.99 0.62
 4 -11 -1 6.81 0.66
 4 -11 0 1.55 0.62
 4 -11 0 2.27 0.4
 4 -11 0 2.55 0.39
 4 -11 0 2.27 0.48
 4 -11 0 2.43 0.46
 4 -11 0 3.02 0.41
 4 -11 1 53.05 2.42
 4 -11 1 44.79 2.64
 4 -11 1 47.1 2.42
 4 -11 1 48.31 2.48
 4 -11 1 56.6 2.59
 4 -11 1 47.52 2.99
 4 -11 2 81.76 3.63
 4 -11 2 70.85 3.87
 4 -11 2 76.22 3.64
 4 -11 2 85.02 4.31
 4 -11 3 31.33 1.93
 4 -11 3 36.37 1.92
 4 -11 3 35.49 1.73
 4 -11 3 34.28 1.88
 4 -11 3 32.7 2.2
 4 -11 4 7.97 0.75
 4 -11 4 9.59 0.84
 4 -11 4 8.85 0.61
 4 -11 4 10.48 0.82
 4 -11 5 9.32 0.81
 4 -11 5 10.12 0.9
 4 -11 5 9.71 0.83
 4 -11 6 7.04 0.61
 4 -11 6 6.49 0.7
 4 -11 6 6.75 0.63
 4 -11 7 0.12 0.25
 -4 11 -7 -0.26 0.29
 4 -11 7 0.06 0.53
 4 -11 7 0.02 0.4
 -4 11 -7 0.15 0.65
 4 -11 7 0.23 0.53
 4 -11 8 2.92 0.44
 -4 11 -8 0.15 0.31
 4 -11 8 3.15 0.62
 4 -11 8 3.7 0.51
 -4 11 -8 4.75 0.87
 4 -11 8 1.33 0.72
 4 -11 9 0.16 0.5
 4 -11 9 0.28 0.38
 -4 11 -9 0.94 0.84
 4 -11 9 0.26 0.59
 4 -11 10 1.07 0.52
 -4 11 -10 0.85 0.88
 4 -11 10 -0.09 0.6
 -4 11 -11 0.97 0.97
 4 -11 11 0.18 0.42
 4 -11 12 0.08 0.43
 -4 11 -12 0.5 0.3
 -4 11 -12 0.22 0.83
 -4 11 -12 -0.14 0.67
 4 -11 13 0.13 0.36
 -4 11 -13 0.25 0.59
 4 -11 14 0.69 0.32
 -4 11 -14 0.25 0.53
 -4 11 -15 0.16 0.39
 4 -10 -11 23.01 1.65
 4 -10 -11 49.02 1.65
 4 -10 -10 0.01 0.24
 4 -10 -10 6.22 0.28
 4 -10 -9 0.18 0.23
 4 -10 -9 -0.06 0.29
 4 -10 -9 0.17 0.22
 4 -10 -8 5.64 0.48
 4 -10 -8 5.18 0.54
 4 -10 -7 23.6 1.33
 4 -10 -7 23.77 1.38
 4 -10 -7 27.34 1.44
 4 -10 -7 24.73 1.27
 4 -10 -6 0.58 0.35
 4 -10 -6 0.51 0.28
 4 -10 -6 0.19 0.44
 4 -10 -6 0.04 0.42
 4 -10 -6 0.07 0.34
 4 -10 -6 1.46 0.69
 4 -10 -6 0.43 0.56
 4 -10 -5 0.48 0.4
 4 -10 -5 1.89 0.6
 4 -10 -5 0.71 0.33
 4 -10 -5 0.88 0.35
 4 -10 -5 0.57 0.58
 4 -10 -4 17.85 1
 4 -10 -4 13.29 0.97
 4 -10 -4 14.28 0.94
 4 -10 -4 21.01 1.2
 4 -10 -4 13.58 0.9
 4 -10 -4 12.37 1.26
 4 -10 -4 19.9 1.09
 4 -10 -4 12.57 1.12
 4 -10 -4 15.62 1.5
 4 -10 -3 87.33 4.17
 4 -10 -3 71.52 4.46
 4 -10 -3 81.7 4.18
 4 -10 -3 77.91 4.14
 4 -10 -3 121.89 4.35
 4 -10 -3 107.83 4.26
 4 -10 -3 82.31 4.81
 4 -10 -2 162.06 7.09
 4 -10 -2 145.12 7.13
 4 -10 -2 144.24 7.1
 4 -10 -2 140.95 7.06
 4 -10 -2 138.07 7.67
 4 -10 -1 149.69 6.89
 4 -10 -1 156.94 6.92
 4 -10 -1 140.89 6.93
 4 -10 -1 148.79 6.99
 4 -10 -1 126.66 7.12
 4 -10 -1 145.75 7.52
 4 -10 0 0.23 0.5
 4 -10 0 0.92 0.29
 4 -10 0 1.15 0.39
 4 -10 0 1.3 0.4
 4 -10 0 1.42 0.38
 4 -10 0 1.54 0.43
 4 -10 0 0.92 0.31
 4 -10 1 9.44 0.66
 4 -10 1 11.37 0.88
 4 -10 1 11.59 0.72
 4 -10 1 12.32 0.86
 4 -10 1 11.3 1.14
 4 -10 2 0.05 0.45
 4 -10 2 0.12 0.25
 4 -10 2 0.26 0.35
 4 -10 2 0.17 0.28
 4 -10 3 0.84 0.5
 4 -10 3 0.91 0.32
 4 -10 3 0.66 0.24
 4 -10 3 0.69 0.42
 4 -10 3 0.72 0.39
 4 -10 4 0.98 0.49
 4 -10 4 1.59 0.37
 4 -10 4 1.83 0.49
 4 -10 4 1.08 0.25
 4 -10 4 1.05 0.41
 -4 10 -4 1.31 0.43
 4 -10 5 -0.08 0.25
 4 -10 5 -0.06 0.43
 4 -10 5 -0.13 0.39
 -4 10 -5 -0.35 0.44
 4 -10 5 0.31 0.49
 4 -10 6 3.81 0.47
 4 -10 6 2.48 0.6
 4 -10 6 2.24 0.72
 4 -10 6 3.92 0.52
 -4 10 -6 2.97 0.64
 4 -10 6 4.82 0.89
 4 -10 7 4.29 0.5
 4 -10 7 4.32 0.94
 4 -10 7 2.98 0.87
 4 -10 7 4.45 0.54
 -4 10 -7 4.83 0.79
 4 -10 7 2.73 0.82
 4 -10 8 1.99 0.85
 4 -10 8 1.88 0.37
 4 -10 8 2.12 0.43
 -4 10 -8 1.43 0.75
 4 -10 8 1.57 0.73
 4 -10 8 1.86 0.56
 4 -10 9 0.57 0.5
 4 -10 9 0.09 0.56
 -4 10 -9 0.94 0.82
 4 -10 9 1.2 0.76
 4 -10 9 0.23 0.68
 -4 10 -10 -0.1 0.28
 4 -10 10 0.75 0.49
 -4 10 -10 0.05 0.87
 4 -10 10 0.84 0.71
 4 -10 11 0.21 0.46
 -4 10 -11 0.61 0.93
 4 -10 12 3.16 0.55
 -4 10 -12 2.15 0.94
 4 -10 13 1.47 0.43
 -4 10 -13 1.43 0.73
 4 -10 14 0.38 0.31
 -4 10 -14 0.63 0.62
 -4 10 -15 0.28 0.47
 4 -9 -12 47.2 2.1
 4 -9 -11 0.41 0.23
 4 -9 -11 0.18 0.21
 4 -9 -10 0.68 0.2
 4 -9 -10 0.8 0.34
 4 -9 -10 1.1 0.29
 4 -9 -10 0.4 0.25
 4 -9 -9 2.16 0.32
 4 -9 -9 2.03 0.39
 4 -9 -9 1.39 0.36
 4 -9 -8 1.38 0.34
 4 -9 -8 1.07 0.4
 4 -9 -7 46.38 2.16
 4 -9 -7 40.48 2.07
 4 -9 -7 38.9 2.16
 4 -9 -7 44.04 2.76
 4 -9 -7 37.14 2.12
 4 -9 -7 28.72 2.33
 4 -9 -7 36.67 2.67
 4 -9 -6 162.83 6.62
 4 -9 -6 143.54 6.54
 4 -9 -6 103.45 7.06
 4 -9 -6 206.54 6.82
 4 -9 -6 154.18 6.63
 4 -9 -6 158.71 7.08
 4 -9 -6 100.5 6.93
 4 -9 -6 140.14 6.58
 4 -9 -6 111.34 6.76
 4 -9 -6 139.94 7.32
 4 -9 -5 41.43 2.18
 4 -9 -5 55.1 2.3
 4 -9 -5 39.45 2.13
 4 -9 -5 62.12 3
 4 -9 -5 31.17 2.51
 4 -9 -5 41.15 2.13
 4 -9 -5 32.05 2.32
 4 -9 -4 33.04 1.57
 4 -9 -4 32.86 1.59
 4 -9 -4 24.33 1.86
 4 -9 -4 33.1 1.6
 4 -9 -4 29.78 1.51
 4 -9 -4 26.27 1.51
 4 -9 -4 22.95 1.69
 4 -9 -4 25.43 2.05
 4 -9 -3 20.5 1.18
 4 -9 -3 25.22 1.25
 4 -9 -3 20.96 1.22
 4 -9 -3 23.26 1.25
 4 -9 -3 18.87 1.17
 4 -9 -3 19.51 1.65
 4 -9 -2 2.96 0.71
 4 -9 -2 3.16 0.38
 4 -9 -2 3.02 0.44
 4 -9 -2 4.04 0.42
 4 -9 -2 3.99 0.47
 4 -9 -2 3.17 0.52
 4 -9 -2 2.65 0.38
 4 -9 -1 17.1 0.96
 4 -9 -1 15.48 1.15
 4 -9 -1 17.08 0.97
 4 -9 -1 16.23 1.02
 4 -9 -1 19.4 0.98
 4 -9 -1 15.61 1.05
 4 -9 -1 16.45 1.41
 4 -9 0 0.9 0.57
 4 -9 0 0.49 0.23
 4 -9 0 0.45 0.3
 4 -9 0 0.35 0.35
 4 -9 0 0.49 0.24
 4 -9 1 2.9 0.65
 4 -9 1 2.84 0.31
 4 -9 1 2.23 0.31
 4 -9 1 2.47 0.41
 4 -9 2 0.21 0.46
 4 -9 2 0.15 0.2
 4 -9 2 0.22 0.34
 4 -9 2 -0.07 0.26
 4 -9 2 0.14 0.35
 4 -9 3 3.57 0.69
 4 -9 3 3.52 0.45
 4 -9 3 3.89 0.35
 4 -9 3 5.2 0.53
 4 -9 3 3.39 0.69
 4 -9 4 2.68 0.64
 4 -9 4 3.88 0.45
 4 -9 4 3.53 0.47
 -4 9 -4 4.44 0.51
 4 -9 4 2.61 0.67
 4 -9 4 4.29 0.79
 4 -9 5 4.71 0.49
 4 -9 5 3.69 0.81
 4 -9 5 3.32 0.78
 4 -9 5 4.34 0.53
 -4 9 -5 6.06 0.61
 4 -9 5 4.65 0.81
 -4 9 -6 32.19 1.68
 4 -9 6 25.94 1.54
 4 -9 6 25.6 2.2
 4 -9 6 28.05 1.53
 4 -9 6 24.7 2.13
 4 -9 7 7.32 0.65
 4 -9 7 8.9 0.69
 4 -9 7 8.54 1.16
 -4 9 -7 6.51 1.11
 -4 9 -7 10.61 0.92
 4 -9 7 8.19 1.25
 4 -9 7 7.82 1.24
 -4 9 -8 0.27 0.56
 4 -9 8 -0.05 0.22
 4 -9 8 0.03 0.47
 4 -9 8 -0.16 0.6
 -4 9 -8 0.62 0.79
 -4 9 -8 0.1 0.64
 4 -9 8 -0.29 0.71
 4 -9 8 -0.22 0.72
 4 -9 9 1.51 0.87
 4 -9 9 -0.09 0.47
 4 -9 9 -0.34 0.66
 -4 9 -9 -0.39 0.84
 -4 9 -9 0.04 0.74
 4 -9 9 0.2 0.72
 4 -9 10 3.68 0.64
 -4 9 -10 3 1.03
 -4 9 -10 5.24 1
 4 -9 10 2.97 0.94
 4 -9 11 7.4 0.7
 -4 9 -11 5.22 1.16
 -4 9 -11 5.36 1.08
 4 -9 11 4.64 1.01
 4 -9 12 2.23 0.53
 4 -9 13 -0.11 0.37
 -4 9 -13 -0.32 0.74
 -4 9 -13 0.07 0.72
 -4 9 -14 -0.06 0.18
 -4 9 -14 0.4 0.64
 -4 9 -15 0.72 0.53
 4 -8 -12 0.1 0.18
 4 -8 -12 1.47 0.2
 4 -8 -11 0.22 0.28
 4 -8 -11 0.16 0.25
 4 -8 -10 2.36 0.3
 4 -8 -10 2.74 0.4
 4 -8 -10 1.56 0.38
 4 -8 -10 2.44 0.41
 4 -8 -9 5.73 0.53
 4 -8 -9 5.95 0.63
 4 -8 -9 10.19 0.74
 4 -8 -9 4.72 1.17
 4 -8 -9 5.55 0.6
 4 -8 -9 10.64 1.16
 4 -8 -8 4.53 0.46
 4 -8 -8 2.85 1.07
 4 -8 -8 4.33 0.51
 4 -8 -8 1.88 0.75
 4 -8 -8 4.49 0.81
 4 -8 -7 23.23 1.2
 4 -8 -7 20.69 1.11
 4 -8 -7 12.52 1.53
 4 -8 -7 25.11 1.31
 4 -8 -7 12.76 1.61
 4 -8 -7 21.33 1.19
 4 -8 -7 17.03 1.45
 4 -8 -7 20.22 1.73
 4 -8 -6 14.89 0.87
 4 -8 -6 15.14 0.85
 4 -8 -6 13.87 0.91
 4 -8 -6 10.15 1.22
 4 -8 -6 10.28 1.19
 4 -8 -6 7.04 1.28
 4 -8 -6 14.21 0.87
 4 -8 -6 10.72 1.1
 4 -8 -6 15.14 0.92
 4 -8 -6 11.84 1.29
 4 -8 -5 21.42 1.13
 4 -8 -5 24.58 1.19
 4 -8 -5 18.37 1.48
 4 -8 -5 20.21 1.12
 4 -8 -5 18.09 1.52
 4 -8 -5 13.85 1.55
 4 -8 -5 14.31 1.3
 4 -8 -5 21.77 1.17
 4 -8 -4 26.18 1.38
 4 -8 -4 26.47 1.36
 4 -8 -4 28.69 1.4
 4 -8 -4 25.67 1.39
 4 -8 -4 25.07 1.34
 4 -8 -4 24.59 1.82
 4 -8 -4 21.85 1.86
 4 -8 -3 8.26 0.57
 4 -8 -3 6.95 0.75
 4 -8 -3 7.63 0.6
 4 -8 -3 7.86 0.56
 4 -8 -3 7.65 0.63
 4 -8 -3 7.81 0.53
 4 -8 -3 6.34 0.7
 4 -8 -3 5.62 0.87
 4 -8 -2 2.22 0.64
 4 -8 -2 2.41 0.31
 4 -8 -2 3.02 0.39
 4 -8 -2 2.29 0.3
 4 -8 -2 1.75 0.4
 4 -8 -2 2.37 0.47
 4 -8 -1 0.74 0.51
 4 -8 -1 0.16 0.21
 4 -8 -1 0.15 0.19
 4 -8 -1 0.02 0.34
 4 -8 -1 0.13 0.27
 4 -8 0 4.45 0.75
 4 -8 0 4.18 0.35
 4 -8 0 4.17 0.46
 4 -8 0 3.63 0.44
 4 -8 0 3.47 0.47
 4 -8 1 10.88 0.65
 4 -8 1 12.2 0.82
 4 -8 2 31.34 1.63
 4 -8 2 33.47 2.13
 4 -8 2 27.73 1.6
 4 -8 2 30.05 1.83
 4 -8 2 35.2 2.12
 4 -8 3 32.08 1.75
 4 -8 3 36.12 2.33
 4 -8 3 35.19 1.77
 -4 8 -3 32.52 1.71
 4 -8 3 37.49 2.22
 4 -8 3 33.06 2.17
 4 -8 4 63.07 3.19
 4 -8 4 64.3 3.86
 -4 8 -4 68.2 3.76
 4 -8 4 63.22 3.18
 -4 8 -4 75.77 3.21
 4 -8 4 62.88 3.76
 4 -8 4 64.47 3.66
 4 -8 5 10.34 1.29
 4 -8 5 10.63 0.76
 -4 8 -5 10.9 1.27
 4 -8 5 11.34 0.78
 4 -8 5 7.54 1.18
 4 -8 5 10.66 1.1
 -4 8 -6 0.03 0.42
 4 -8 6 0.72 0.25
 -4 8 -6 0.04 0.26
 4 -8 6 0.73 0.55
 4 -8 6 0.76 0.33
 -4 8 -6 1.33 0.81
 4 -8 6 1.31 0.75
 -4 8 -6 1.17 0.45
 4 -8 6 0.64 0.68
 4 -8 7 8.29 0.66
 -4 8 -7 8.48 1.27
 4 -8 7 7.79 1.09
 -4 8 -7 9.8 0.88
 4 -8 7 6.28 1.18
 -4 8 -7 9.72 0.88
 4 -8 7 8.69 1.32
 -4 8 -8 5.23 0.8
 4 -8 8 7 1.06
 4 -8 8 6.5 1.23
 -4 8 -8 7.67 1.27
 -4 8 -8 7.03 0.87
 4 -8 8 5.67 1.19
 -4 8 -9 0.51 0.59
 4 -8 9 0.41 0.55
 4 -8 9 1.65 0.93
 -4 8 -9 0.2 0.82
 -4 8 -9 1.48 0.77
 4 -8 9 0.93 0.81
 4 -8 10 0.23 0.45
 4 -8 10 0.59 0.58
 -4 8 -10 0.1 0.8
 4 -8 10 0.75 0.83
 -4 8 -10 -0.17 1.08
 4 -8 11 2.16 0.51
 -4 8 -11 3.25 1.08
 4 -8 12 1.45 0.47
 -4 8 -12 1.41 0.53
 -4 8 -12 0.57 0.8
 4 -8 13 5.38 0.53
 -4 8 -13 4.61 0.58
 -4 8 -14 -0.21 0.18
 -4 8 -14 0.42 0.67
 -4 8 -15 0.25 0.52
 4 -7 -12 13.32 0.71
 4 -7 -12 11.8 0.7
 4 -7 -12 11.1 0.71
 4 -7 -11 15.29 0.94
 4 -7 -11 16.4 0.98
 4 -7 -10 14.74 0.9
 4 -7 -10 14.34 0.96
 4 -7 -10 13.9 0.98
 4 -7 -9 1.02 0.3
 4 -7 -9 0.19 0.37
 4 -7 -9 0.74 0.37
 4 -7 -9 1.76 1.01
 4 -7 -9 -0.56 0.96
 4 -7 -9 0.8 0.36
 4 -7 -9 0.24 0.44
 4 -7 -8 16.58 0.94
 4 -7 -8 15.97 0.97
 4 -7 -8 12.99 1.38
 4 -7 -8 10.41 1.48
 4 -7 -8 16.11 0.98
 4 -7 -8 12.51 1.28
 4 -7 -8 14.64 1.37
 4 -7 -7 52.71 2.29
 4 -7 -7 49.73 2.31
 4 -7 -7 28.68 2.63
 4 -7 -7 50.95 2.23
 4 -7 -7 47.36 2.28
 4 -7 -7 35.99 2.49
 4 -7 -7 45.85 2.85
 4 -7 -7 31.61 2.69
 4 -7 -6 9.66 0.67
 4 -7 -6 10.4 0.64
 4 -7 -6 9.49 0.68
 4 -7 -6 10.69 0.69
 4 -7 -6 8 0.92
 4 -7 -6 8.85 1.05
 4 -7 -6 8.89 1.07
 4 -7 -5 0.27 0.26
 4 -7 -5 -0.04 0.77
 4 -7 -5 0.04 0.25
 4 -7 -5 0.12 0.22
 4 -7 -5 0.45 0.53
 4 -7 -5 -0.04 0.6
 4 -7 -4 46.61 2.13
 4 -7 -4 45.39 2.11
 4 -7 -4 39.59 2.39
 4 -7 -4 46.74 2.17
 4 -7 -4 33.68 2.34
 4 -7 -4 51.56 2.14
 4 -7 -4 27.93 2.39
 4 -7 -4 44.43 2.18
 4 -7 -4 41.51 2.31
 4 -7 -4 45.31 2.64
 4 -7 -3 20.79 1.08
 4 -7 -3 21.3 1.34
 4 -7 -3 15.72 1.48
 4 -7 -3 20.3 1.12
 4 -7 -3 19.91 1.07
 4 -7 -3 18.97 1.16
 4 -7 -3 18.39 1.04
 4 -7 -3 19.92 1.5
 4 -7 -2 1.47 0.56
 4 -7 -2 1.47 0.36
 4 -7 -2 1.43 0.36
 4 -7 -2 1.21 0.23
 4 -7 -2 1.45 0.25
 4 -7 -2 1.13 0.36
 4 -7 -1 6.95 0.49
 4 -7 -1 7.44 0.63
 4 -7 -1 9.11 0.7
 4 -7 -1 8.59 0.99
 4 -7 0 7.06 0.59
 4 -7 0 7.52 0.93
 4 -7 1 14.5 0.92
 4 -7 1 15.79 1.35
 4 -7 1 15.26 1.08
 4 -7 1 16.24 1.32
 4 -7 2 0.95 0.64
 4 -7 2 0.11 0.54
 4 -7 2 0.12 0.21
 4 -7 3 28.93 1.47
 4 -7 3 26.58 1.48
 -4 7 -3 29.55 1.99
 4 -7 3 28.31 2.02
 4 -7 4 108.23 3.24
 4 -7 4 100.89 1.55
 -4 7 -4 106.91 1.54
 -4 7 -4 97.62 2.87
 4 -7 4 113.97 1.65
 4 -7 4 95.45 2.69
 -4 7 -5 0.02 0.41
 4 -7 5 0.03 0.19
 4 -7 5 -0.17 0.49
 4 -7 5 0.08 0.27
 4 -7 5 0.08 0.61
 -4 7 -5 0.79 0.74
 -4 7 -5 0.02 0.31
 4 -7 6 18.68 1.11
 4 -7 6 19.09 1.63
 -4 7 -6 18.94 1.79
 -4 7 -6 21.64 1.22
 -4 7 -6 19.38 1.27
 4 -7 6 18.99 1.85
 4 -7 7 29.39 1.7
 -4 7 -7 39.88 1.92
 -4 7 -7 33.49 2.57
 4 -7 7 29.39 2.26
 4 -7 7 34.33 2.68
 -4 7 -7 36 1.96
 -4 7 -8 0.1 0.55
 4 -7 8 0.21 0.72
 4 -7 8 0.07 0.55
 -4 7 -8 0.09 0.75
 -4 7 -8 -0.36 0.56
 -4 7 -9 0.22 0.62
 -4 7 -9 0.39 0.85
 -4 7 -9 -0.5 1.17
 4 -7 9 1.4 0.85
 4 -7 9 0.63 0.57
 4 -7 10 12.48 0.96
 -4 7 -10 12.64 1.69
 4 -7 10 11.67 1.37
 -4 7 -10 8.1 1.72
 4 -7 10 8.74 1.5
 -4 7 -10 15.84 1.38
 4 -7 11 18.8 1.26
 -4 7 -11 17.29 1.99
 -4 7 -11 22.48 1.62
 4 -7 11 15.87 1.86
 4 -7 12 23.78 1.43
 -4 7 -12 27.95 1.57
 -4 7 -12 25.59 1.81
 -4 7 -13 0.27 0.22
 -4 7 -13 0.22 0.57
 -4 7 -13 0.64 0.5
 -4 7 -14 0.34 0.2
 -4 7 -14 0.23 0.4
 -4 7 -14 -0.06 0.69
 -4 7 -15 1.23 0.54
 4 -6 -14 14.2 0.68
 4 -6 -13 5.82 0.92
 4 -6 -13 3.26 0.32
 4 -6 -12 2.29 1.05
 4 -6 -12 1.05 0.29
 4 -6 -12 1.66 0.3
 4 -6 -12 0.75 0.89
 4 -6 -11 4.89 0.54
 4 -6 -11 4.71 1.19
 4 -6 -11 5.31 0.58
 4 -6 -11 4.34 1.21
 4 -6 -10 0.99 0.26
 4 -6 -10 2.97 0.99
 4 -6 -10 1.19 0.37
 4 -6 -10 0.28 0.35
 4 -6 -10 -0.59 1.05
 4 -6 -10 0.72 0.95
 4 -6 -10 1.06 0.37
 4 -6 -10 3.52 0.89
 4 -6 -9 7.96 0.59
 4 -6 -9 7.92 0.64
 4 -6 -9 8.86 0.68
 4 -6 -9 5.27 1.05
 4 -6 -9 5.34 1.21
 4 -6 -9 5.65 1.18
 4 -6 -9 10.81 0.71
 4 -6 -9 7 0.91
 4 -6 -8 33.71 1.55
 4 -6 -8 31.68 1.57
 4 -6 -8 23.2 1.88
 4 -6 -8 21.21 2.01
 4 -6 -8 31.99 1.57
 4 -6 -8 24.47 1.86
 4 -6 -8 30.89 2.07
 4 -6 -8 22.15 1.98
 4 -6 -7 5.45 0.81
 4 -6 -7 6.06 0.49
 4 -6 -7 5.74 0.51
 4 -6 -7 4.18 0.83
 4 -6 -7 5.12 0.42
 4 -6 -7 4.56 0.85
 4 -6 -7 4.44 1.04
 4 -6 -7 3.22 0.92
 4 -6 -7 5.01 0.49
 4 -6 -7 4.07 0.76
 4 -6 -6 4.35 0.7
 4 -6 -6 3.44 0.38
 4 -6 -6 3.23 0.4
 4 -6 -6 3.4 0.96
 4 -6 -6 3.07 0.37
 4 -6 -6 3.84 0.39
 4 -6 -6 2.24 0.79
 4 -6 -6 4.12 0.69
 4 -6 -5 87.69 3.99
 4 -6 -5 87.25 3.96
 4 -6 -5 89.99 3.97
 4 -6 -5 82.53 4.37
 4 -6 -5 88.23 4.21
 4 -6 -5 92.54 4.48
 4 -6 -4 65.34 3.05
 4 -6 -4 69.01 3.37
 4 -6 -4 57.18 3.28
 4 -6 -4 72.85 3.06
 4 -6 -4 52.85 3.35
 4 -6 -4 67.36 3.04
 4 -6 -4 73.84 3.51
 4 -6 -4 59.6 3.23
 4 -6 -3 217.6 9.9
 4 -6 -3 227.64 10.24
 4 -6 -3 221.32 10.14
 4 -6 -3 251.51 10.47
 4 -6 -2 12.04 0.87
 4 -6 -2 13.1 0.93
 4 -6 -2 14.29 1.15
 4 -6 -1 40.71 2.08
 -4 6 1 40.14 2.25
 4 -6 -1 44.28 2.48
 4 -6 0 154.04 7
 -4 6 0 148.83 7.24
 4 -6 0 165.83 7.48
 4 -6 1 45.75 2.23
 4 -6 1 46.58 2.74
 4 -6 2 18.09 1.01
 4 -6 2 19.33 1.54
 4 -6 3 31.84 1.6
 4 -6 3 30.9 2.19
 4 -6 3 32.06 2.05
 4 -6 4 16.88 0.95
 4 -6 4 15.94 1.39
 -4 6 -4 17.12 1.54
 -4 6 -4 17.47 0.97
 4 -6 4 16.07 1.51
 4 -6 5 3.38 0.35
 -4 6 -5 3.93 0.53
 4 -6 5 2.69 0.67
 4 -6 5 2.63 0.79
 -4 6 -5 3.69 0.9
 -4 6 -5 3.83 0.43
 4 -6 6 6.73 0.42
 -4 6 -6 3.97 0.57
 4 -6 6 4.96 1.05
 4 -6 6 3.73 0.74
 -4 6 -6 4.09 0.97
 -4 6 -6 4.65 0.47
 -4 6 -7 10.16 1.41
 4 -6 7 8.47 1.08
 -4 6 -7 9.11 0.89
 4 -6 8 6.84 1
 -4 6 -8 7.19 1.27
 -4 6 -8 6.18 0.82
 -4 6 -9 -0.26 0.63
 -4 6 -9 0.78 1.25
 4 -6 9 0.35 0.79
 4 -6 9 0.07 0.56
 -4 6 -9 0.49 0.89
 -4 6 -9 -0.41 0.63
 4 -6 10 14.53 1.52
 -4 6 -10 14.08 1.97
 -4 6 -10 16.31 1.88
 -4 6 -10 20.46 1.5
 4 -6 10 12.19 1.68
 4 -6 10 18.2 2.06
 -4 6 -11 33.94 1.99
 4 -6 11 31.3 1.68
 -4 6 -11 23.51 1.74
 4 -6 11 25.9 2.44
 -4 6 -11 28.74 2.54
 -4 6 -12 0.69 0.59
 -4 6 -12 0.28 0.55
 -4 6 -12 -0.04 0.73
 -4 6 -13 0.43 0.6
 -4 6 -13 0.3 0.23
 -4 6 -13 1.64 0.57
 -4 6 -14 0.64 0.54
 -4 6 -14 0.29 0.43
 -4 6 -14 1.41 0.74
 -4 6 -15 0.09 0.4
 -4 6 -15 0.5 0.33
 4 -5 -14 0.48 0.68
 4 -5 -14 0.03 0.14
 4 -5 -13 0.1 0.19
 4 -5 -13 0.07 0.25
 4 -5 -12 0.19 0.29
 4 -5 -12 0.43 0.27
 4 -5 -11 41.6 2.26
 4 -5 -11 37.85 2.64
 4 -5 -10 24.22 1.22
 4 -5 -10 22.24 1.26
 4 -5 -10 26.88 1.31
 4 -5 -10 15.84 1.62
 4 -5 -10 16.33 1.8
 4 -5 -10 25.73 1.31
 4 -5 -10 18.4 1.63
 4 -5 -9 0.68 0.29
 4 -5 -9 0.73 0.32
 4 -5 -9 0.08 0.76
 4 -5 -9 0.68 0.35
 4 -5 -9 0.22 0.97
 4 -5 -9 1.06 0.79
 4 -5 -9 0.83 0.36
 4 -5 -9 0.87 0.47
 4 -5 -8 33.53 1.61
 4 -5 -8 23.84 2.08
 4 -5 -8 32 1.62
 4 -5 -8 26.52 1.95
 4 -5 -8 31.66 1.63
 4 -5 -8 33.4 1.63
 4 -5 -8 32.52 2.08
 4 -5 -7 25.83 1.32
 4 -5 -7 19.7 1.76
 4 -5 -7 21.27 1.62
 4 -5 -7 26.4 1.34
 4 -5 -7 24.33 1.62
 4 -5 -7 23.05 2.13
 4 -5 -7 27.38 1.34
 4 -5 -7 26.85 1.75
 4 -5 -6 65.59 2.9
 4 -5 -6 63.68 2.9
 4 -5 -6 51.52 3.29
 4 -5 -6 58.07 3.35
 4 -5 -6 56.42 3.16
 4 -5 -6 61.07 2.89
 4 -5 -6 61.62 3.6
 4 -5 -6 59.43 3.14
 4 -5 -6 60.85 3.3
 4 -5 -6 65.36 2.9
 4 -5 -5 0.43 0.4
 4 -5 -5 1.16 0.27
 4 -5 -5 0.77 0.22
 4 -5 -5 0.57 0.47
 4 -5 -5 0.11 0.61
 4 -5 -5 1.05 0.42
 4 -5 -5 1.16 0.24
 4 -5 -5 1.26 0.5
 4 -5 -4 0.76 0.42
 4 -5 -4 1.2 0.39
 4 -5 -3 20.22 1.24
 4 -5 -3 19.92 1.28
 -4 5 3 21.28 1.31
 4 -5 -3 21.64 1.48
 4 -5 -2 34.32 1.78
 4 -5 -2 33.48 1.85
 -4 5 2 32.65 1.89
 4 -5 -2 36.85 2.09
 4 -5 -1 197.28 8.88
 -4 5 1 196.67 9.1
 4 -5 -1 202.31 9.3
 4 -5 0 63.44 3.02
 4 -5 0 69.33 3.56
 -4 5 0 63.06 3.28
 4 -5 1 203.5 8.97
 4 -5 1 201.57 9.55
 -4 5 -1 195.21 9.31
 4 -5 2 328.5 14.6
 4 -5 2 341.02 15.27
 4 -5 3 140.96 6.85
 4 -5 3 134.62 6.1
 4 -5 3 135.59 6.55
 4 -5 4 4.68 0.38
 4 -5 4 4.23 0.7
 -4 5 -4 3.48 0.9
 4 -5 5 87.49 4.35
 -4 5 -5 82.36 5.03
 4 -5 5 89.29 4.87
 -4 5 -5 102.74 4.42
 -4 5 -5 99.96 4.52
 -4 5 -5 100.53 4.35
 -4 5 -6 3.82 0.37
 4 -5 6 3.73 0.95
 4 -5 6 3.52 0.72
 -4 5 -6 4.2 1.01
 -4 5 -6 4.62 0.61
 4 -5 7 4.92 1.07
 4 -5 7 4.62 0.82
 -4 5 -7 5.79 1.13
 -4 5 -7 5.67 0.6
 -4 5 -7 4.78 0.7
 -4 5 -8 1.74 0.61
 4 -5 8 0.94 0.82
 4 -5 8 2.26 0.69
 -4 5 -8 2.09 1.36
 -4 5 -8 1.91 0.99
 -4 5 -8 1.6 0.56
 -4 5 -9 4.6 0.83
 -4 5 -9 4.63 1.37
 4 -5 9 5.03 1.22
 4 -5 9 4.65 0.88
 -4 5 -9 3.87 1.1
 -4 5 -9 7.7 0.91
 -4 5 -10 11.42 1.62
 -4 5 -10 13.81 1.79
 4 -5 10 14.19 1.81
 -4 5 -10 15.77 1.3
 -4 5 -11 2.7 0.75
 -4 5 -11 2.99 1.05
 -4 5 -11 3.54 0.85
 4 -5 11 1.57 0.91
 -4 5 -12 5.6 0.93
 -4 5 -12 6.71 0.94
 -4 5 -13 1.14 0.65
 -4 5 -13 1.44 0.56
 -4 5 -14 -0.02 0.56
 -4 5 -14 -0.37 0.46
 -4 5 -15 0.58 0.44
 -4 5 -15 0.15 0.33
 -4 5 -15 -0.06 0.47
 4 -4 -15 1.57 0.65
 4 -4 -15 2.65 0.18
 4 -4 -14 0.54 0.93
 4 -4 -14 0.55 0.81
 4 -4 -14 1.16 0.24
 4 -4 -13 1.26 0.28
 4 -4 -13 0.1 0.94
 4 -4 -13 -0.22 1.07
 4 -4 -13 0.93 0.33
 4 -4 -12 9.86 0.71
 4 -4 -12 13.05 0.79
 4 -4 -12 10.37 1.37
 4 -4 -12 11.05 0.78
 4 -4 -11 0.16 0.3
 4 -4 -11 -0.15 0.28
 4 -4 -11 -0.17 0.72
 4 -4 -11 0.53 1.02
 4 -4 -11 0.32 0.91
 4 -4 -10 34.76 1.55
 4 -4 -10 30.6 1.58
 4 -4 -10 23.44 1.91
 4 -4 -10 33.84 1.6
 4 -4 -10 22.77 2.16
 4 -4 -10 25.28 2.1
 4 -4 -10 31.78 1.62
 4 -4 -10 23.09 1.89
 4 -4 -9 0.05 0.79
 4 -4 -9 0.81 0.31
 4 -4 -9 0.52 0.27
 4 -4 -9 0.63 0.7
 4 -4 -9 0.82 0.96
 4 -4 -9 0.61 0.33
 4 -4 -9 1.14 0.27
 4 -4 -9 0.19 0.67
 4 -4 -9 0.73 0.44
 4 -4 -8 7.82 0.56
 4 -4 -8 7.22 1.13
 4 -4 -8 9.22 0.58
 4 -4 -8 7.23 1.38
 4 -4 -8 6.52 0.89
 4 -4 -8 8.27 0.57
 4 -4 -8 5.86 1.02
 4 -4 -8 8.16 0.58
 4 -4 -8 6.19 0.87
 4 -4 -8 8.04 0.84
 4 -4 -7 6.75 1.09
 4 -4 -7 6.53 0.47
 4 -4 -7 5.34 0.97
 4 -4 -7 5.18 0.87
 4 -4 -7 4.27 0.73
 4 -4 -7 6.38 0.89
 4 -4 -7 6.45 0.49
 4 -4 -7 6.67 0.75
 4 -4 -6 1.36 0.26
 4 -4 -6 1.04 0.41
 -4 4 6 1.45 0.42
 4 -4 -6 1.61 0.26
 4 -4 -6 0.94 0.51
 4 -4 -6 1.13 0.51
 4 -4 -6 0.53 0.73
 4 -4 -6 0.56 0.62
 4 -4 -6 1.86 0.65
 4 -4 -6 1.05 0.24
 4 -4 -6 0.85 0.49
 -4 4 5 10.76 0.88
 4 -4 -5 9.78 0.88
 4 -4 -5 9.81 1.03
 4 -4 -5 10.92 0.92
 4 -4 -4 1.08 0.5
 4 -4 -4 2.26 0.52
 4 -4 -4 1.63 0.42
 -4 4 4 2.7 0.5
 4 -4 -3 42.82 2.21
 4 -4 -3 46 2.33
 -4 4 3 42.56 2.32
 4 -4 -2 25.62 1.38
 -4 4 2 25.03 1.52
 4 -4 -2 26.82 1.69
 4 -4 -1 45.97 2.22
 -4 4 1 45.79 2.43
 4 -4 0 40.99 1.95
 4 -4 0 41.01 2.44
 -4 4 0 38.51 2.21
 4 -4 1 946.36 39.88
 4 -4 1 815.81 40.38
 -4 4 -1 876.57 40.22
 4 -4 2 106.44 4.79
 4 -4 3 52.94 2.43
 4 -4 3 50.69 2.86
 4 -4 3 49.22 3.08
 4 -4 4 87.15 4.02
 4 -4 4 89.44 4.52
 4 -4 4 98.39 4.9
 -4 4 -5 0.13 0.22
 -4 4 -5 0.68 0.38
 4 -4 5 1.15 0.75
 4 -4 5 0.23 0.43
 -4 4 -5 0.13 0.68
 4 -4 6 39.68 2.68
 -4 4 -6 41.68 2.17
 -4 4 -6 46.2 3.03
 -4 4 -6 53.84 2.31
 4 -4 6 47.98 3.12
 -4 4 -6 48.4 2.41
 -4 4 -7 11.2 0.7
 -4 4 -7 7.08 1.58
 4 -4 7 7.04 1.13
 -4 4 -7 6.87 0.46
 -4 4 -7 7.83 1.23
 4 -4 7 8.2 0.95
 -4 4 -7 8.84 0.79
 4 -4 8 6.69 1.24
 4 -4 8 4.5 0.83
 -4 4 -8 6.02 1.23
 -4 4 -8 7.61 0.74
 -4 4 -8 4.19 1.31
 -4 4 -8 5.47 0.78
 -4 4 -9 -0.26 0.66
 -4 4 -9 0.44 0.79
 -4 4 -9 0.49 0.25
 4 -4 9 1.17 0.92
 -4 4 -9 0.59 0.79
 -4 4 -9 0.03 0.59
 -4 4 -10 3.5 0.92
 4 -4 10 3.38 1.11
 -4 4 -10 6.6 0.87
 -4 4 -11 9.52 1.11
 -4 4 -11 9.73 1.04
 -4 4 -12 -0.24 0.68
 -4 4 -12 0.1 0.62
 -4 4 -13 0.58 0.67
 -4 4 -13 1.21 0.6
 -4 4 -13 0.83 0.79
 -4 4 -14 0.52 0.54
 -4 4 -14 0.12 0.46
 -4 4 -14 0.14 0.57
 -4 4 -15 1.12 0.45
 -4 4 -15 0.96 0.34
 -4 4 -15 0.83 0.41
 4 -3 -16 -0.16 0.6
 4 -3 -16 5.78 0.65
 4 -3 -15 0.73 0.9
 4 -3 -15 0.7 0.72
 4 -3 -15 0.72 0.16
 4 -3 -14 0.21 1.09
 4 -3 -14 0.87 0.84
 4 -3 -14 -0.15 0.23
 4 -3 -13 -0.46 1.17
 4 -3 -13 0.74 0.29
 4 -3 -13 0.67 0.32
 4 -3 -13 -0.97 1.01
 4 -3 -12 3.02 0.37
 4 -3 -12 3.57 0.39
 4 -3 -12 2.39 1.2
 4 -3 -12 2.96 0.42
 4 -3 -12 1.27 1
 4 -3 -11 11.04 0.76
 4 -3 -11 9.26 1.16
 4 -3 -11 12.65 0.77
 4 -3 -11 11.05 1.47
 4 -3 -11 9.48 1.28
 4 -3 -11 12.75 0.82
 4 -3 -11 7.85 1.28
 4 -3 -10 188.24 7.82
 4 -3 -10 189.11 7.85
 4 -3 -10 171.19 8.33
 4 -3 -10 137.69 8.11
 4 -3 -10 194.02 7.86
 4 -3 -10 155.5 8.36
 4 -3 -10 133.63 8.27
 4 -3 -10 149.65 8.15
 4 -3 -9 3.27 0.36
 4 -3 -9 4.49 0.4
 4 -3 -9 5 1.35
 4 -3 -9 4.44 0.41
 4 -3 -9 3.54 0.75
 4 -3 -9 4.78 1.07
 4 -3 -9 3.88 0.41
 4 -3 -9 3.5 0.86
 4 -3 -9 4.05 0.99
 4 -3 -9 2.2 0.73
 4 -3 -9 4.21 0.61
 -4 3 8 9.58 0.97
 4 -3 -8 9.36 0.58
 4 -3 -8 8.32 1.34
 4 -3 -8 6.57 0.84
 4 -3 -8 8.43 0.59
 4 -3 -8 8.5 1.12
 4 -3 -8 9.52 1
 4 -3 -8 6.98 1.11
 4 -3 -8 9.01 0.6
 4 -3 -8 7.5 0.89
 4 -3 -8 9.27 0.84
 4 -3 -7 0.16 0.29
 4 -3 -7 -0.1 0.56
 4 -3 -7 -0.14 0.67
 4 -3 -7 0.68 0.54
 4 -3 -7 0.49 0.7
 4 -3 -7 0.88 0.59
 4 -3 -7 0.23 0.21
 4 -3 -7 0.18 0.2
 4 -3 -7 0.76 0.52
 -4 3 6 23.51 1.47
 4 -3 -6 19.76 1.33
 4 -3 -6 19.46 1.39
 4 -3 -6 21.06 1.1
 4 -3 -6 22.87 1.67
 4 -3 -6 23.53 1.39
 4 -3 -6 20.47 1.52
 -4 3 5 4.12 0.6
 4 -3 -5 4.38 0.7
 4 -3 -5 3.67 0.61
 4 -3 -5 4.61 0.58
 -4 3 4 561.41 24.29
 4 -3 -4 535.09 24.3
 4 -3 -4 529.86 24.2
 4 -3 -4 564.83 24.33
 -4 3 3 327.91 14.14
 4 -3 -3 302.33 13.97
 4 -3 -3 318.64 14.09
 4 -3 -2 732.6 31.93
 -4 3 2 717.67 32.11
 4 -3 -1 265.12 11.83
 -4 3 1 272.62 12.1
 4 -3 0 383.44 16.95
 -4 3 0 390.97 17.28
 4 -3 1 2.67 0.26
 -4 3 -1 3.39 0.58
 4 -3 1 3.26 0.76
 4 -3 2 78.54 4.06
 4 -3 2 73.85 3.37
 4 -3 3 33.79 1.59
 4 -3 3 32.52 2.01
 4 -3 3 33.94 2.29
 4 -3 4 3.03 0.59
 4 -3 4 3.12 0.86
 -4 3 -5 27.85 1.59
 4 -3 5 25.7 1.83
 -4 3 -5 28.53 2.17
 4 -3 5 28.88 2.22
 -4 3 -5 30.87 1.45
 -4 3 -6 39.27 3.45
 -4 3 -6 42.98 2.93
 -4 3 -6 42 2.08
 4 -3 6 37.29 2.53
 4 -3 6 38.12 2.87
 -4 3 -6 44.16 2.29
 4 -3 7 7.5 0.97
 -4 3 -7 6.1 1.44
 4 -3 7 7.53 1.21
 -4 3 -7 10.79 0.76
 -4 3 -7 7.31 1.31
 -4 3 -7 9.39 0.88
 -4 3 -8 0.22 0.88
 4 -3 8 1.27 0.81
 -4 3 -8 0.77 0.3
 -4 3 -8 0.78 0.49
 -4 3 -9 0.45 0.68
 -4 3 -9 0.33 0.24
 -4 3 -9 0.23 0.27
 4 -3 9 -0.12 0.77
 -4 3 -9 0.43 0.57
 4 -3 10 5.52 1.25
 -4 3 -10 5.17 1.24
 -4 3 -10 5.55 0.83
 -4 3 -11 4.44 0.85
 -4 3 -11 3.23 1.05
 -4 3 -11 5.55 0.87
 -4 3 -12 0.1 0.75
 -4 3 -12 0.3 0.63
 -4 3 -13 2.27 0.75
 -4 3 -13 2.39 0.64
 -4 3 -13 2.65 0.75
 -4 3 -14 0.02 0.53
 -4 3 -14 -0.02 0.42
 -4 3 -14 0.34 0.52
 -4 3 -15 0.05 0.33
 -4 3 -15 0.08 0.31
 4 -2 -16 0.62 0.81
 4 -2 -16 0.52 0.59
 4 -2 -15 0.34 1.04
 4 -2 -15 -0.19 0.75
 4 -2 -15 -0.23 0.17
 4 -2 -14 -1.45 0.92
 4 -2 -14 -0.03 0.25
 4 -2 -13 3.44 0.4
 4 -2 -13 1.45 0.94
 4 -2 -13 2.6 0.42
 4 -2 -13 1 0.96
 4 -2 -12 3.39 1.07
 4 -2 -12 4.13 0.41
 4 -2 -12 5.04 0.43
 4 -2 -12 3.61 1.02
 4 -2 -12 4.52 0.48
 4 -2 -11 0.08 0.68
 4 -2 -11 0.51 0.27
 4 -2 -11 0.58 0.27
 4 -2 -11 0.05 0.88
 4 -2 -11 0.6 0.32
 4 -2 -11 0.22 0.88
 4 -2 -10 17.78 0.96
 4 -2 -10 19.32 0.99
 -4 2 10 18.62 1.51
 4 -2 -10 13.41 1.29
 4 -2 -10 17.97 0.99
 4 -2 -10 16.19 1.42
 4 -2 -10 14.72 1.57
 4 -2 -10 14.83 2.29
 4 -2 -10 17.65 1.01
 4 -2 -10 21.48 1.49
 -4 2 9 35.84 2.21
 4 -2 -9 36.28 1.67
 4 -2 -9 27.93 1.93
 4 -2 -9 34.89 1.68
 4 -2 -9 35.94 2.1
 4 -2 -9 27.88 2.16
 4 -2 -9 29.7 1.97
 4 -2 -9 33.14 2.93
 4 -2 -9 35.23 1.97
 4 -2 -8 44.04 1.93
 4 -2 -8 36.14 2.2
 4 -2 -8 42.21 2.44
 4 -2 -8 43.98 2.35
 4 -2 -8 37.12 2.43
 4 -2 -8 35.76 1.95
 -4 2 8 46.12 2.48
 4 -2 -8 41.59 2.92
 4 -2 -8 39.38 2.23
 4 -2 -8 41.95 2.22
 -4 2 7 59.57 2.97
 4 -2 -7 51.14 2.73
 4 -2 -7 51.76 2.89
 4 -2 -7 54.27 2.81
 4 -2 -7 50.06 2.48
 4 -2 -7 58.5 3.29
 4 -2 -7 49.78 2.71
 4 -2 -7 58.95 2.75
 -4 2 6 207.1 8.95
 4 -2 -6 197.91 9.11
 4 -2 -6 196.68 8.76
 -4 2 5 51.51 2.83
 4 -2 -5 54.89 2.9
 4 -2 -5 57.5 2.79
 4 -2 -5 52.21 2.84
 4 -2 -4 3.39 0.49
 -4 2 4 3.41 0.59
 4 -2 -4 4.03 0.58
 -4 2 3 6.97 0.71
 4 -2 -3 6.39 0.56
 4 -2 -2 0.84 0.27
 -4 2 2 0.93 0.41
 4 -2 -1 187.03 9.19
 4 -2 -1 201.06 8.7
 -4 2 1 187.92 8.94
 4 -2 0 25.7 1.26
 4 -2 0 24.5 1.76
 -4 2 0 26.72 1.58
 4 -2 1 31.28 1.51
 4 -2 1 32.76 2.12
 -4 2 -1 36.83 1.94
 4 -2 2 45.42 2.74
 4 -2 2 45.68 2.09
 4 -2 3 1.97 0.71
 -4 2 -4 14.77 1.97
 4 -2 4 16.78 1.28
 4 -2 4 19 1.61
 4 -2 5 74.09 4.38
 -4 2 -5 77.65 4.7
 4 -2 5 75.52 4.75
 4 -2 6 23.48 1.72
 -4 2 -6 27.43 1.4
 4 -2 6 23.23 2.1
 -4 2 -6 22.91 2.33
 -4 2 -7 50.48 3.57
 -4 2 -7 45.81 2.43
 -4 2 -7 53.44 2.54
 4 -2 7 47.23 3.42
 -4 2 -7 49.98 2.7
 -4 2 -8 8.5 1.31
 -4 2 -8 10.43 0.7
 -4 2 -8 10.74 1.49
 -4 2 -8 14.07 1
 -4 2 -8 11.15 0.79
 4 -2 8 11.54 1.55
 -4 2 -8 8.02 0.95
 -4 2 -9 2.86 0.73
 -4 2 -9 2.74 0.37
 -4 2 -9 3.46 0.83
 4 -2 9 2.95 1.02
 -4 2 -9 1.29 0.88
 -4 2 -9 0.35 0.24
 -4 2 -9 5.79 0.76
 -4 2 -10 1.24 0.81
 -4 2 -10 0.88 0.65
 -4 2 -10 1.34 0.92
 -4 2 -11 0.87 0.81
 -4 2 -11 1.72 0.75
 -4 2 -12 3.3 0.86
 -4 2 -12 4.65 0.81
 -4 2 -12 5.47 0.84
 -4 2 -13 2.23 0.72
 -4 2 -13 2.25 0.63
 -4 2 -13 3.47 0.72
 -4 2 -14 -0.02 0.4
 -4 2 -14 -0.28 0.52
 -4 2 -14 -0.04 0.39
 4 -1 -17 3.64 0.53
 4 -1 -16 0.66 0.63
 4 -1 -15 -0.44 0.73
 4 -1 -15 0.03 0.18
 4 -1 -15 0.08 0.81
 4 -1 -14 0.05 0.84
 4 -1 -14 1.08 1.28
 4 -1 -14 0.31 0.23
 4 -1 -14 1.79 0.98
 4 -1 -13 9.3 0.57
 4 -1 -13 4.83 1.4
 4 -1 -13 7.52 1.13
 4 -1 -13 8.86 0.61
 4 -1 -13 6.05 1.17
 4 -1 -12 1.29 0.27
 4 -1 -12 1.02 1.11
 4 -1 -12 -0.7 0.87
 4 -1 -12 1.06 0.31
 4 -1 -12 1.61 1.08
 -4 1 11 7.79 1.01
 4 -1 -11 6.08 1.24
 4 -1 -11 6.84 1.88
 4 -1 -11 6.23 0.94
 4 -1 -11 6.7 0.51
 4 -1 -11 6.72 1
 4 -1 -11 7.62 0.57
 4 -1 -11 6.43 1.16
 4 -1 -10 0.43 1.15
 4 -1 -10 0.13 0.21
 4 -1 -10 0.1 0.57
 4 -1 -10 -0.61 0.89
 4 -1 -10 -0.12 0.61
 4 -1 -10 0.06 0.23
 4 -1 -10 0.25 0.86
 4 -1 -9 9.57 0.87
 4 -1 -9 9.5 1.47
 4 -1 -9 10.89 1.15
 4 -1 -9 10.87 0.96
 4 -1 -9 10.26 0.56
 4 -1 -9 8.05 1.07
 4 -1 -8 29.95 2
 4 -1 -8 41.7 2.17
 4 -1 -8 35.57 2.26
 4 -1 -8 37.72 2.25
 4 -1 -8 36.56 2.72
 4 -1 -8 44.69 2.19
 4 -1 -8 38.72 2
 4 -1 -7 8.91 1.16
 -4 1 7 9.23 0.89
 4 -1 -7 8.75 0.7
 -4 1 6 154.49 7.45
 4 -1 -6 160.74 7.25
 4 -1 -5 3.04 0.48
 4 -1 -5 2.48 0.59
 -4 1 5 3.14 0.54
 4 -1 -4 0.9 0.4
 -4 1 4 0.45 0.43
 4 -1 -4 1.19 0.51
 -4 1 3 132.47 5.61
 4 -1 -3 123.96 5.45
 4 -1 -2 12.68 0.77
 -4 1 2 12.54 0.93
 4 -1 -1 636.57 27.64
 4 -1 -1 618.03 28.15
 -4 1 1 622.55 27.9
 4 -1 0 82.54 3.55
 -4 1 0 76.56 3.88
 4 -1 0 78.35 4.11
 4 -1 1 28.14 1.33
 4 -1 1 32.81 2
 -4 1 -1 32.12 1.79
 4 -1 2 43.54 2.54
 -4 1 -2 33.77 2.97
 -4 1 -3 9.52 1.62
 4 -1 3 10.8 1.16
 -4 1 -4 74.66 4.66
 4 -1 4 77.65 4.3
 4 -1 5 2.9 0.77
 -4 1 -5 2.66 0.5
 -4 1 -6 0.58 0.46
 4 -1 6 0.43 0.68
 -4 1 -6 0.72 0.83
 -4 1 -6 0.15 0.82
 -4 1 -6 0.54 0.32
 -4 1 -6 1.8 0.31
 -4 1 -7 -0.03 0.49
 -4 1 -7 0.77 0.71
 -4 1 -7 -0.08 0.35
 4 -1 7 -0.1 0.66
 -4 1 -7 0.25 0.76
 -4 1 -7 0.03 0.26
 -4 1 -8 15.76 1.56
 -4 1 -8 17.16 1.07
 -4 1 -8 15.15 1.72
 -4 1 -8 16.95 0.94
 -4 1 -8 14.25 1.2
 4 -1 8 12.79 1.7
 -4 1 -9 0.65 0.29
 -4 1 -9 0.2 0.48
 -4 1 -9 0.52 0.4
 -4 1 -9 0.99 0.87
 4 -1 9 1.28 0.82
 -4 1 -10 1.69 0.46
 -4 1 -10 2.11 0.78
 -4 1 -10 1.19 0.72
 -4 1 -10 1.89 0.86
 -4 1 -11 0.61 0.44
 -4 1 -11 0.86 0.81
 -4 1 -11 0.32 0.66
 -4 1 -12 1.73 0.71
 -4 1 -12 -0.03 0.58
 -4 1 -12 0.66 0.63
 -4 1 -13 -0.06 0.62
 -4 1 -13 0.32 0.51
 -4 1 -13 0.05 0.48
 -4 1 -14 0.23 0.36
 -4 1 -14 0.6 0.47
 4 0 -17 0.4 0.51
 4 0 -17 0.71 0.78
 4 0 -16 -0.11 0.76
 4 0 -16 -1.09 1.08
 4 0 -16 1.43 0.66
 4 0 -15 -0.38 1.18
 4 0 -15 -0.52 0.72
 4 0 -15 0.08 0.19
 4 0 -15 0.8 0.91
 4 0 -14 0.95 1.25
 4 0 -14 0.63 0.81
 4 0 -14 0.49 0.24
 4 0 -14 0.23 0.98
 -4 0 13 26.14 2.03
 4 0 -13 23.28 2.13
 4 0 -13 26.01 1.91
 4 0 -13 23.95 2.12
 4 0 -13 31.16 1.47
 4 0 -12 0.39 1.08
 4 0 -12 0.35 0.76
 4 0 -12 0.74 0.23
 4 0 -12 0.37 0.26
 4 0 -12 0.46 1.04
 4 0 -11 0.75 0.95
 4 0 -11 -0.35 1.39
 4 0 -11 0.51 0.23
 4 0 -11 0.44 0.63
 4 0 -11 0.66 0.25
 4 0 -11 1.11 0.94
 4 0 -10 2.29 1.25
 4 0 -10 3.58 0.72
 4 0 -10 1.49 0.84
 4 0 -10 1.21 0.61
 4 0 -10 1.84 0.29
 4 0 -10 2.07 0.9
 4 0 -9 6.8 0.95
 4 0 -9 7.36 1.34
 4 0 -9 6.04 0.41
 4 0 -9 7.77 0.8
 4 0 -9 7.55 1.03
 4 0 -9 6.25 0.71
 4 0 -8 21.42 1.5
 4 0 -8 20.36 1.36
 4 0 -8 20.66 1.56
 4 0 -8 20.36 1.17
 4 0 -7 3.71 0.4
 4 0 -6 171.24 8.16
 -4 0 6 168.21 7.99
 -4 0 6 181.02 8.07
 4 0 -6 170.77 7.81
 4 0 -5 0.31 0.32
 4 0 -5 0.07 0.52
 -4 0 5 0.06 0.38
 -4 0 5 0.15 0.41
 -4 0 4 142.9 6.26
 -4 0 4 130.61 6
 4 0 -4 136.33 6.23
 4 0 -4 125.04 6.18
 4 0 -3 2.04 0.42
 -4 0 3 2.14 0.5
 -4 0 3 2.37 0.48
 -4 0 2 211.26 9.99
 4 0 -2 203.5 9.63
 4 0 -1 1619.23 70.27
 4 0 -1 1584.96 70.77
 -4 0 1 1716.25 70.54
 -4 0 0 537.3 26.12
 4 0 0 558.77 25.91
 -4 0 0 617.32 25.74
 -4 0 -1 91.33 5.17
 4 0 1 99.41 4.92
 4 0 2 80.62 4.35
 -4 0 -2 84.23 4.66
 4 0 3 177.03 9.1
 -4 0 -3 206.36 9.46
 -4 0 -4 84.39 4.57
 4 0 4 85.18 4.66
 -4 0 -5 28.71 2.34
 -4 0 -5 32.42 2.33
 -4 0 -5 33.62 1.78
 4 0 5 30.7 2.35
 -4 0 -6 4.5 0.64
 -4 0 -6 4.52 0.43
 -4 0 -6 3.79 0.94
 -4 0 -6 4.86 0.53
 4 0 6 2.86 0.89
 -4 0 -6 3.16 0.92
 -4 0 -7 0.43 0.53
 -4 0 -7 0.07 0.59
 -4 0 -7 0.06 0.25
 -4 0 -7 -0.15 0.38
 -4 0 -7 0.42 0.72
 4 0 7 0.2 0.7
 -4 0 -8 1.08 0.59
 -4 0 -8 1.38 0.59
 -4 0 -8 1.82 0.86
 -4 0 -8 1.25 0.31
 -4 0 -8 1.18 0.46
 -4 0 -9 0.05 0.27
 -4 0 -9 0.13 0.42
 -4 0 -10 5.91 0.67
 -4 0 -10 5.71 0.95
 -4 0 -10 4.88 0.43
 -4 0 -10 4.24 1.05
 -4 0 -11 1.25 0.47
 -4 0 -11 0.7 0.71
 -4 0 -11 1.28 0.67
 -4 0 -12 0.33 0.4
 -4 0 -12 0.46 0.66
 -4 0 -12 0.19 0.51
 -4 0 -13 0.47 0.57
 4 1 -18 0.18 0.46
 4 1 -17 0.39 0.84
 4 1 -17 0.56 0.53
 4 1 -17 0.21 0.58
 4 1 -16 0.35 1.03
 4 1 -16 0.35 0.65
 4 1 -16 0.04 0.83
 4 1 -15 0.71 1.16
 4 1 -15 -0.02 0.17
 4 1 -15 0.38 1.01
 4 1 -15 -0.16 0.75
 4 1 -14 6.48 1.44
 -4 -1 14 7.08 1.01
 4 1 -14 7.59 1.03
 4 1 -14 7.74 0.52
 4 1 -14 5.7 1.24
 4 1 -13 23.86 1.23
 4 1 -13 19.09 2
 4 1 -13 25.49 1.74
 4 1 -13 22.83 2
 4 1 -12 14.79 2.5
 4 1 -12 19.95 1.03
 4 1 -12 17.86 1.73
 4 1 -12 18.64 1.49
 4 1 -12 19.36 1.78
 4 1 -12 18.9 1.05
 4 1 -11 1.5 1.35
 4 1 -11 0.05 0.87
 4 1 -11 0.26 0.62
 4 1 -11 0.5 0.22
 4 1 -11 0.36 0.87
 4 1 -10 23.82 0.75
 4 1 -10 22.97 1.48
 4 1 -10 23.24 1.5
 4 1 -10 25.31 1.27
 4 1 -9 1.05 0.79
 4 1 -9 1.05 0.55
 4 1 -9 0.65 0.22
 4 1 -8 21.08 1.53
 -4 -1 8 21.12 1.48
 4 1 -8 22.58 1.89
 4 1 -7 372.56 16.31
 -4 -1 7 355 16.02
 4 1 -7 349.91 15.64
 4 1 -6 0.71 0.24
 4 1 -6 -0.04 0.64
 -4 -1 6 0.14 0.4
 -4 -1 6 0.51 0.43
 -4 -1 5 36.03 1.94
 4 1 -5 35.37 1.98
 -4 -1 5 29.64 1.92
 -4 -1 4 134.25 6.07
 -4 -1 4 128.4 5.82
 4 1 -4 124.86 6.03
 -4 -1 3 288.14 12.41
 -4 -1 3 264.82 12.31
 -4 -1 2 179.09 8.49
 -4 -1 2 189.46 8.46
 -4 -1 1 8.12 0.94
 4 1 -1 7.39 0.94
 4 1 0 330.98 15.26
 -4 -1 0 336.24 15.3
 4 1 1 152.58 7.72
 -4 -1 -1 163.65 7.81
 -4 -1 -1 163.55 7.55
 4 1 2 45.84 2.86
 -4 -1 -2 52.09 3.03
 4 1 3 18.8 1.6
 -4 -1 -3 21.82 1.82
 4 1 4 309.99 14.4
 -4 -1 -4 302.13 14.25
 4 1 5 11.83 1.39
 -4 -1 -5 14.95 0.81
 -4 -1 -5 12.51 0.9
 -4 -1 -5 11.57 1.36
 -4 -1 -5 12.92 1.38
 -4 -1 -5 13.78 0.83
 -4 -1 -5 13.7 0.98
 4 1 6 8.86 1.3
 -4 -1 -6 8.64 1.14
 -4 -1 -6 10.01 0.65
 -4 -1 -6 10.58 0.8
 -4 -1 -6 10.34 1.31
 -4 -1 -6 9.28 0.88
 -4 -1 -7 0.71 0.53
 -4 -1 -7 1.59 0.32
 -4 -1 -7 1.32 0.58
 -4 -1 -7 1.35 0.46
 -4 -1 -7 0.67 0.76
 -4 -1 -8 3.28 0.39
 -4 -1 -8 3.43 0.6
 -4 -1 -8 4.73 0.78
 -4 -1 -8 4.77 0.8
 -4 -1 -8 3.4 0.97
 -4 -1 -9 21.44 1.17
 -4 -1 -9 25.57 1.65
 -4 -1 -10 1.8 0.28
 -4 -1 -10 1.54 0.53
 -4 -1 -11 0.1 0.44
 -4 -1 -11 0.1 0.6
 -4 -1 -12 0.45 0.4
 -4 -1 -12 0.82 0.54
 -4 -1 -13 0.19 0.49
 -4 -1 -13 0.08 0.41
 4 2 -18 0.97 0.64
 4 2 -17 0.86 0.92
 4 2 -17 -0.6 0.54
 4 2 -17 0.37 0.78
 4 2 -16 -0.67 1.13
 4 2 -16 -0.05 0.95
 4 2 -15 0.95 1.1
 4 2 -15 2.18 0.79
 4 2 -15 2.55 1.15
 4 2 -14 0.92 1.2
 4 2 -14 0.53 0.71
 4 2 -14 1.42 0.25
 4 2 -14 0.96 1.08
 4 2 -13 3.62 1.19
 4 2 -13 1.73 0.73
 4 2 -13 2.41 0.31
 -4 -2 12 23.38 1.79
 4 2 -12 22.14 1.13
 4 2 -12 20.64 1.86
 4 2 -12 21.35 1.57
 4 2 -12 20.75 1.13
 4 2 -11 -0.56 0.86
 4 2 -11 -0.2 0.55
 4 2 -11 0.28 0.2
 4 2 -10 4.06 1.3
 4 2 -10 3.63 0.93
 4 2 -10 5.48 0.72
 4 2 -10 5.64 0.42
 4 2 -10 5.65 0.98
 4 2 -9 22.07 1.82
 4 2 -9 28.19 1.86
 -4 -2 9 29.51 1.87
 4 2 -9 28.41 2.4
 -4 -2 8 86.02 4.38
 4 2 -8 82.74 4.31
 4 2 -8 88.77 4.77
 4 2 -7 180.45 8.34
 -4 -2 7 165.44 8.08
 -4 -2 6 14.78 1.16
 4 2 -6 17.92 1.35
 -4 -2 6 16.09 1.22
 4 2 -6 15.09 0.88
 -4 -2 5 63.44 3.14
 4 2 -5 58.53 3.12
 -4 -2 5 58.21 3.21
 -4 -2 4 46.3 2.66
 -4 -2 4 55.05 2.51
 4 2 -4 52.23 2.68
 -4 -2 3 100.58 4.71
 -4 -2 2 146.6 6.41
 -4 -2 2 128.08 6.36
 -4 -2 1 262.33 11.86
 4 2 -1 259.7 12.05
 -4 -2 1 258.16 11.77
 -4 -2 0 44.84 2.55
 4 2 0 44.86 2.62
 -4 -2 0 42.83 2.38
 4 2 1 -0.35 0.55
 -4 -2 -1 0.56 0.46
 -4 -2 -1 -0.05 0.61
 -4 -2 -2 16.96 1.41
 4 2 2 15.16 1.4
 4 2 3 5.14 0.86
 -4 -2 -3 5.49 0.88
 -4 -2 -3 4.2 0.82
 -4 -2 -4 35.1 1.7
 -4 -2 -4 31.79 2.29
 4 2 4 30.28 2.33
 -4 -2 -4 33.91 1.71
 -4 -2 -5 12.32 0.85
 -4 -2 -5 9.44 1.23
 -4 -2 -5 10.42 1.17
 -4 -2 -5 11.82 0.72
 -4 -2 -5 11 0.75
 -4 -2 -5 9 0.83
 -4 -2 -6 36.75 2.42
 -4 -2 -6 30.59 2.42
 -4 -2 -6 40.5 1.97
 -4 -2 -6 37.47 1.77
 -4 -2 -6 36.22 1.85
 -4 -2 -6 27.95 1.9
 -4 -2 -7 5.68 0.49
 -4 -2 -7 6.69 0.87
 -4 -2 -7 6.24 0.69
 -4 -2 -7 6.14 0.8
 -4 -2 -7 4.53 0.97
 -4 -2 -7 5.82 0.61
 -4 -2 -8 1.85 0.33
 -4 -2 -8 1.4 0.5
 -4 -2 -8 1.43 0.54
 -4 -2 -8 2.35 0.67
 -4 -2 -8 1.9 0.5
 -4 -2 -9 15.89 1.11
 -4 -2 -9 12.36 0.79
 -4 -2 -9 17.03 1.35
 -4 -2 -9 14.47 1.21
 -4 -2 -10 0.11 0.52
 -4 -2 -10 0.24 0.73
 -4 -2 -10 -0.45 0.57
 -4 -2 -11 -0.51 0.46
 -4 -2 -11 0.3 0.66
 -4 -2 -11 0.15 0.54
 -4 -2 -12 -0.04 0.36
 -4 -2 -12 0.24 0.53
 -4 -2 -12 0.28 0.45
 4 3 -18 0.32 0.69
 4 3 -18 0.8 0.61
 4 3 -17 0.09 0.96
 4 3 -17 0.13 0.85
 4 3 -16 -0.05 1.05
 4 3 -16 0.78 1.12
 4 3 -15 -0.68 0.62
 4 3 -15 -0.11 1.11
 4 3 -14 0.8 1.14
 4 3 -14 0.44 0.64
 4 3 -13 0.11 1.07
 -4 -3 13 0.36 0.52
 4 3 -13 0.1 0.19
 4 3 -13 -0.06 1.04
 4 3 -12 9.64 2.17
 -4 -3 12 10.1 1.16
 4 3 -12 6.3 1.25
 4 3 -12 9.99 1.39
 4 3 -12 10.42 0.62
 4 3 -11 0.63 1.35
 4 3 -11 0.71 0.91
 4 3 -11 0.14 0.2
 4 3 -11 1.19 0.88
 -4 -3 10 24.37 1.8
 4 3 -10 22.88 1.8
 4 3 -10 26.55 1.86
 4 3 -10 29.91 2.66
 4 3 -9 1.9 0.98
 4 3 -9 0.6 0.74
 4 3 -9 2.12 0.77
 -4 -3 9 1.15 0.54
 4 3 -8 272.71 12.62
 -4 -3 8 273.38 12.78
 4 3 -8 287.51 13.13
 4 3 -7 96.87 4.84
 -4 -3 7 86.01 4.58
 4 3 -6 112.47 5.52
 -4 -3 6 108.87 5.47
 -4 -3 5 168.74 7.52
 4 3 -5 171.59 7.89
 -4 -3 5 162.56 7.97
 -4 -3 4 228.5 9.94
 4 3 -4 220.05 9.92
 -4 -3 4 210.17 9.73
 -4 -3 3 32.9 1.84
 -4 -3 3 33.11 1.75
 4 3 -3 31.17 1.79
 -4 -3 2 57.51 2.89
 -4 -3 2 54.78 2.85
 -4 -3 1 73.03 3.56
 -4 -3 1 66.95 3.47
 -4 -3 0 0.55 0.41
 -4 -3 0 0.23 0.47
 4 3 0 0.39 0.51
 -4 -3 -1 0.43 0.46
 4 3 1 0.93 0.53
 -4 -3 -2 1.16 0.54
 -4 -3 -2 1.29 0.3
 4 3 2 1.4 0.62
 -4 -3 -3 63.5 3.65
 -4 -3 -3 67.47 3.1
 -4 -3 -3 61.18 3.65
 -4 -3 -3 66.59 3.12
 -4 -3 -4 30.07 1.57
 -4 -3 -4 32.33 1.63
 -4 -3 -4 29.74 2.09
 -4 -3 -4 30.67 1.68
 -4 -3 -4 28.01 2.11
 -4 -3 -4 32.18 1.62
 -4 -3 -5 19.72 1.16
 -4 -3 -5 23.58 1.29
 -4 -3 -5 23.68 1.73
 -4 -3 -5 21.64 1.32
 -4 -3 -5 20.56 1.76
 -4 -3 -5 22.06 1.25
 -4 -3 -6 0.99 0.3
 -4 -3 -6 0.76 0.47
 -4 -3 -6 0.88 0.45
 -4 -3 -6 1.93 0.52
 -4 -3 -6 1.78 0.59
 -4 -3 -6 1.29 0.41
 -4 -3 -7 5.53 0.48
 -4 -3 -7 4.14 0.73
 -4 -3 -7 5.44 0.81
 -4 -3 -7 4.79 0.69
 -4 -3 -7 4.72 0.61
 -4 -3 -8 0.76 0.56
 -4 -3 -8 0.72 0.7
 -4 -3 -8 0.87 0.65
 -4 -3 -8 0.7 0.28
 -4 -3 -8 0.56 0.48
 -4 -3 -9 -0.06 0.56
 -4 -3 -9 0.31 0.74
 -4 -3 -9 0.04 0.55
 -4 -3 -9 -0.01 0.21
 -4 -3 -9 0.48 0.49
 -4 -3 -10 0.67 0.53
 -4 -3 -10 0.97 0.65
 -4 -3 -10 1.59 0.63
 -4 -3 -11 -0.43 0.44
 -4 -3 -11 -0.03 0.55
 -4 -3 -11 0.1 0.48
 -4 -3 -12 0.44 0.32
 -4 -3 -12 0.77 0.35
 -4 -3 -12 0.46 0.4
 4 4 -18 0.4 0.75
 4 4 -18 0.65 0.71
 4 4 -17 -0.72 0.98
 4 4 -16 2.1 1.14
 4 4 -15 -0.4 1.1
 4 4 -15 0.18 1.17
 4 4 -14 -0.17 1.04
 4 4 -14 0.67 1.15
 4 4 -13 0.88 0.99
 -4 -4 13 1.07 0.62
 4 4 -13 2.22 1.12
 -4 -4 12 0.83 0.57
 4 4 -12 0.52 0.95
 4 4 -12 -0.19 1.41
 4 4 -12 0.5 0.19
 4 4 -12 1.13 0.99
 4 4 -11 2.37 1.49
 4 4 -11 0.38 0.9
 4 4 -11 0.88 0.21
 4 4 -11 0.84 0.9
 -4 -4 11 0.82 0.54
 4 4 -10 12.32 1.42
 4 4 -10 16 1.43
 -4 -4 10 16.42 1.44
 4 4 -10 16.4 2.08
 -4 -4 10 18.34 1.01
 4 4 -9 15.03 1.36
 -4 -4 9 15.01 0.89
 -4 -4 9 15.61 1.37
 4 4 -9 15.71 1.74
 4 4 -8 50.17 2.79
 -4 -4 8 48.18 2.93
 4 4 -8 52.8 3.26
 4 4 -7 167.65 8.03
 -4 -4 7 161.07 7.94
 -4 -4 6 109.11 5.16
 4 4 -6 104.47 5.31
 -4 -4 6 102.53 5.31
 -4 -4 5 50.88 2.66
 -4 -4 5 49.62 2.42
 4 4 -5 54.23 2.78
 -4 -4 5 46.08 2.84
 -4 -4 4 31.3 1.76
 -4 -4 4 32.08 1.63
 -4 -4 3 1.62 0.41
 -4 -4 3 1.79 0.45
 4 4 -3 1.9 0.47
 -4 -4 2 240.08 10.59
 -4 -4 2 225.56 10.57
 -4 -4 1 164.24 7.28
 -4 -4 1 146.13 7.17
 -4 -4 0 7.53 0.81
 -4 -4 0 6.59 0.74
 -4 -4 -1 2.6 0.34
 -4 -4 -1 2.58 0.64
 -4 -4 -2 91.05 4.37
 -4 -4 -2 103.24 4.32
 -4 -4 -2 110.63 4.94
 -4 -4 -2 94.29 4.83
 -4 -4 -2 79.52 4.38
 -4 -4 -3 1.48 0.33
 -4 -4 -3 1.63 0.63
 -4 -4 -3 1.58 0.35
 -4 -4 -3 0.56 0.38
 -4 -4 -3 1.78 0.38
 -4 -4 -4 8.3 1
 -4 -4 -4 9.72 0.8
 -4 -4 -4 8.4 1.04
 -4 -4 -4 9.49 0.67
 -4 -4 -4 8.94 0.72
 -4 -4 -4 9.28 0.72
 -4 -4 -5 1.92 0.48
 -4 -4 -5 1.67 0.57
 -4 -4 -5 1.01 0.33
 -4 -4 -5 0.74 0.47
 -4 -4 -5 1.79 0.56
 -4 -4 -5 0.95 0.41
 -4 -4 -6 0.52 0.31
 -4 -4 -6 0.83 0.5
 -4 -4 -6 0.4 0.53
 -4 -4 -6 0.98 0.54
 -4 -4 -6 0.63 0.49
 -4 -4 -6 0.67 0.45
 -4 -4 -7 5.4 0.47
 -4 -4 -7 4.67 0.74
 -4 -4 -7 4.78 0.73
 -4 -4 -7 5.33 0.87
 -4 -4 -7 4.94 0.74
 -4 -4 -7 5.67 0.71
 -4 -4 -8 13.76 1.09
 -4 -4 -8 13.54 1.19
 -4 -4 -8 14.11 1.13
 -4 -4 -8 13.74 1.01
 -4 -4 -8 11.36 0.71
 -4 -4 -9 0.76 0.21
 -4 -4 -9 2.01 0.62
 -4 -4 -9 0.38 0.61
 -4 -4 -9 1.31 0.59
 -4 -4 -9 0.97 0.51
 -4 -4 -10 -0.54 0.53
 -4 -4 -10 -0.11 0.56
 -4 -4 -10 -0.16 0.48
 -4 -4 -10 -0.05 0.43
 -4 -4 -11 0.34 0.41
 -4 -4 -11 1.14 0.43
 -4 -4 -11 0.66 0.39
 4 5 -18 2.25 0.8
 4 5 -17 1.36 0.97
 4 5 -17 0.48 0.96
 4 5 -16 2.12 1.15
 4 5 -16 1.74 1.09
 4 5 -15 4.8 1.26
 4 5 -15 5.12 1.35
 4 5 -14 8.51 1.47
 4 5 -14 12.18 1.55
 -4 -5 13 10.08 1.23
 4 5 -13 5.88 1.29
 4 5 -13 9.43 1.45
 -4 -5 12 0.93 0.36
 4 5 -12 0.56 1.36
 4 5 -12 0.32 0.95
 -4 -5 12 1.65 0.71
 4 5 -12 1.93 1.01
 -4 -5 12 1.82 0.71
 -4 -5 11 10.71 1.23
 4 5 -11 5.75 1.2
 4 5 -11 8.63 1.24
 4 5 -11 9.01 1.97
 -4 -5 11 8.75 1.14
 -4 -5 11 10.56 0.73
 4 5 -10 98.08 5.62
 -4 -5 10 114.75 5.91
 4 5 -10 118.28 6.77
 -4 -5 10 118.84 5.24
 -4 -5 9 185.86 8.3
 4 5 -9 179.71 8.6
 -4 -5 9 175.14 8.87
 4 5 -9 180.56 9.39
 -4 -5 9 181.69 8.19
 4 5 -8 178.72 9.49
 -4 -5 8 189.88 9.76
 4 5 -8 208.32 10.12
 -4 -5 8 208.19 9.2
 -4 -5 8 223.98 9.32
 4 5 -7 -0.23 0.68
 -4 -5 7 0.39 0.42
 -4 -5 7 -0.17 0.66
 -4 -5 6 31 1.84
 4 5 -6 28.29 1.97
 -4 -5 6 29.41 2.06
 -4 -5 5 158.54 7.17
 4 5 -5 149.05 7.25
 -4 -5 5 148.16 7.49
 -4 -5 4 367.28 16.11
 -4 -5 4 356.61 15.97
 4 5 -4 351.61 16.13
 4 5 -3 0.13 0.33
 -4 -5 3 0.21 0.33
 -4 -5 2 54.31 2.77
 -4 -5 2 51.03 2.73
 -4 -5 1 3.27 0.56
 -4 -5 1 2.86 0.49
 -4 -5 0 0.36 0.39
 -4 -5 0 0.41 0.42
 -4 -5 0 0.25 0.22
 -4 -5 -1 86.79 4.18
 -4 -5 -1 93.25 4.19
 -4 -5 -1 98.26 4.69
 -4 -5 -1 79.37 4.52
 -4 -5 -1 85.97 4.16
 -4 -5 -1 89.42 4.3
 -4 -5 -2 2.86 0.36
 -4 -5 -2 4.05 0.52
 -4 -5 -2 3.03 0.41
 -4 -5 -2 3.09 0.65
 -4 -5 -2 3.2 0.52
 -4 -5 -2 2.86 0.43
 -4 -5 -2 2.87 0.5
 -4 -5 -2 2.38 0.38
 -4 -5 -3 0.29 0.31
 -4 -5 -3 0.34 0.37
 -4 -5 -3 0.09 0.41
 -4 -5 -3 0.44 0.41
 -4 -5 -3 0.08 0.35
 -4 -5 -4 4.63 0.47
 -4 -5 -4 4.51 0.76
 -4 -5 -4 5.48 0.65
 -4 -5 -4 3.67 0.56
 -4 -5 -4 4.23 0.58
 -4 -5 -5 11.58 0.79
 -4 -5 -5 13.11 1.01
 -4 -5 -5 12.28 1.18
 -4 -5 -5 11.35 1
 -4 -5 -5 14.73 1.06
 -4 -5 -5 12.28 0.94
 -4 -5 -6 14.96 1.15
 -4 -5 -6 13.89 1.26
 -4 -5 -6 14.58 0.89
 -4 -5 -6 14.77 1.16
 -4 -5 -6 15.41 1.22
 -4 -5 -6 14.97 1.17
 -4 -5 -6 16.86 1.14
 -4 -5 -7 17.69 1.38
 -4 -5 -7 18.29 1.08
 -4 -5 -7 27.07 1.5
 -4 -5 -7 21.62 1.48
 -4 -5 -7 21.52 1.42
 -4 -5 -7 23.78 1.42
 -4 -5 -8 5.21 0.77
 -4 -5 -8 3.84 0.72
 -4 -5 -8 4.37 0.68
 -4 -5 -8 3.37 0.33
 -4 -5 -8 4.63 0.68
 -4 -5 -9 -0.19 0.54
 -4 -5 -9 -0.05 0.57
 -4 -5 -9 0.56 0.48
 -4 -5 -9 0.17 0.47
 -4 -5 -10 1.85 0.53
 -4 -5 -10 1.48 0.46
 -4 -5 -10 1.57 0.47
 -4 -5 -11 0.13 0.34
 4 6 -19 1.02 0.48
 4 6 -18 0.44 0.78
 4 6 -17 0.63 0.91
 4 6 -17 1.15 0.97
 4 6 -16 -0.26 0.94
 4 6 -16 0.87 1.07
 4 6 -15 0.06 1.1
 4 6 -15 1.18 1.22
 4 6 -14 3.46 1.19
 4 6 -14 4.87 1.36
 -4 -6 14 7.73 0.66
 -4 -6 13 0.34 0.38
 -4 -6 13 0.65 0.62
 4 6 -13 0.81 1.08
 -4 -6 13 0.72 0.62
 4 6 -12 14.76 2.56
 -4 -6 12 17.55 1.63
 4 6 -12 16.77 1.68
 -4 -6 12 17.1 1.66
 -4 -6 12 18.15 1.13
 -4 -6 11 30.2 2.17
 4 6 -11 29.74 2.13
 -4 -6 11 26.58 2.16
 4 6 -11 26.97 3.04
 -4 -6 11 29.46 1.6
 -4 -6 10 16.96 1.13
 4 6 -10 16.67 1.51
 -4 -6 10 15.06 1.51
 4 6 -10 16.26 2.16
 -4 -6 10 16.32 1.04
 -4 -6 9 21.25 1.4
 4 6 -9 20.81 1.73
 -4 -6 9 23.8 1.9
 4 6 -9 24.71 2.32
 -4 -6 9 26.96 1.36
 -4 -6 8 29.38 1.85
 -4 -6 8 27.69 1.6
 4 6 -8 24.57 1.87
 -4 -6 8 28.07 2.07
 4 6 -8 26.88 2.27
 -4 -6 8 28.02 1.49
 -4 -6 7 41.67 2.36
 -4 -6 7 40.44 2.14
 -4 -6 7 41.41 2.63
 4 6 -7 39.72 2.67
 -4 -6 7 39.91 2.04
 -4 -6 6 267.7 12.16
 -4 -6 6 261.4 11.97
 4 6 -6 248.35 12.37
 -4 -6 6 237.71 12.48
 -4 -6 6 283.77 11.88
 -4 -6 5 205.51 9.22
 -4 -6 5 192.44 9.06
 4 6 -5 211.74 9.41
 -4 -6 5 192.25 9.61
 -4 -6 4 4.26 0.52
 -4 -6 4 4 0.54
 -4 -6 3 34.21 1.53
 -4 -6 3 33.88 1.5
 -4 -6 3 30.21 1.72
 -4 -6 3 29.55 1.7
 -4 -6 2 19.98 1.09
 -4 -6 2 20.04 1.4
 -4 -6 2 23.07 1.24
 -4 -6 2 19.86 1.31
 -4 -6 1 3.75 0.41
 -4 -6 1 3.33 0.36
 -4 -6 1 3.91 0.63
 -4 -6 1 2.79 0.36
 -4 -6 1 3.81 0.51
 -4 -6 0 3.94 0.47
 -4 -6 0 5.48 0.46
 -4 -6 0 6.81 0.66
 -4 -6 0 5.37 0.48
 -4 -6 0 6.91 0.78
 -4 -6 0 5.95 0.55
 -4 -6 0 4.91 0.59
 -4 -6 -1 34.94 1.31
 -4 -6 -1 27.82 1.21
 -4 -6 -1 40.65 1.51
 -4 -6 -1 33.18 1.3
 -4 -6 -1 36.47 1.84
 -4 -6 -1 36.55 1.43
 -4 -6 -1 34.42 1.36
 -4 -6 -1 31.52 1.42
 -4 -6 -2 15.45 0.96
 -4 -6 -2 17.41 1.03
 -4 -6 -2 15.48 0.99
 -4 -6 -2 17.24 1.11
 -4 -6 -2 17.09 1.06
 -4 -6 -2 17.18 1.1
 -4 -6 -3 39.37 1.9
 -4 -6 -3 33.3 1.84
 -4 -6 -3 39.75 1.97
 -4 -6 -3 36.27 1.96
 -4 -6 -3 36.32 2.36
 -4 -6 -3 36.22 2.01
 -4 -6 -3 36.99 1.96
 -4 -6 -4 60.42 3.03
 -4 -6 -4 58.56 2.86
 -4 -6 -4 55.27 3.34
 -4 -6 -4 63.73 3.07
 -4 -6 -4 59.34 3
 -4 -6 -5 45.63 2.36
 -4 -6 -5 45.75 2.82
 -4 -6 -5 50.36 2.64
 -4 -6 -5 50.31 2.62
 -4 -6 -5 53.91 2.58
 -4 -6 -6 15.67 1.26
 -4 -6 -6 19.17 1.29
 -4 -6 -6 14.69 1.17
 -4 -6 -6 15.86 0.93
 -4 -6 -6 16.26 1.19
 -4 -6 -7 10.92 0.68
 -4 -6 -7 10.17 1.04
 -4 -6 -7 10.46 0.97
 -4 -6 -7 13.32 1.02
 -4 -6 -8 0.12 0.55
 -4 -6 -8 0.35 0.56
 -4 -6 -9 -0.02 0.48
 -4 -6 -9 -0.55 0.49
 -4 -6 -10 2.16 0.47
 -4 -6 -10 1.81 0.39
 4 7 -19 -0.09 0.46
 4 7 -18 0.58 0.79
 4 7 -17 0.61 0.95
 4 7 -16 0.05 1.06
 4 7 -15 7.13 1.37
 -4 -7 15 9.16 0.73
 -4 -7 14 -0.02 0.4
 4 7 -14 -0.3 1.08
 -4 -7 14 -0.25 0.57
 -4 -7 13 2.56 0.51
 -4 -7 13 2.56 0.77
 4 7 -13 2.35 1.14
 -4 -7 13 2.55 0.85
 -4 -7 12 10.78 0.94
 -4 -7 12 11.63 1.37
 4 7 -12 9.99 1.41
 -4 -7 12 11.81 1.42
 -4 -7 12 13.05 0.92
 -4 -7 11 1.19 0.4
 -4 -7 11 0.76 0.49
 4 7 -11 1.03 1.36
 4 7 -11 0.79 0.96
 -4 -7 11 0.65 0.69
 -4 -7 10 1.49 0.44
 4 7 -10 0.57 1.1
 -4 -7 10 1.64 0.52
 -4 -7 10 1.21 0.63
 4 7 -10 1.05 0.93
 -4 -7 10 2.03 0.75
 -4 -7 9 27.89 1.83
 -4 -7 9 23.11 1.5
 -4 -7 9 27.53 1.92
 4 7 -9 25.14 1.87
 -4 -7 9 24.97 2.04
 4 7 -9 23.62 2.4
 -4 -7 9 25.43 1.43
 -4 -7 8 19.55 1.46
 -4 -7 8 22.36 1.32
 -4 -7 8 20.28 1.75
 4 7 -8 19.96 1.99
 -4 -7 8 17.74 1.15
 -4 -7 7 96.73 2.41
 -4 -7 7 96.88 3.13
 -4 -7 7 80.23 1.82
 -4 -7 7 85.5 1.61
 -4 -7 6 25.57 1.24
 -4 -7 6 23.18 0.83
 -4 -7 6 18.56 1.02
 -4 -7 6 19.72 1.59
 -4 -7 6 22.94 0.94
 -4 -7 5 2.05 0.36
 -4 -7 5 2.81 0.48
 -4 -7 5 2.5 0.33
 -4 -7 5 1.41 0.47
 -4 -7 4 48.12 2.1
 -4 -7 4 52.55 2.08
 -4 -7 4 47.93 2.3
 -4 -7 4 50.66 2.31
 -4 -7 4 43.58 2.13
 -4 -7 3 0.19 0.27
 -4 -7 3 0.28 0.24
 -4 -7 3 0.12 0.25
 -4 -7 3 0.04 0.38
 -4 -7 3 0.49 0.36
 -4 -7 3 0.05 0.48
 -4 -7 3 -0.1 0.35
 -4 -7 2 42.58 2.13
 -4 -7 2 41 2.42
 -4 -7 2 38.36 2.22
 -4 -7 1 162.15 6.96
 -4 -7 1 140.44 6.9
 -4 -7 1 137.86 7.27
 -4 -7 1 149.16 6.95
 -4 -7 1 144.1 7.02
 -4 -7 0 -0.1 0.3
 -4 -7 0 0.06 0.26
 -4 -7 0 -0.05 0.31
 -4 -7 0 0.2 0.34
 -4 -7 0 -0.09 0.42
 -4 -7 0 -0.04 0.44
 -4 -7 0 0.4 0.42
 -4 -7 -1 53.8 2.65
 -4 -7 -1 46.77 2.59
 -4 -7 -1 48.96 3.02
 -4 -7 -1 56.38 2.68
 -4 -7 -1 55.95 2.75
 -4 -7 -1 62.06 2.82
 -4 -7 -1 59.57 2.67
 -4 -7 -1 56.05 2.71
 -4 -7 -1 52.71 2.74
 -4 -7 -2 98.35 4.69
 -4 -7 -2 117.42 4.86
 -4 -7 -2 98.75 4.77
 -4 -7 -2 111.81 4.86
 -4 -7 -2 95.17 4.68
 -4 -7 -2 95.16 4.76
 -4 -7 -3 46.25 2.39
 -4 -7 -3 42.65 2.38
 -4 -7 -3 50.6 2.55
 -4 -7 -3 45.01 2.83
 -4 -7 -3 45.64 2.53
 -4 -7 -3 50.48 2.53
 -4 -7 -4 9.59 0.74
 -4 -7 -4 12.06 1
 -4 -7 -4 11.68 1.01
 -4 -7 -4 11.08 1.07
 -4 -7 -4 13.08 0.99
 -4 -7 -5 0.93 0.31
 -4 -7 -5 1.01 0.64
 -4 -7 -5 1.27 0.59
 -4 -7 -5 1.28 0.58
 -4 -7 -6 2.91 0.35
 -4 -7 -6 2.27 0.67
 -4 -7 -6 2.63 0.67
 -4 -7 -7 8.74 0.96
 -4 -7 -7 12.22 0.97
 -4 -7 -8 9.68 0.89
 -4 -7 -8 8.2 0.81
 -4 -7 -9 3.18 0.53
 -4 -7 -9 2.72 0.5
 4 8 -19 0.95 0.47
 4 8 -18 0.59 0.7
 4 8 -17 0.71 0.94
 -4 -8 16 0.88 0.37
 4 8 -16 0.94 1.04
 -4 -8 15 1.64 0.43
 4 8 -15 1.03 1.09
 -4 -8 14 0.41 0.42
 -4 -8 14 -0.27 0.46
 4 8 -14 1.29 1.13
 -4 -8 14 0.61 0.62
 -4 -8 13 4.24 0.6
 -4 -8 13 4.03 0.65
 4 8 -13 4.24 1.16
 -4 -8 13 3.23 0.91
 -4 -8 12 5.24 0.69
 -4 -8 12 4.68 0.92
 4 8 -12 3.71 1.14
 -4 -8 12 5.31 1.04
 -4 -8 12 4.47 0.62
 -4 -8 11 1.02 0.45
 -4 -8 11 1.04 0.51
 -4 -8 11 1.68 0.62
 -4 -8 11 0.53 0.59
 4 8 -11 1.29 0.92
 -4 -8 11 1.23 0.74
 -4 -8 10 18.47 1.35
 -4 -8 10 20.08 1.74
 -4 -8 10 18.15 1.57
 -4 -8 10 21.68 1.92
 -4 -8 9 5.19 0.69
 -4 -8 9 3.54 0.66
 -4 -8 9 3.69 0.76
 -4 -8 9 4.49 0.96
 -4 -8 9 4.3 0.56
 -4 -8 8 29.78 1.86
 -4 -8 8 27.54 1.68
 -4 -8 8 29.95 1.99
 -4 -8 8 27.7 2.21
 -4 -8 8 26.72 1.56
 -4 -8 7 13.16 0.94
 -4 -8 7 14.58 0.92
 -4 -8 7 12.66 1.01
 -4 -8 7 12.85 1.38
 -4 -8 7 11.88 0.75
 -4 -8 6 4.68 0.44
 -4 -8 6 4.71 0.63
 -4 -8 6 6.43 0.72
 -4 -8 6 5.03 0.59
 -4 -8 5 4.46 0.46
 -4 -8 5 3.93 0.41
 -4 -8 5 3.95 0.54
 -4 -8 5 4.21 0.52
 -4 -8 4 9.32 0.68
 -4 -8 4 8.12 0.84
 -4 -8 4 10.83 0.66
 -4 -8 4 9.16 0.73
 -4 -8 3 69.79 3.47
 -4 -8 3 72.35 3.44
 -4 -8 3 82.24 3.46
 -4 -8 3 84.03 3.6
 -4 -8 3 78.2 3.58
 -4 -8 2 21.97 1.2
 -4 -8 2 15.97 1.24
 -4 -8 1 26.65 1.5
 -4 -8 1 30.43 1.49
 -4 -8 1 30.9 1.65
 -4 -8 1 22.01 1.74
 -4 -8 1 32.93 1.55
 -4 -8 1 22.55 1.53
 -4 -8 1 26.04 1.47
 -4 -8 0 1.05 0.38
 -4 -8 0 0.65 0.31
 -4 -8 0 0.91 0.51
 -4 -8 0 0.88 0.47
 -4 -8 0 1.75 0.43
 -4 -8 0 0.82 0.39
 -4 -8 0 0.72 0.43
 -4 -8 -1 1.64 0.42
 -4 -8 -1 1.7 0.36
 -4 -8 -1 2.57 0.59
 -4 -8 -1 2.42 0.48
 -4 -8 -1 2.03 0.57
 -4 -8 -1 3.18 0.53
 -4 -8 -1 2.82 0.51
 -4 -8 -2 6.34 0.64
 -4 -8 -2 8.18 0.75
 -4 -8 -2 8.65 0.79
 -4 -8 -2 8.97 0.8
 -4 -8 -2 7.34 0.66
 -4 -8 -2 8.52 0.8
 -4 -8 -3 3.67 0.48
 -4 -8 -3 2.3 0.41
 -4 -8 -3 3.74 0.65
 -4 -8 -3 3.49 0.55
 -4 -8 -3 3.4 0.62
 -4 -8 -3 3.3 0.64
 -4 -8 -4 0.43 0.33
 -4 -8 -4 0.59 0.54
 -4 -8 -4 0.47 0.56
 -4 -8 -4 0.5 0.55
 -4 -8 -5 0.03 0.54
 -4 -8 -5 0.39 0.26
 -4 -8 -5 0.37 0.57
 -4 -8 -5 0.03 0.64
 -4 -8 -6 1.02 0.23
 -4 -8 -6 1.6 0.64
 -4 -8 -6 2.31 0.63
 -4 -8 -6 1.88 0.62
 -4 -8 -7 0.66 0.54
 -4 -8 -7 0.05 0.52
 -4 -8 -8 1.08 0.45
 4 9 -18 0.6 0.7
 -4 -9 17 0.24 0.27
 4 9 -17 -1.12 0.89
 -4 -9 16 0.94 0.38
 4 9 -16 1.89 0.99
 -4 -9 15 -0.06 0.41
 4 9 -15 1.65 1.09
 -4 -9 14 1.33 0.49
 -4 -9 14 1.39 0.51
 4 9 -14 0.94 1.06
 -4 -9 13 28.41 2.02
 -4 -9 13 27.87 1.69
 4 9 -13 23.62 2.06
 -4 -9 13 25.13 2.22
 -4 -9 13 28.25 1.61
 -4 -9 12 0.48 0.48
 -4 -9 12 0.4 0.49
 -4 -9 12 0.5 0.54
 -4 -9 12 0.16 0.54
 4 9 -12 0.41 1
 -4 -9 12 0.09 0.66
 -4 -9 11 2.17 0.53
 -4 -9 11 2.66 0.63
 -4 -9 11 2.71 0.66
 -4 -9 11 2.52 0.77
 -4 -9 11 2.24 0.85
 -4 -9 10 3 0.57
 -4 -9 10 3.17 0.62
 -4 -9 10 3.27 0.66
 -4 -9 10 2.21 0.71
 -4 -9 10 2.32 0.89
 -4 -9 9 0.3 0.46
 -4 -9 9 0.67 0.44
 -4 -9 9 -0.26 0.49
 -4 -9 9 0.3 0.49
 -4 -9 9 0.09 0.72
 -4 -9 8 1.77 0.55
 -4 -9 8 0.29 0.41
 -4 -9 8 1.86 0.58
 -4 -9 7 0.93 0.3
 -4 -9 7 -0.06 0.44
 -4 -9 7 0.63 0.53
 -4 -9 7 0.25 0.38
 -4 -9 6 25.24 1.01
 -4 -9 6 24.94 1.11
 -4 -9 5 9.42 0.68
 -4 -9 5 8.8 0.62
 -4 -9 5 9.48 0.89
 -4 -9 5 9.76 0.63
 -4 -9 5 9.58 0.76
 -4 -9 4 32.26 1.68
 -4 -9 4 26.62 1.81
 -4 -9 4 24.65 1.67
 -4 -9 4 32.43 1.64
 -4 -9 4 37.91 1.79
 -4 -9 3 33.54 1.77
 -4 -9 3 31.73 1.71
 -4 -9 3 34.99 1.86
 -4 -9 3 31.98 1.83
 -4 -9 2 42.94 2.08
 -4 -9 2 37.62 2.14
 -4 -9 1 71.13 3.58
 -4 -9 1 70.85 3.53
 -4 -9 1 78.05 3.59
 -4 -9 1 74.35 3.61
 -4 -9 1 66.13 3.61
 -4 -9 0 2.79 0.51
 -4 -9 0 1.76 0.44
 -4 -9 0 2.03 0.41
 -4 -9 0 1.97 0.47
 -4 -9 0 2.48 0.48
 -4 -9 0 1.25 0.56
 -4 -9 0 2.28 0.51
 -4 -9 -1 8 0.72
 -4 -9 -1 9.14 0.68
 -4 -9 -1 9.2 0.72
 -4 -9 -1 8.38 0.87
 -4 -9 -1 8.67 0.78
 -4 -9 -1 10.1 0.86
 -4 -9 -2 34.71 1.87
 -4 -9 -2 38.63 2.08
 -4 -9 -2 30.65 1.82
 -4 -9 -2 34.22 1.99
 -4 -9 -3 27.29 1.49
 -4 -9 -3 24.59 1.71
 -4 -9 -3 28.21 1.7
 -4 -9 -3 26.67 1.69
 -4 -9 -4 0.73 0.29
 -4 -9 -4 0.46 0.61
 -4 -9 -4 0.45 0.5
 -4 -9 -4 0.33 0.6
 -4 -9 -5 0.35 0.6
 -4 -9 -5 -0.09 0.52
 -4 -9 -5 0.21 0.21
 -4 -9 -5 -0.14 0.56
 -4 -9 -6 -0.23 0.51
 -4 -9 -6 -0.2 0.57
 -4 -9 -6 -0.44 0.51
 -4 -9 -7 1.25 0.47
 -4 -9 -7 0.81 0.46
 -4 -9 -8 0.66 0.31
 4 10 -18 0.73 0.58
 -4 -10 17 -0.11 0.29
 4 10 -17 0.3 0.79
 -4 -10 16 0.65 0.37
 4 10 -16 -0.13 0.87
 -4 -10 15 0.11 0.42
 -4 -10 15 0.1 0.41
 4 10 -15 -0.21 0.95
 -4 -10 14 4.84 0.7
 4 10 -14 5.28 1.11
 -4 -10 14 5.15 0.68
 -4 -10 13 9.91 0.99
 -4 -10 13 8.56 1.3
 -4 -10 13 10.65 0.91
 -4 -10 12 0.71 0.54
 -4 -10 12 1.05 0.53
 -4 -10 12 0.89 0.77
 -4 -10 11 0.61 0.46
 -4 -10 11 0.79 0.56
 -4 -10 11 0.9 0.6
 -4 -10 11 0.79 0.83
 -4 -10 10 4.41 0.73
 -4 -10 10 5.03 0.87
 -4 -10 10 5.22 1.15
 -4 -10 10 5.93 0.71
 -4 -10 9 3.17 0.67
 -4 -10 9 1.96 0.57
 -4 -10 8 0.02 0.43
 -4 -10 8 28.86 1.31
 -4 -10 7 66.18 1.42
 -4 -10 7 81.2 1.84
 -4 -10 6 23.65 1.1
 -4 -10 6 29.33 1.11
 -4 -10 6 28.19 1.08
 -4 -10 6 19.8 1.29
 -4 -10 6 20.26 1.15
 -4 -10 5 14.64 0.9
 -4 -10 5 13.09 0.83
 -4 -10 5 15.61 0.86
 -4 -10 5 16.14 1.17
 -4 -10 5 13.03 0.95
 -4 -10 4 0.11 0.41
 -4 -10 4 0.48 0.35
 -4 -10 4 0.56 0.52
 -4 -10 4 0.52 0.36
 -4 -10 4 0.27 0.46
 -4 -10 3 70.65 3.3
 -4 -10 3 63.36 3.23
 -4 -10 3 67.72 3.27
 -4 -10 3 61.01 3.32
 -4 -10 2 86.87 4.38
 -4 -10 2 88.99 4.49
 -4 -10 1 54.73 2.9
 -4 -10 1 51.32 2.83
 -4 -10 1 61.35 2.94
 -4 -10 1 59.09 2.94
 -4 -10 0 4.4 0.61
 -4 -10 0 3.69 0.53
 -4 -10 0 5.67 0.69
 -4 -10 0 5.73 0.61
 -4 -10 0 6.19 0.61
 -4 -10 0 5.41 0.67
 -4 -10 0 4.99 0.75
 -4 -10 -1 0.13 0.36
 -4 -10 -1 -0.18 0.5
 -4 -10 -1 -0.06 0.56
 -4 -10 -1 0.23 0.44
 -4 -10 -1 0.32 0.39
 -4 -10 -1 -0.21 0.53
 -4 -10 -2 1.22 0.36
 -4 -10 -2 1.87 0.5
 -4 -10 -2 1.27 0.61
 -4 -10 -2 1.72 0.39
 -4 -10 -2 1.81 0.54
 -4 -10 -3 2.67 0.38
 -4 -10 -3 2.82 0.7
 -4 -10 -3 2.2 0.56
 -4 -10 -4 1.4 0.28
 -4 -10 -4 2.06 0.57
 -4 -10 -4 1.66 0.61
 -4 -10 -4 2.17 0.62
 -4 -10 -5 0.2 0.55
 -4 -10 -5 1.77 0.51
 -4 -10 -5 1.44 0.56
 -4 -10 -6 1.38 0.43
 -4 -10 -6 1.68 0.5
 -4 -10 -7 0.25 0.3
 -4 -11 18 0.3 0.17
 -4 -11 17 0.77 0.31
 -4 -11 16 0.26 0.39
 -4 -11 15 2.26 0.51
 -4 -11 15 1.87 0.49
 -4 -11 14 1.71 0.52
 -4 -11 14 0.85 0.51
 -4 -11 13 0.25 0.5
 -4 -11 13 -0.41 0.51
 -4 -11 12 10.88 1.01
 -4 -11 12 11.81 1.57
 -4 -11 12 12 0.97
 -4 -11 11 16.12 1.31
 -4 -11 11 19.68 1.27
 -4 -11 10 10.33 1.01
 -4 -11 10 9.87 1.48
 -4 -11 9 6.11 0.51
 -4 -11 9 5 0.79
 -4 -11 9 7.36 0.78
 -4 -11 8 4.03 0.64
 -4 -11 8 3.32 0.73
 -4 -11 8 4 0.45
 -4 -11 7 7.84 0.64
 -4 -11 7 9.46 0.62
 -4 -11 7 8.58 0.96
 -4 -11 7 6.75 0.74
 -4 -11 6 46.74 1.43
 -4 -11 6 39.43 1.77
 -4 -11 6 48.37 1.42
 -4 -11 6 42.7 1.58
 -4 -11 5 22.63 1.18
 -4 -11 5 21.18 1.11
 -4 -11 5 27.1 1.17
 -4 -11 5 17.9 1.32
 -4 -11 5 22.98 1.1
 -4 -11 5 23.02 1.26
 -4 -11 4 13.09 0.95
 -4 -11 4 13.53 0.93
 -4 -11 4 13.34 0.91
 -4 -11 4 15.16 0.94
 -4 -11 4 12.86 1.02
 -4 -11 3 25.66 1.64
 -4 -11 3 25.56 1.6
 -4 -11 3 35.42 1.72
 -4 -11 3 35.69 1.69
 -4 -11 3 24.72 1.73
 -4 -11 3 31.73 1.74
 -4 -11 2 0.02 0.38
 -4 -11 2 0.55 0.44
 -4 -11 1 14.46 1.11
 -4 -11 1 15.99 1.06
 -4 -11 1 21.97 1.31
 -4 -11 1 16.49 1.09
 -4 -11 1 19.69 1.19
 -4 -11 0 16.19 1.14
 -4 -11 0 20.8 1.31
 -4 -11 0 18.43 1.27
 -4 -11 0 17.3 1.2
 -4 -11 0 17.83 1.11
 -4 -11 -1 0.37 0.38
 -4 -11 -1 1.08 0.5
 -4 -11 -1 0.57 0.35
 -4 -11 -1 0.65 0.61
 -4 -11 -1 0.41 0.47
 -4 -11 -2 -0.28 0.59
 -4 -11 -2 0.31 0.42
 -4 -11 -2 0.41 0.43
 -4 -11 -2 -0.01 0.28
 -4 -11 -2 -0.03 0.53
 -4 -11 -3 0.17 0.22
 -4 -11 -3 0.18 0.57
 -4 -11 -3 0.5 0.42
 -4 -11 -3 0.48 0.55
 -4 -11 -4 0.35 0.54
 -4 -11 -4 1.44 0.43
 -4 -11 -5 0.66 0.32
 -4 -11 -6 -0.1 0.29
 -4 -12 17 1 0.28
 -4 -12 16 0.85 0.35
 -4 -12 16 0.78 0.35
 -4 -12 15 2.81 0.5
 -4 -12 15 1.69 0.48
 -4 -12 14 1.59 0.49
 -4 -12 14 1.34 0.56
 -4 -12 13 0.4 0.5
 -4 -12 13 0.47 0.53
 -4 -12 12 0.27 0.54
 -4 -12 12 0.19 0.24
 -4 -12 12 0.25 0.53
 -4 -12 11 1.8 0.68
 -4 -12 11 2.8 0.37
 -4 -12 10 7.82 0.53
 -4 -12 10 6.42 0.85
 -4 -12 10 7.76 0.77
 -4 -12 9 0.26 0.52
 -4 -12 9 -0.02 0.3
 -4 -12 9 0.05 0.45
 -4 -12 9 0.08 0.55
 -4 -12 8 6.42 0.51
 -4 -12 8 5.26 0.69
 -4 -12 7 0.52 0.36
 -4 -12 7 0.03 0.52
 -4 -12 7 0.45 0.62
 -4 -12 7 0.64 0.51
 -4 -12 6 0.85 0.41
 -4 -12 6 0.12 0.59
 -4 -12 6 0.37 0.36
 -4 -12 6 -0.03 0.53
 -4 -12 6 0.66 0.5
 -4 -12 5 0.05 0.43
 -4 -12 5 -0.02 0.39
 -4 -12 5 -0.03 0.56
 -4 -12 5 -0.6 0.4
 -4 -12 5 0.15 0.32
 -4 -12 5 0.08 0.44
 -4 -12 4 1.62 0.51
 -4 -12 4 0.36 0.56
 -4 -12 4 1.6 0.45
 -4 -12 4 1.85 0.5
 -4 -12 4 1.57 0.39
 -4 -12 4 1.52 0.49
 -4 -12 3 0.47 0.45
 -4 -12 3 0.09 0.58
 -4 -12 3 0.02 0.43
 -4 -12 3 0.32 0.38
 -4 -12 2 4.99 0.62
 -4 -12 2 5.88 0.65
 -4 -12 2 6.24 0.71
 -4 -12 2 7.15 0.67
 -4 -12 1 0.25 0.43
 -4 -12 1 0.41 0.52
 -4 -12 1 -0.04 0.39
 -4 -12 1 0.41 0.45
 -4 -12 0 1.41 0.52
 -4 -12 0 0.72 0.46
 -4 -12 0 1.03 0.36
 -4 -12 -1 0.11 0.54
 -4 -12 -1 0.1 0.41
 -4 -12 -1 0.38 0.31
 -4 -12 -1 0.12 0.47
 -4 -12 -2 0.19 0.23
 -4 -12 -2 -0.06 0.54
 -4 -12 -2 0.39 0.48
 -4 -12 -3 0.03 0.52
 -4 -12 -3 0.91 0.46
 -4 -12 -4 -0.06 0.44
 -4 -12 -4 0.45 0.37
 -4 -13 17 1.21 0.26
 -4 -13 16 1.75 0.36
 -4 -13 15 2.84 0.49
 -4 -13 15 3.19 0.49
 -4 -13 14 0.13 0.45
 -4 -13 14 -0.45 0.49
 -4 -13 13 3.8 0.69
 -4 -13 13 5.38 0.67
 -4 -13 12 13.32 1.1
 -4 -13 11 5.73 0.46
 -4 -13 11 5.23 0.81
 -4 -13 11 6.08 0.73
 -4 -13 10 0.08 0.5
 -4 -13 10 0.31 0.27
 -4 -13 10 0.02 0.41
 -4 -13 10 0.66 0.58
 -4 -13 9 0.17 0.51
 -4 -13 9 0.03 0.44
 -4 -13 9 0.16 0.29
 -4 -13 8 15.12 0.73
 -4 -13 8 13.83 0.93
 -4 -13 7 1.9 0.41
 -4 -13 7 1.54 0.63
 -4 -13 7 0.03 0.53
 -4 -13 7 1.56 0.53
 -4 -13 6 0.12 0.54
 -4 -13 6 0.26 0.36
 -4 -13 6 0.59 0.48
 -4 -13 5 8.41 0.68
 -4 -13 5 8.87 0.7
 -4 -13 5 7.49 0.7
 -4 -13 4 17.85 1
 -4 -13 4 18.36 1.05
 -4 -13 4 17.72 0.92
 -4 -13 3 5.03 0.63
 -4 -13 3 3.81 0.5
 -4 -13 2 -0.24 0.51
 -4 -13 2 0.04 0.39
 -4 -13 2 0.06 0.38
 -4 -13 2 -0.03 0.51
 -4 -13 1 1.13 0.5
 -4 -13 1 1.24 0.43
 -4 -13 1 1.14 0.37
 -4 -13 1 0.99 0.57
 -4 -13 0 0.46 0.31
 -4 -13 0 0.1 0.43
 -4 -13 0 0.68 0.42
 -4 -13 -1 1.81 0.27
 -4 -13 -1 2.3 0.46
 -4 -13 -2 0.73 0.51
 -4 -13 -2 0.77 0.4
 -4 -13 -3 0.69 0.39
 -4 -13 -3 0.82 0.3
 -4 -14 16 2.37 0.34
 -4 -14 15 3.2 0.5
 -4 -14 15 4.83 0.48
 -4 -14 14 2.95 0.56
 -4 -14 13 1.3 0.52
 -4 -14 12 0.71 0.44
 -4 -14 12 -0.03 0.52
 -4 -14 11 -0.41 0.59
 -4 -14 11 -0.24 0.46
 -4 -14 10 0.09 0.43
 -4 -14 10 0.13 0.25
 -4 -14 10 0.91 0.51
 -4 -14 9 2.58 0.35
 -4 -14 9 1.43 0.56
 -4 -14 9 1.78 0.5
 -4 -14 8 0.29 0.48
 -4 -14 8 0.08 0.29
 -4 -14 8 -0.13 0.44
 -4 -14 7 -0.03 0.52
 -4 -14 7 0.52 0.34
 -4 -14 7 0.26 0.42
 -4 -14 6 0.6 0.37
 -4 -14 6 0.28 0.52
 -4 -14 5 7.84 0.62
 -4 -14 5 0.08 0.54
 -4 -14 4 0.43 0.56
 -4 -14 4 10.38 0.74
 -4 -14 3 3.44 0.48
 -4 -14 3 3.17 0.58
 -4 -14 2 0.31 0.32
 -4 -14 2 1.06 0.49
 -4 -14 2 -0.09 0.45
 -4 -14 2 0.32 0.32
 -4 -14 1 0.02 0.4
 -4 -14 1 0.13 0.27
 -4 -14 1 -0.3 0.46
 -4 -14 1 0.32 0.31
 -4 -14 0 0.04 0.46
 -4 -14 0 0.1 0.19
 -4 -14 0 0.51 0.31
 -4 -14 -1 3.49 0.53
 -4 -15 14 0.31 0.31
 -4 -15 13 0.29 0.42
 -4 -15 13 0.24 0.35
 -4 -15 12 0.16 0.46
 -4 -15 12 0.38 0.38
 -4 -15 11 2.93 0.49
 -4 -15 10 -0.29 0.4
 -4 -15 10 2.38 0.48
 -4 -15 9 0.05 0.45
 -4 -15 9 1.47 0.43
 -4 -15 8 0.02 0.48
 -4 -15 8 0.21 0.26
 -4 -15 8 0.23 0.36
 -4 -15 7 0.9 0.33
 -4 -15 7 -0.02 0.48
 -4 -15 6 -0.69 0.51
 -4 -15 6 0.1 0.33
 -4 -15 5 3.8 0.5
 -4 -15 5 -0.26 0.47
 -4 -15 4 -0.11 0.47
 -4 -15 4 0.15 0.31
 -4 -15 4 0.08 0.37
 -4 -15 3 0.02 0.42
 -4 -15 3 0.51 0.29
 -4 -15 3 0.92 0.4
 -4 -15 2 0.57 0.25
 -4 -15 2 1.08 0.41
 -4 -15 1 0.85 0.37
 -4 -16 13 0.72 0.25
 -4 -16 12 0.6 0.27
 -4 -16 11 -0.13 0.33
 -4 -16 11 0.07 0.26
 -4 -16 10 0.1 0.37
 -4 -16 9 0.17 0.38
 -4 -16 8 -0.26 0.43
 -4 -16 7 0.02 0.42
 -4 -16 6 0.24 0.43
 -4 -16 5 -0.06 0.4
 -4 -16 5 0.38 0.26
 -4 -16 5 0.24 0.26
 -4 -16 4 0.89 0.23
 -4 -16 4 1.09 0.29
 -4 -16 3 0.13 0.15
 -4 -16 3 0.09 0.31
 -4 -17 10 0.2 0.3
 -4 -17 10 0.45 0.19
 -4 -17 9 0.33 0.2
 -4 -17 9 0.17 0.31
 -4 -17 8 0.18 0.34
 -4 -17 8 0.37 0.22
 -4 -17 7 0.15 0.34
 -4 -17 6 0.01 0.31
 -4 -17 6 -0.02 0.16
 -4 -17 5 0.41 0.3
 5 -18 2 0.02 0.27
 5 -18 3 0.01 0.34
 5 -18 4 -0.11 0.38
 5 -18 5 -0.07 0.37
 5 -18 6 0.08 0.37
 5 -18 7 0.22 0.35
 5 -18 8 -0.28 0.32
 5 -18 9 -0.25 0.28
 5 -17 -1 0.01 0.14
 5 -17 0 0.01 0.29
 5 -17 0 0.27 0.18
 5 -17 0 0.31 0.2
 5 -17 1 -0.28 0.38
 5 -17 1 -0.04 0.21
 5 -17 2 1.22 0.26
 5 -17 2 2.14 0.28
 5 -17 3 0.09 0.22
 5 -17 3 0.2 0.29
 5 -17 4 0.56 0.49
 5 -17 4 0.5 0.33
 5 -17 4 0.45 0.21
 5 -17 5 0.15 0.48
 5 -17 6 0.21 0.44
 5 -17 6 0.63 0.34
 5 -17 7 -0.1 0.41
 5 -17 7 0.18 0.32
 5 -17 8 0.24 0.39
 5 -17 8 0.31 0.28
 5 -17 9 0.18 0.35
 5 -16 -3 0.2 0.2
 5 -16 -2 0.58 0.24
 5 -16 -2 0.43 0.2
 5 -16 -1 0.01 0.26
 5 -16 -1 0.11 0.22
 5 -16 -1 -0.07 0.23
 5 -16 -1 -0.11 0.32
 5 -16 0 0.55 0.28
 5 -16 0 0.38 0.29
 5 -16 0 0.22 0.43
 5 -16 0 0.5 0.26
 5 -16 1 5.69 0.46
 5 -16 1 5.42 0.47
 5 -16 1 6.7 0.46
 5 -16 1 6.58 0.51
 5 -16 2 0.75 0.29
 5 -16 2 1.23 0.29
 5 -16 2 0.68 0.36
 5 -16 3 3.3 0.38
 5 -16 3 3.39 0.36
 5 -16 3 3.66 0.5
 5 -16 4 0.03 0.6
 5 -16 4 0.12 0.25
 5 -16 5 -0.55 0.57
 5 -16 5 -0.1 0.4
 5 -16 6 0.33 0.51
 5 -16 6 0.69 0.43
 5 -16 7 1.02 0.4
 5 -16 7 0.05 0.5
 5 -16 8 0.06 0.43
 5 -16 8 0.02 0.33
 5 -16 8 0.59 0.37
 5 -16 9 0.24 0.32
 5 -16 9 0.13 0.3
 5 -16 10 0.01 0.3
 5 -16 10 -0.06 0.23
 5 -16 11 0.62 0.26
 5 -15 -5 0.42 0.16
 5 -15 -4 0.28 0.25
 5 -15 -4 -0.08 0.17
 5 -15 -4 -0.12 0.22
 5 -15 -4 0.28 0.2
 5 -15 -3 1.35 0.3
 5 -15 -3 1.52 0.31
 5 -15 -3 1.34 0.28
 5 -15 -3 1 0.27
 5 -15 -2 0.27 0.29
 5 -15 -2 0.18 0.37
 5 -15 -2 0.03 0.24
 5 -15 -2 0.26 0.28
 5 -15 -1 0.55 0.32
 5 -15 -1 0.4 0.3
 5 -15 -1 -0.08 0.45
 5 -15 -1 0.01 0.3
 5 -15 0 2.17 0.38
 5 -15 0 2.22 0.4
 5 -15 0 2.24 0.39
 5 -15 0 2.61 0.42
 5 -15 1 0.16 0.3
 5 -15 1 0.66 0.36
 5 -15 1 0.35 0.54
 5 -15 1 0.4 0.33
 5 -15 1 0.74 0.4
 5 -15 2 0.14 0.33
 5 -15 2 0.09 0.27
 5 -15 2 0.07 0.42
 5 -15 2 0.14 0.31
 5 -15 3 -0.09 0.55
 5 -15 3 0.1 0.46
 5 -15 3 0.28 0.29
 5 -15 3 0.2 0.33
 5 -15 4 0.76 0.34
 5 -15 4 0.86 0.3
 5 -15 5 4.67 0.48
 5 -15 5 6.24 0.67
 5 -15 6 4.35 0.56
 5 -15 6 3.86 0.59
 5 -15 7 0.24 0.44
 5 -15 7 -0.07 0.39
 5 -15 8 0.02 0.4
 5 -15 8 0.14 0.41
 5 -15 9 0.1 0.42
 5 -15 9 0.64 0.43
 5 -15 9 0.66 0.34
 5 -15 10 0.2 0.37
 5 -15 10 -0.29 0.28
 5 -15 12 1.66 0.32
 5 -14 -6 2.61 0.29
 5 -14 -6 2.55 0.28
 5 -14 -6 2.39 0.28
 5 -14 -5 0.37 0.26
 5 -14 -5 0.27 0.19
 5 -14 -5 0.19 0.26
 5 -14 -5 0.06 0.24
 5 -14 -4 2.13 0.37
 5 -14 -4 2.28 0.33
 5 -14 -4 2 0.36
 5 -14 -4 2.35 0.35
 5 -14 -3 5.93 0.57
 5 -14 -3 6.78 0.55
 5 -14 -3 5.68 0.54
 5 -14 -3 6.37 0.53
 5 -14 -2 0.66 0.35
 5 -14 -2 0.25 0.44
 5 -14 -2 0.72 0.38
 5 -14 -2 0.5 0.29
 5 -14 -2 0.33 0.34
 5 -14 -1 0.07 0.53
 5 -14 -1 0.05 0.32
 5 -14 -1 -0.07 0.35
 5 -14 -1 0.23 0.33
 5 -14 -1 0.03 0.27
 5 -14 -1 -0.25 0.34
 5 -14 0 0.2 0.34
 5 -14 0 0.23 0.38
 5 -14 0 0.77 0.39
 5 -14 0 -0.17 0.56
 5 -14 0 0.22 0.34
 5 -14 1 -0.1 0.3
 5 -14 1 0.26 0.39
 5 -14 1 0.46 0.34
 5 -14 1 0.1 0.45
 5 -14 2 27.9 1.36
 5 -14 2 23.69 1.36
 5 -14 2 21.73 1.36
 5 -14 2 26.99 1.54
 5 -14 3 4.57 0.5
 5 -14 3 5.35 0.56
 5 -14 4 3.27 0.42
 5 -14 4 4.42 0.5
 5 -14 4 4.02 0.64
 5 -14 5 3.9 0.59
 5 -14 5 5.02 0.53
 5 -14 5 5.42 0.69
 5 -14 6 0.52 0.34
 5 -14 6 0.46 0.43
 5 -14 6 0.32 0.48
 5 -14 7 0.64 0.48
 5 -14 7 0.28 0.45
 5 -14 8 8.37 0.77
 5 -14 8 6.51 0.67
 -5 14 -8 5.94 0.91
 5 -14 9 3.1 0.54
 -5 14 -9 0.33 0.27
 5 -14 9 2.95 0.46
 -5 14 -9 1.34 0.75
 -5 14 -10 -0.02 0.21
 5 -14 10 1.18 0.33
 -5 14 -10 -0.1 0.64
 5 -14 11 0.72 0.39
 5 -14 12 0.02 0.3
 5 -14 13 1.3 0.3
 5 -13 -8 0.12 0.14
 5 -13 -8 0.16 0.15
 5 -13 -7 0.97 0.24
 5 -13 -7 0.68 0.25
 5 -13 -7 0.93 0.25
 5 -13 -6 0.34 0.19
 5 -13 -6 0.42 0.27
 5 -13 -6 0.07 0.3
 5 -13 -5 -0.2 0.34
 5 -13 -5 -0.12 0.29
 5 -13 -5 -0.48 0.33
 5 -13 -5 0.22 0.25
 5 -13 -4 0.52 0.31
 5 -13 -4 0.33 0.32
 5 -13 -4 0.56 0.34
 5 -13 -4 0.41 0.36
 5 -13 -3 0.72 0.36
 5 -13 -3 1.27 0.44
 5 -13 -3 1.45 0.35
 5 -13 -3 0.2 0.41
 5 -13 -2 -0.02 0.31
 5 -13 -2 0.22 0.41
 5 -13 -2 -0.02 0.32
 5 -13 -2 -0.34 0.5
 5 -13 -2 0.35 0.36
 5 -13 -2 0.11 0.37
 5 -13 -1 1.03 0.38
 5 -13 -1 1.19 0.45
 5 -13 -1 0.96 0.39
 5 -13 -1 1.27 0.33
 5 -13 -1 1.01 0.42
 5 -13 0 0.28 0.49
 5 -13 0 -0.05 0.31
 5 -13 0 0.47 0.43
 5 -13 0 0.22 0.43
 5 -13 0 -0.07 0.34
 5 -13 1 3.91 0.78
 5 -13 1 4.45 0.49
 5 -13 1 5.04 0.53
 5 -13 1 4.61 0.58
 5 -13 1 6.32 0.7
 5 -13 2 8.08 0.6
 5 -13 2 7.74 0.79
 5 -13 2 6.87 0.64
 5 -13 2 8.33 0.7
 5 -13 3 5.7 0.52
 5 -13 3 4.89 0.59
 5 -13 3 5.96 0.75
 5 -13 4 2.36 0.37
 5 -13 4 2.98 0.52
 5 -13 4 3.04 0.55
 5 -13 4 3.27 0.62
 5 -13 5 3.93 0.61
 5 -13 5 3.89 0.64
 5 -13 6 21.56 1.31
 5 -13 6 14.48 1.13
 5 -13 7 12.55 0.9
 5 -13 7 11.06 0.76
 -5 13 -7 13.52 1.1
 5 -13 8 2.27 0.57
 5 -13 8 2.35 0.52
 -5 13 -8 3.35 0.86
 -5 13 -9 -0.34 0.28
 5 -13 9 0.3 0.38
 -5 13 -9 0.46 0.78
 5 -13 10 -0.08 0.41
 -5 13 -10 -0.44 0.78
 5 -13 11 0.87 0.43
 -5 13 -11 1.06 0.76
 5 -13 12 0.19 0.34
 5 -13 13 0.18 0.28
 5 -12 -8 0.51 0.3
 5 -12 -8 0.01 0.28
 5 -12 -7 1.44 0.32
 5 -12 -7 0.48 0.31
 5 -12 -7 1.24 0.33
 5 -12 -7 1.08 0.21
 5 -12 -6 3.47 0.35
 5 -12 -6 4.11 0.47
 5 -12 -6 4.6 0.45
 5 -12 -5 18.12 1.08
 5 -12 -5 18.05 1.04
 5 -12 -5 17.55 1.09
 5 -12 -5 19.28 1.12
 5 -12 -4 0.11 0.39
 5 -12 -4 0.89 0.45
 5 -12 -4 0.15 0.32
 5 -12 -4 -0.15 0.36
 5 -12 -3 6.17 0.96
 5 -12 -3 6.23 0.58
 5 -12 -3 4.2 0.64
 5 -12 -3 5.01 0.59
 5 -12 -3 6.28 0.59
 5 -12 -2 11.99 0.8
 5 -12 -2 10.61 0.81
 5 -12 -2 10.42 0.81
 5 -12 -2 10.98 0.79
 5 -12 -2 11.8 0.86
 5 -12 -2 8.65 1.15
 5 -12 -1 17.08 1.1
 5 -12 -1 19.33 1.17
 5 -12 -1 19.42 1.11
 5 -12 -1 19.48 1.23
 5 -12 -1 19.52 1.14
 5 -12 -1 17.27 1.63
 5 -12 0 0.41 0.57
 5 -12 0 0.3 0.31
 5 -12 0 0.16 0.36
 5 -12 0 0.56 0.42
 5 -12 0 -0.15 0.46
 5 -12 1 52 2.6
 5 -12 1 46.98 2.88
 5 -12 1 56.66 2.65
 5 -12 1 54.25 2.7
 5 -12 1 60.86 2.83
 5 -12 1 51.67 3.25
 5 -12 2 86.1 4.78
 5 -12 2 92.73 4.51
 5 -12 2 97.27 5.19
 5 -12 3 49.89 3.12
 5 -12 3 63.48 2.92
 5 -12 3 58.59 3.06
 5 -12 3 72.28 3.16
 5 -12 4 40.14 2.37
 5 -12 4 43.5 2.1
 5 -12 4 44.34 2.34
 5 -12 4 42.94 2.3
 5 -12 5 34.2 2.07
 5 -12 5 34.53 2.02
 5 -12 6 0.51 0.53
 5 -12 6 0.48 0.45
 -5 12 -6 0.99 0.66
 5 -12 7 0.68 0.53
 5 -12 7 1.05 0.48
 -5 12 -7 0.71 0.68
 5 -12 8 -0.13 0.4
 -5 12 -8 -0.17 0.68
 5 -12 9 1.23 0.55
 5 -12 9 0.74 0.38
 -5 12 -9 1.53 0.85
 5 -12 10 0.46 0.47
 -5 12 -10 1.31 0.82
 -5 12 -11 0.16 0.27
 5 -12 11 0.41 0.42
 -5 12 -11 -0.04 0.76
 5 -12 12 3.2 0.49
 -5 12 -12 2.4 0.77
 5 -12 13 1.65 0.37
 5 -12 14 0.23 0.21
 5 -11 -10 0.89 0.26
 5 -11 -10 0.84 0.26
 5 -11 -9 0.15 0.2
 5 -11 -9 3.19 0.21
 5 -11 -8 1.06 0.29
 5 -11 -8 0.03 0.33
 5 -11 -8 0.77 0.32
 5 -11 -8 0.41 0.2
 5 -11 -7 3.27 0.42
 5 -11 -7 2.48 0.31
 5 -11 -7 2.33 0.43
 5 -11 -7 3.18 0.47
 5 -11 -7 2.11 0.32
 5 -11 -6 0.52 0.4
 5 -11 -6 0.27 0.37
 5 -11 -6 0.13 0.28
 5 -11 -6 0.16 0.29
 5 -11 -5 6.09 0.6
 5 -11 -5 4.55 0.52
 5 -11 -5 6.63 0.64
 5 -11 -5 7.32 0.68
 5 -11 -5 5.49 0.49
 5 -11 -4 0.37 0.54
 5 -11 -4 0.02 0.36
 5 -11 -4 0.41 0.37
 5 -11 -4 0.38 0.45
 5 -11 -4 0.25 0.44
 5 -11 -4 -0.09 0.43
 5 -11 -3 15.94 1.01
 5 -11 -3 16.15 1.06
 5 -11 -3 14.27 1.02
 5 -11 -3 14.17 1.52
 5 -11 -2 73.41 3.53
 5 -11 -2 69.17 3.56
 5 -11 -2 73.57 3.54
 5 -11 -2 72.82 3.62
 5 -11 -2 66.63 4.17
 5 -11 -1 116.18 5.39
 5 -11 -1 132.93 5.5
 5 -11 -1 96.46 5.68
 5 -11 -1 138.65 5.48
 5 -11 -1 104.36 5.48
 5 -11 -1 115.38 5.41
 5 -11 -1 106.48 6.06
 5 -11 0 47.07 2.12
 5 -11 0 35.76 2.35
 5 -11 0 42.12 2.18
 5 -11 0 36.65 2.09
 5 -11 0 52.74 2.33
 5 -11 0 38.83 2.69
 5 -11 1 9.54 0.66
 5 -11 1 9.4 0.87
 5 -11 1 9.08 0.7
 5 -11 1 10.29 0.87
 5 -11 1 9.82 1.16
 5 -11 2 17.3 1.29
 5 -11 2 19.19 1.1
 5 -11 2 22.76 1.33
 5 -11 2 19.81 1.65
 5 -11 3 9.08 0.85
 5 -11 3 11.65 0.73
 5 -11 3 10.16 0.9
 5 -11 3 12.73 0.93
 5 -11 3 9.28 1.09
 5 -11 4 0.9 0.28
 5 -11 4 0.98 0.34
 5 -11 4 0.92 0.5
 5 -11 4 0.51 0.48
 -5 11 -4 0.43 0.49
 5 -11 5 25.23 1.66
 5 -11 5 25.63 1.71
 5 -11 5 29.91 1.66
 5 -11 6 8.21 0.76
 5 -11 6 8.95 0.9
 5 -11 6 10.12 0.82
 -5 11 -6 10.79 1.03
 5 -11 7 -0.07 0.41
 -5 11 -7 0.04 0.76
 5 -11 8 2.16 0.57
 5 -11 8 1.48 0.4
 -5 11 -8 1.23 0.8
 -5 11 -9 -0.17 0.3
 5 -11 9 -0.06 0.49
 -5 11 -9 0.84 0.85
 5 -11 10 -0.06 0.48
 -5 11 -10 -0.31 0.84
 5 -11 11 0.77 0.45
 -5 11 -11 0.75 0.83
 5 -11 12 2.68 0.49
 -5 11 -12 2.6 0.79
 -5 11 -12 3.85 0.7
 -5 11 -13 -0.07 0.22
 5 -11 13 0.05 0.32
 -5 11 -13 0.05 0.5
 5 -11 14 0.08 0.21
 -5 11 -14 0.02 0.35
 5 -10 -11 3.49 0.25
 5 -10 -11 -0.01 0.2
 5 -10 -10 0.39 0.17
 5 -10 -10 0.13 0.25
 5 -10 -10 0.2 0.23
 5 -10 -10 0.42 0.18
 5 -10 -9 1.01 0.26
 5 -10 -9 0.74 0.26
 5 -10 -8 12.53 0.78
 5 -10 -8 9.93 0.74
 5 -10 -7 11.39 0.78
 5 -10 -7 10.8 0.7
 5 -10 -7 10.24 0.8
 5 -10 -7 9.61 0.74
 5 -10 -6 8.32 0.63
 5 -10 -6 9.44 0.73
 5 -10 -6 6.74 0.62
 5 -10 -6 6.46 1.02
 5 -10 -5 24.3 1.44
 5 -10 -5 26.27 1.44
 5 -10 -5 27.05 1.49
 5 -10 -5 24.38 1.4
 5 -10 -4 0.99 0.63
 5 -10 -4 1.57 0.41
 5 -10 -4 1.87 0.4
 5 -10 -4 1.84 0.45
 5 -10 -4 2 0.44
 5 -10 -4 1.94 0.4
 5 -10 -3 0.14 0.53
 5 -10 -3 -0.12 0.31
 5 -10 -3 0.32 0.42
 5 -10 -3 0.05 0.39
 5 -10 -3 0.19 0.35
 5 -10 -3 0.26 0.35
 5 -10 -2 24.3 1.34
 5 -10 -2 19 1.56
 5 -10 -2 24.14 1.41
 5 -10 -2 24.79 1.36
 5 -10 -2 28.96 1.4
 5 -10 -2 25.32 1.46
 5 -10 -2 23.14 1.9
 5 -10 -1 13.33 0.82
 5 -10 -1 11.61 0.78
 5 -10 -1 10.94 0.8
 5 -10 -1 12.74 0.89
 5 -10 -1 11.53 1.02
 5 -10 -1 14.01 0.95
 5 -10 -1 10.62 1.24
 5 -10 0 128.19 5.47
 5 -10 0 114.44 5.74
 5 -10 0 107.19 5.46
 5 -10 0 131.7 5.66
 5 -10 0 124.11 6.21
 5 -10 1 77.02 3.49
 5 -10 1 77.12 3.79
 5 -10 1 70.24 3.51
 5 -10 2 0.45 0.54
 5 -10 2 -0.09 0.28
 5 -10 2 0.01 0.26
 5 -10 2 0.05 0.39
 5 -10 2 -0.02 0.41
 5 -10 3 14.14 1.03
 5 -10 3 12.02 0.82
 5 -10 3 16.36 1.07
 5 -10 3 14.18 1.02
 5 -10 3 13.83 1.36
 5 -10 4 7.83 0.71
 5 -10 4 8.23 0.75
 -5 10 -4 8.23 0.75
 5 -10 4 7.79 1
 5 -10 5 41.7 2.29
 5 -10 5 40.44 2.24
 5 -10 6 13.7 1.02
 5 -10 6 17.68 1.78
 5 -10 6 15.65 1.05
 -5 10 -6 20.23 1.3
 5 -10 6 13.05 1.47
 5 -10 7 1.23 0.4
 5 -10 7 0.54 0.71
 -5 10 -7 0.72 0.65
 5 -10 7 0.43 0.65
 5 -10 8 1.43 0.56
 -5 10 -8 1.3 0.78
 5 -10 8 1.1 0.7
 5 -10 9 6.56 0.78
 -5 10 -9 6.82 1.09
 5 -10 9 6.16 1.12
 5 -10 10 4.03 0.6
 -5 10 -10 5.2 0.97
 5 -10 11 1.78 0.51
 -5 10 -11 1.64 0.92
 5 -10 12 1.8 0.46
 5 -10 13 -0.02 0.3
 -5 10 -13 0.42 0.59
 -5 10 -14 0.06 0.46
 5 -9 -12 15.75 0.74
 5 -9 -11 0.41 0.21
 5 -9 -11 0.07 0.2
 5 -9 -11 0.14 0.16
 5 -9 -10 3.94 0.35
 5 -9 -10 4 0.41
 5 -9 -10 4.14 0.42
 5 -9 -10 2.87 0.37
 5 -9 -9 1.59 0.31
 5 -9 -9 1.54 0.37
 5 -9 -9 1.52 0.37
 5 -9 -8 8.76 0.66
 5 -9 -8 8.13 0.56
 5 -9 -8 7.8 0.66
 5 -9 -7 50.59 2.53
 5 -9 -7 49.71 2.47
 5 -9 -7 52.01 2.53
 5 -9 -7 44.61 3.08
 5 -9 -6 108.07 4.61
 5 -9 -6 97.45 4.53
 5 -9 -6 91.13 4.5
 5 -9 -6 95.43 5.23
 5 -9 -5 30.92 1.67
 5 -9 -5 30.86 1.69
 5 -9 -5 32.36 1.69
 5 -9 -5 34.61 1.68
 5 -9 -5 30.51 1.64
 5 -9 -4 2.39 0.7
 5 -9 -4 2.14 0.39
 5 -9 -4 1.64 0.54
 5 -9 -4 2.18 0.4
 5 -9 -4 1.94 0.43
 5 -9 -4 1.88 0.32
 5 -9 -4 2.93 0.45
 5 -9 -4 2.06 0.4
 5 -9 -3 1.97 0.66
 5 -9 -3 2.02 0.44
 5 -9 -3 2.65 0.38
 5 -9 -3 2.99 0.58
 5 -9 -3 2.82 0.48
 5 -9 -3 2.71 0.39
 5 -9 -2 7.8 0.62
 5 -9 -2 8.68 0.69
 5 -9 -2 10.06 0.64
 5 -9 -2 9.73 0.77
 5 -9 -2 8.04 1.05
 5 -9 -2 7.42 0.81
 5 -9 -1 0.12 0.6
 5 -9 -1 -0.17 0.26
 5 -9 -1 0.07 0.4
 5 -9 -1 -0.1 0.32
 5 -9 -1 0.06 0.25
 5 -9 0 9.03 0.59
 5 -9 0 7.76 0.74
 5 -9 0 8.23 0.77
 5 -9 0 8.18 1.06
 5 -9 1 7.85 0.7
 5 -9 1 7.29 0.71
 5 -9 1 8.14 1.04
 5 -9 2 24.16 1.57
 5 -9 2 28.3 1.6
 5 -9 2 25.99 2.01
 5 -9 3 2.43 0.72
 5 -9 3 2.11 0.28
 5 -9 3 1.72 0.35
 5 -9 3 2.46 0.69
 5 -9 3 2.03 0.47
 -5 9 -3 1.78 0.41
 5 -9 4 0.58 0.55
 5 -9 4 0.4 0.27
 -5 9 -4 0.08 0.25
 5 -9 4 0.51 0.57
 5 -9 4 0.82 0.4
 -5 9 -4 0.89 0.42
 5 -9 4 0.39 0.56
 5 -9 5 20.73 0.9
 5 -9 5 24.01 1.85
 5 -9 5 21.84 0.94
 -5 9 -5 24.78 1.04
 5 -9 5 22.97 1.71
 5 -9 6 0.78 0.27
 5 -9 6 1.63 0.83
 5 -9 6 0.86 0.37
 -5 9 -6 1.11 0.55
 5 -9 6 1.75 0.79
 -5 9 -7 4.59 0.75
 5 -9 7 5.62 1.18
 5 -9 7 4.39 0.54
 -5 9 -7 4.5 1.1
 -5 9 -7 6.78 0.8
 5 -9 7 5.83 1.14
 5 -9 8 15.46 1.8
 -5 9 -8 10.28 1.52
 -5 9 -8 18.12 1.32
 5 -9 8 13.1 1.65
 -5 9 -8 13.04 1.2
 5 -9 9 2.42 0.56
 -5 9 -9 2.73 0.97
 -5 9 -9 2.47 0.88
 5 -9 9 1.13 0.75
 5 -9 10 12.43 1.01
 -5 9 -10 10.09 1.52
 5 -9 10 8.63 1.39
 5 -9 11 9.25 0.72
 -5 9 -11 0.26 0.29
 5 -9 12 -0.02 0.4
 -5 9 -12 0.35 0.76
 5 -9 13 0.14 0.32
 -5 9 -13 -0.21 0.65
 -5 9 -14 0.26 0.52
 5 -8 -13 15.69 0.73
 5 -8 -12 9.79 0.49
 5 -8 -12 8.47 0.5
 5 -8 -11 4.81 0.35
 5 -8 -11 3.8 0.42
 5 -8 -11 4.45 0.41
 5 -8 -10 7.11 0.53
 5 -8 -10 7.17 0.58
 5 -8 -10 7.7 0.62
 5 -8 -9 0.95 0.31
 5 -8 -9 0.78 0.37
 5 -8 -9 0.76 0.37
 5 -8 -8 1.25 0.35
 5 -8 -8 1.63 0.42
 5 -8 -8 1.62 0.43
 5 -8 -8 1.33 0.41
 5 -8 -8 1.44 0.28
 5 -8 -8 1.07 0.54
 5 -8 -7 40.88 2.17
 5 -8 -7 48.71 2.17
 5 -8 -7 43.68 2.19
 5 -8 -7 49.42 2.25
 5 -8 -7 47.26 2.96
 5 -8 -7 44.05 2.2
 5 -8 -7 38.15 2.7
 5 -8 -6 2.1 0.68
 5 -8 -6 2.3 0.38
 5 -8 -6 2.65 0.44
 5 -8 -6 2.32 0.38
 5 -8 -5 1.6 0.38
 5 -8 -5 1.56 0.34
 5 -8 -5 1.26 0.34
 5 -8 -5 1.73 0.34
 5 -8 -5 0.92 0.53
 5 -8 -4 0.42 0.57
 5 -8 -4 0.16 0.3
 5 -8 -4 0.11 0.25
 5 -8 -4 0.15 0.22
 5 -8 -4 0.04 0.32
 5 -8 -4 0.05 0.38
 5 -8 -3 10.06 0.65
 5 -8 -3 7.7 0.84
 5 -8 -3 8.55 0.67
 5 -8 -3 8.68 0.61
 5 -8 -3 8.13 0.72
 5 -8 -3 9.89 1.06
 5 -8 -2 44.48 2.1
 5 -8 -2 42.3 2.35
 5 -8 -2 41.28 2.15
 5 -8 -2 44.28 2.08
 5 -8 -2 41.26 2.23
 5 -8 -2 43.96 2.68
 5 -8 -1 6.38 0.5
 5 -8 -1 6.98 0.67
 5 -8 -1 7.28 0.68
 5 -8 -1 8.16 1.01
 5 -8 0 17.85 0.95
 5 -8 0 16.4 1.11
 5 -8 0 18.62 1.53
 5 -8 1 37.88 2
 5 -8 1 35.89 2.02
 -5 8 -1 38.22 1.88
 5 -8 1 37.74 2.48
 5 -8 2 5.1 0.9
 5 -8 2 4.58 0.49
 5 -8 2 5.79 0.95
 5 -8 2 3.85 0.55
 -5 8 -2 5.01 0.48
 5 -8 3 20.82 1.26
 5 -8 3 23.52 1.91
 5 -8 3 19.06 1.27
 -5 8 -3 24.72 1.25
 5 -8 3 18.05 1.63
 5 -8 3 24.3 1.82
 5 -8 4 2.83 0.74
 5 -8 4 2.11 0.35
 5 -8 4 2.52 0.45
 -5 8 -4 3.73 0.49
 -5 8 -4 3.99 0.92
 5 -8 4 2.57 0.84
 5 -8 5 5.05 0.51
 5 -8 5 6.64 1.16
 5 -8 5 7.08 0.62
 -5 8 -5 6.69 1.15
 -5 8 -5 7.97 0.66
 -5 8 -5 5.69 0.72
 -5 8 -6 2.29 0.6
 5 -8 6 2.48 0.43
 -5 8 -6 2.34 0.88
 5 -8 6 2.45 0.91
 -5 8 -6 3.89 0.58
 5 -8 7 13.07 1.6
 -5 8 -7 14.05 1.59
 -5 8 -7 16.81 0.99
 -5 8 -7 13.51 0.98
 -5 8 -8 3.6 0.76
 5 -8 8 3.21 1.05
 -5 8 -8 2.8 1.02
 -5 8 -8 4.44 0.79
 5 -8 8 2.31 1.03
 -5 8 -9 2.94 0.82
 -5 8 -9 2.38 0.98
 -5 8 -9 2.15 0.81
 5 -8 9 1.51 0.85
 -5 8 -10 24.06 2.29
 5 -8 10 28.82 1.62
 5 -8 11 0.4 0.44
 -5 8 -11 1.32 0.78
 5 -8 12 0.79 0.41
 -5 8 -12 0.96 0.48
 -5 8 -12 0.23 0.72
 -5 8 -13 -0.28 0.38
 -5 8 -13 0.09 0.18
 -5 8 -13 -0.03 0.66
 -5 8 -14 0.05 0.51
 -5 8 -15 0.06 0.32
 5 -7 -13 1.17 0.16
 5 -7 -13 0.83 0.19
 5 -7 -12 2.68 0.29
 5 -7 -12 2.5 0.34
 5 -7 -11 8.19 0.53
 5 -7 -11 6.13 0.56
 5 -7 -11 7.77 0.63
 5 -7 -10 18.29 1.03
 5 -7 -10 18.46 1.06
 5 -7 -10 22.72 1.17
 5 -7 -10 16.04 1.65
 5 -7 -10 20.83 1.12
 5 -7 -9 0.26 0.29
 5 -7 -9 -0.15 0.32
 5 -7 -9 0.81 1.1
 5 -7 -9 1.39 1.04
 5 -7 -9 0.41 0.36
 5 -7 -9 -0.34 0.45
 5 -7 -8 0.93 0.28
 5 -7 -8 1.19 0.37
 5 -7 -8 0.8 0.37
 5 -7 -8 1.13 0.38
 5 -7 -8 2.03 1.07
 5 -7 -8 1.42 0.39
 5 -7 -8 1.48 1.17
 5 -7 -8 1.04 0.52
 5 -7 -7 0.66 0.51
 5 -7 -7 0.09 0.26
 5 -7 -7 0.57 0.37
 5 -7 -7 0.78 0.35
 5 -7 -7 0.92 1.07
 5 -7 -7 1.74 1.02
 5 -7 -7 0.17 0.31
 5 -7 -7 0.2 0.31
 5 -7 -6 1.31 0.57
 5 -7 -6 1.32 0.61
 5 -7 -6 1.56 0.37
 5 -7 -6 0.87 0.31
 5 -7 -6 0.8 0.3
 5 -7 -5 1.26 0.54
 5 -7 -5 1.09 0.5
 5 -7 -5 1.44 0.34
 5 -7 -5 0.93 0.29
 5 -7 -5 1.12 0.28
 5 -7 -5 1.08 0.37
 5 -7 -5 0.83 0.31
 5 -7 -4 1.08 0.31
 5 -7 -4 0.86 0.43
 5 -7 -4 1.6 0.3
 5 -7 -4 1.67 0.28
 5 -7 -4 1.04 0.38
 5 -7 -3 0.16 0.47
 5 -7 -3 0.12 0.31
 5 -7 -3 0.27 0.36
 5 -7 -3 -0.19 0.24
 5 -7 -3 0.16 0.21
 5 -7 -2 38.88 2.02
 5 -7 -2 44.49 2.28
 5 -7 -2 42.08 2
 5 -7 -2 44.75 2.35
 5 -7 -1 0.72 0.23
 5 -7 -1 1.33 0.35
 5 -7 0 22.84 1.27
 5 -7 0 26.84 1.48
 -5 7 0 28.68 1.36
 5 -7 0 28.36 1.96
 5 -7 1 55.6 2.96
 5 -7 1 62.79 3.66
 -5 7 -1 65.35 2.9
 5 -7 1 61.63 3.56
 5 -7 2 104.49 4.5
 5 -7 2 108.99 5.34
 5 -7 3 32.58 1.7
 5 -7 3 36.21 2.48
 -5 7 -3 38.09 1.71
 -5 7 -4 1.51 0.47
 5 -7 4 1.23 0.26
 5 -7 4 1.69 0.76
 5 -7 4 1.26 0.38
 -5 7 -4 1.68 0.77
 -5 7 -4 2.02 0.37
 5 -7 5 17.71 1.67
 -5 7 -5 16.82 1.54
 5 -7 5 19.99 0.79
 -5 7 -5 17.39 0.78
 -5 7 -5 17.61 0.94
 5 -7 6 26.6 2.41
 -5 7 -6 25.16 2.31
 -5 7 -6 28.24 1.77
 5 -7 7 11.82 1.62
 -5 7 -7 11.35 1.55
 -5 7 -7 12.62 1.01
 -5 7 -7 10.19 1.04
 -5 7 -8 5.8 0.84
 -5 7 -8 3.74 1.5
 -5 7 -8 4.54 1.16
 5 -7 8 7.06 1.3
 -5 7 -9 0.54 0.74
 -5 7 -9 0.49 1.1
 -5 7 -9 1.26 0.94
 5 -7 9 0.33 0.79
 5 -7 9 -0.13 0.77
 -5 7 -10 0.97 0.96
 -5 7 -10 0.17 0.75
 5 -7 11 6.32 0.65
 -5 7 -11 8.2 0.98
 5 -7 12 0.66 0.39
 -5 7 -12 0.26 0.54
 -5 7 -12 0.93 0.52
 -5 7 -12 0.15 0.67
 -5 7 -13 0.01 0.18
 -5 7 -13 -0.15 0.41
 -5 7 -13 0.16 0.68
 -5 7 -14 1.12 0.36
 -5 7 -14 2.02 0.59
 -5 7 -15 0.05 0.29
 5 -6 -14 0.01 0.12
 5 -6 -13 37.04 0.7
 5 -6 -13 3.02 0.47
 5 -6 -12 0.88 0.25
 5 -6 -12 0.8 0.33
 5 -6 -12 0.25 1.04
 5 -6 -12 0.65 0.31
 5 -6 -11 0.37 0.23
 5 -6 -11 0.21 0.29
 5 -6 -11 0.14 0.31
 5 -6 -11 0.67 1.16
 5 -6 -11 0.81 0.33
 5 -6 -10 8.4 0.61
 5 -6 -10 7.5 0.63
 5 -6 -10 9.88 0.7
 5 -6 -10 9.71 0.71
 5 -6 -9 0.89 0.32
 5 -6 -9 0.38 0.34
 5 -6 -9 0.51 1.14
 5 -6 -9 0.17 0.33
 5 -6 -9 0.11 0.43
 5 -6 -8 36.68 1.77
 5 -6 -8 33.78 1.73
 5 -6 -8 31.49 1.67
 5 -6 -8 33.95 1.73
 5 -6 -8 37.05 1.77
 5 -6 -8 32.57 2.2
 5 -6 -7 0.27 0.46
 5 -6 -7 0.47 0.56
 5 -6 -7 -0.02 0.31
 5 -6 -7 0.13 0.28
 5 -6 -7 1.27 1.18
 5 -6 -7 -0.13 0.28
 5 -6 -7 0.02 0.3
 5 -6 -6 12.08 0.79
 5 -6 -6 12.89 0.79
 5 -6 -6 5.94 1.37
 5 -6 -6 6.4 1.28
 5 -6 -6 12.53 0.79
 5 -6 -6 10.75 1.16
 5 -6 -6 12.68 1.16
 5 -6 -5 28.14 1.82
 5 -6 -5 30.52 1.45
 5 -6 -5 29.22 1.42
 5 -6 -5 27.64 1.41
 5 -6 -5 29.46 1.95
 5 -6 -5 30.64 1.92
 5 -6 -4 1.44 0.49
 5 -6 -4 1.17 0.43
 5 -6 -4 1.21 0.31
 5 -6 -4 0.89 0.25
 5 -6 -4 1.33 0.25
 5 -6 -4 1.01 1.02
 5 -6 -3 0.49 0.35
 5 -6 -3 1.26 0.64
 5 -6 -3 0.15 0.3
 5 -6 -3 0.7 0.23
 5 -6 -2 2.47 0.65
 -5 6 2 2.1 0.5
 5 -6 -2 2.02 0.25
 5 -6 -2 2.03 0.39
 5 -6 -2 1.69 0.46
 5 -6 -1 5.89 0.9
 5 -6 -1 5.61 0.55
 -5 6 1 6.92 0.79
 5 -6 0 151.82 7.09
 -5 6 0 155.67 7.49
 5 -6 0 171.42 7.76
 5 -6 1 85.52 5.05
 5 -6 1 84.93 4.39
 5 -6 2 46.84 2.46
 5 -6 2 50.06 3.19
 -5 6 -2 54.68 2.45
 5 -6 3 3.24 0.35
 5 -6 3 3.71 0.87
 -5 6 -3 3.65 0.49
 5 -6 3 2.04 0.45
 -5 6 -3 3.6 0.39
 5 -6 4 12.24 0.84
 5 -6 4 14.61 1.58
 -5 6 -4 14.25 1.53
 5 -6 4 14.58 0.94
 -5 6 -4 15.76 1.03
 5 -6 5 1.27 0.78
 -5 6 -5 0.91 0.48
 -5 6 -5 1.51 0.86
 -5 6 -5 1.11 0.37
 -5 6 -6 0.26 0.76
 -5 6 -6 0.02 0.37
 -5 6 -6 0.06 0.51
 -5 6 -7 6.74 1.26
 -5 6 -7 7.79 0.88
 -5 6 -8 2.93 0.78
 -5 6 -8 2.2 1.44
 -5 6 -8 1.22 0.95
 -5 6 -8 2.76 0.64
 5 -6 8 2.27 0.96
 -5 6 -9 6.97 1.55
 -5 6 -9 6.72 1.34
 -5 6 -9 7.7 0.96
 5 -6 9 6.09 1.32
 -5 6 -9 7.91 1.04
 -5 6 -10 7.05 1.34
 -5 6 -10 9.73 1.03
 5 -6 11 0.41 0.4
 -5 6 -11 0.19 0.6
 -5 6 -11 -0.36 0.69
 -5 6 -12 0.78 0.58
 -5 6 -12 0.25 0.48
 -5 6 -12 -0.03 0.59
 -5 6 -13 -0.16 0.5
 -5 6 -13 -0.3 0.44
 -5 6 -13 0.8 0.68
 -5 6 -14 1.5 0.43
 -5 6 -14 1.16 0.4
 5 -5 -14 -0.14 0.73
 5 -5 -14 0.15 0.18
 5 -5 -13 0.52 0.3
 5 -5 -13 1.32 1.11
 5 -5 -13 0.22 0.89
 5 -5 -12 0.16 0.23
 5 -5 -12 0.06 0.28
 5 -5 -12 0.24 1.05
 5 -5 -12 -0.15 0.95
 5 -5 -12 0.02 0.33
 5 -5 -11 5.1 0.43
 5 -5 -11 5.4 0.48
 5 -5 -11 6.47 0.54
 5 -5 -11 3.44 1.23
 5 -5 -11 3.53 1.16
 5 -5 -11 5.2 0.53
 5 -5 -10 12.45 0.77
 5 -5 -10 11.81 0.78
 5 -5 -10 12.2 0.8
 5 -5 -10 14.03 0.86
 5 -5 -9 4.33 0.45
 5 -5 -9 5 0.49
 5 -5 -9 2.65 1.29
 5 -5 -9 2.38 1.08
 5 -5 -9 4.87 0.52
 5 -5 -9 5.78 0.79
 5 -5 -8 -0.35 0.42
 5 -5 -8 0.18 0.28
 5 -5 -8 0.06 0.29
 5 -5 -8 -0.18 1.11
 5 -5 -8 -0.83 0.92
 5 -5 -8 0.11 0.29
 5 -5 -8 -0.27 0.31
 5 -5 -7 6.9 1.39
 5 -5 -7 11.29 0.74
 5 -5 -7 11.89 0.76
 5 -5 -7 9.93 1.25
 5 -5 -7 10.59 0.74
 5 -5 -7 8.9 1.14
 5 -5 -7 11.08 1.33
 5 -5 -7 12.88 1.11
 5 -5 -6 8.95 1.04
 5 -5 -6 10.98 0.68
 5 -5 -6 7.5 1.35
 5 -5 -6 9.68 0.66
 5 -5 -6 10.24 0.67
 5 -5 -6 12.25 1.25
 5 -5 -6 11.22 1.03
 5 -5 -5 0.22 0.44
 5 -5 -5 0.36 0.5
 5 -5 -5 0.09 0.24
 5 -5 -5 0.04 0.39
 5 -5 -5 -0.03 0.21
 5 -5 -5 0.3 1.03
 5 -5 -5 0.23 0.23
 5 -5 -4 28.07 1.67
 5 -5 -4 29.91 1.41
 5 -5 -4 29.02 1.38
 5 -5 -4 31.3 1.83
 -5 5 4 29.96 1.78
 5 -5 -3 40.81 2.23
 5 -5 -3 44.96 2.39
 -5 5 3 42.69 2.42
 5 -5 -2 3.38 0.7
 5 -5 -2 3.34 0.43
 -5 5 2 3.19 0.58
 5 -5 -1 66.1 3.19
 -5 5 1 67.64 3.52
 5 -5 0 0.87 0.25
 5 -5 0 1.14 0.66
 -5 5 0 1.54 0.55
 5 -5 1 6.97 0.53
 5 -5 1 7.49 1.08
 -5 5 -1 8.21 0.94
 5 -5 2 163.61 7.68
 5 -5 2 171.68 8.51
 -5 5 -2 178.27 7.67
 -5 5 -3 54.98 2.48
 -5 5 -3 57.09 2.54
 -5 5 -3 53.27 2.61
 -5 5 -4 20.28 1.06
 -5 5 -4 16.62 0.97
 -5 5 -4 18.01 1.15
 -5 5 -5 0.41 0.24
 -5 5 -5 0.3 0.44
 -5 5 -5 0.24 0.8
 5 -5 5 0.09 0.74
 -5 5 -6 -0.38 0.52
 -5 5 -6 -0.17 0.26
 -5 5 -6 0.09 0.82
 -5 5 -6 0.27 0.39
 5 -5 6 0.3 0.65
 -5 5 -7 6.63 1.71
 -5 5 -7 6.36 1.28
 -5 5 -7 7.4 0.74
 5 -5 7 5.94 1.24
 -5 5 -7 8.34 0.9
 -5 5 -8 8.75 1.81
 -5 5 -8 9.41 1.54
 -5 5 -8 9.66 0.94
 5 -5 8 9.33 1.51
 -5 5 -8 8.86 1.03
 -5 5 -9 10.19 1.57
 -5 5 -9 11.02 1.54
 -5 5 -9 15 1.1
 5 -5 9 10.53 1.6
 -5 5 -9 11.65 1.06
 -5 5 -10 0.33 0.88
 -5 5 -10 -0.16 0.71
 -5 5 -11 1.26 0.72
 -5 5 -11 3.06 0.7
 -5 5 -11 3.33 0.77
 -5 5 -12 0.61 0.63
 -5 5 -12 2.19 0.59
 -5 5 -13 0.58 0.54
 -5 5 -13 1.21 0.49
 -5 5 -14 0.28 0.44
 -5 5 -14 0.02 0.37
 -5 5 -14 0.35 0.48
 5 -4 -15 0.96 0.76
 5 -4 -15 0.11 0.12
 5 -4 -14 0.15 1.04
 5 -4 -14 0.34 0.25
 5 -4 -13 1.18 1.17
 5 -4 -13 0.36 0.27
 5 -4 -13 0.05 0.94
 5 -4 -13 0.28 0.29
 5 -4 -12 0.29 0.24
 5 -4 -12 0.3 0.28
 5 -4 -12 -0.32 0.93
 5 -4 -11 1.17 0.27
 5 -4 -11 1.11 0.3
 5 -4 -11 1.25 0.32
 5 -4 -11 2.25 1.24
 5 -4 -11 0.66 1.01
 5 -4 -11 1.46 0.36
 5 -4 -10 9.84 0.67
 5 -4 -10 10.87 0.7
 5 -4 -10 10.74 0.71
 5 -4 -10 8.02 1.42
 5 -4 -10 7.04 1.28
 5 -4 -10 10.22 0.74
 5 -4 -9 3.58 0.63
 5 -4 -9 2.26 0.37
 5 -4 -9 3.08 1.12
 5 -4 -9 2.42 0.35
 5 -4 -9 2.34 0.37
 5 -4 -9 0.72 1.1
 5 -4 -9 0.82 0.92
 5 -4 -9 1.53 1.02
 5 -4 -9 2.83 0.41
 5 -4 -8 2.32 0.54
 5 -4 -8 2.04 0.89
 5 -4 -8 2.05 0.33
 5 -4 -8 0.29 1.03
 5 -4 -8 1.62 0.86
 5 -4 -8 1.51 0.96
 5 -4 -8 2.44 0.37
 5 -4 -7 0.97 0.44
 5 -4 -7 -0.23 0.55
 5 -4 -7 0.24 0.24
 5 -4 -7 0.33 0.25
 5 -4 -7 0.58 0.94
 5 -4 -7 0.22 0.72
 5 -4 -7 0.2 0.86
 5 -4 -7 0.33 0.25
 5 -4 -7 0.15 0.65
 -5 4 6 11.68 1
 5 -4 -6 7.55 0.56
 5 -4 -6 6.41 1.21
 5 -4 -6 6.52 0.97
 5 -4 -6 8.84 1.05
 5 -4 -6 4.44 1.11
 5 -4 -6 9.76 0.6
 5 -4 -6 9.53 0.97
 5 -4 -6 10.18 0.9
 5 -4 -5 67.69 4.93
 5 -4 -5 81.86 4.85
 5 -4 -5 111.99 5.1
 5 -4 -5 100.05 4.52
 5 -4 -5 110.33 4.98
 5 -4 -5 120.3 5.06
 -5 4 5 116.83 5.04
 5 -4 -4 272.76 11.82
 5 -4 -4 282.77 11.96
 5 -4 -4 317.94 12.14
 -5 4 4 304.51 12.03
 5 -4 -3 105.53 5.11
 5 -4 -3 110.23 5.26
 -5 4 3 113.16 5.34
 5 -4 -2 65.55 3.2
 -5 4 2 68.87 3.49
 -5 4 1 0.12 0.43
 5 -4 -1 0.02 0.22
 5 -4 0 5.16 0.43
 -5 4 0 4.1 0.68
 5 -4 0 4.22 0.92
 5 -4 1 70.52 3.29
 -5 4 -1 71.67 3.8
 5 -4 2 13.28 0.76
 -5 4 -3 1.03 0.38
 5 -4 3 1.67 0.77
 -5 4 -3 0.2 0.44
 -5 4 -3 1.48 0.3
 5 -4 4 4.48 0.99
 -5 4 -4 6.02 0.46
 -5 4 -4 5.54 0.61
 -5 4 -5 0.61 0.44
 -5 4 -5 1.73 1.3
 -5 4 -5 0.39 0.25
 -5 4 -5 0.79 0.82
 -5 4 -5 0.47 0.31
 5 -4 5 -0.18 0.72
 -5 4 -6 2.31 0.59
 -5 4 -6 2.24 0.36
 -5 4 -6 3.78 0.48
 -5 4 -6 3.04 0.99
 5 -4 6 2.68 0.95
 -5 4 -7 4.47 0.76
 -5 4 -7 4.28 1.43
 -5 4 -7 4.2 0.45
 -5 4 -7 3.71 1.1
 -5 4 -7 5.06 0.61
 5 -4 7 3.85 1.1
 5 -4 8 39.01 3.15
 -5 4 -8 35.86 1.96
 -5 4 -8 38.74 3.2
 -5 4 -8 42.84 3.15
 -5 4 -8 37.88 2.31
 -5 4 -9 1.44 0.78
 -5 4 -9 1.26 0.8
 -5 4 -9 -0.06 0.26
 -5 4 -9 2.03 1.06
 -5 4 -9 1.69 0.68
 5 -4 9 1.14 0.84
 -5 4 -10 1.94 0.71
 -5 4 -11 1.36 0.73
 -5 4 -11 1.46 0.67
 -5 4 -11 0.5 0.58
 -5 4 -12 0.09 0.6
 -5 4 -12 -0.03 0.59
 -5 4 -13 1.14 0.6
 -5 4 -13 0.95 0.5
 -5 4 -13 0.51 0.57
 -5 4 -14 0.4 0.35
 -5 4 -14 0.06 0.4
 -5 4 -14 0.11 0.41
 5 -3 -16 -0.22 0.61
 5 -3 -15 0.4 0.97
 5 -3 -15 0.98 0.2
 5 -3 -14 0.22 0.23
 5 -3 -14 0.11 1.14
 5 -3 -14 -0.88 0.9
 5 -3 -14 0.03 0.24
 5 -3 -13 0.33 0.24
 5 -3 -13 0.93 1.23
 5 -3 -13 0.5 0.97
 5 -3 -13 -0.03 0.28
 5 -3 -12 3.41 0.35
 5 -3 -12 3.63 0.4
 5 -3 -12 2.26 1.3
 5 -3 -12 1.27 0.98
 5 -3 -12 4.01 0.47
 5 -3 -12 2.44 1.06
 5 -3 -11 14.46 0.78
 5 -3 -11 9.82 1.34
 5 -3 -11 11.85 0.76
 5 -3 -11 14.55 0.83
 5 -3 -11 8.64 1.63
 5 -3 -11 6.25 1.3
 5 -3 -10 -0.03 0.26
 5 -3 -10 -0.31 1.12
 5 -3 -10 0.36 0.3
 5 -3 -10 0.73 1.12
 5 -3 -10 -0.05 0.87
 5 -3 -10 0.43 0.24
 5 -3 -10 0.58 1.02
 5 -3 -10 0.67 0.33
 5 -3 -9 0.96 0.38
 5 -3 -9 1.01 1
 5 -3 -9 0.91 1.04
 5 -3 -9 0.85 0.25
 5 -3 -9 0.76 0.28
 5 -3 -9 0.9 0.84
 5 -3 -9 0.61 1
 5 -3 -9 1.02 0.31
 -5 3 8 41.24 2.41
 5 -3 -8 41.22 1.85
 5 -3 -8 30.71 2.44
 5 -3 -8 30.92 2.26
 5 -3 -8 24.91 2.3
 5 -3 -8 39.86 1.9
 5 -3 -8 43.14 2.91
 5 -3 -8 40.02 2.2
 -5 3 7 155.2 6.69
 5 -3 -7 149.98 6.08
 5 -3 -7 113.41 6.58
 5 -3 -7 116.97 6.47
 5 -3 -7 90.44 6.45
 5 -3 -7 117.61 6.65
 5 -3 -7 139.6 6.12
 5 -3 -7 155.03 7.08
 5 -3 -7 150.17 6.5
 -5 3 6 89.21 2.49
 5 -3 -6 63.08 2.1
 5 -3 -6 92.4 2.84
 5 -3 -6 73.52 1.46
 5 -3 -6 74.7 2.41
 5 -3 -6 62.19 2.39
 5 -3 -6 88.49 2.29
 -5 3 5 101.38 4.62
 5 -3 -5 92 4.52
 5 -3 -5 103.32 4.65
 5 -3 -5 97.55 4.56
 5 -3 -4 17.83 1.23
 5 -3 -4 19.25 1.32
 5 -3 -4 18.84 1.39
 -5 3 4 18.31 1.34
 5 -3 -3 95.27 4.69
 -5 3 3 109.22 4.96
 5 -3 -2 80.2 3.86
 -5 3 2 86.68 4.15
 -5 3 1 137.55 6.6
 5 -3 -1 137.61 6.24
 5 -3 0 30.39 1.53
 5 -3 0 28.11 2.16
 -5 3 0 33.44 1.98
 5 -3 1 3.02 0.3
 -5 3 -1 2.93 0.69
 5 -3 1 4.24 0.84
 5 -3 2 3.17 0.89
 5 -3 3 5.41 0.98
 -5 3 -3 4.02 0.49
 5 -3 4 0.88 0.73
 -5 3 -4 -0.13 1.12
 -5 3 -4 0.6 0.38
 -5 3 -4 0.92 0.26
 -5 3 -4 0.85 0.27
 -5 3 -5 0.04 0.24
 -5 3 -5 0.05 0.45
 -5 3 -5 -0.67 1.14
 -5 3 -5 0.71 0.86
 -5 3 -5 0.23 0.3
 5 -3 5 -0.09 0.73
 -5 3 -6 1.86 0.57
 -5 3 -6 4.07 0.4
 -5 3 -6 3.44 0.46
 -5 3 -6 4.11 1.09
 5 -3 6 2.09 0.87
 5 -3 7 28.65 2.64
 -5 3 -7 31.37 2.86
 -5 3 -7 24.76 2.46
 -5 3 -7 33.64 1.69
 -5 3 -7 36.95 1.86
 5 -3 8 13.88 1.85
 -5 3 -8 13.83 1.75
 -5 3 -8 17.51 1.21
 -5 3 -9 -0.26 0.25
 -5 3 -9 0.28 0.65
 -5 3 -9 -0.32 0.85
 -5 3 -9 0.28 0.55
 5 -3 9 0.88 0.87
 -5 3 -10 1.67 0.93
 -5 3 -10 1.04 0.57
 -5 3 -11 11.05 1.01
 -5 3 -11 16.92 1.1
 -5 3 -12 0.71 0.6
 -5 3 -12 0.03 0.53
 -5 3 -13 0.17 0.54
 -5 3 -13 -0.21 0.45
 -5 3 -13 0.65 0.53
 -5 3 -14 -0.07 0.33
 -5 3 -14 0.21 0.3
 5 -2 -16 0.42 0.87
 5 -2 -16 0.17 0.08
 5 -2 -15 0.2 1.14
 5 -2 -15 1.89 0.8
 5 -2 -15 0.47 0.21
 5 -2 -14 0.04 0.2
 5 -2 -14 -0.92 0.84
 5 -2 -14 -0.14 0.85
 5 -2 -14 0.57 0.27
 5 -2 -13 0.4 0.23
 5 -2 -13 -0.25 0.88
 5 -2 -13 0.17 0.88
 5 -2 -13 0.05 0.29
 5 -2 -12 39.66 1.83
 5 -2 -12 39.67 1.87
 5 -2 -11 5.39 0.48
 5 -2 -11 7.05 0.53
 5 -2 -11 4.04 1.04
 5 -2 -11 3.31 1.56
 5 -2 -11 6.94 0.56
 5 -2 -11 5.02 1.23
 5 -2 -10 1 1.21
 -5 2 10 -0.06 0.46
 5 -2 -10 0.25 0.27
 5 -2 -10 -0.05 0.77
 5 -2 -10 -0.06 0.95
 5 -2 -9 3.91 1.16
 -5 2 9 3.64 0.74
 5 -2 -9 3.58 0.39
 5 -2 -9 2.27 0.79
 5 -2 -9 3.32 0.39
 5 -2 -9 3.19 1.04
 5 -2 -9 4.15 0.53
 5 -2 -8 0.34 0.29
 5 -2 -8 0.4 0.71
 5 -2 -8 -0.04 0.42
 -5 2 8 0.8 0.53
 5 -2 -8 0.6 0.7
 5 -2 -8 0.91 0.99
 5 -2 -8 0.48 0.25
 -5 2 7 25.71 1.67
 5 -2 -7 18.9 1.56
 5 -2 -7 18.57 1.7
 5 -2 -7 27.22 1.94
 5 -2 -7 22.36 1.19
 5 -2 -7 26.24 1.48
 -5 2 6 31.85 1.49
 5 -2 -6 25.33 1.43
 5 -2 -6 21.83 1.53
 5 -2 -6 21.89 1.23
 5 -2 -6 30.55 1.64
 5 -2 -6 29.71 1.27
 -5 2 5 35.75 2.04
 5 -2 -5 28.16 1.92
 5 -2 -5 34.03 2.02
 5 -2 -5 32.8 1.94
 -5 2 4 2.39 0.56
 5 -2 -4 2.14 0.47
 -5 2 3 0.77 0.48
 -5 2 3 0.41 0.67
 5 -2 -3 0.18 0.31
 5 -2 -2 42.45 2.17
 -5 2 2 47.85 2.5
 5 -2 -1 94.48 4.3
 5 -2 -1 92.75 4.97
 -5 2 1 92.45 4.65
 5 -2 0 8.25 0.54
 5 -2 0 9.23 1.17
 -5 2 0 8.92 0.91
 5 -2 1 11.33 1.28
 -5 2 -1 12.83 1.17
 -5 2 -2 44.2 3.32
 5 -2 2 39.88 2.75
 -5 2 -3 1.83 0.29
 5 -2 3 1.16 0.73
 -5 2 -3 1.47 0.38
 -5 2 -3 1.77 1.27
 5 -2 4 21.09 2.04
 -5 2 -4 26.43 1.37
 -5 2 -4 23.18 2.53
 -5 2 -4 29.57 1.41
 -5 2 -5 2.28 0.34
 -5 2 -5 1.6 0.96
 -5 2 -5 2.38 0.37
 5 -2 5 3.23 0.97
 -5 2 -6 4.43 1.2
 -5 2 -6 2.99 0.4
 -5 2 -6 3.71 0.46
 5 -2 6 3.01 0.97
 -5 2 -7 0.77 0.6
 -5 2 -7 0.75 0.39
 -5 2 -7 0.83 0.82
 -5 2 -7 1.63 0.95
 -5 2 -7 0.77 0.43
 5 -2 7 1.21 0.87
 5 -2 8 1.31 0.91
 -5 2 -8 2.1 0.71
 -5 2 -8 3.76 0.96
 -5 2 -8 2.86 0.49
 -5 2 -8 2.64 1.04
 -5 2 -8 2.69 0.41
 -5 2 -8 3.09 0.62
 -5 2 -9 0.42 0.69
 -5 2 -9 1.13 0.34
 -5 2 -9 -0.09 0.22
 -5 2 -9 0.5 0.39
 -5 2 -9 -0.1 0.82
 -5 2 -10 12.26 1.25
 -5 2 -10 15.33 1.24
 -5 2 -11 5.41 0.97
 -5 2 -11 7.47 0.91
 -5 2 -12 0.51 0.65
 -5 2 -12 1.22 0.59
 -5 2 -12 0.74 0.61
 -5 2 -13 0.45 0.54
 -5 2 -13 -0.46 0.42
 -5 2 -13 0.25 0.42
 -5 2 -14 0.06 0.32
 -5 2 -14 -0.05 0.23
 5 -1 -16 1.27 0.67
 5 -1 -16 -0.06 0.12
 5 -1 -15 0.83 1.19
 5 -1 -15 0.73 0.79
 5 -1 -15 0.13 0.82
 5 -1 -15 0.97 0.24
 5 -1 -14 4.11 0.34
 5 -1 -14 2.6 1.32
 5 -1 -14 1.1 0.88
 5 -1 -14 3.91 0.39
 5 -1 -14 2.14 1
 5 -1 -13 27.65 1.36
 5 -1 -13 20.93 2.2
 5 -1 -13 23.09 1.87
 5 -1 -13 15.67 1.98
 5 -1 -13 29.8 1.42
 5 -1 -12 13.8 2.4
 5 -1 -12 20.49 1.05
 5 -1 -12 15.55 1.91
 5 -1 -12 12.19 1.47
 5 -1 -12 13.34 1.76
 5 -1 -12 20.47 1.08
 -5 1 11 19.64 1.59
 5 -1 -11 16.95 0.96
 5 -1 -11 14.88 1.81
 5 -1 -11 12.45 1.41
 5 -1 -11 13.45 1.64
 5 -1 -11 18.11 0.99
 5 -1 -11 16 2.35
 5 -1 -10 1.13 1.13
 -5 1 10 0.12 0.5
 5 -1 -10 0.44 0.96
 5 -1 -10 -0.44 0.75
 5 -1 -10 -0.02 0.28
 5 -1 -10 1.2 1
 5 -1 -9 4.13 1.1
 -5 1 9 3.16 0.69
 5 -1 -9 3.16 1.05
 5 -1 -9 2.98 0.8
 5 -1 -9 3.38 1.08
 -5 1 8 10.56 1.02
 5 -1 -8 9.02 1.16
 5 -1 -8 7.7 0.92
 5 -1 -8 8.11 0.52
 5 -1 -8 11.05 1.3
 5 -1 -8 8.18 1.14
 5 -1 -8 10.68 0.71
 5 -1 -7 0.53 0.28
 5 -1 -7 0.9 0.69
 5 -1 -7 -0.27 0.47
 -5 1 7 0.9 0.51
 5 -1 -7 0.63 0.78
 5 -1 -7 0.37 0.57
 5 -1 -7 1.07 0.8
 5 -1 -6 2.2 0.47
 -5 1 6 2.82 0.61
 -5 1 5 259.93 11.27
 5 -1 -5 238.33 11.19
 5 -1 -5 228.3 11.17
 5 -1 -5 251.05 11.15
 -5 1 4 222.76 10.26
 5 -1 -4 214.11 10.13
 5 -1 -4 230.27 10.21
 5 -1 -3 134.06 6.18
 -5 1 3 150.17 6.41
 5 -1 -2 91.42 4.06
 -5 1 2 86.55 4.28
 5 -1 -1 219.23 9.73
 5 -1 -1 239.9 10.49
 -5 1 1 227.94 10.13
 -5 1 0 51.69 3.52
 5 -1 0 56.54 3.31
 -5 1 0 58.13 3.08
 -5 1 -1 119.01 6.96
 5 -1 1 132.54 6.72
 -5 1 -1 141.14 6.51
 5 -1 2 9.24 1.15
 -5 1 -2 5.97 1.46
 -5 1 -3 33.59 1.56
 -5 1 -3 26.62 2.52
 5 -1 3 26.48 2.23
 -5 1 -3 30.49 1.66
 5 -1 4 2.44 0.85
 -5 1 -4 2.55 0.5
 -5 1 -4 2.11 0.32
 -5 1 -4 2.93 1.1
 -5 1 -4 2.16 0.32
 5 -1 5 1.18 0.74
 -5 1 -5 0.56 0.46
 -5 1 -5 0.86 0.28
 -5 1 -5 0.65 0.83
 -5 1 -5 1.04 0.29
 5 -1 6 6.47 1.21
 -5 1 -6 6.84 1.23
 -5 1 -6 7.72 1.26
 -5 1 -6 8.9 0.68
 -5 1 -6 6.95 0.84
 5 -1 7 10.84 1.57
 -5 1 -7 13.08 1.52
 -5 1 -7 12.42 0.9
 -5 1 -7 11.32 1.54
 -5 1 -7 11.77 1.06
 -5 1 -8 1.01 0.34
 -5 1 -8 0.84 0.67
 -5 1 -8 1.58 0.67
 -5 1 -8 1.06 0.45
 -5 1 -8 1.8 0.93
 5 -1 8 1.06 0.75
 -5 1 -9 5.68 0.5
 -5 1 -9 5.77 0.66
 -5 1 -9 4.65 1.16
 -5 1 -10 1.91 0.47
 -5 1 -10 2.17 0.79
 -5 1 -10 2.36 0.73
 -5 1 -11 1.34 0.76
 -5 1 -11 2.11 0.67
 -5 1 -12 0.45 0.59
 -5 1 -12 0.67 0.52
 -5 1 -12 0.95 0.54
 -5 1 -13 0.1 0.41
 5 0 -17 1.5 0.94
 5 0 -17 19.24 0.99
 5 0 -16 0.05 1.13
 5 0 -16 1.76 0.7
 5 0 -16 -0.38 0.77
 5 0 -16 0.99 0.17
 5 0 -15 1.27 1.33
 5 0 -15 2.86 0.85
 5 0 -15 3.87 0.34
 5 0 -15 0.82 0.92
 5 0 -14 1.83 0.24
 5 0 -14 1.58 1.35
 5 0 -14 -0.32 0.84
 5 0 -14 1.52 0.29
 5 0 -14 -0.12 1.06
 -5 0 13 10.77 1.19
 5 0 -13 10.13 0.62
 5 0 -13 7.57 1.52
 5 0 -13 6.91 1.12
 5 0 -13 9.91 0.66
 5 0 -13 8.25 1.42
 -5 0 12 15.42 1.48
 5 0 -12 15.46 2.49
 5 0 -12 16.77 0.92
 5 0 -12 14.53 1.78
 5 0 -12 12.97 1.38
 5 0 -12 12.41 1.65
 5 0 -12 16.57 0.94
 5 0 -11 0.1 0.4
 5 0 -11 1.25 1.3
 -5 0 11 0.58 0.54
 5 0 -11 -0.47 1.15
 5 0 -11 0.84 0.82
 5 0 -11 0.91 0.29
 5 0 -11 0.48 1.04
 5 0 -10 4.72 1.29
 -5 0 10 3.66 0.75
 5 0 -10 2.42 1.09
 5 0 -10 1.26 0.76
 5 0 -10 2.97 0.37
 5 0 -10 2.78 1.09
 5 0 -9 -0.17 0.46
 -5 0 9 0.27 0.52
 5 0 -9 -0.36 0.96
 5 0 -9 -0.11 0.62
 5 0 -9 -0.11 0.24
 5 0 -9 0.05 0.92
 -5 0 8 3.42 0.67
 5 0 -8 1.57 0.92
 5 0 -8 1.32 0.67
 5 0 -8 2.57 1.01
 5 0 -8 2.98 0.37
 -5 0 7 275.65 11.43
 5 0 -7 269.26 11.6
 5 0 -7 247.98 10.99
 -5 0 6 377.16 17.17
 5 0 -6 388.8 17.25
 5 0 -6 375.31 16.95
 -5 0 5 116.79 5.68
 5 0 -5 117.74 5.68
 -5 0 4 42.63 2.33
 5 0 -4 39.27 2.25
 -5 0 3 29.46 1.8
 5 0 -3 27 1.63
 -5 0 3 32.28 1.83
 -5 0 2 7.58 0.95
 5 0 -2 5.49 0.56
 -5 0 2 7.83 0.78
 -5 0 1 197.48 9.55
 5 0 -1 198.21 9.57
 -5 0 1 198.62 9.22
 -5 0 0 36.91 2.54
 5 0 0 37.73 2.38
 -5 0 0 30.87 2.07
 -5 0 -1 163.31 7.89
 5 0 1 148.5 7.69
 5 0 2 40.31 2.02
 -5 0 -2 40.39 2.26
 5 0 3 14.39 1.57
 -5 0 -3 16.03 1.78
 -5 0 -3 18.8 0.99
 -5 0 -3 17.26 1.08
 -5 0 -4 0.04 0.26
 -5 0 -4 -0.07 0.4
 5 0 4 0.66 0.66
 -5 0 -4 0.08 0.78
 -5 0 -4 0.22 0.82
 -5 0 -4 0.04 0.22
 -5 0 -5 8 0.57
 5 0 5 5.54 1.1
 -5 0 -5 8.03 1.26
 -5 0 -5 6.41 0.74
 -5 0 -6 19.8 1.8
 -5 0 -6 19.03 1.18
 -5 0 -6 16.39 1.79
 -5 0 -6 19.09 1.32
 -5 0 -7 0.03 0.59
 -5 0 -7 0.2 0.32
 5 0 7 0.99 0.85
 -5 0 -7 0.53 0.6
 -5 0 -7 0.3 0.42
 -5 0 -7 0.56 0.78
 -5 0 -8 11.04 0.7
 -5 0 -8 9.21 1.15
 -5 0 -8 9.87 0.84
 -5 0 -8 7.15 1.26
 -5 0 -8 7.95 0.96
 -5 0 -9 1.71 0.5
 -5 0 -9 0.28 0.69
 -5 0 -9 1.3 0.32
 -5 0 -10 -0.05 0.41
 -5 0 -10 0.66 0.81
 -5 0 -11 1.36 0.41
 -5 0 -11 1.87 0.72
 -5 0 -11 2.05 0.6
 -5 0 -13 0.09 0.28
 5 1 -18 0.54 0.56
 5 1 -17 0.69 0.93
 5 1 -17 0.12 0.64
 5 1 -16 0.05 1.13
 5 1 -16 1.14 0.67
 5 1 -16 0.83 0.96
 5 1 -15 -0.12 1.34
 5 1 -15 1.02 0.76
 5 1 -15 0.88 0.23
 5 1 -15 1.08 1.1
 5 1 -14 1.12 0.21
 5 1 -14 0.26 1.27
 5 1 -14 0.45 0.79
 5 1 -14 1.44 0.27
 5 1 -14 1.18 1.2
 -5 -1 13 2.1 0.71
 5 1 -13 1.54 0.27
 5 1 -13 1.41 1.31
 5 1 -13 0.27 0.73
 5 1 -13 1.28 0.3
 5 1 -13 0.95 1.18
 5 1 -12 0.93 1.42
 -5 -1 12 3.9 0.84
 5 1 -12 2.2 0.33
 5 1 -12 1.63 1.22
 5 1 -12 2.19 0.81
 5 1 -12 2.94 0.37
 5 1 -12 1.83 1.18
 5 1 -11 4.97 1.54
 -5 -1 11 5.3 0.9
 5 1 -11 4.26 1.21
 5 1 -11 3.53 0.85
 5 1 -11 4.9 0.41
 -5 -1 10 3.98 0.76
 5 1 -10 2.45 1.01
 5 1 -10 3.16 0.77
 5 1 -10 3.26 0.36
 -5 -1 9 2 0.64
 5 1 -9 0.36 0.82
 5 1 -9 1.19 0.96
 5 1 -9 1.12 0.59
 -5 -1 8 16.08 1.28
 5 1 -8 12.03 1.34
 5 1 -8 10.87 1.06
 5 1 -8 12.37 1.33
 5 1 -8 16.42 1.54
 -5 -1 7 130.44 5.56
 5 1 -7 82.66 5.32
 5 1 -7 96.33 5.37
 5 1 -7 130.47 5.76
 5 1 -7 115.12 5.06
 -5 -1 6 64.85 3.4
 5 1 -6 67.68 3.48
 5 1 -6 60.68 3.13
 -5 -1 5 44.24 2.45
 5 1 -5 42.88 2.44
 -5 -1 4 33.06 1.92
 -5 -1 4 30.91 1.69
 5 1 -4 31.47 1.87
 -5 -1 3 13.19 1.02
 -5 -1 3 13.65 1.12
 -5 -1 2 38.81 2.28
 5 1 -1 4.71 0.9
 -5 -1 1 4.93 0.87
 -5 -1 0 25.46 1.85
 5 1 0 23.19 1.85
 -5 -1 0 24.28 1.72
 -5 -1 -1 16.22 1.53
 5 1 1 14.8 1.48
 -5 -1 -1 15.15 1.31
 -5 -1 -2 0.15 0.24
 -5 -1 -2 0.53 0.69
 5 1 2 0.07 0.61
 -5 -1 -3 5.78 0.48
 -5 -1 -3 6.3 1.08
 5 1 3 5.58 1.01
 -5 -1 -3 5.04 0.57
 -5 -1 -4 54.6 2.49
 -5 -1 -4 46.28 3.22
 -5 -1 -4 53.57 3.31
 5 1 4 50.23 3.38
 -5 -1 -4 48.66 2.49
 -5 -1 -4 54.97 2.66
 -5 -1 -5 1.05 0.52
 -5 -1 -5 0.98 0.67
 5 1 5 0.19 0.65
 -5 -1 -5 1.29 0.45
 -5 -1 -5 0.41 0.76
 -5 -1 -6 0.75 0.55
 -5 -1 -6 0.28 0.29
 -5 -1 -6 0.73 0.6
 -5 -1 -6 0.2 0.42
 -5 -1 -6 -0.44 0.79
 -5 -1 -7 4.46 0.73
 -5 -1 -7 5.18 0.49
 -5 -1 -7 5.78 0.94
 -5 -1 -7 5.73 0.67
 -5 -1 -7 5.02 1.09
 -5 -1 -8 0.52 0.49
 -5 -1 -8 0.15 0.61
 -5 -1 -8 0.18 0.69
 -5 -1 -8 0.65 0.31
 -5 -1 -9 19.07 1.11
 -5 -1 -9 23.39 1.35
 -5 -1 -9 23.81 1.53
 -5 -1 -10 0.1 0.43
 -5 -1 -10 1.6 0.61
 -5 -1 -10 0.71 0.55
 -5 -1 -11 0.37 0.39
 -5 -1 -11 0.98 0.52
 -5 -1 -12 0.81 0.5
 -5 -1 -12 0.34 0.36
 5 2 -18 0.76 0.72
 5 2 -17 -0.8 0.97
 5 2 -17 0.79 0.82
 5 2 -16 0.33 1.2
 5 2 -16 -0.76 0.63
 5 2 -16 0.45 1.01
 5 2 -15 0.06 1.19
 5 2 -15 -0.08 0.68
 5 2 -15 0.62 0.2
 5 2 -15 0.42 1.19
 -5 -2 14 1.11 0.59
 5 2 -14 -0.06 1.21
 5 2 -14 0.17 0.71
 5 2 -14 0.99 0.25
 5 2 -13 1.65 1.62
 -5 -2 13 0.57 0.57
 5 2 -13 -0.12 0.21
 5 2 -13 0.89 1.22
 -5 -2 13 -0.28 0.53
 5 2 -13 0.17 0.7
 5 2 -13 0.16 0.23
 5 2 -12 0.2 0.42
 -5 -2 12 2.74 0.73
 5 2 -12 2.77 1.24
 5 2 -12 1.75 0.77
 5 2 -12 3.55 0.36
 5 2 -11 -0.29 1.16
 -5 -2 11 0.13 0.53
 5 2 -11 -0.64 1.1
 5 2 -11 0.27 0.24
 5 2 -11 -0.17 1.03
 5 2 -10 4.51 1.22
 -5 -2 10 3.75 0.75
 5 2 -10 2.18 1.04
 5 2 -10 5.04 1.11
 -5 -2 9 9.28 1.05
 5 2 -9 8.05 1.28
 5 2 -9 8.53 1.2
 -5 -2 9 10.22 1.08
 5 2 -9 10.67 1.46
 -5 -2 8 48.58 2.51
 5 2 -8 28.4 2.42
 5 2 -8 34.52 2.4
 5 2 -8 47.25 2.82
 -5 -2 8 41.48 2.47
 -5 -2 7 143.42 6.09
 5 2 -7 132.98 6.22
 -5 -2 7 127.75 6.09
 -5 -2 6 202.89 9.52
 5 2 -6 204.94 9.59
 -5 -2 5 210.57 9.94
 5 2 -5 219.01 9.94
 -5 -2 4 13.94 0.94
 5 2 -4 15.47 1.14
 -5 -2 3 131.28 6.18
 -5 -2 2 166.84 7.85
 -5 -2 2 167.98 7.86
 -5 -2 1 99.13 5.14
 -5 -2 1 106.89 5.12
 -5 -2 0 113.68 5.59
 5 2 0 107.76 5.77
 -5 -2 0 109.86 5.49
 -5 -2 -1 0.28 0.24
 -5 -2 -1 -0.39 0.62
 5 2 1 0.27 0.64
 -5 -2 -2 31.34 1.02
 -5 -2 -2 27.05 1.77
 5 2 2 26.36 1.87
 -5 -2 -2 27.24 1.07
 5 2 3 3.6 0.86
 -5 -2 -3 3.41 0.85
 -5 -2 -3 5.48 0.44
 -5 -2 -3 3.85 0.93
 -5 -2 -3 3.78 0.51
 -5 -2 -4 8.44 1.21
 -5 -2 -4 9.75 0.7
 -5 -2 -4 8.8 0.8
 -5 -2 -5 4.52 0.86
 -5 -2 -5 4.54 0.59
 -5 -2 -5 3.99 0.46
 -5 -2 -5 4.18 0.98
 -5 -2 -5 3.59 0.48
 -5 -2 -5 5.23 0.66
 -5 -2 -6 0.24 0.48
 -5 -2 -6 0.77 0.57
 -5 -2 -6 0.03 0.46
 -5 -2 -6 0.34 0.3
 -5 -2 -6 0.93 0.74
 -5 -2 -6 0.38 0.39
 -5 -2 -7 1.09 0.31
 -5 -2 -7 0.48 0.55
 -5 -2 -7 1 0.67
 -5 -2 -7 0.73 0.43
 -5 -2 -8 5.04 0.47
 -5 -2 -8 5.89 0.73
 -5 -2 -9 3.82 0.37
 -5 -2 -9 3.22 0.6
 -5 -2 -9 2.87 0.8
 -5 -2 -9 4.42 0.74
 -5 -2 -10 0.21 0.46
 -5 -2 -10 0.26 0.62
 -5 -2 -10 0.57 0.55
 -5 -2 -11 -0.48 0.37
 -5 -2 -11 0.67 0.53
 -5 -2 -11 0.2 0.42
 -5 -2 -12 -0.33 0.33
 5 3 -18 1.29 0.72
 5 3 -18 -0.03 0.62
 5 3 -17 1.06 1.02
 5 3 -17 1.15 0.88
 5 3 -16 -0.06 1.12
 5 3 -15 0.12 1.19
 -5 -3 14 3.95 0.85
 5 3 -14 2.94 1.3
 5 3 -14 5.45 0.41
 5 3 -14 5.54 1.46
 5 3 -13 -0.2 1.35
 -5 -3 13 -0.07 0.54
 5 3 -13 0.13 1.23
 -5 -3 13 -0.29 0.47
 5 3 -13 -0.1 0.21
 5 3 -13 0.32 1.19
 -5 -3 12 -0.07 0.55
 5 3 -12 -0.36 1.28
 5 3 -12 0.31 1.12
 5 3 -12 0.11 0.23
 5 3 -12 1.11 1.13
 5 3 -11 0.87 1.21
 -5 -3 11 0.89 0.57
 5 3 -11 0.77 1.07
 5 3 -11 0.26 0.23
 5 3 -11 0.17 0.98
 -5 -3 10 28.75 2.02
 5 3 -10 25.71 2.11
 5 3 -10 26.59 2.08
 -5 -3 10 29.53 2.06
 5 3 -10 29.41 2.61
 5 3 -9 3.29 1.05
 -5 -3 9 3.11 0.7
 5 3 -9 1.51 0.98
 5 3 -9 3.04 0.91
 -5 -3 9 3.49 0.75
 5 3 -8 50.65 3.56
 5 3 -8 55.01 3.52
 5 3 -8 73.5 3.97
 -5 -3 8 69.63 3.75
 -5 -3 8 78.3 3.73
 -5 -3 8 68.85 3.12
 -5 -3 7 39.58 2.3
 5 3 -7 43.12 2.51
 -5 -3 7 39.35 2.45
 5 3 -6 0.33 0.57
 -5 -3 5 108.17 5.44
 5 3 -5 115.78 5.49
 -5 -3 4 11.31 0.81
 5 3 -4 11.05 0.97
 -5 -3 4 11.59 1.01
 -5 -3 3 79.25 3.91
 5 3 -3 80.54 3.94
 -5 -3 3 78.4 4.02
 -5 -3 2 116.75 5.45
 -5 -3 2 107.31 5.45
 -5 -3 1 6.04 0.78
 -5 -3 1 6.18 0.79
 -5 -3 0 92.3 4.12
 -5 -3 0 86.17 4.61
 -5 -3 0 84.37 4.56
 -5 -3 -1 63.2 2.48
 5 3 1 58.66 2.68
 -5 -3 -1 60.99 1.5
 -5 -3 -1 60.19 1.84
 -5 -3 -2 99.25 4.67
 -5 -3 -2 107.61 5.39
 -5 -3 -2 100.6 4.7
 -5 -3 -2 108.7 4.79
 -5 -3 -3 12.68 0.8
 -5 -3 -3 10.95 1.24
 -5 -3 -3 11.2 1.3
 -5 -3 -3 12.22 0.82
 -5 -3 -3 12.03 0.88
 -5 -3 -4 12.69 0.97
 -5 -3 -4 11.44 1.34
 -5 -3 -4 14.02 0.9
 -5 -3 -4 12.9 0.97
 -5 -3 -5 5.69 0.52
 -5 -3 -5 5.4 0.9
 -5 -3 -5 4.17 0.64
 -5 -3 -5 3.52 0.89
 -5 -3 -5 3.96 0.53
 -5 -3 -6 0.05 0.3
 -5 -3 -6 0.06 0.45
 -5 -3 -6 0.03 0.51
 -5 -3 -6 0.61 0.56
 -5 -3 -6 -0.09 0.43
 -5 -3 -7 0.23 0.51
 -5 -3 -7 0.17 0.63
 -5 -3 -7 -0.01 0.29
 -5 -3 -7 -0.05 0.42
 -5 -3 -8 2.28 0.34
 -5 -3 -8 2.33 0.63
 -5 -3 -8 2.15 0.75
 -5 -3 -8 1.93 0.61
 -5 -3 -8 2.85 0.54
 -5 -3 -9 -0.23 0.47
 -5 -3 -9 -0.03 0.62
 -5 -3 -9 0.2 0.54
 -5 -3 -9 0.36 0.21
 -5 -3 -10 0.24 0.43
 -5 -3 -10 0.37 0.54
 -5 -3 -10 0.79 0.46
 -5 -3 -11 0.38 0.33
 -5 -3 -11 -0.24 0.38
 -5 -3 -11 0.15 0.28
 5 4 -18 0.89 0.74
 5 4 -18 -0.23 0.73
 5 4 -17 0.6 0.98
 5 4 -16 0.11 1.09
 5 4 -16 0.78 1.04
 5 4 -15 0.31 1.18
 5 4 -15 1.1 1.19
 -5 -4 14 3.84 0.81
 5 4 -14 1.76 1.27
 5 4 -14 4.8 0.37
 5 4 -14 3.97 1.39
 5 4 -13 0.17 0.4
 5 4 -13 -0.61 1.51
 -5 -4 13 -0.07 0.5
 5 4 -13 0.39 1.21
 -5 -4 13 0.08 0.51
 5 4 -13 0.36 0.21
 5 4 -13 0.26 1.21
 5 4 -12 0.18 1.22
 -5 -4 12 0.88 0.61
 5 4 -12 0.06 1.07
 5 4 -12 0.63 0.23
 5 4 -12 0.68 1.14
 5 4 -11 0.58 1.2
 -5 -4 11 0.25 0.56
 5 4 -11 0.12 1.14
 5 4 -11 0.81 1.02
 -5 -4 11 1.04 0.6
 -5 -4 10 16.5 1.44
 5 4 -10 11.23 1.57
 5 4 -10 15.7 1.58
 -5 -4 10 17.59 1.59
 5 4 -10 15.14 1.88
 -5 -4 10 17.37 1.01
 5 4 -9 6.86 1.26
 5 4 -9 5.9 1.24
 -5 -4 9 7.03 0.99
 5 4 -9 6.65 1.19
 -5 -4 9 9.67 0.68
 -5 -4 8 9.78 0.81
 5 4 -8 10.27 1.31
 -5 -4 8 8.83 1.11
 5 4 -8 7.41 1.16
 -5 -4 8 9.02 0.68
 -5 -4 7 0.8 0.34
 -5 -4 7 0.76 0.46
 -5 -4 7 1.38 0.52
 5 4 -7 0.36 0.83
 -5 -4 7 0.3 0.62
 5 4 -7 0.71 0.64
 -5 -4 6 0.64 0.34
 5 4 -6 0.4 0.56
 -5 -4 6 0.51 0.44
 -5 -4 6 0.45 0.46
 -5 -4 5 34.99 2.05
 -5 -4 5 32.92 1.75
 5 4 -5 31.57 2.01
 -5 -4 4 35.65 1.92
 5 4 -4 33.8 2.05
 -5 -4 4 37.18 2.12
 -5 -4 3 1.01 0.46
 -5 -4 3 0.84 0.38
 5 4 -3 0.43 0.41
 -5 -4 2 1.23 0.52
 -5 -4 2 0.57 0.36
 -5 -4 2 0.18 0.37
 -5 -4 2 0.5 0.38
 -5 -4 1 28.69 1.51
 -5 -4 1 29.46 1.48
 -5 -4 1 26.88 1.86
 -5 -4 1 27.74 1.87
 -5 -4 0 0.86 0.29
 -5 -4 0 0.81 0.25
 -5 -4 0 0.13 0.43
 -5 -4 0 0.47 0.43
 -5 -4 0 0.49 0.4
 -5 -4 -1 14.95 0.88
 -5 -4 -1 13.94 1.29
 -5 -4 -1 15.14 0.92
 -5 -4 -1 12.88 1.03
 -5 -4 -2 35.53 1.24
 -5 -4 -2 38.55 1.29
 -5 -4 -2 34.86 1.39
 -5 -4 -2 35.19 1.96
 -5 -4 -2 32.63 1.96
 -5 -4 -3 71.38 3.23
 -5 -4 -3 66.3 3.79
 -5 -4 -3 66.65 3.24
 -5 -4 -4 4.79 0.84
 -5 -4 -4 4.87 0.52
 -5 -4 -4 4.96 0.58
 -5 -4 -4 5.62 0.69
 -5 -4 -4 4.1 0.56
 -5 -4 -5 -0.24 0.33
 -5 -4 -5 0.41 0.45
 -5 -4 -5 -0.13 0.46
 -5 -4 -5 -0.23 0.5
 -5 -4 -5 -0.22 0.5
 -5 -4 -5 0.19 0.42
 -5 -4 -6 0.18 0.54
 -5 -4 -6 -0.03 0.48
 -5 -4 -6 0.43 0.31
 -5 -4 -6 0.51 0.47
 -5 -4 -7 2.6 0.36
 -5 -4 -7 3.4 0.66
 -5 -4 -7 2.98 0.79
 -5 -4 -7 3.53 0.67
 -5 -4 -7 4.19 0.61
 -5 -4 -8 0.97 0.54
 -5 -4 -8 -0.06 0.57
 -5 -4 -8 0.61 0.53
 -5 -4 -8 0.3 0.23
 -5 -4 -8 0.65 0.46
 -5 -4 -9 0.3 0.17
 -5 -4 -9 -0.59 0.51
 -5 -4 -9 0.71 0.57
 -5 -4 -9 1.24 0.47
 -5 -4 -9 0.38 0.43
 -5 -4 -10 0.74 0.43
 -5 -4 -10 0.28 0.43
 -5 -4 -11 -0.01 0.23
 5 5 -18 0.55 0.73
 5 5 -18 -0.45 0.68
 5 5 -17 0.55 1.01
 5 5 -17 -0.05 0.97
 5 5 -16 -0.33 1.09
 5 5 -16 0.5 1.05
 5 5 -15 1.7 1.28
 5 5 -15 0.8 1.22
 -5 -5 14 1.13 0.61
 5 5 -14 0.52 1.22
 5 5 -14 0.91 1.32
 -5 -5 13 5.45 0.92
 5 5 -13 4.67 1.34
 -5 -5 13 5.15 0.91
 5 5 -13 4.74 0.38
 5 5 -13 5.16 1.35
 -5 -5 12 1.82 0.43
 5 5 -12 2.14 1.49
 5 5 -12 0.06 1.15
 -5 -5 12 2 0.69
 5 5 -12 1.43 0.26
 5 5 -12 1.36 1.12
 -5 -5 12 1.24 0.64
 5 5 -11 3.81 1.17
 5 5 -11 7.54 1.73
 5 5 -11 5.87 1.25
 -5 -5 11 6.93 1.06
 -5 -5 11 6.85 0.64
 -5 -5 10 48.36 2.8
 5 5 -10 41.08 2.79
 -5 -5 10 48.33 2.98
 5 5 -10 49.05 3.54
 -5 -5 10 47.51 2.25
 -5 -5 9 2.27 0.43
 5 5 -9 1.89 0.98
 -5 -5 9 2.4 0.64
 -5 -5 9 2.67 0.56
 5 5 -9 1.54 1
 -5 -5 9 1.83 0.74
 -5 -5 8 1.59 0.41
 5 5 -8 1.39 0.76
 -5 -5 8 1.23 0.47
 -5 -5 8 1.66 0.57
 5 5 -8 2.18 1.01
 -5 -5 8 2.28 0.81
 -5 -5 7 12.23 1.1
 -5 -5 7 11.52 0.93
 5 5 -7 8.92 1.25
 5 5 -7 12.58 1.31
 -5 -5 7 10.22 1.28
 -5 -5 7 12.88 0.84
 -5 -5 6 0.21 0.32
 -5 -5 6 -0.03 0.35
 5 5 -6 -0.21 0.58
 -5 -5 6 -0.17 0.44
 -5 -5 6 0.29 0.45
 -5 -5 5 0.47 0.31
 5 5 -5 0.72 0.53
 -5 -5 5 0.14 0.38
 -5 -5 5 -0.04 0.42
 -5 -5 5 0.16 0.44
 -5 -5 5 0.09 0.25
 -5 -5 4 6.05 0.62
 5 5 -4 5.9 0.73
 -5 -5 4 6.43 0.59
 -5 -5 4 6.12 0.72
 -5 -5 3 93.17 4.6
 -5 -5 3 99.83 4.42
 5 5 -3 88.08 4.59
 -5 -5 3 90.51 4.67
 -5 -5 2 12.87 1.12
 -5 -5 2 13.59 1.17
 -5 -5 2 14.63 1.04
 -5 -5 1 29.45 1.03
 -5 -5 1 32.22 1.01
 -5 -5 1 29.75 1.52
 -5 -5 1 33.23 1.57
 -5 -5 1 30.02 1.22
 -5 -5 0 5.19 0.44
 -5 -5 0 2.54 0.58
 -5 -5 0 3.44 0.68
 -5 -5 0 4.18 0.45
 -5 -5 0 4.65 0.61
 -5 -5 -1 11.59 0.78
 -5 -5 -1 11.72 0.77
 -5 -5 -1 10.39 1.1
 -5 -5 -1 9.27 0.88
 -5 -5 -2 82.3 4.04
 -5 -5 -2 79.49 4.54
 -5 -5 -2 79.23 4.13
 -5 -5 -2 83.3 4.07
 -5 -5 -3 28.49 1.57
 -5 -5 -3 27.03 1.56
 -5 -5 -4 2.69 0.45
 -5 -5 -4 2.15 0.55
 -5 -5 -4 3.12 0.7
 -5 -5 -4 3.07 0.54
 -5 -5 -5 1.89 0.53
 -5 -5 -5 1.15 0.58
 -5 -5 -5 1.17 0.51
 -5 -5 -5 1.41 0.37
 -5 -5 -5 0.76 0.52
 -5 -5 -6 1.6 0.34
 -5 -5 -6 1.48 0.59
 -5 -5 -6 2.01 0.66
 -5 -5 -6 1.02 0.61
 -5 -5 -6 0.58 0.49
 -5 -5 -6 1.48 0.52
 -5 -5 -7 0.4 0.51
 -5 -5 -7 0.69 0.26
 -5 -5 -7 0.41 0.56
 -5 -5 -7 0.12 0.55
 -5 -5 -7 1.11 0.49
 -5 -5 -7 0.93 0.52
 -5 -5 -8 0.18 0.18
 -5 -5 -8 0.73 0.55
 -5 -5 -8 0.29 0.54
 -5 -5 -8 0.24 0.46
 -5 -5 -9 0.65 0.39
 -5 -5 -10 -0.11 0.33
 5 6 -18 0.25 0.74
 5 6 -17 0.66 0.98
 5 6 -16 -0.28 1.11
 5 6 -16 -0.43 1.04
 5 6 -15 1.76 1.22
 5 6 -15 0.75 1.25
 -5 -6 14 0.66 0.39
 5 6 -14 0.76 1.19
 5 6 -14 -0.26 1.2
 -5 -6 13 1.84 0.46
 5 6 -13 0.82 1.54
 -5 -6 13 1.54 0.65
 -5 -6 13 2.8 0.8
 5 6 -13 2.33 1.34
 -5 -6 13 1.32 0.68
 -5 -6 12 7.66 1.03
 5 6 -12 9.61 2.11
 -5 -6 12 7.11 1.05
 5 6 -12 4.59 1.34
 -5 -6 12 6.15 1.04
 -5 -6 12 6.32 0.66
 -5 -6 11 9.33 0.9
 5 6 -11 7.25 1.76
 -5 -6 11 10.14 1.31
 5 6 -11 9.61 1.45
 -5 -6 11 9.65 1.15
 -5 -6 11 10.75 0.8
 5 6 -10 3.73 1.25
 -5 -6 10 5.1 0.68
 -5 -6 10 4.53 0.8
 5 6 -10 3.57 1.11
 -5 -6 10 5.23 1.01
 -5 -6 10 4.27 0.58
 -5 -6 9 1.85 0.43
 -5 -6 9 2.26 0.54
 -5 -6 9 2.32 0.68
 5 6 -9 1.81 0.94
 5 6 -9 1.27 1.03
 -5 -6 9 1.96 0.77
 -5 -6 8 1.13 0.43
 5 6 -8 2.87 0.96
 -5 -6 8 1.61 0.52
 -5 -6 8 2.29 0.59
 5 6 -8 2.15 1.02
 -5 -6 8 1.68 0.74
 -5 -6 7 1.55 0.42
 5 6 -7 2.25 0.76
 -5 -6 7 2.07 0.56
 -5 -6 7 2.15 0.56
 -5 -6 6 0.25 0.37
 5 6 -6 1.15 0.61
 -5 -6 6 0.09 0.39
 -5 -6 6 0.84 0.48
 -5 -6 6 0.13 0.37
 -5 -6 5 14.6 0.94
 -5 -6 5 20.17 0.96
 -5 -6 5 0.04 0.57
 -5 -6 5 2.52 0.57
 -5 -6 5 24.53 0.96
 -5 -6 5 21.65 1.22
 -5 -6 4 299.56 11.12
 -5 -6 4 291.14 11.25
 -5 -6 3 13.53 0.94
 -5 -6 3 12.38 1.03
 -5 -6 3 13.35 1.09
 -5 -6 3 13.07 0.94
 -5 -6 2 -0.04 0.41
 -5 -6 2 0.14 0.26
 -5 -6 2 -0.2 0.44
 -5 -6 2 0.42 0.39
 -5 -6 2 0.04 0.37
 -5 -6 2 -0.19 0.41
 -5 -6 1 60.53 3.13
 -5 -6 1 71.25 3.14
 -5 -6 1 75.61 3.64
 -5 -6 1 63.22 3.28
 -5 -6 0 9.6 0.93
 -5 -6 0 13.17 0.73
 -5 -6 0 12.16 1.08
 -5 -6 0 11.64 0.8
 -5 -6 0 11.98 0.72
 -5 -6 0 12.65 0.91
 -5 -6 -1 42.35 2.06
 -5 -6 -1 37.37 1.93
 -5 -6 -1 40.19 2.44
 -5 -6 -1 37.49 1.93
 -5 -6 -1 41.73 2.06
 -5 -6 -1 37.15 1.98
 -5 -6 -2 25.26 1.54
 -5 -6 -2 25.3 1.93
 -5 -6 -2 27.33 1.64
 -5 -6 -2 26.71 1.58
 -5 -6 -3 2 0.44
 -5 -6 -3 1.99 0.52
 -5 -6 -3 2.29 0.66
 -5 -6 -3 1.97 0.57
 -5 -6 -3 2.13 0.55
 -5 -6 -4 0.29 0.34
 -5 -6 -4 0.39 0.52
 -5 -6 -4 -0.13 0.52
 -5 -6 -5 2.8 0.42
 -5 -6 -5 2.57 0.65
 -5 -6 -5 2.48 0.62
 -5 -6 -5 3.06 0.61
 -5 -6 -6 6.01 0.77
 -5 -6 -6 6.8 0.5
 -5 -6 -6 7.16 0.81
 -5 -6 -6 5.7 0.74
 -5 -6 -7 0.31 0.21
 -5 -6 -7 0.11 0.51
 -5 -6 -7 -0.03 0.51
 -5 -6 -7 0.07 0.51
 -5 -6 -8 0.43 0.47
 -5 -6 -8 0.19 0.42
 -5 -6 -9 0.2 0.39
 -5 -6 -9 0.01 0.31
 5 7 -19 0.13 0.37
 5 7 -18 0.14 0.72
 5 7 -17 1.65 1.02
 5 7 -16 0.71 1.08
 5 7 -15 2.29 1.26
 -5 -7 15 3.34 0.47
 -5 -7 14 1.65 0.44
 -5 -7 14 0.62 0.56
 5 7 -14 1.73 1.29
 -5 -7 13 1.86 0.49
 -5 -7 13 2.48 0.7
 5 7 -13 1.84 1.23
 -5 -7 13 3.22 0.86
 -5 -7 12 14.76 1.43
 -5 -7 12 12.02 1.06
 5 7 -12 11.72 2.31
 -5 -7 12 15.62 1.53
 5 7 -12 10.99 1.58
 -5 -7 12 13.76 1.58
 -5 -7 12 17.42 1.07
 -5 -7 11 7.83 1.02
 -5 -7 11 7.77 0.81
 5 7 -11 6.54 1.77
 -5 -7 11 7.42 1.07
 5 7 -11 6.27 1.28
 -5 -7 11 6.38 1.17
 -5 -7 11 7.7 0.72
 -5 -7 10 5.98 0.87
 5 7 -10 4.63 1.4
 -5 -7 10 4.94 0.7
 -5 -7 10 4.06 0.84
 5 7 -10 4.32 1.15
 -5 -7 10 5.25 1.03
 -5 -7 10 4.75 0.61
 -5 -7 9 8.03 0.95
 5 7 -9 5.95 1.31
 -5 -7 9 8.44 0.84
 -5 -7 9 6.86 1.2
 -5 -7 9 7.91 0.72
 -5 -7 8 12.71 1.15
 -5 -7 8 10.6 0.98
 -5 -7 8 13.76 1.54
 -5 -7 8 11.06 0.86
 -5 -7 7 21.08 1.09
 -5 -7 7 20.31 0.94
 -5 -7 6 21.82 0.98
 -5 -7 6 22.79 1.25
 -5 -7 5 7.95 0.71
 -5 -7 5 33.74 1.37
 -5 -7 5 0.43 0.55
 -5 -7 5 38.21 1.52
 -5 -7 4 4.26 0.56
 -5 -7 4 3.44 0.55
 -5 -7 4 4.38 0.6
 -5 -7 4 3.28 0.55
 -5 -7 3 2.22 0.38
 -5 -7 3 2.63 0.51
 -5 -7 3 0.55 0.46
 -5 -7 3 2.29 0.54
 -5 -7 3 2.08 0.53
 -5 -7 2 28.67 1.52
 -5 -7 2 25.87 1.81
 -5 -7 2 25.98 1.65
 -5 -7 1 35.99 1.36
 -5 -7 1 36.59 1.36
 -5 -7 1 40.89 1.38
 -5 -7 1 34.45 1.8
 -5 -7 1 38.61 1.43
 -5 -7 1 37.04 1.56
 -5 -7 0 -0.02 0.49
 -5 -7 0 0.22 0.38
 -5 -7 0 0.31 0.38
 -5 -7 0 -0.22 0.46
 -5 -7 0 0.21 0.39
 -5 -7 0 -0.03 0.47
 -5 -7 -1 3.74 0.62
 -5 -7 -1 4.13 0.56
 -5 -7 -1 2.51 0.64
 -5 -7 -1 3.29 0.55
 -5 -7 -1 3.5 0.57
 -5 -7 -2 4.82 0.57
 -5 -7 -2 4.87 0.64
 -5 -7 -2 5.97 0.72
 -5 -7 -2 4.38 0.64
 -5 -7 -3 23.71 1.38
 -5 -7 -3 24.94 1.55
 -5 -7 -3 25.92 1.59
 -5 -7 -3 26.79 1.56
 -5 -7 -4 17.44 1.27
 -5 -7 -4 21.18 1.32
 -5 -7 -4 16.77 1.03
 -5 -7 -4 18 1.24
 -5 -7 -5 1.25 0.32
 -5 -7 -5 0.67 0.55
 -5 -7 -5 1.75 0.61
 -5 -7 -5 2.02 0.6
 -5 -7 -6 2.46 0.31
 -5 -7 -6 2.45 0.65
 -5 -7 -6 3.67 0.63
 -5 -7 -7 5.47 0.66
 -5 -7 -8 1.84 0.42
 5 8 -18 0.79 0.72
 5 8 -17 -0.13 0.86
 -5 -8 16 -0.31 0.34
 5 8 -16 1.16 1.07
 -5 -8 15 0.61 0.41
 5 8 -15 1.23 1.19
 -5 -8 14 1.53 0.47
 5 8 -14 1.19 1.26
 -5 -8 13 0.83 0.48
 -5 -8 13 0.8 0.49
 -5 -8 13 0.33 0.5
 5 8 -13 0.13 1.13
 -5 -8 13 0.46 0.72
 -5 -8 12 0.56 0.49
 -5 -8 12 0.77 0.5
 -5 -8 12 0.64 0.58
 5 8 -12 1.07 1.13
 -5 -8 12 1.14 0.72
 -5 -8 12 1.64 0.62
 -5 -8 11 0.03 0.46
 -5 -8 11 0.24 0.52
 -5 -8 11 0.43 0.45
 -5 -8 11 0.23 0.53
 5 8 -11 -0.06 1.03
 -5 -8 11 0.28 0.81
 -5 -8 10 1.11 0.5
 -5 -8 10 1.86 0.58
 -5 -8 10 1.78 0.59
 -5 -8 10 2.41 0.69
 -5 -8 10 2.17 0.89
 -5 -8 9 9.99 1.04
 -5 -8 9 9.84 0.95
 -5 -8 9 10.97 1.17
 -5 -8 9 9.59 1.39
 -5 -8 9 10.17 0.86
 -5 -8 8 10.57 0.96
 -5 -8 8 9.34 0.87
 -5 -8 8 11.23 1.04
 -5 -8 8 8.21 0.72
 -5 -8 7 18 1.12
 -5 -8 7 20.19 1.26
 -5 -8 7 16.69 0.93
 -5 -8 7 19.51 1.19
 -5 -8 6 0.23 0.48
 -5 -8 6 0.8 0.49
 -5 -8 5 0.94 0.48
 -5 -8 5 2.47 0.54
 -5 -8 4 13.8 0.86
 -5 -8 4 12.89 0.98
 -5 -8 3 0.96 0.51
 -5 -8 3 1.76 0.36
 -5 -8 3 1.37 0.52
 -5 -8 2 3.29 0.52
 -5 -8 2 5.14 0.65
 -5 -8 2 4.19 0.5
 -5 -8 2 2.84 0.59
 -5 -8 2 3.58 0.46
 -5 -8 2 3.21 0.62
 -5 -8 1 0.39 0.37
 -5 -8 1 0.98 0.58
 -5 -8 1 1.13 0.42
 -5 -8 1 1.22 0.4
 -5 -8 1 1.17 0.51
 -5 -8 1 0.91 0.4
 -5 -8 1 0.61 0.49
 -5 -8 0 1.19 0.5
 -5 -8 0 1.92 0.46
 -5 -8 0 0.84 0.46
 -5 -8 0 1.32 0.57
 -5 -8 0 1.3 0.49
 -5 -8 0 1.01 0.52
 -5 -8 -1 6.76 0.76
 -5 -8 -1 6.15 0.69
 -5 -8 -1 5.23 0.81
 -5 -8 -1 6.79 0.72
 -5 -8 -1 7.01 0.75
 -5 -8 -2 0.36 0.39
 -5 -8 -2 0.11 0.54
 -5 -8 -2 0.03 0.48
 -5 -8 -2 0.24 0.46
 -5 -8 -2 0.05 0.51
 -5 -8 -3 3.09 0.45
 -5 -8 -3 3.21 0.7
 -5 -8 -3 2.22 0.56
 -5 -8 -3 2.99 0.65
 -5 -8 -4 4.94 0.75
 -5 -8 -4 3.72 0.43
 -5 -8 -4 4.02 0.68
 -5 -8 -4 4.72 0.72
 -5 -8 -5 6.09 0.48
 -5 -8 -5 5.58 0.79
 -5 -8 -5 7.45 0.78
 -5 -8 -5 7.67 0.79
 -5 -8 -6 1.2 0.53
 -5 -8 -6 1.17 0.2
 -5 -8 -6 1.8 0.52
 -5 -8 -6 1.49 0.52
 -5 -8 -7 0.36 0.42
 -5 -8 -7 0.89 0.42
 5 9 -18 -0.03 0.6
 5 9 -17 0.04 0.82
 -5 -9 16 0.02 0.33
 5 9 -16 0.24 0.95
 -5 -9 15 2.66 0.49
 5 9 -15 2.47 1.07
 -5 -9 14 0.21 0.44
 -5 -9 14 0.41 0.46
 5 9 -14 0.71 1.05
 -5 -9 13 0.43 0.47
 -5 -9 13 0.49 0.51
 -5 -9 13 0.43 0.51
 5 9 -13 0.18 1.08
 -5 -9 13 0.67 0.72
 -5 -9 12 13.08 1.25
 -5 -9 12 12.68 1.57
 -5 -9 12 15.56 1.06
 -5 -9 11 6.1 0.84
 -5 -9 11 6.86 0.82
 -5 -9 11 5.38 0.95
 -5 -9 11 5.31 1.14
 -5 -9 11 6.69 0.75
 -5 -9 10 3.73 0.64
 -5 -9 10 4.3 0.7
 -5 -9 10 4.57 0.74
 -5 -9 10 2.85 0.76
 -5 -9 10 2.61 0.99
 -5 -9 9 0.46 0.54
 -5 -9 9 0.56 0.54
 -5 -9 9 0.65 0.48
 -5 -9 8 0.76 0.52
 -5 -9 8 -0.14 0.43
 -5 -9 8 0.68 0.57
 -5 -9 7 0.34 0.55
 -5 -9 7 -0.17 0.49
 -5 -9 6 -0.5 0.47
 -5 -9 6 2.57 0.58
 -5 -9 5 -0.13 0.51
 -5 -9 5 0.85 0.51
 -5 -9 4 0.4 0.36
 -5 -9 4 0.11 0.48
 -5 -9 4 0.47 0.51
 -5 -9 3 0.19 0.53
 -5 -9 3 0.65 0.38
 -5 -9 3 0.24 0.51
 -5 -9 2 7.62 0.74
 -5 -9 2 6.05 0.77
 -5 -9 2 8.46 0.72
 -5 -9 1 13.65 1.07
 -5 -9 1 11.82 0.9
 -5 -9 1 12.88 0.93
 -5 -9 1 13.17 0.91
 -5 -9 1 13.75 0.98
 -5 -9 1 10.25 0.96
 -5 -9 0 0.15 0.45
 -5 -9 0 0.25 0.42
 -5 -9 0 -0.03 0.47
 -5 -9 -1 0.03 0.48
 -5 -9 -1 -0.64 0.55
 -5 -9 -1 0.26 0.41
 -5 -9 -1 0.31 0.42
 -5 -9 -1 -0.34 0.5
 -5 -9 -2 -0.06 0.56
 -5 -9 -2 0.68 0.47
 -5 -9 -2 0.46 0.37
 -5 -9 -2 0.71 0.56
 -5 -9 -3 0.53 0.6
 -5 -9 -3 0.16 0.45
 -5 -9 -3 0.31 0.32
 -5 -9 -3 0.63 0.56
 -5 -9 -4 0.98 0.58
 -5 -9 -4 1.37 0.29
 -5 -9 -4 0.73 0.51
 -5 -9 -4 2 0.57
 -5 -9 -5 -0.01 0.17
 -5 -9 -5 0.23 0.51
 -5 -9 -5 0.23 0.47
 -5 -9 -5 -0.02 0.48
 -5 -9 -6 0.37 0.38
 -5 -9 -6 0.1 0.41
 -5 -9 -7 0.36 0.28
 -5 -10 17 0.09 0.26
 5 10 -17 0.68 0.73
 -5 -10 16 0.29 0.34
 5 10 -16 0.3 0.85
 -5 -10 15 0.81 0.43
 5 10 -15 0.3 0.94
 -5 -10 14 -0.17 0.5
 -5 -10 14 0.12 0.45
 -5 -10 13 3.03 0.58
 -5 -10 13 3.1 0.63
 -5 -10 12 13.96 1.22
 -5 -10 12 14.79 1.72
 -5 -10 12 17.81 1.2
 -5 -10 11 0.42 0.54
 -5 -10 11 0.42 0.56
 -5 -10 10 0.31 0.55
 -5 -10 10 -0.08 0.55
 -5 -10 9 16.69 1.11
 -5 -10 9 16.47 1
 -5 -10 8 69.76 2.03
 -5 -10 8 0.15 0.49
 -5 -10 7 42.91 1.18
 -5 -10 7 35.94 1.35
 -5 -10 6 66.59 1.53
 -5 -10 6 53.7 1.72
 -5 -10 5 1.21 0.59
 -5 -10 5 6.64 0.74
 -5 -10 4 0.79 0.43
 -5 -10 4 0.51 0.56
 -5 -10 4 0.94 0.52
 -5 -10 3 65.68 3.13
 -5 -10 3 71.62 3.29
 -5 -10 3 67.61 3.16
 -5 -10 2 12.46 0.91
 -5 -10 2 11.42 0.87
 -5 -10 2 10.76 0.9
 -5 -10 2 10.77 0.96
 -5 -10 1 6.56 0.75
 -5 -10 1 7.21 0.72
 -5 -10 1 5.3 0.7
 -5 -10 0 7.63 0.8
 -5 -10 0 10.53 0.88
 -5 -10 0 8.78 0.74
 -5 -10 0 7.51 0.72
 -5 -10 0 8.96 0.84
 -5 -10 -1 2.11 0.54
 -5 -10 -1 1.5 0.41
 -5 -10 -1 0.98 0.58
 -5 -10 -1 1.53 0.45
 -5 -10 -2 1.41 0.37
 -5 -10 -2 1.52 0.62
 -5 -10 -2 1.35 0.46
 -5 -10 -3 -0.07 0.26
 -5 -10 -3 0.28 0.52
 -5 -10 -3 -0.05 0.42
 -5 -10 -3 0.41 0.51
 -5 -10 -4 0.3 0.18
 -5 -10 -4 -0.2 0.52
 -5 -10 -4 0.24 0.4
 -5 -10 -4 0.53 0.48
 -5 -10 -5 1.18 0.46
 -5 -10 -5 2.03 0.39
 -5 -10 -5 1.89 0.47
 -5 -10 -6 1.21 0.3
 -5 -11 17 0.36 0.26
 -5 -11 16 0.64 0.35
 -5 -11 15 2.84 0.51
 -5 -11 15 1.82 0.48
 -5 -11 14 2.86 0.56
 -5 -11 14 1.27 0.49
 -5 -11 13 1.69 0.58
 -5 -11 13 1.7 0.53
 -5 -11 12 0.41 0.52
 -5 -11 12 0.69 0.54
 -5 -11 11 12.32 1.17
 -5 -11 11 16.23 1.14
 -5 -11 10 25.01 1.86
 -5 -11 10 36.88 1.9
 -5 -11 9 52.53 1.26
 -5 -11 9 40.85 1.7
 -5 -11 8 1.32 0.4
 -5 -11 8 0.7 0.67
 -5 -11 8 -0.03 0.48
 -5 -11 8 0.9 0.57
 -5 -11 7 23.95 0.97
 -5 -11 7 19.94 1.14
 -5 -11 6 62.11 1.51
 -5 -11 6 45.93 1.62
 -5 -11 5 28.68 1.21
 -5 -11 5 30.35 1.23
 -5 -11 4 16.72 1.04
 -5 -11 4 14.85 1.15
 -5 -11 3 1.64 0.51
 -5 -11 3 1.87 0.5
 -5 -11 3 1.11 0.56
 -5 -11 3 1.61 0.47
 -5 -11 3 1.43 0.54
 -5 -11 2 2.81 0.56
 -5 -11 2 2.33 0.56
 -5 -11 2 3.03 0.57
 -5 -11 2 3 0.54
 -5 -11 1 1.26 0.53
 -5 -11 1 2.06 0.59
 -5 -11 1 1.52 0.5
 -5 -11 0 4 0.53
 -5 -11 0 5.29 0.73
 -5 -11 0 6.39 0.68
 -5 -11 0 5.06 0.66
 -5 -11 -1 4.46 0.74
 -5 -11 -1 5.29 0.5
 -5 -11 -1 5.05 0.66
 -5 -11 -2 3.41 0.38
 -5 -11 -2 3.71 0.68
 -5 -11 -3 3.54 0.31
 -5 -11 -3 4.57 0.66
 -5 -11 -4 3.62 0.54
 -5 -12 17 0.1 0.23
 -5 -12 16 0.33 0.31
 -5 -12 15 1.23 0.41
 -5 -12 14 0.3 0.45
 -5 -12 14 0.39 0.49
 -5 -12 13 0.68 0.51
 -5 -12 13 0.71 0.53
 -5 -12 13 0.67 0.24
 -5 -12 12 8.29 0.6
 -5 -12 12 6.7 0.86
 -5 -12 11 7.56 0.59
 -5 -12 11 6.77 0.89
 -5 -12 10 14.68 0.68
 -5 -12 10 11.38 1.03
 -5 -12 9 15.87 0.76
 -5 -12 9 12.41 1.08
 -5 -12 9 13.56 0.96
 -5 -12 8 1.57 0.44
 -5 -12 8 0.03 0.49
 -5 -12 8 0.75 0.56
 -5 -12 7 -0.03 0.49
 -5 -12 7 0.77 0.42
 -5 -12 7 0.61 0.33
 -5 -12 7 0.58 0.53
 -5 -12 6 3.14 0.51
 -5 -12 6 3.33 0.44
 -5 -12 6 2.58 0.61
 -5 -12 5 -0.02 0.44
 -5 -12 5 0.09 0.55
 -5 -12 5 0.85 0.37
 -5 -12 5 0.61 0.5
 -5 -12 4 -0.09 0.55
 -5 -12 4 0.63 0.39
 -5 -12 4 1.53 0.5
 -5 -12 3 0.69 0.45
 -5 -12 3 0.48 0.56
 -5 -12 3 1.32 0.43
 -5 -12 2 0.24 0.51
 -5 -12 2 0.68 0.55
 -5 -12 2 0.27 0.42
 -5 -12 1 -0.24 0.46
 -5 -12 1 -0.08 0.36
 -5 -12 1 -0.1 0.51
 -5 -12 1 0.4 0.43
 -5 -12 0 -0.21 0.54
 -5 -12 0 0.14 0.41
 -5 -12 0 0.53 0.32
 -5 -12 0 0.63 0.45
 -5 -12 -1 0.19 0.25
 -5 -12 -1 0.33 0.52
 -5 -12 -1 0.52 0.44
 -5 -12 -2 5.39 0.37
 -5 -12 -2 4.67 0.67
 -5 -12 -3 3.48 0.51
 -5 -12 -3 5.4 0.5
 -5 -13 17 2 0.25
 -5 -13 16 6.24 0.52
 -5 -13 15 6.89 0.6
 -5 -13 14 0.46 0.42
 -5 -13 13 0.16 0.45
 -5 -13 13 -0.5 0.5
 -5 -13 12 7.49 0.51
 -5 -13 12 4.69 0.77
 -5 -13 11 11.45 0.71
 -5 -13 11 9.24 1.01
 -5 -13 11 11.64 0.95
 -5 -13 10 -0.02 0.42
 -5 -13 10 -0.06 0.28
 -5 -13 10 -0.08 0.52
 -5 -13 9 0.5 0.33
 -5 -13 9 -0.02 0.44
 -5 -13 9 0.65 0.54
 -5 -13 8 1.7 0.4
 -5 -13 8 1.56 0.54
 -5 -13 7 3.58 0.49
 -5 -13 7 3.66 0.61
 -5 -13 6 5.44 0.54
 -5 -13 6 3.52 0.57
 -5 -13 5 2.59 0.49
 -5 -13 5 1.51 0.37
 -5 -13 5 1.92 0.49
 -5 -13 4 6.77 0.67
 -5 -13 4 6.37 0.61
 -5 -13 4 5.97 0.54
 -5 -13 3 4.99 0.66
 -5 -13 3 5.49 0.56
 -5 -13 2 5.21 0.5
 -5 -13 2 6.71 0.59
 -5 -13 1 0.95 0.32
 -5 -13 1 0.66 0.41
 -5 -13 1 0.66 0.4
 -5 -13 0 0.19 0.24
 -5 -13 0 -0.27 0.46
 -5 -13 0 0.24 0.36
 -5 -13 -1 0.08 0.43
 -5 -13 -1 0.01 0.14
 -5 -13 -1 0.15 0.31
 -5 -13 -2 0.94 0.34
 -5 -14 16 1.12 0.25
 -5 -14 15 5.66 0.5
 -5 -14 14 10.22 0.76
 -5 -14 12 4.46 0.6
 -5 -14 11 0.09 0.21
 -5 -14 11 0.23 0.46
 -5 -14 10 6.98 0.47
 -5 -14 10 6.49 0.66
 -5 -14 9 3.24 0.38
 -5 -14 9 2.41 0.52
 -5 -14 8 2.53 0.4
 -5 -14 8 2.39 0.51
 -5 -14 7 -0.07 0.5
 -5 -14 7 -0.19 0.34
 -5 -14 7 0.11 0.4
 -5 -14 6 -0.07 0.46
 -5 -14 6 1.95 0.43
 -5 -14 5 9.42 0.64
 -5 -14 5 10.89 0.71
 -5 -14 4 0.41 0.5
 -5 -14 4 4.27 0.54
 -5 -14 3 0.96 0.35
 -5 -14 3 0.55 0.42
 -5 -14 3 0.88 0.3
 -5 -14 2 0.1 0.36
 -5 -14 2 0.76 0.28
 -5 -14 2 0.99 0.43
 -5 -14 2 1 0.3
 -5 -14 1 0.33 0.21
 -5 -14 1 0.08 0.24
 -5 -15 14 0.84 0.27
 -5 -15 13 1.67 0.35
 -5 -15 12 1.92 0.42
 -5 -15 11 -0.04 0.35
 -5 -15 10 -0.02 0.35
 -5 -15 10 0.13 0.35
 -5 -15 9 -0.21 0.4
 -5 -15 9 0.36 0.24
 -5 -15 9 0.26 0.34
 -5 -15 8 0.51 0.29
 -5 -15 8 -0.02 0.42
 -5 -15 7 1.36 0.34
 -5 -15 7 1.08 0.35
 -5 -15 6 1.01 0.33
 -5 -15 6 1.06 0.36
 -5 -15 5 0.4 0.32
 -5 -15 5 0.22 0.3
[truncated: 211,781 more chars]
